# Supplementary material for: Estrogen impacts NOD2-dependent regulation of intestinal homeostasis
Source: PLoS Biol. 2026 Jun 9;24(6):e3003766. doi: 10.1371/journal.pbio.3003766 (PMC13271492; doi:10.1371/journal.pbio.3003766)
Supplement: S1 Data — (XLSX) [file pbio.3003766.s009.xlsx]

## Sheet: Fig 1B- Fish weight
Genotype	Fish weight (g)
WT	0.4121
WT	0.3591
WT	0.4272
WT	0.3967
WT	0.4537
WT	0.6754
WT	0.587
WT	0.6075
WT	0.4427
WT	0.5061
nod2-/-	0.3508
nod2-/-	0.3868
nod2-/-	0.4268
nod2-/-	0.366
nod2-/-	0.3712
nod2-/-	0.5896
nod2-/-	0.5111
nod2-/-	0.5229
nod2-/-	0.4155
nod2-/-	0.3984

## Sheet: Fig 1C- Fish length
Genotype	Fish length (mm)
WT	28
WT	26
WT	27
WT	26
WT	27
WT	32
WT	29
WT	33
WT	30
WT	31
nod2-/-	25
nod2-/-	26
nod2-/-	28
nod2-/-	24
nod2-/-	25
nod2-/-	30
nod2-/-	27
nod2-/-	28
nod2-/-	27
nod2-/-	29

## Sheet: Fig 1D-Gut length
Genotype	Gut length (mm)
WT	15
WT	17
WT	19
WT	20
WT	19
WT	20
WT	24
WT	25
WT	20
WT	22
nod2-/-	13
nod2-/-	13
nod2-/-	16
nod2-/-	15
nod2-/-	15
nod2-/-	20
nod2-/-	16
nod2-/-	17
nod2-/-	16
nod2-/-	18

## Sheet: Fig 1E-Gut over Fish length
Genotype	Gut length total (mm)	Fish length (mm)	Gut length/Fish length
WT	15	28	0.535714
WT	17	26	0.653846
WT	19	27	0.703704
WT	20	26	0.769231
WT	19	27	0.703704
WT	20	32	0.625
WT	24	29	0.827586
WT	25	33	0.757576
WT	20	30	0.666667
WT	22	31	0.709677
nod2-/-	13	25	0.52
nod2-/-	13	26	0.5
nod2-/-	16	28	0.571429
nod2-/-	15	24	0.625
nod2-/-	15	25	0.6
nod2-/-	20	30	0.666667
nod2-/-	16	27	0.592593
nod2-/-	17	28	0.607143
nod2-/-	16	27	0.592593
nod2-/-	18	29	0.62069

## Sheet: Fig 1F-Gut over Fish weight
Genotype	Gut length total (mm)	Weight of fish (g)	Gut length/Fish Weight
WT	15	0.4121	36.3989
WT	17	0.3591	47.3406
WT	19	0.4272	44.4757
WT	20	0.3967	50.4159
WT	19	0.4537	41.8779
WT	20	0.6754	29.6121
WT	24	0.587	40.8859
WT	25	0.6075	41.1523
WT	20	0.4427	45.1773
WT	22	0.5061	43.4697
nod2-/-	13	0.3508	37.0582
nod2-/-	13	0.3868	33.6091
nod2-/-	16	0.4268	37.4883
nod2-/-	15	0.366	40.9836
nod2-/-	15	0.3712	40.4095
nod2-/-	20	0.5896	33.9213
nod2-/-	16	0.5111	31.305
nod2-/-	17	0.5229	32.511
nod2-/-	16	0.4155	38.5078
nod2-/-	18	0.3984	45.1807
