# Supplementary material for: Estrogen impacts NOD2-dependent regulation of intestinal homeostasis
Source: PLoS Biol. 2026 Jun 9;24(6):e3003766. doi: 10.1371/journal.pbio.3003766 (PMC13271492; doi:10.1371/journal.pbio.3003766)
Supplement: S2 Data — (XLSX) [file pbio.3003766.s010.xlsx]

## Sheet: Meta data
sample-id	genotype	Tissue	Target	Organism	Housing
#q2:types	categorical	categorical	categorical	categorical	categorical
WT.CH1	WT	Intestine	16S	Zebrafish	Cohoused
WT.CH3	WT	Intestine	16S	Zebrafish	Cohoused
WT.CH4	WT	Intestine	16S	Zebrafish	Cohoused
WT.CH5	WT	Intestine	16S	Zebrafish	Cohoused
nod2.CH1	nod2def	Intestine	16S	Zebrafish	Cohoused
nod2.CH3	nod2def	Intestine	16S	Zebrafish	Cohoused
nod2.CH4	nod2def	Intestine	16S	Zebrafish	Cohoused
nod2.CH5	nod2def	Intestine	16S	Zebrafish	Cohoused

## Sheet: ASV counts
# Constructed from biom file
#OTU ID	nod2.CH1	nod2.CH3	nod2.CH4	nod2.CH5	WT.CH1	WT.CH3	WT.CH4	WT.CH5
7b35d2c0f523ab3f83746e97d41ab112	192	55	58	69	195	20	56	422
d4231b143faccda280ea799712f434a9	17	21	98	5	191	0	111	26
41b6376b0d33f352a6707d5b60bc0926	91	19	21	0	24	0	13	217
06389200137d2ad13ce51dd18480c626	105	0	0	102	150	13	0	0
2f5c0bc3cbed1ea68165a561bbee90f7	3555	6003	1407	2473	775	3562	252	38
b0823985a3c6483050dbdf38a7263e0e	108	0	35	20	52	16	0	86
21c0e618674d9c08d1f6b2bdbd857373	27	26	46	0	44	39	111	36
f898cc799a8670bf5fdac721ae163d0b	96	0	0	34	36	13	0	33
c6c3ce9b7766f1553ce00f9f199d69af	292	337	193	117	66	148	930	327
4020a3d49207ea7f9f138454f44dcff9	49	0	0	770	0	0	0	0
bd9cccbe239df08192c370b51d2c1b12	32018	50047	10962	21851	6386	30110	2760	404
2f2b50d4532b886e55b4465bf539f43e	445	0	260	89	368	54	0	316
944343f010c27c871fbff2787b4ac050	68	8	0	6	124	0	9	65
bfdfbaf83c1593f6191a9b3e001c3c35	106	23	91	12	151	38	0	215
63206a111604f8ba2399a22364f00b9f	456	0	104	626	713	492	3841	374
1dc45080118133412e69c40f7d56e4ac	52	0	0	230	18	0	0	0
f011f5f6b28fbd9c72dc83d08509d5f6	319	16	101	435	656	501	3212	150
c09c9e39df649b0c7a12a331bf674393	3116	111	666	3854	4061	2773	22747	1657
545ecf92ba2b93ca148bbb670c8fadf6	44687	11913	78689	43274	67563	16887	37845	37151
464b3e1fb19c78b8f4e9f022cd3cb044	65	86	25	32	33	20	346	52
0536b50eeb34db0fbc660d33f3e29ed1	57	32	31	10	49	27	229	11
18616903441fd952808e6964c15be1e2	0	14	0	0	0	0	0	193
fd70ef706cab5a6107095b6cfe883016	372	57	276	93	265	109	18	272
badffb11c5af2a56c5b7a3edf7566463	166	0	70	52	168	29	4	98
29aece1618a1e010f89e3aeab0aeb562	6	0	0	1490	0	0	0	0

## Sheet: Taxonomy
Feature ID	Taxon	Confidence
545ecf92ba2b93ca148bbb670c8fadf6	d__Bacteria;p__Proteobacteria;c__Gammaproteobacteria;o__Enterobacterales	0.999999
bd9cccbe239df08192c370b51d2c1b12	d__Bacteria;p__Proteobacteria;c__Gammaproteobacteria;o__Enterobacterales;f__Vibrionaceae;g__Vibrio;s__	0.9716419121238696
c09c9e39df649b0c7a12a331bf674393	d__Bacteria;p__Proteobacteria;c__Gammaproteobacteria;o__Enterobacterales;f__Shewanellaceae;g__Shewanella;s__	0.9997326619059982
2f5c0bc3cbed1ea68165a561bbee90f7	d__Bacteria;p__Proteobacteria;c__Gammaproteobacteria;o__Enterobacterales;f__Vibrionaceae;g__Vibrio;s__	0.9729474841812632
63206a111604f8ba2399a22364f00b9f	d__Bacteria;p__Proteobacteria;c__Gammaproteobacteria;o__Enterobacterales;f__Shewanellaceae;g__Shewanella;s__	0.9993805944213262
f011f5f6b28fbd9c72dc83d08509d5f6	d__Bacteria;p__Proteobacteria;c__Gammaproteobacteria;o__Enterobacterales;f__Shewanellaceae;g__Shewanella;s__	0.9995985637297823
c6c3ce9b7766f1553ce00f9f199d69af	d__Bacteria;p__Proteobacteria;c__Gammaproteobacteria;o__Enterobacterales;f__Vibrionaceae;g__Photobacterium;s__	0.9984465827069612
2f2b50d4532b886e55b4465bf539f43e	d__Bacteria;p__Proteobacteria;c__Alphaproteobacteria;o__Rhodobacterales;f__Rhodobacteraceae	0.9993689554035128
29aece1618a1e010f89e3aeab0aeb562	d__Bacteria;p__Proteobacteria;c__Gammaproteobacteria;o__Enterobacterales;f__Vibrionaceae	0.9995187567933296
fd70ef706cab5a6107095b6cfe883016	d__Bacteria;p__Proteobacteria;c__Alphaproteobacteria;o__Rhizobiales;f__Hyphomicrobiaceae;g__Pedomicrobium;s__	0.9161025416418926
7b35d2c0f523ab3f83746e97d41ab112	d__Bacteria;p__Proteobacteria;c__Gammaproteobacteria;o__Burkholderiales;f__Comamonadaceae	0.9999980342424768
4020a3d49207ea7f9f138454f44dcff9	d__Bacteria;p__Proteobacteria;c__Gammaproteobacteria;o__Enterobacterales;f__Vibrionaceae;g__Vibrio;s__	0.7559674550048444
464b3e1fb19c78b8f4e9f022cd3cb044	d__Bacteria;p__Proteobacteria;c__Gammaproteobacteria;o__Enterobacterales;f__Moritellaceae;g__Moritella;s__	0.9939128786540639
bfdfbaf83c1593f6191a9b3e001c3c35	d__Bacteria;p__Proteobacteria;c__Alphaproteobacteria;o__Reyranellales;f__Reyranellaceae;g__Reyranella;s__	0.9999275133411307
badffb11c5af2a56c5b7a3edf7566463	d__Bacteria;p__Proteobacteria;c__Alphaproteobacteria;o__Rhizobiales;f__Hyphomicrobiaceae	0.8224767027120654
d4231b143faccda280ea799712f434a9	d__Bacteria;p__Proteobacteria;c__Alphaproteobacteria;o__Rhodobacterales;f__Rhodobacteraceae	0.9666603407805234
0536b50eeb34db0fbc660d33f3e29ed1	d__Bacteria;p__Proteobacteria;c__Gammaproteobacteria;o__Burkholderiales;f__Comamonadaceae;g__Brachymonas;s__	0.8563736422278648
41b6376b0d33f352a6707d5b60bc0926	d__Bacteria;p__Proteobacteria;c__Gammaproteobacteria;o__Burkholderiales;f__Comamonadaceae	0.9999903510211227
06389200137d2ad13ce51dd18480c626	d__Bacteria;p__Proteobacteria;c__Gammaproteobacteria;o__Enterobacterales;f__Shewanellaceae;g__Shewanella;s__	0.9977372594380783
21c0e618674d9c08d1f6b2bdbd857373	d__Bacteria;p__Proteobacteria;c__Alphaproteobacteria;o__Rhodobacterales;f__Rhodobacteraceae	0.9797295441024498
b0823985a3c6483050dbdf38a7263e0e	d__Bacteria;p__Proteobacteria;c__Alphaproteobacteria;o__Rhodobacterales;f__Rhodobacteraceae	0.9974033931028659
1dc45080118133412e69c40f7d56e4ac	d__Bacteria;p__Proteobacteria;c__Gammaproteobacteria;o__Enterobacterales;f__Shewanellaceae;g__Shewanella;s__	0.9985437758960262
944343f010c27c871fbff2787b4ac050	d__Bacteria;p__Proteobacteria;c__Alphaproteobacteria;o__Reyranellales;f__Reyranellaceae;g__Reyranella;s__	0.9999977601156974
f898cc799a8670bf5fdac721ae163d0b	d__Bacteria;p__Proteobacteria;c__Alphaproteobacteria;o__Rhizobiales;f__Hyphomicrobiaceae;g__Pedomicrobium;s__	0.8417646481240321
18616903441fd952808e6964c15be1e2	d__Bacteria;p__Proteobacteria;c__Gammaproteobacteria;o__Xanthomonadales;f__Xanthomonadaceae;g__Stenotrophomonas;s__	0.9999917924862437

## Sheet: Reps_seq
>545ecf92ba2b93ca148bbb670c8fadf6
GCAAGCGTTAATCGGAATTACTGGGCGTAAAGCGCACGCAGGCGGTTGGATAAGTTAGATGTGAAAGCCCCGGGCTCAACCTGGGAATTGCATTTAAAACTGTCCAGCTAGAGTCTTGTAGAGGGGGGTAGAATTCCAGGTGTAGCGGTGAAATGCGTAGAGATCTGGAGGAATACCGGTGGCGAAGGCGGCCCCCTGGACAAAGACTGACGCTCAGGTGCGAAAGCGTGGGG
>bd9cccbe239df08192c370b51d2c1b12
GCAAGCGTTAATCGGAATTACTGGGCGTAAAGCGCATGCAGGTGGTTTGTTAAGTCAGATGTGAAAGCCCTGGGCTCAACCTAGGAATCGCATTTGAAACTGACAAGCTAGAGTACTGTAGAGGGGGGTAGAATTTCAGGTGTAGCGGTGAAATGCGTAGAGATCTGAAGGAATACCGGTGGCGAAGGCGGCCCCCTGGACAGATACTGACACTCAGATGCGAAAGCGTGGGG
>c09c9e39df649b0c7a12a331bf674393
CCGAGCGTTAATCGGAATTACTGGGCGTAAAGCGTGCGCAGGCGGTTTGTTAAGCGAGATGTGAAAGCCCTGGGCTCAACCTAGGAATAGCATTTCGAACTGGCGAACTAGAGTCTTGTAGAGGGGGGTAGAATTCCAGGTGTAGCGGTGAAATGCGTAGAGATCTGGAGGAATACCGGTGGCGAAGGCGGCCCCCTGGACAAAGACTGACGCTCATGCACGAAAGCGTGGGG
>2f5c0bc3cbed1ea68165a561bbee90f7
GCAAGCGTTAATCGGAATTACTGGGCGTAAAGCGCATGCAGGTGGTTTATTAAGTCAGATGTGAAAGCCCTGGGCTCAACCTAGGAATCGCATTTGAAACTGACAAGCTAGAGTACTGTAGAGGGGGGTAGAATTTCAGGTGTAGCGGTGAAATGCGTAGAGATCTGAAGGAATACCGGTGGCGAAGGCGGCCCCCTGGACAGATACTGACACTCAGATGCGAAAGCGTGGGG
>63206a111604f8ba2399a22364f00b9f
CCGAGCGTTAATCGGAATTACTGGGCGTAAAGCGTGCGCAGGCGGTTTGTTAAGCGAGATGTGAAAGCCCTGGGCTCAACCTAGGAATCGCATTTCGAACTGACAAACTAGAGTCTTGTAGAGGGGGGTAGAATTCCAGGTGTAGCGGTGAAATGCGTAGAGATCTGGAGGAATACCGGTGGCGAAGGCGGCCCCCTGGACAAAGACTGACGCTCATGCACGAAAGCGTGGGG
>f011f5f6b28fbd9c72dc83d08509d5f6
CCGAGCGTTAATCGGAATTACTGGGCGTAAAGCGTGCGCAGGCGGTTTGTTAAGCGAGATGTGAAAGCCCTGGGCTCAACCTAGGAATAGCATTTCGAACTGACAAACTAGAGTCTTGTAGAGGGGGGTAGAATTCCAGGTGTAGCGGTGAAATGCGTAGAGATCTGGAGGAATACCGGTGGCGAAGGCGGCCCCCTGGACAAAGACTGACGCTCATGCACGAAAGCGTGGGG
>c6c3ce9b7766f1553ce00f9f199d69af
GCGAGCGTTAATCGGAATTACTGGGCGTAAAGCGCATGCAGGCGGTCTGTTAAGCAAGATGTGAAAGCCCGGGGCTCAACCTCGGAACAGCATTTTGAACTGGCAGACTAGAGTCTTGTAGAGGGGGGTAGAATTTCAGGTGTAGCGGTGAAATGCGTAGAGATCTGAAGGAATACCGGTGGCGAAGGCGGCCCCCTGGACAAAGACTGACGCTCAGATGCGAAAGCGTGGGG
>2f2b50d4532b886e55b4465bf539f43e
GCTAGCGTTGTTCGGAATTACTGGGCGTAAAGCGCGCGTAGGCGGACTGGAAAGTTGGGGGTGAAATCCCGGGGCTCAACCTCGGAACTGCCTTCAAAACTATCAGTCTGGAGTTCGAGAGAGGTGAGTGGAATTCCGAGTGTAGAGGTGAAATTCGTAGATATTCGGAGGAACACCAGTGGCGAAGGCGGCTCACTGGCTCGATACTGACGCTGAGGTGCGAAAGCGTGGGG
>29aece1618a1e010f89e3aeab0aeb562
GCGAGCGTTAATCGGAATTACTGGGCGTAAAGCGCATGCAGGTGGTGGATTAAGTCAGATGTGAAAGCCCGGGGCTCAACCTCGGAACCGCATTTGAAACTGGTTCACTAGAGTACTGTAGAGGGGGGTAGAATTTCAGGTGTAGCGGTGAAATGCGTAGAGATCTGAAGGAATACCGGTGGCGAAGGCGGCCCCCTGGACAGATACTGACACTCAGATGCGAAAGCGTGGGG
>fd70ef706cab5a6107095b6cfe883016
GCTAGCGTTGTTCGGAATCACTGGGCGTAAAGCGCACGTAGGCGGATGTGTCAGTCAGGGGTGAAATCCCGGAGCTCAACTTCGGAACTGCCCTTGATACAGCACGTCTCGAGTCCGAGAGAGGTGAGTGGAATTCCTAGTGTAGAGGTGAAATTCGTAGATATTAGGAAGAACACCAGTGGCGAAGGCGGCTCACTGGCTCGGTACTGACGCTGAGGTGCGAAAGCGTGGGG
>7b35d2c0f523ab3f83746e97d41ab112
GCAAGCGTTAATCGGAATTACTGGGCGTAAAGCGTGCGCAGGCGGTTATGCAAGACAGAGGTGAAATCCCCGGGCTCAACCTGGGAACTGCCTTTGTGACTGCATAGCTAGAGTACGGTAGAGGGGGATGGAATTCCGCGTGTAGCAGTGAAATGCGTAGATATGCGGAGGAACACCGATGGCGAAGGCAATCCCCTGGACCTGTACTGACGCTCATGCACGAAAGCGTGGGG
>4020a3d49207ea7f9f138454f44dcff9
GCGAGCGTTAATCGGAATTACTGGGCGTAAAGCGCATGCAGGTGGTTTGTTAAGTCAGATGTGAAAGCCCCGGGCTCAACCTGGGAATTGCATTTGAAACTGGCAAACTAGAGTACTGTAGAGGGGGGTAGAATTTCAGGTGTAGCGGTGAAATGCGTAGAGATCTGAAGGAATACCGGTGGCGAAGGCGGCCCCCTGGACAGATACTGACACTCAGATGCGAAAGCGTGGGG
>464b3e1fb19c78b8f4e9f022cd3cb044
GCAAGCGTTAATCGGAATTACTGGGCGTAAAGCGCATGCAGGCGGTTTGTTAAGCGAGATGTGAAAGCCCCGGGCTCAACCTGGGAACTGCATTTCGAACTGGCAAACTAGAGTTCTTGAGAGGGTGGTAGAATTTCAGGTGTAGCGGTGAAATGCGTAGAGATCTGAAGGAATACCAGTGGCGAAGGCGGCCACCTGGCAAGTAACTGACGCTCAGATGCGAAAGCGTGGGT
>bfdfbaf83c1593f6191a9b3e001c3c35
GCAAGCGTTGTTCGGAATTACTGGGCGTAAAGCGAGTGTAGGCGGCGAGCCAAGTCGGGTGTGAAAGCCTCGAGCTCAACTCGAGAAATGCATTCGGTACTGGCCTGCTAGAGGACCGGAGAGGATAGTGGAATTCCCAGTGTAGTGGTGAAATACGTAGAGATTGGGAAGAACACCAGTGGCGAAGGCGGCTATCTGGACGGTTACTGACGCTAAGACTCGAAAGCGTGGGG
>badffb11c5af2a56c5b7a3edf7566463
ACTAGCGTTGTTCGGAATTACTGGGCGTAAAGCGCACGTAGGCGGATTTGTAAGTCAGGGGTGAAATCCCGGGGCTCAACCTCGGAACTGCCTTTGATACTGCAATATCTCGAGTCCGGAAGAGGTGAGTGGAATTCCTAGTGTAGAGGTGAAATTCGTAGATATTAGGAAGAACACCAGTGGCGAAGGCGGCTCACTGGTCCGGTACTGACGCTGAGGTGCGAAAGCGTGGGG
>d4231b143faccda280ea799712f434a9
GCTAGCGTTGTTCGGAATTACTGGGCGTAAAGCGCACGTAGGCGGACCAGCAAGTTAGGGGTGAAATCCCGGGGCTCAACCCCGGAACTGCCCTTAAAACTGCCGGTCTGGAGTTCGAGAGAGGTGAGTGGAATTCCGAGTGTAGAGGTGAAATTCGTAGATATTCGGAGGAACACCAGTGGCGAAGGCGGCTCACTGGCTCGATACTGACGCTGAGGTGCGAAAGCGTGGGG
>0536b50eeb34db0fbc660d33f3e29ed1
GCGAGCGTTAATCGGAATTACTGGGCGTAAAGCGTGCGCAGGCGGTTTTGTAAGACCGATGTGAAATCCCCGGGCTCAACCTGGGAACTGCATTGGTGACTGCAAGGCTGGAGTGCGGCAGAGGGGGATGGAATTCCGCGTGTAGCAGTGAAATGCGTAGATATGCGGAGGAACACCGATGGCGAAGGCAATCCCCTGGGCCTGCACTGACGCTCATGCACGAAAGCGTGGGG
>41b6376b0d33f352a6707d5b60bc0926
GCAAGCGTTAATCGGAATTACTGGGCGTAAAGCGTGCGCAGGCGGTTATGCAAGACAGAGGTGAAATCCCCGGGCTCAACCTGGGAACTGCCTTTGTGACTGCATGGCTAGAGTACGGCAGAGGGGGATGGAATTCCGCGTGTAGCAGTGAAATGCGTAGATATGCGGAGGAACACCGATGGCGAAGGCAATCCCCTGGACCTGTACTGACGCTCATGCACGAAAGCGTGGGG
>06389200137d2ad13ce51dd18480c626
CCAAGCGTTAATCGGAATTACTGGGCGTAAAGCGTGCGCAGGCGGTTTGTTAAGCGAGATGTGAAAGCCCCGGGCTCAACCTGGGAATTGCATTTCGAACTGGCAAACTAGAGTCTTGTAGAGGGGGGTAGAATTCCAGGTGTAGCGGTGAAATGCGTAGAGATCTGGAGGAATACCGGTGGCGAAGGCGGCCCCCTGGACAAAGACTGACGCTCAGGCACGAAAGCGTGGGG
>21c0e618674d9c08d1f6b2bdbd857373
GCTAGCGTTATTCGGAATTACTGGGCGTAAAGCGCACGTAGGCGGATCGGAAAGTCAGGGGTGAAATCCCGGGGCTCAACCCCGGAACTGCCCTTGAAACTCCCGGTCTTGAGGTCGAGAGAGGTGAGTGGAATTCCGAGTGTAGAGGTGAAATTCGTAGATATTCGGAGGAACACCAGTGGCGAAGGCGGCTCACTGGCTCGAACCTGACGCTGAGGTGCGAAAGCGTGGGG
>b0823985a3c6483050dbdf38a7263e0e
GCTAGCGTTGTTCGGAATTACTGGGCGTAAAGCGCGCGTAGGCGGATTGGAAAGTTGGGGGTGAAATCCCGGGGCTCAACCTCGGAACTGCCTTCAAAACTCCCAGTCTTGAGTTCGAGAGAGGTGAGTGGAATTCCGAGTGTAGAGGTGAAATTCGTAGATATTCGGAGGAACACCAGTGGCGAAGGCGGCTCACTGGCTCGATACTGACGCTGAGGTGCGAAAGCGTGGGG
>1dc45080118133412e69c40f7d56e4ac
GCGAGCGTTAATCGGAATTACTGGGCGTAAAGCGTGCGCAGGCGGTTTGTTAAGCGAGATGTGAAAGCCCCGGGCTCAACCTGGGAACCGCATTTCGAACTGGCAAACTAGAGTCTTGTAGAGGGGGGTAGAATTCCAGGTGTAGCGGTGAAATGCGTAGAGATCTGGAGGAATACCGGTGGCGAAGGCGGCCCCCTGGACAAAGACTGACGCTCAGGCACGAAAGCGTGGGG
>944343f010c27c871fbff2787b4ac050
GCTAGCGTTGTTCGGAATTACTGGGCGTAAAGCGCGTGTAGGCGGTTTGCCAAGTTGGGTGTGAAAGCCTTGAGCTCAACTCAAGAAATGCACTCAGTACTGGCAGACTAGAGGACCGGAGAGGATAGTGGAATTCCCAGTGTAGTGGTGAAATACGTAGAGATTGGGAAGAACACCAGTGGCGAAGGCGGCTATCTGGACGGTTTCTGACGCTAAGACGCGAAAGCGTGGGG
>f898cc799a8670bf5fdac721ae163d0b
GCTAGCGTTGTTCGGAATCACTGGGCGTAAAGCGCACGTAGGCGGACTTTCAAGTCAGGGGTGAAATCCCGGGGCTCAACCTCGGAACTGCCTTTGATACTGTTGGTCTCGAGTCCGATAGAGGTGGGTGGAATTCCTAGTGTAGAGGTGAAATTCGTAGATATTAGGAAGAACACCGGTGGCGAAGGCGGCCCACTGGATCGGTACTGACGCTGAGGTGCGAAAGCGTGGGG
>18616903441fd952808e6964c15be1e2
GCAAGCGTTACTCGGAATTACTGGGCGTAAAGCGTGCGTAGGTGGTCGTTTAAGTCCGTTGTGAAAGCCCTGGGCTCAACCTGGGAACTGCAGTGGATACTGGGCGACTAGAATGTGGTAGAGGGTAGCGGAATTCCTGGTGTAGCAGTGAAATGCGTAGAGATCAGGAGGAACATCCATGGCGAAGGCAGCTACCTGGACCAACATTGACACTGAGGCACGAAAGCGTGGGG

## Sheet: Fig 1G Rarefraction
sample-id	depth-1_iter-1	depth-1_iter-2	depth-1_iter-3	depth-1_iter-4	depth-1_iter-5	depth-1_iter-6	depth-1_iter-7	depth-1_iter-8	depth-1_iter-9	depth-1_iter-10	depth-9889_iter-1	depth-9889_iter-2	depth-9889_iter-3	depth-9889_iter-4	depth-9889_iter-5	depth-9889_iter-6	depth-9889_iter-7	depth-9889_iter-8	depth-9889_iter-9	depth-9889_iter-10	depth-19778_iter-1	depth-19778_iter-2	depth-19778_iter-3	depth-19778_iter-4	depth-19778_iter-5	depth-19778_iter-6	depth-19778_iter-7	depth-19778_iter-8	depth-19778_iter-9	depth-19778_iter-10	depth-29667_iter-1	depth-29667_iter-2	depth-29667_iter-3	depth-29667_iter-4	depth-29667_iter-5	depth-29667_iter-6	depth-29667_iter-7	depth-29667_iter-8	depth-29667_iter-9	depth-29667_iter-10	depth-39556_iter-1	depth-39556_iter-2	depth-39556_iter-3	depth-39556_iter-4	depth-39556_iter-5	depth-39556_iter-6	depth-39556_iter-7	depth-39556_iter-8	depth-39556_iter-9
nod2.CH1	1	1	1	1	1	1	1	1	1	1	69	68	66	66	69	65	66	66	67	65	71	71	70	71	69	70	71	71	71	71	71	71	71	71	71	71	71	71	70	71	71	71	71	71	71	71	71	71	71
nod2.CH3	1	1	1	1	1	1	1	1	1	1	56	58	58	58	55	56	56	57	54	56	58	58	59	59	59	59	59	59	57	57	59	59	58	59	59	59	59	59	59	59	59	59	59	59	59	59	59	59	59
nod2.CH4	1	1	1	1	1	1	1	1	1	1	61	61	58	57	59	61	59	61	62	62	61	63	62	61	62	60	62	63	61	61	62	63	63	63	63	63	63	61	62	62	63	63	62	63	62	62	63	62	63
nod2.CH5	1	1	1	1	1	1	1	1	1	1	56	60	61	60	60	59	57	59	59	57	64	63	63	63	62	63	63	64	64	62	64	64	64	64	64	64	64	63	63	63	63	64	64	64	64	64	63	64	63
WT.CH1	1	1	1	1	1	1	1	1	1	1	67	70	69	68	69	69	68	69	69	67	70	70	70	70	69	70	70	70	70	70	70	70	70	70	70	70	70	70	70	70	70	70	70	70	70	70	70	70	70
WT.CH3	1	1	1	1	1	1	1	1	1	1	59	58	55	59	59	56	59	56	58	60	60	60	59	59	60	60	59	59	60	60	60	60	60	60	60	59	60	59	60	59	59	60	60	60	60	60	60	60	60
WT.CH4	1	1	1	1	1	1	1	1	1	1	52	50	52	52	52	51	51	49	53	54	54	53	55	55	53	52	53	54	53	54	54	53	53	55	53	54	54	55	55	54	55	55	55	55	54	54	55	54	54
WT.CH5	1	1	1	1	1	1	1	1	1	1	69	67	67	67	69	68	68	67	68	68	69	69	69	69	69	69	68	69	69	69	69	69	69	69	69	69	69	69	69	69	69	69	69	69	69	69	69	68	69
[truncated: 56 more columns]

## Sheet: Fig 1H PCoA Plot
Eigvals	8
0.042096407613635756	0.0190864	0.00473224	0.00166508	0.000968953	1.5812198508293384e-06	0	0
Proportion explained	8
0.6140922137770833	0.2784273667233844	0.0690327	0.024289759484186768	0.014134849312335709	2.306645278561797e-05	0	0
Species	0	0
Site	8	8
nod2.CH1	-0.0406765	-0.0180962	0.0198978	-0.00800481	0.0125072	0.000906457	0	0
nod2.CH3	-0.0998866	0.024372445373044185	0.018019601830695182	0.010365531780782174	0.00728504	-0.000437593	0	0
nod2.CH4	-0.013621	0.00570601	-0.0516177	0.0198322	0.00523023	0.000161513	0	0
nod2.CH5	-0.04746	-0.0357985	-0.00627586	-0.0191047	0.00395337	-0.000664317	0	0
WT.CH1	0.039774409389641406	-0.0334031	-0.0228713	-0.0186079	-0.00938049	0.000145494	0	0
WT.CH3	-0.0544986	0.023337166492964922	0.013674552594844064	0.00620154	-0.0246558	0.000180395	0	0
WT.CH4	0.10240575190631303	0.1024290962568979	0.00530702	-0.00773285	0.00450002	-9.94099e-05	0	0
WT.CH5	0.113963	-0.0685469	0.0238659	0.017051	0.000560411	-0.000192539	0	0
Biplot	0	0
Site constraints	0	0

## Sheet: Fig 1I Shannon diversity
	shannon_entropy
nod2.CH1	2.4810482106430434
nod2.CH3	1.8484350650530217
nod2.CH4	1.5454553277228087
nod2.CH5	2.2829065260951125
WT.CH1	2.2440631393215154
WT.CH3	2.3882712159254162
WT.CH4	3.0111966576664755
WT.CH5	2.4736896830029926

## Sheet: Fig 1J Relative Abundance Genus
Condition	Replicate	Taxonomy	Percent
WT.CH	1	Aeromonas	58.2477
WT.CH	3	Aeromonas	23.8686
WT.CH	4	Aeromonas	32.733
WT.CH	5	Aeromonas	46.1505
nod2.CH	1	Aeromonas	40.4886
nod2.CH	3	Aeromonas	13.9199
nod2.CH	4	Aeromonas	65.0808
nod2.CH	5	Aeromonas	47.7161
WT.CH	1	Vibrio	6.15859
WT.CH	3	Vibrio	48.8067
WT.CH	4	Vibrio	2.56726
WT.CH	5	Vibrio	0.531865
nod2.CH	1	Vibrio	31.7882
nod2.CH	3	Vibrio	67.0832
nod2.CH	4	Vibrio	10.0995
nod2.CH	5	Vibrio	28.5252
WT.CH	1	Shewanella	4.82404
WT.CH	3	Shewanella	5.42863
WT.CH	4	Shewanella	25.8519
WT.CH	5	Shewanella	2.70393
nod2.CH	1	Shewanella	3.69735
nod2.CH	3	Shewanella	0.180951
nod2.CH	4	Shewanella	0.745321
nod2.CH	5	Shewanella	5.86574
WT.CH	1	Nocardioides	1.80713
WT.CH	3	Nocardioides	0.052815
WT.CH	4	Nocardioides	1.08946
WT.CH	5	Nocardioides	0.528434
nod2.CH	1	Nocardioides	0.0450896
nod2.CH	3	Nocardioides	0.226665
nod2.CH	4	Nocardioides	0.0218046
nod2.CH	5	Nocardioides	0.12157
WT.CH	1	Others	14.5459
WT.CH	3	Others	7.06023
WT.CH	4	Others	11.7135
WT.CH	5	Others	20.5883
nod2.CH	1	Others	8.52006
nod2.CH	3	Others	5.48567
nod2.CH	4	Others	18.1632
nod2.CH	5	Others	4.19225

## Sheet: Fig 1K Weighted Unifrac dist
	nod2.CH1	nod2.CH3	nod2.CH4	nod2.CH5	WT.CH1	WT.CH3	WT.CH4	WT.CH5
nod2.CH1	0	0.0726313	0.0850904	0.0335861	0.0930573	0.0592811	0.1878179907798767	0.1650442779064178
nod2.CH3	0.0726313	0	0.110848	0.0829932	0.1600951850414276	0.0503871	0.2171489000320435	0.2327675223350525
nod2.CH4	0.0850904	0.110848	0	0.0796723	0.0799025	0.0855293	0.1637485772371292	0.1658490002155304
nod2.CH5	0.0335861	0.0829932	0.0796723	0	0.0837944	0.0732003	0.204179	0.1708253026008606
WT.CH1	0.0930573	0.1600951850414276	0.0799025	0.0837944	0	0.1167730391025543	0.1518524289131165	0.0996423
WT.CH3	0.0592811	0.0503871	0.0855293	0.0732003	0.1167730391025543	0	0.1787805259227753	0.1940033882856369
WT.CH4	0.1878179907798767	0.2171489000320435	0.1637485772371292	0.204179	0.1518524289131165	0.1787805259227753	0	0.1741801500320435
WT.CH5	0.1650442779064178	0.2327675223350525	0.1658490002155304	0.1708253026008606	0.0996423	0.1940033882856369	0.1741801500320435	0
