# Supplementary material for: Estrogen impacts NOD2-dependent regulation of intestinal homeostasis
Source: PLoS Biol. 2026 Jun 9;24(6):e3003766. doi: 10.1371/journal.pbio.3003766 (PMC13271492; doi:10.1371/journal.pbio.3003766)
Supplement: S3 Data — (XLSX) [file pbio.3003766.s011.xlsx]

## Sheet: Meta data
sample-id	genotype	Tissue	Target	Organism	Housing
#q2:types	categorical	categorical	categorical	categorical	categorical
WT.SH2	WT	Intestine	16S	Zebrafish	Singlehoused
WT.SH3	WT	Intestine	16S	Zebrafish	Singlehoused
WT.SH4	WT	Intestine	16S	Zebrafish	Singlehoused
WT.SH5	WT	Intestine	16S	Zebrafish	Singlehoused
nod2.SH1	nod2def	Intestine	16S	Zebrafish	Singlehoused
nod2.SH3	nod2def	Intestine	16S	Zebrafish	Singlehoused
nod2.SH4	nod2def	Intestine	16S	Zebrafish	Singlehoused
nod2.SH5	nod2def	Intestine	16S	Zebrafish	Singlehoused

## Sheet: ASV counts
# Constructed from biom file
#OTU ID	nod2.SH1	nod2.SH3	nod2.SH4	nod2.SH5	WT.SH2	WT.SH3	WT.SH4	WT.SH5
545ecf92ba2b93ca148bbb670c8fadf6	101498	45085	23251	29178	71209	41451	43749	73630
bd9cccbe239df08192c370b51d2c1b12	12200	2039	42118	33736	1976	22114	9008	9017
c09c9e39df649b0c7a12a331bf674393	7381	630	7661	6786	2194	4393	7880	11080
d7ca04ba0530d1f1f0e2708393eeb0bd	1578	12612	355	36	194	1115	8301	1095
1a1ce7f829bedee9ab26afc5de28d7ca	0	86	0	202	6019	11304	24	6769
3e5f4ec24c51a1cff30e39594dacb10e	130	193	3007	15333	12	450	863	212
2f5c0bc3cbed1ea68165a561bbee90f7	1424	228	5012	3977	275	2484	1020	947
950279f0c360a642721bb531c2263b2d	702	658	1025	294	1627	1470	1049	4241
28d9b2dc3b717f09d47bb1e98db88a9d	426	4603	102	8	93	198	2354	357
4020a3d49207ea7f9f138454f44dcff9	20	6574	46	200	18	0	0	0
da6e2b3f0597a10c3b6d2fa9de7f4f28	489	3152	105	33	115	156	1817	200
5040c45a749d39bcabe3cd53becccaa5	361	2062	39	0	11	124	1526	225
63206a111604f8ba2399a22364f00b9f	735	85	1190	717	199	234	237	707
06389200137d2ad13ce51dd18480c626	706	0	365	379	141	428	1004	989
44d01ca17823f05dcc4c900a71931e62	271	1442	25	0	54	78	1538	96
f011f5f6b28fbd9c72dc83d08509d5f6	685	123	705	645	192	258	254	589
c6c3ce9b7766f1553ce00f9f199d69af	167	1497	112	0	65	229	953	188
7be01ad82d99f74091cb9e2b3fbf3a24	1726	29	110	9	61	222	319	158
3d04db80bb3487dfcfe6127b4ea25cbc	202	663	96	0	128	212	716	121
4aecfcf6db3f109b52cda827d71fb92e	1298	6	454	43	0	0	0	0
2f2b50d4532b886e55b4465bf539f43e	48	21	0	7	280	1032	275	38
96d7376260be000ccc487cca3dffc52f	115	486	60	19	77	163	524	55
0fee307682047a7bd4ccb99016d13c76	0	3	0	0	290	812	168	126
99675de2949a6837c85cd697015b3535	75	598	27	0	0	40	572	65
af71e153fe59f83f504ff5eecfd60273	63	715	0	0	0	54	451	59
bfdfbaf83c1593f6191a9b3e001c3c35	0	4	0	64	928	124	172	15
4af828243a8f4558c0777ab8fbf9eea7	84	625	0	0	7	51	480	49
3e5dd985e70abbfa8b138a04676395e4	41	252	107	24	271	268	191	39
944343f010c27c871fbff2787b4ac050	0	30	0	25	382	49	654	10
53dadb28f4b1099f8a76059f20bf78a0	5	2	0	41	272	487	284	3
1dc45080118133412e69c40f7d56e4ac	415	95	37	519	0	0	0	0
fd70ef706cab5a6107095b6cfe883016	0	0	9	0	303	532	147	64
29aece1618a1e010f89e3aeab0aeb562	0	889	0	51	12	64	0	0
c0b08755232541b4c3b972fd29cd43eb	75	544	59	0	0	38	250	48
0be1acf73ab854e8d0f9d03330bb78c0	10	46	0	65	476	145	241	0
f93fc986e74a7c69903abd7404dacd33	0	21	5	0	245	16	560	0
a667dc1b7320dc09bb61b42600010e49	37	226	99	3	73	198	142	25
464b3e1fb19c78b8f4e9f022cd3cb044	45	417	6	3	6	42	182	43
3c19d614e00162e3952552d26cab719e	0	0	0	0	223	336	23	155
f385ecaa5972d7e1982e46144dfdede9	74	360	0	0	0	48	215	25
0536b50eeb34db0fbc660d33f3e29ed1	45	429	11	0	3	27	127	65
b63ebb1b7d58ca7db42bdccd00898edc	0	0	20	0	132	418	111	20
0b324aa058f0c6db0d132e74841a0f09	4	0	0	4	220	91	333	0
8a6120adeee6a9e0124b14baa84ec3bc	0	21	191	7	131	189	108	0
fde8d825d933eefdcfc69950b0d7737d	0	172	95	10	86	123	86	45
b2e0f655f2613e26d92ad97e1148ccdf	0	14	0	37	310	220	25	0
b54f9a45f97a671017c013b2eed47769	0	594	0	0	0	0	0	0
a60c5e80e3e696ed3c7d8372f85293c4	24	353	25	0	22	35	98	26
e31c7287884fe507cdb5da8b75fa7782	0	0	0	0	94	361	113	3
c266d5e302b48c4687869d5f90dd837d	0	220	27	0	28	55	184	23
5897716e291ed376d6287b63e0550d3c	24	230	27	0	0	51	177	20
0ea8e3e086192b384d3f4dfc409aeb0c	9	121	74	0	107	117	62	38
d054c5011c80adb23502cd31378f6616	20	141	32	0	128	92	66	13
dad3c22ceada1f02b4b765b9264e45a3	10	100	50	0	86	130	62	12
0bd6304342d2969f1252ce10a68a4629	6	4	0	14	137	138	54	75
bd137464ec300a6f6ee656e95ddd5306	24	104	48	0	121	48	38	39
918476831eb4d848670c20a632d6cb81	9	181	0	5	60	18	87	35
3dedf56ea8615b799fe745878cd59d53	0	0	0	9	105	217	51	2
404d835b580d4593e0344266f5687d9b	0	178	10	2	62	54	73	4
33683750c00e5ae30b4a6337d9411f9c	18	250	7	0	0	8	71	28
d4231b143faccda280ea799712f434a9	0	93	20	0	54	59	99	54
9db23c9aa9db685d4fa8b4e741eeeef5	0	19	0	49	112	0	194	0
c6916ff61f1f8c39e2b1965284c3952e	0	0	0	0	0	7	360	0
9995368c1c1c06321e108edd156bf8dc	121	6	4	18	24	52	116	7
371f13cf72f410717425b864a88a8063	48	3	0	0	295	0	0	0
21c0e618674d9c08d1f6b2bdbd857373	49	98	45	0	22	73	35	0
df3a907305ca38d28e37532318fa0a97	183	0	0	137	0	0	0	0
ace31e831f11ff217bbda26584fa0fa3	20	82	51	0	37	74	34	19
5daf5e69d46e8af90ce9afc9884fc105	9	0	0	5	75	47	161	0
afeca34d49313a5e85fcab4791b5dc1d	0	130	0	0	0	48	97	20
5ebe1f8979f1aec53bdd22887628bf78	177	0	0	113	0	0	0	0
d01a6e53911f6bff0c575928b407c5b9	27	42	37	0	38	51	64	29
6cb5f98759d87b27f75d3e90d99d7e3b	18	121	0	0	0	44	77	6
badffb11c5af2a56c5b7a3edf7566463	0	10	0	0	83	72	40	60
9a4e6a660304f50ed8e467806740c06a	36	51	15	0	31	41	43	44
110e3335f7b43da6cd796b3b0ef60061	0	136	0	0	0	0	108	0
221615f17544830b9fcbe924f17f4e6c	0	0	0	17	69	79	61	14
841fe38b0ac4f17f08f535a899806f3f	0	27	0	10	91	88	17	0
e635e128ece6b4c1b85a6f4d180c91dc	5	43	0	0	24	125	22	10
bb7bf3b38e693160a863623347b57ba6	26	117	4	0	0	0	61	20
3e0c418dfe2f6739658f62ceee81ba67	5	0	0	5	54	55	108	0
f553903bf17bd29e5576b36f5244bf59	0	151	0	0	0	31	44	0
f898cc799a8670bf5fdac721ae163d0b	0	0	0	0	113	113	0	0
6612162e12ba4ee11f382250ba710dcf	0	0	17	0	30	129	49	0
d89c3dec5c2ff0a3dc34f3f5c6f138a7	13	0	0	0	32	173	0	0
0f75688edff40be1bba431da71d804e4	0	0	0	2	14	187	9	0
186680024e48626f8f465c2bf0fe742b	0	3	0	0	0	0	6	199
421303ee88244e6a02e18a2257a9efb5	5	76	0	0	0	0	122	4
03452c4bb15c6d7b801ee9e1168c5bec	0	0	8	56	0	17	125	0
ee3ac62d1bde418a453ddd95f1cb7474	6	49	31	0	31	39	31	18
ff585392abc02867ae1a676023560cff	0	106	0	0	0	0	97	0
b0823985a3c6483050dbdf38a7263e0e	20	22	0	0	30	48	80	0

## Sheet: Taxonomy
Feature ID	Taxon	Confidence
545ecf92ba2b93ca148bbb670c8fadf6	d__Bacteria;p__Proteobacteria;c__Gammaproteobacteria;o__Enterobacterales	0.999999
bd9cccbe239df08192c370b51d2c1b12	d__Bacteria;p__Proteobacteria;c__Gammaproteobacteria;o__Enterobacterales;f__Vibrionaceae;g__Vibrio;s__	0.9716419121238696
c09c9e39df649b0c7a12a331bf674393	d__Bacteria;p__Proteobacteria;c__Gammaproteobacteria;o__Enterobacterales;f__Shewanellaceae;g__Shewanella;s__	0.9997326619059982
2f5c0bc3cbed1ea68165a561bbee90f7	d__Bacteria;p__Proteobacteria;c__Gammaproteobacteria;o__Enterobacterales;f__Vibrionaceae;g__Vibrio;s__	0.9729474841812632
4020a3d49207ea7f9f138454f44dcff9	d__Bacteria;p__Proteobacteria;c__Gammaproteobacteria;o__Enterobacterales;f__Vibrionaceae;g__Vibrio;s__	0.7559674550048444
63206a111604f8ba2399a22364f00b9f	d__Bacteria;p__Proteobacteria;c__Gammaproteobacteria;o__Enterobacterales;f__Shewanellaceae;g__Shewanella;s__	0.9993805944213262
06389200137d2ad13ce51dd18480c626	d__Bacteria;p__Proteobacteria;c__Gammaproteobacteria;o__Enterobacterales;f__Shewanellaceae;g__Shewanella;s__	0.9977372594380783
f011f5f6b28fbd9c72dc83d08509d5f6	d__Bacteria;p__Proteobacteria;c__Gammaproteobacteria;o__Enterobacterales;f__Shewanellaceae;g__Shewanella;s__	0.9995985637297823
c6c3ce9b7766f1553ce00f9f199d69af	d__Bacteria;p__Proteobacteria;c__Gammaproteobacteria;o__Enterobacterales;f__Vibrionaceae;g__Photobacterium;s__	0.9984465827069612
4aecfcf6db3f109b52cda827d71fb92e	d__Bacteria;p__Proteobacteria;c__Gammaproteobacteria;o__Burkholderiales;f__Chitinibacteraceae;g__Chitinibacter;s__	0.9992523395302628
2f2b50d4532b886e55b4465bf539f43e	d__Bacteria;p__Proteobacteria;c__Alphaproteobacteria;o__Rhodobacterales;f__Rhodobacteraceae	0.9993689554035128
bfdfbaf83c1593f6191a9b3e001c3c35	d__Bacteria;p__Proteobacteria;c__Alphaproteobacteria;o__Reyranellales;f__Reyranellaceae;g__Reyranella;s__	0.9999275133411307
944343f010c27c871fbff2787b4ac050	d__Bacteria;p__Proteobacteria;c__Alphaproteobacteria;o__Reyranellales;f__Reyranellaceae;g__Reyranella;s__	0.9999977601156974
1dc45080118133412e69c40f7d56e4ac	d__Bacteria;p__Proteobacteria;c__Gammaproteobacteria;o__Enterobacterales;f__Shewanellaceae;g__Shewanella;s__	0.9985437758960262
fd70ef706cab5a6107095b6cfe883016	d__Bacteria;p__Proteobacteria;c__Alphaproteobacteria;o__Rhizobiales;f__Hyphomicrobiaceae;g__Pedomicrobium;s__	0.9161025416418926
29aece1618a1e010f89e3aeab0aeb562	d__Bacteria;p__Proteobacteria;c__Gammaproteobacteria;o__Enterobacterales;f__Vibrionaceae	0.9995187567933296
464b3e1fb19c78b8f4e9f022cd3cb044	d__Bacteria;p__Proteobacteria;c__Gammaproteobacteria;o__Enterobacterales;f__Moritellaceae;g__Moritella;s__	0.9939128786540639
0536b50eeb34db0fbc660d33f3e29ed1	d__Bacteria;p__Proteobacteria;c__Gammaproteobacteria;o__Burkholderiales;f__Comamonadaceae;g__Brachymonas;s__	0.8563736422278648
b54f9a45f97a671017c013b2eed47769	d__Bacteria;p__Proteobacteria;c__Gammaproteobacteria;o__Enterobacterales;f__Vibrionaceae	0.9993417181399484
e31c7287884fe507cdb5da8b75fa7782	d__Bacteria;p__Proteobacteria;c__Alphaproteobacteria;o__Holosporales;f__Holosporaceae;g__uncultured;s__	0.9999242751907368
0bd6304342d2969f1252ce10a68a4629	d__Bacteria;p__Proteobacteria;c__Alphaproteobacteria;o__Rhizobiales;f__Rhizobiales_Incertae_Sedis;g__Nordella;s__	0.9947258228610536
d4231b143faccda280ea799712f434a9	d__Bacteria;p__Proteobacteria;c__Alphaproteobacteria;o__Rhodobacterales;f__Rhodobacteraceae	0.9666603407805234
9db23c9aa9db685d4fa8b4e741eeeef5	d__Bacteria;p__Proteobacteria;c__Alphaproteobacteria;o__Rhizobiales	0.9879209625678486
c6916ff61f1f8c39e2b1965284c3952e	d__Bacteria;p__Proteobacteria;c__Gammaproteobacteria;o__Pseudomonadales;f__Moraxellaceae;g__Perlucidibaca;s__	0.990761
371f13cf72f410717425b864a88a8063	d__Bacteria;p__Proteobacteria;c__Alphaproteobacteria;o__Rhizobiales;f__Hyphomicrobiaceae;g__Filomicrobium;s__	0.9562886379769424
21c0e618674d9c08d1f6b2bdbd857373	d__Bacteria;p__Proteobacteria;c__Alphaproteobacteria;o__Rhodobacterales;f__Rhodobacteraceae	0.9797295441024498
df3a907305ca38d28e37532318fa0a97	d__Bacteria;p__Proteobacteria;c__Gammaproteobacteria;o__Enterobacterales;f__Shewanellaceae;g__Shewanella;s__	0.9973764589440303
5daf5e69d46e8af90ce9afc9884fc105	d__Bacteria;p__Proteobacteria;c__Alphaproteobacteria;o__Rhizobiales;f__Hyphomicrobiaceae;g__Hyphomicrobium;s__	0.8584337533328625
5ebe1f8979f1aec53bdd22887628bf78	d__Bacteria;p__Proteobacteria;c__Gammaproteobacteria;o__Enterobacterales;f__Shewanellaceae;g__Shewanella;s__	0.9986359927337701
badffb11c5af2a56c5b7a3edf7566463	d__Bacteria;p__Proteobacteria;c__Alphaproteobacteria;o__Rhizobiales;f__Hyphomicrobiaceae	0.8224767027120654
110e3335f7b43da6cd796b3b0ef60061	d__Bacteria;p__Proteobacteria;c__Gammaproteobacteria;o__Enterobacterales;f__Shewanellaceae;g__Shewanella;s__	0.9977297863443875
221615f17544830b9fcbe924f17f4e6c	d__Bacteria;p__Proteobacteria;c__Alphaproteobacteria;o__Rhizobiales;f__Hyphomicrobiaceae;g__Pedomicrobium;s__	0.9759849948136841
bb7bf3b38e693160a863623347b57ba6	d__Bacteria;p__Proteobacteria;c__Gammaproteobacteria;o__Burkholderiales;f__Rhodocyclaceae;g__Thauera;s__	0.9754729424961318
3e0c418dfe2f6739658f62ceee81ba67	d__Bacteria;p__Proteobacteria;c__Alphaproteobacteria;o__Rhizobiales;f__Rhizobiales_Incertae_Sedis;g__Phreatobacter;s__	0.9642014013773241
f898cc799a8670bf5fdac721ae163d0b	d__Bacteria;p__Proteobacteria;c__Alphaproteobacteria;o__Rhizobiales;f__Hyphomicrobiaceae;g__Pedomicrobium;s__	0.8417646481240321
d89c3dec5c2ff0a3dc34f3f5c6f138a7	d__Bacteria;p__Proteobacteria;c__Alphaproteobacteria;o__Rhodobacterales;f__Rhodobacteraceae	0.999175
186680024e48626f8f465c2bf0fe742b	d__Bacteria;p__Proteobacteria;c__Gammaproteobacteria;o__Enterobacterales;f__Pseudoalteromonadaceae;g__Pseudoalteromonas;s__	0.9997842906766199
b0823985a3c6483050dbdf38a7263e0e	d__Bacteria;p__Proteobacteria;c__Alphaproteobacteria;o__Rhodobacterales;f__Rhodobacteraceae	0.9974033931028659

## Sheet: Reps_seq
>545ecf92ba2b93ca148bbb670c8fadf6
GCAAGCGTTAATCGGAATTACTGGGCGTAAAGCGCACGCAGGCGGTTGGATAAGTTAGATGTGAAAGCCCCGGGCTCAACCTGGGAATTGCATTTAAAACTGTCCAGCTAGAGTCTTGTAGAGGGGGGTAGAATTCCAGGTGTAGCGGTGAAATGCGTAGAGATCTGGAGGAATACCGGTGGCGAAGGCGGCCCCCTGGACAAAGACTGACGCTCAGGTGCGAAAGCGTGGGG
>bd9cccbe239df08192c370b51d2c1b12
GCAAGCGTTAATCGGAATTACTGGGCGTAAAGCGCATGCAGGTGGTTTGTTAAGTCAGATGTGAAAGCCCTGGGCTCAACCTAGGAATCGCATTTGAAACTGACAAGCTAGAGTACTGTAGAGGGGGGTAGAATTTCAGGTGTAGCGGTGAAATGCGTAGAGATCTGAAGGAATACCGGTGGCGAAGGCGGCCCCCTGGACAGATACTGACACTCAGATGCGAAAGCGTGGGG
>c09c9e39df649b0c7a12a331bf674393
CCGAGCGTTAATCGGAATTACTGGGCGTAAAGCGTGCGCAGGCGGTTTGTTAAGCGAGATGTGAAAGCCCTGGGCTCAACCTAGGAATAGCATTTCGAACTGGCGAACTAGAGTCTTGTAGAGGGGGGTAGAATTCCAGGTGTAGCGGTGAAATGCGTAGAGATCTGGAGGAATACCGGTGGCGAAGGCGGCCCCCTGGACAAAGACTGACGCTCATGCACGAAAGCGTGGGG
>d7ca04ba0530d1f1f0e2708393eeb0bd
GCAAGCGTTATCCGGAATGATTGGGCGTAAAGCGTCTGTAGGTGGCTTAAAAAGTCTTCTGTCAAAGATCAGGGCTTAACCCTGGGCCGGCAGGAGAAACTCTTAGGCTAGAGTTTGGTAGGGGCAGAGGGAATTCCCGGTGGAGCGGTGAAATGCGTAGAGATCGGGAGGAACACCAAAGGCGAAAGCACTCTGCTGGGCCACAACTGACACTGAGAGACGAAAGCGAGGGG
>1a1ce7f829bedee9ab26afc5de28d7ca
CCGAGTGGTCGGGACGTTTATTGGGCCTAAAGCATCCGTAGCCGGTTCTACAAGTCTTCCGTTAAATCCACCTGCTTAACAGATGGGCTGCGGAAGATACTATAGAGCTAGGAGGCGGGAGAGGCAAGCGGTACTCGATGGGTAGGGGTAAAATCCGTTGATCCATTGAAGACCACCAGTGGCGAAGGCGGCTTGCCAGAACGCGCTCGACGGTGAGGGATGAAAGCTGGGGG
>3e5f4ec24c51a1cff30e39594dacb10e
GCAAGCGTTGTCCGGATTTATTGGGCGTAAAGCGAGCGCAGGCGGTTTCTTAAGTCTGATGTGAAAGCCCCCGGCTCAACCGGGGAGGGTCATTGGAAACTGGGAGACTTGAGTGCAGAAGAGGAGAGTGGAATTCCATGTGTAGCGGTGAAATGCGTAGATATATGGAGGAACACCAGTGGCGAAGGCGGCTCTCTGGTCTGTAACTGACGCTGAGGCTCGAAAGCGTGGGG
>2f5c0bc3cbed1ea68165a561bbee90f7
GCAAGCGTTAATCGGAATTACTGGGCGTAAAGCGCATGCAGGTGGTTTATTAAGTCAGATGTGAAAGCCCTGGGCTCAACCTAGGAATCGCATTTGAAACTGACAAGCTAGAGTACTGTAGAGGGGGGTAGAATTTCAGGTGTAGCGGTGAAATGCGTAGAGATCTGAAGGAATACCGGTGGCGAAGGCGGCCCCCTGGACAGATACTGACACTCAGATGCGAAAGCGTGGGG
>950279f0c360a642721bb531c2263b2d
GCAAGCGGTGGCGAGATGGTGGAATAATGCAGGCGCATTGATTGACGGATTGATTCAGAGAGGGGGTGGTGAGGGGCGGAGCCTGGCTTCTGCTTAGCTCTGCTTTTTTTATCAAGCTTCATGCCGACCCTCTGAACCTCTGCACGCTTATTAGATTTGCACATTAATGTTTGATGACTTTGCTCATCCTCACCAACGCAAACCAATCGGCTGCAGTCAAAGGCACTCAAGGTCAGATGGCGATGCATCACTTCCTCCTGTGGCGGGGAAGAGTGAGGGTGGGGAAGGGTGAGGTGTCACCTTTACAAC
>28d9b2dc3b717f09d47bb1e98db88a9d
GCAAGCGTTATTCGGAATGATTGGGCGTAAAGCGCACGTAGGCTGTTTAGAAAATCAAAAACAAAAAACTCAAAGTTGTGCTTTGACACTTGTTTTCTGATTCCTAAACTTGAGTGAGTAAGAGGAGAATGGAATTCCTGGCGTAGAGGTAAAATTTGTTGATATCAGGAGGAACATCAAAAGCGAAGGCAATTCTCTGGTACTCTACTGACGTTGAGGTGCGACAGCGTGGGG
>4020a3d49207ea7f9f138454f44dcff9
GCGAGCGTTAATCGGAATTACTGGGCGTAAAGCGCATGCAGGTGGTTTGTTAAGTCAGATGTGAAAGCCCCGGGCTCAACCTGGGAATTGCATTTGAAACTGGCAAACTAGAGTACTGTAGAGGGGGGTAGAATTTCAGGTGTAGCGGTGAAATGCGTAGAGATCTGAAGGAATACCGGTGGCGAAGGCGGCCCCCTGGACAGATACTGACACTCAGATGCGAAAGCGTGGGG
>da6e2b3f0597a10c3b6d2fa9de7f4f28
GCAAGCGTTATCCGGAATGATTGGGCGTAAAGCGTCTGTAGGTGGCTTTTCAAGTCCGCCGTCAAATCCCAGGGCTCAACCCTGGACAGGCGGTGGAAACTACCAAGCTGGAGTACGGTAGGGGCAGAGGGAATTTCCGGTGGAGCGGTGAAATGCATTGAGATCGGAAAGAACACCAACGGCGAAAGCACTCTGCTGGGCCGACACTGACACTGAGAGACGAAAGCTAGGGG
>5040c45a749d39bcabe3cd53becccaa5
GCAAGCGTTATCCGGAATGATTGGGCGTAAAGCGTCTGTAGGTGGTTTGACAAGTCTCCTGTCAAAGATCAGGGCTTAACCCTGGGCCGGCAGGAGAAACTATCAGGCTAGAGTTCGGTAGGGGCAGAGGGAATTCCCGGTGGAGCGGTGAAATGCGTAGAGATCGGGAGGAACACCAAAGGCGAAAGCACTCTGCTGGGCCGTTTTTTGCTTGCAAAAAATAACTGACACTGAGAGACGAAAGCGAGGGG
>63206a111604f8ba2399a22364f00b9f
CCGAGCGTTAATCGGAATTACTGGGCGTAAAGCGTGCGCAGGCGGTTTGTTAAGCGAGATGTGAAAGCCCTGGGCTCAACCTAGGAATCGCATTTCGAACTGACAAACTAGAGTCTTGTAGAGGGGGGTAGAATTCCAGGTGTAGCGGTGAAATGCGTAGAGATCTGGAGGAATACCGGTGGCGAAGGCGGCCCCCTGGACAAAGACTGACGCTCATGCACGAAAGCGTGGGG
>06389200137d2ad13ce51dd18480c626
CCAAGCGTTAATCGGAATTACTGGGCGTAAAGCGTGCGCAGGCGGTTTGTTAAGCGAGATGTGAAAGCCCCGGGCTCAACCTGGGAATTGCATTTCGAACTGGCAAACTAGAGTCTTGTAGAGGGGGGTAGAATTCCAGGTGTAGCGGTGAAATGCGTAGAGATCTGGAGGAATACCGGTGGCGAAGGCGGCCCCCTGGACAAAGACTGACGCTCAGGCACGAAAGCGTGGGG
>44d01ca17823f05dcc4c900a71931e62
GCAAGTGTTCTTCGGAATGACTGGGCGTAAAGGGCACGTAGGCGGTGAATCGGGTTGAAAGTGAAAGTCGCCAAAAAGTGGCGGAATGCTCTCGAAACCAATTCACTTGAGTGAGACAGAGGAGAGTGGAATTTCGTGTGTAGGGGTGAAATCCGTAGATCTACGAAGGAACGCCAAAAGCGAAGGCAGCTCTCTGGGTCCCTACCGACGCTGGGGTGCGAAAGCATGGGG
>f011f5f6b28fbd9c72dc83d08509d5f6
CCGAGCGTTAATCGGAATTACTGGGCGTAAAGCGTGCGCAGGCGGTTTGTTAAGCGAGATGTGAAAGCCCTGGGCTCAACCTAGGAATAGCATTTCGAACTGACAAACTAGAGTCTTGTAGAGGGGGGTAGAATTCCAGGTGTAGCGGTGAAATGCGTAGAGATCTGGAGGAATACCGGTGGCGAAGGCGGCCCCCTGGACAAAGACTGACGCTCATGCACGAAAGCGTGGGG
>c6c3ce9b7766f1553ce00f9f199d69af
GCGAGCGTTAATCGGAATTACTGGGCGTAAAGCGCATGCAGGCGGTCTGTTAAGCAAGATGTGAAAGCCCGGGGCTCAACCTCGGAACAGCATTTTGAACTGGCAGACTAGAGTCTTGTAGAGGGGGGTAGAATTTCAGGTGTAGCGGTGAAATGCGTAGAGATCTGAAGGAATACCGGTGGCGAAGGCGGCCCCCTGGACAAAGACTGACGCTCAGATGCGAAAGCGTGGGG
>7be01ad82d99f74091cb9e2b3fbf3a24
GCTAGCGTTATCCGGAATTACTGGGCGTAAAGGGTGCGTAGGTGGTTTTTTAAGTCAGAAGTGAAAGGCTACGGCTCAACCGTAGTAAGCTTTTGAAACTAGAGAACTTGAGTGCAGGAGAGGAGAGTAGAATTCCTAGTGTAGCGGTGAAATGCGTAGATATTAGGAGGAATACCAGTAGCGAAGGCGGCTCTCTGGACTGTAACTGACACTGAGGCACGAAAGCGTGGGG
>3d04db80bb3487dfcfe6127b4ea25cbc
GCAAGCGTTATCCGGAATGATTGGGCGTAAAGCGTCTGTAGGTGGCTTCAAAAGTCTCCTGTCAAAGATCAGGGCTTAACCCTGGGCCGGCAGGAGAAACTCTGAGGCTAGAGTTTGGTAGGGGCAGAGGGAATTCCCGGTGGAGCGGTGAAATGCGTAGAGATCGGGAGGAACACCAAAGGCGAAAGCACTCTGCTGGGCCACAACTGACACTGAGAGACGAAAGCGAGGGG
>4aecfcf6db3f109b52cda827d71fb92e
CCAAGCGTTAATCGGAATTACTGGGCGTAAAGCGTGCGCAGGTGGTTTGTTAAGCGCGATGTGAAATCCCCGAGCTCAACTTGGGAATTGCATTGCGAACTGACTGACTAGAGTACGGCAGAGGGGGGTGGAATTCCACGTGTAGCAGTGAAATGCGTAGAGATGTGGAGGAACACCGATGGCGAAGGCAACCCCCTGGGCTGATACTGACACTCATGCACGAAAGCGTGGGG
>2f2b50d4532b886e55b4465bf539f43e
GCTAGCGTTGTTCGGAATTACTGGGCGTAAAGCGCGCGTAGGCGGACTGGAAAGTTGGGGGTGAAATCCCGGGGCTCAACCTCGGAACTGCCTTCAAAACTATCAGTCTGGAGTTCGAGAGAGGTGAGTGGAATTCCGAGTGTAGAGGTGAAATTCGTAGATATTCGGAGGAACACCAGTGGCGAAGGCGGCTCACTGGCTCGATACTGACGCTGAGGTGCGAAAGCGTGGGG
>96d7376260be000ccc487cca3dffc52f
GCAAGCGTTATCCGGAATGATTGGGCGTAAAGCGTCTGTAGGTGGCTTCAAAAGTCTCCTGTCAAAGATCAGGGCTTAACCCTGGGCCGGCAGGAGAAACTCTGAGGCTAGAGTTTGGTAGAGGCAGAGGGAATTCCCGGTGGAGCGGTGAAATGCGTAGAGATCGGGAGGAACACCAAAGGCGAAAGCACTCTGCTGGGCCACAACTGACACTGAGAGACGAAAGCGAGGGG
>0fee307682047a7bd4ccb99016d13c76
GCGAGCGTTGTTCGGAATCACTGGGCGTAAAGCGCGCGTAGGCGGTCTGCTAAGTCTGATGTGAAAGCCCGGGGCTCACCCCCGGAAGTGCATTGGAAACTGACAGACTGGAGTCCCGGAGAGGAAGGTGGAATTCCTGGTGTAGCGGTGAAATGCGTAGATATCAGGAGGAACACCGGTGGCGAAGGCGGCCTTCTGGACGGTGACTGACGCTGAGGCGCGAAAGCGTGGGG
>99675de2949a6837c85cd697015b3535
GCAAGCGTTATCCGGAATGATTGGGCGTAAAGCGTCTGTAGGTGGTTTGACAAGTCTCCTGTCAAAGATCGGGGCTTAACCCCGGGCCGGCAGGAGAAACTATCAAGCTAGAGTTCGGTAGGGGCAGAGGGAATTCCCGGTGGAGCGGTGAAATGCGTAGATATCGGGAGGAACACCAAAGGCGAAAGCACTCTGCTGGGCCGATATTTTCAAGACTTGTCTTGAAAAGATACTGACACTGAGAGACGAAAGCGAGGGG
>af71e153fe59f83f504ff5eecfd60273
GCAAGCGTTATCCGGAATGATTGGGCGTAAAGCGTCTGTAGGTGGTTTGACAAGTCTCCTGTCAAAGATCAGGGCTTAACCCTGGGCCGGCAGGAGAAACTATCAGGCTAGAGTTCGGTAGGGGCAGAGGGAATTCCCGGTGGAGCGGTGAAATGCGTAGATATCGGGAGGAACACCAAAGGCGAAAGCACTCTGCTGGGCCGATTTTTTCAAGACTTGTTTTGAAAATATACTGACACTGAGAGACGAAAGCGAGGGG
>bfdfbaf83c1593f6191a9b3e001c3c35
GCAAGCGTTGTTCGGAATTACTGGGCGTAAAGCGAGTGTAGGCGGCGAGCCAAGTCGGGTGTGAAAGCCTCGAGCTCAACTCGAGAAATGCATTCGGTACTGGCCTGCTAGAGGACCGGAGAGGATAGTGGAATTCCCAGTGTAGTGGTGAAATACGTAGAGATTGGGAAGAACACCAGTGGCGAAGGCGGCTATCTGGACGGTTACTGACGCTAAGACTCGAAAGCGTGGGG
>4af828243a8f4558c0777ab8fbf9eea7
GCAAGCGTTATCCGGAATGATTGGGCGTAAAGCGTCTGTAGGTGGTTTGACAAGTTTCCAGTCAAAGATCAGGGCTTAACCCTGGGGAGGCAGGAAAAACTATCAGGCTAGAGTACGGTAGGGGCAGAGGGAATTCCCGGTGGAGCGGTGAAATGCGTAGATATCGGGAGGAACACCAAAGGCGAAAGCACTCTGCTGGGCCGTAGACTTTTTGAACTCGTTTCAAAAAGATTAGACTTGTCTAAGAAAACTGACACTGAGAGACGAAAGCGAGGGG
>3e5dd985e70abbfa8b138a04676395e4
GCAAGCGTTGTCCGGAATTATTGGGCGTAAAGGGCTCGCAGGCGGTTTCTTAAGTCTGATGTGAAAGCCCCCGGCTCAACCGGGGAGGGTCATTGGAAACTGGGGAACTTGAGTGCAGAAGAGGAGAGTGGAATTCCACGTGTAGCGGTGAAATGCGTAGAGATGTGGAGGAACACCAGTGGCGAAGGCGACTCTCTGGTCTGTAACTGACGCTGAGGAGCGAAAGCGTGGGG
>944343f010c27c871fbff2787b4ac050
GCTAGCGTTGTTCGGAATTACTGGGCGTAAAGCGCGTGTAGGCGGTTTGCCAAGTTGGGTGTGAAAGCCTTGAGCTCAACTCAAGAAATGCACTCAGTACTGGCAGACTAGAGGACCGGAGAGGATAGTGGAATTCCCAGTGTAGTGGTGAAATACGTAGAGATTGGGAAGAACACCAGTGGCGAAGGCGGCTATCTGGACGGTTTCTGACGCTAAGACGCGAAAGCGTGGGG
>53dadb28f4b1099f8a76059f20bf78a0
ACAAACGTTATTCGGAATTACTGGGCTTAAAGGGTGCGTAGGCGGCGTGGCAAGTTGGGTGTGAAATCCCTCGGCTCAACCGAGGAACTGCGCTCAATACTGCCATGCTCGAGGGAGACAGAGGTGAGCGGAACTTAGGGTGGAGCGGTGAAATGCGTTGATATCCTAAGGAACACCGGTAGCGAAAGCGGCTCACTGGGTCTTTTCTGACGCTGAGGCACGAAAGCTAGGGT
>1dc45080118133412e69c40f7d56e4ac
GCGAGCGTTAATCGGAATTACTGGGCGTAAAGCGTGCGCAGGCGGTTTGTTAAGCGAGATGTGAAAGCCCCGGGCTCAACCTGGGAACCGCATTTCGAACTGGCAAACTAGAGTCTTGTAGAGGGGGGTAGAATTCCAGGTGTAGCGGTGAAATGCGTAGAGATCTGGAGGAATACCGGTGGCGAAGGCGGCCCCCTGGACAAAGACTGACGCTCAGGCACGAAAGCGTGGGG
>fd70ef706cab5a6107095b6cfe883016
GCTAGCGTTGTTCGGAATCACTGGGCGTAAAGCGCACGTAGGCGGATGTGTCAGTCAGGGGTGAAATCCCGGAGCTCAACTTCGGAACTGCCCTTGATACAGCACGTCTCGAGTCCGAGAGAGGTGAGTGGAATTCCTAGTGTAGAGGTGAAATTCGTAGATATTAGGAAGAACACCAGTGGCGAAGGCGGCTCACTGGCTCGGTACTGACGCTGAGGTGCGAAAGCGTGGGG
>29aece1618a1e010f89e3aeab0aeb562
GCGAGCGTTAATCGGAATTACTGGGCGTAAAGCGCATGCAGGTGGTGGATTAAGTCAGATGTGAAAGCCCGGGGCTCAACCTCGGAACCGCATTTGAAACTGGTTCACTAGAGTACTGTAGAGGGGGGTAGAATTTCAGGTGTAGCGGTGAAATGCGTAGAGATCTGAAGGAATACCGGTGGCGAAGGCGGCCCCCTGGACAGATACTGACACTCAGATGCGAAAGCGTGGGG
>c0b08755232541b4c3b972fd29cd43eb
GCAAGCGTTATCCGGAATGATTGGGCGTAAAGCGTCTGTAGGTGGTTTGACAAGTCTCCTGTCAAAGATCAGGGCTTAACCCTGGGCCGGCAGGAGAAACTATCAGGCTAGAGTACGGTAGGGGCAGAGGGAATTCCCGGTGGAGCGGTGAAATGCGTAGAGATCGGGAGGAACACCAAAGGCGAAAGCACTCTGCTGGGCCGTTCACTGACACTGAGAGACGAAAGCGAGGGG
>0be1acf73ab854e8d0f9d03330bb78c0
GCAAGCGTTGTCCGGATTTATTGGGCGTAAAGAGCTCGTAGGTGGCTGAGTAAGTCGGATGTCAAATCCCCAGGCTCAACCTGGGATCCCATCCGATACTGCTCTGGCTAGAGTCCGGTAGGGGAGCGTGGAATTCCTGGTGTAGCGGTGAAATGCGCAGATATCAGGAGGAACACCAGCGGCGAAGGCGGCGCTCTGGGCCGGTACTGACACTGAGGAGCGAAAGCGTGGGT
>f93fc986e74a7c69903abd7404dacd33
CCTAACGTTGTTCGGAATCACTGGGCTTAAAGGGCGCGTAGGCGGAGCGGAAAGTCAGGGGTGAAATCCCATAGCTCAACTATGGAAGTGCCTTTGATACTGCCGTTCTCGAGGGAGGCAGGGGAGCGCGGAACTTCCGGTGGAGCGGTGAAATGCGTAGATATCGGAAGGAACACCGGTGGCGAAAGCGGCGCTCTGGTCCTCATCTGACGCTGAGGCGCGAAAGCCAGGGG
>a667dc1b7320dc09bb61b42600010e49
CCGAGCGTTATCCGGATTTATTGGGCGTAAAGCGAGCGCAGACGGTTGATTAAGTCTGATGTGAAAGCCCGGAGCTCAACTCCGGAATGGCATTGGAAACTGGTTAACTTGAGTGTTGTAGAGGTAAGTGGAACTCCATGTGTAGCGGTGGAATGCGTAGATATATGGAAGAACACCAGTGGCGAAGGCGGCTTACTGGACAACAACTGACGTTGAGGCTCGAAAGTGTGGGT
>464b3e1fb19c78b8f4e9f022cd3cb044
GCAAGCGTTAATCGGAATTACTGGGCGTAAAGCGCATGCAGGCGGTTTGTTAAGCGAGATGTGAAAGCCCCGGGCTCAACCTGGGAACTGCATTTCGAACTGGCAAACTAGAGTTCTTGAGAGGGTGGTAGAATTTCAGGTGTAGCGGTGAAATGCGTAGAGATCTGAAGGAATACCAGTGGCGAAGGCGGCCACCTGGCAAGTAACTGACGCTCAGATGCGAAAGCGTGGGT
>3c19d614e00162e3952552d26cab719e
GCAAGCGTTGTTCGGAATTACTGGGCGTAAAGCGCGTGTAGGCGGCCTTTTATGTCAGGTGTGAAAGCCCTCGGCCTAACCGAGGAAGTGCGCCTGAAACTGATTGGCTTGAGTACGAGAGAGGAGGACGGAATTCCCAGTGTAGAGGTGAAATTCGTAGATATTGGGAGGAACACCGGTGGCGAAAGCGGTTCTCTGGATCGATACTGACGCTAAGACGCGAAAGCGTGGGG
>f385ecaa5972d7e1982e46144dfdede9
GCAAGCGTTATCCGGAATGATTGGGCGTAAAGCGTCTGTAGGTGGCTTAAAAAGTCTCCTGTCAAAGATCAGGGCTTAACCCTGGGCCGGCAGGAGAAACCTTTAGGCTAGAGTTTGGTAGGGGCAGAGGGAATTCCCGGTGGAGCGGTGAAATGCGTAGAGATCGGGAGGAACACCAAAGGCGAAAGCACTCTGCTGGGCCACAACTGACACTGAGAGACGAAAGCGAGGGG
>0536b50eeb34db0fbc660d33f3e29ed1
GCGAGCGTTAATCGGAATTACTGGGCGTAAAGCGTGCGCAGGCGGTTTTGTAAGACCGATGTGAAATCCCCGGGCTCAACCTGGGAACTGCATTGGTGACTGCAAGGCTGGAGTGCGGCAGAGGGGGATGGAATTCCGCGTGTAGCAGTGAAATGCGTAGATATGCGGAGGAACACCGATGGCGAAGGCAATCCCCTGGGCCTGCACTGACGCTCATGCACGAAAGCGTGGGG
>b63ebb1b7d58ca7db42bdccd00898edc
CCGAGCGTTGTCCGGAATTATTGGGCGTAAAGGGCTCGTAGGCGGTTTGTCGCGTCGGGAGTGAAAACACCGGGCTTAACTCGGTGCTTGCTTTCGATACGGGCAGACTAGAGGCATTCAGGGGAGAACGGAATTCCTGGTGTAGCGGTGAAATGCGCAGATATCAGGAGGAACACCGGTGGCGAAGGCGGTTCTCTGGGAATGTCCTGACGCTGAGGAGCGAAAGTGTGGGG
>0b324aa058f0c6db0d132e74841a0f09
GCAAGCGTTGTCCGGATTTATTGGGCGTAAAGGGCTCGTAGGCGGTTCGACAAGTCGGGTGTGAAACCTCCAGGCTCAACCTGGAGACGCCGCTCGAAACTGTTGTGACTAGAGTCCGGTAGAGGAGTATGGAATTCCTGGTGTAGCGGTGGAATGCGCAGATATCAGGAGGAACACCAGTAGCGAAGGCGATACTCTGGGCCGGTACTGACGCTGAGGAGCGAAAGCATGGGG
>8a6120adeee6a9e0124b14baa84ec3bc
GCGAGCGTTGTCCGGAATTACTGGGCGTAAAGAGCTTGTAGGTGGTTTGTCGCGTTGTTCGTGAAATCTCACGGCTTAACTGTGAGCGTGCGGGCGATACGGGCAGACTAGAGTACTGCAGGGGAGACTGGAATTCCTGGTGTAGCGGTGGAATGCGCAGATATCAGGAGGAACACCGGTGGCGAAGGCGGGTCTCTGGGCAGTAACTGACGCTGAGAAGCGAAAGCGTGGGG
>fde8d825d933eefdcfc69950b0d7737d
GCAAGCGTTGTCCGGATTTATTGGGCGTAAAGCGAGCGCAGGCGGTTTTTTAAGTCTGATGTGAAAGCCCTCGGCTCAACCGAGGAAGGTCATTGGAAACTGGAGAACTTGAGTGCAGAAGAGGAGAGTGGAATTCCATGTGTAGCGGTGAAATGCGTAGATATATGGAGGAACACCAGTGGCGAAGGCGACTCTCTGGTCTGTAACTGACGCTGAGGCTCGAAAGCGTGGGG
>b2e0f655f2613e26d92ad97e1148ccdf
GCAAGCGTTGTCCGGATTTATTGGGCGTAAAGAGCTCGTAGGCGGCTGAGTAAGTCGGGTGTTAAATCCCCAGGCTCAACCTGGGACACCACCCGATACTGCTCTGGCTAGAGTCCGGTAGGGGAGCGTGGAATTCCTGGTGTAGCGGTGAAATGCGCAGATATCAGGAGGAACACCAGCGGCGAAGGCGGCGCTCTGGGCCGGAACTGACGCTGAGGAGCGAAAGCGTGGGT
>b54f9a45f97a671017c013b2eed47769
GCGAGCGTTAATCGGAATTACTGGGCGTAAAGCGCATGCAGGTGGTTTGTTAAGTCAGATGTGAAAGCCCCGGGCTCAACCTGGGAATTGCATTTGAAACTGGCAGACTAGAGTACTGTAGAGGGGGGTAGAATTTCAGGTGTAGCGGTGAAATGCGTAGAGATCTGAAGGAATACCGGTGGCGAAGGCGGCCCCCTGGACAGATACTGACACTCAGATGCGAAAGCGTGGGG
>a60c5e80e3e696ed3c7d8372f85293c4
GCAAGCGTTATCCGGAATTATTGGGCGTAAAGCGAGTCTAGGCGGCTTGTTAAGTCAGATGTGAAAATGCGGGGCTCAACTCCGTATTGCGTTTGAAACTGGCAGGCTAGAGTACTGGAGAGGTGGGCGGAACTACAAGTGTAGAGGTGAAATTCGTAGATATTTGTAGGAATGCCGATAGTGAAGACAGCTCACTGGACAGATACTGACGCTAAAGCTCGAAAGCGTGGGG
>e31c7287884fe507cdb5da8b75fa7782
GCTAGCGTTGTTCGGAATGACTGGGCGTAAAGGGCGCGTAGGCGGTTTTTTAAGTAAGGCGTGAAAGCCCTGGGCTTAACCCAGGAGGTGCGTTTTAGACTGGAAGACTTGAGTGCGAGAGAGGAAAGTGGAATTCCTAGTGTAGAGGTGAAATTCGTAGATATTAGGAAGAACACCCGTGGCGAAGGCGGCTTTCTGGCTCGCAACTGACGCTGAGGCGCGAAAGCGTGGGG
>c266d5e302b48c4687869d5f90dd837d
GCAAGCGTTATCCGGAATGATTGGGCGTAAAGCGTCTGTAGGTGGCTTTTTAAGTTCGCCGTCAAATCCCAGGGCTCAACCCTGGACAGGCGGTGGAAACTACCAAGCTGGAGTACGGTAGGGGCAGAGGGAATTTCCGGTGGAGCGGTGAAATGCGTAGAGATCGGAAAGAACACCAACGGCGAAAGCACTCTGCTGGGCCGACACTGACACTGAGAGACGAAAGCTAGGGG
>5897716e291ed376d6287b63e0550d3c
GCGAGCGTTATTCGGAATGATTGGGCGTAAAGCGCACGTAGGCGGTTTAGAAAATCCAAAATCGAGAATCTCAAAGCTTCACTTTGAGAAGTATTTTCTGTGATTCCTAGACTTGAGTAAGTAAGAGGAGAATGGAATTCCTGGTGTAGAGGTAAAATGTGTTGATATCAGGAGGAACACCAAAAGCAAAGGCAATTCTCTGGTACTCTACTGACGTTGAGGTGCGACAGCGTGGGG
>0ea8e3e086192b384d3f4dfc409aeb0c
GCTAGCGTTATCCGGATTTACTGGGCGTAAAGGGTGCGTAGGTGGTCTTTCAAGTCGGTGGTTAAAGGCTACGGCTCAACCGTATTAAGCCGCCGAAACTGGAAGACTTGAGTGCAGGAGAGGAAAGTGGAATTCTCAGTGTAGCGGTGAAATGCGTAGATATTGAGAAGAACACCAGTAGCGAAGGCGGCTTTCTGGACTGTAACTGACACTGAGGCACGAAAGCGTGGGT
>d054c5011c80adb23502cd31378f6616
GCAAGCGTTGTCCGGATTTATTGGGCGTAAAGCGAGCGCAGGCGGTTCTTTAAGTCTGATGTGAAAGACCCCAGCTCAACTGGGGAAGGTCATTGGAAACTGGAGAACTTGAGTGCAGAAGAGGAGAGTGGAATTCCATGTGTAGCGGTGAAATGCGTAGATATATGGAGGAACACCAGTGGCGAAGGCGACTCTCTGGTCTGTAACTGACGCTGAGGCTCGAAAGCGTGGGG
>dad3c22ceada1f02b4b765b9264e45a3
GCAAGCGTTGTCCGGATTTATTGGGCGTAAAGCGAGCGCAGGCGGTTCTTTAAGTCTGATGTGAAAGCCCCCGGCTCAACCGGGGAGGGTCATTGGAAACTGGAGAACTTGAGTGCAGAAGAGGAGAGTGGAATTCCACGTGTAGCGGTGAAATGCGTAGATATGTGGAGGAACACCAGTGGCGAAGGCGACTCTCTGGTCTGTAACTGACGCTGAGGCTCGAAAGCGTGGGG
>0bd6304342d2969f1252ce10a68a4629
GCTAGCGTTGTTCGGATTTACTGGGCGTAAAGCGCACGTAGGCGGGTCGTTAAGTCAGGGGTGAAATCCCGGAGCTCAACTCCGGAACTGCCTTTGATACTGGCGACCTTGAGGCTGGAAGAGGTTAGTGGAATTCCCAGTGTAGAGGTGAAATTCGTAGATATTGGGAAGAACACCAGTGGCGAAGGCGGCTAACTGGTCCAGATCTGACGCTGAGGTGCGAAAGCGTGGGG
>bd137464ec300a6f6ee656e95ddd5306
GCAAGCGTTGTCCGGATTTATTGGGCGTAAAGCGAGCGCAGGCGGTCTTTTAAGTCTGATGTGAAAGCCCTCGGCTCAACCGAGGAAGGTCATTGGAAACTGGAGGACTTGAGTGCAGAAGAGGAGAGTGGAATTCCATGTGTAGCGGTGAAATGCGTAGATATATGGAGGAACACCAGTGGCGAAGGCGACTCTCTGGTCTGTAACTGACGCTGAGGCTCGAAAGCGTGGGG
>918476831eb4d848670c20a632d6cb81
GCGAGCGTTATTCGGAATGATTGGGCGTAAAGCGCACGTAGGCGGTTTAGAAAATCCGAAATCGAGAATCTCAAAGCTTTACTTTGAGAAGTATTTTCTGTGATTCCTAGACTTGAGTAAGTAAGAGGAGAATGGAATTCCTGGTGTAGAGGTAAAATATGTTGATATCAGGAGGAACATCAAAAGCGAAGGCAATTCTCTGGTACTAGACTGACGTTGAGGTGCGACAGCGTGGGG
>3dedf56ea8615b799fe745878cd59d53
GCGAGCGTTGTCCGGAATCATTGGGCGTAAAGCGCGTGTAGGCGGCTCGGTAAGTCCGGTGTGAAAACTTGGGGCTCAACCCCAAGCCTGCACTGGATACTGCCGAGCTCGAGTCCGGGAGGGGAGAGCGGAATTCCTAGTGTAGCGGTGAAATGCGCAGATATTAGGAAGAACACCGGTGGCGAAGGCGGCTCTCTGGAACGGTACTGACGCTGAGACGCGAAAGCGTGGGG
>404d835b580d4593e0344266f5687d9b
CCAAGCGTTATCCGGATTTATTGGGCGTAAAGCGAGCGCAGACGGTTATTTAAGTCTGAAGTGAAAGCCCTCAGCTCAACTGAGGAATTGCTTTGGAAACTGGATGACTTGAGTGCAGTAGAGGAAAGTGGAACTCCATGTGTAGCGGTGAAATGCGTAGATATATGGAAGAACACCAGTGGCGAAGGCGGCTTTCTGGACTGTAACTGACGTTGAGGCTCGAAAGTGTGGGT
>33683750c00e5ae30b4a6337d9411f9c
GCAAGCGTTATTCGGAATGATTGGGCGTAAAGAGCACGTAGGCGGTTTCTAAAATCTACAATAAGAAAATCAAAGCTTTACTTTGAAAAATATTGTATCTAGATTCAGAAACTTGAGTAAGTAAGAGGAGAGTGGAATTCCTGGAGTAGAGGTAAAATTTGTTGATCTCAGGAGGAACACCGAAAGCGAAGGCAATTCTCTAGTACTTTACTGACGTTGAGGTGCGAAAGCGTGGGG
>d4231b143faccda280ea799712f434a9
GCTAGCGTTGTTCGGAATTACTGGGCGTAAAGCGCACGTAGGCGGACCAGCAAGTTAGGGGTGAAATCCCGGGGCTCAACCCCGGAACTGCCCTTAAAACTGCCGGTCTGGAGTTCGAGAGAGGTGAGTGGAATTCCGAGTGTAGAGGTGAAATTCGTAGATATTCGGAGGAACACCAGTGGCGAAGGCGGCTCACTGGCTCGATACTGACGCTGAGGTGCGAAAGCGTGGGG
>9db23c9aa9db685d4fa8b4e741eeeef5
GCTAGCGTTGTTCGGAATCACTGGGCGTAAAGCGCACGTAGGCGGATTGCTAAGTCAGGGGTGAAATCCCGGAGCTCAACTCCGGAACTGCCTTTGATACTGGCAATCTTGAGTCTGGAAGAGGTTGGTGGAACTGCGAGTGTAGAGGTGAAATTCGTAGATATTCGCAAGAACACCAGTGGCGAAGGCGGCCAACTGGTCCAGTACTGACGCTGAGGTGCGAAAGCGTGGGG
>c6916ff61f1f8c39e2b1965284c3952e
GCAAGCGTTAATCGGAATTACTGGGCGTAAAGCGCGCGTAGGCGGTTGTATAAGTTGGGTGTGAAATCCCCGGGCTCAACCTGGGAATTGCACTCAAAACTGTACGGCTAGAGTGTGGGAGAGGAAGGTAGAATTCCAGGTGTAGCGGTGAAATGCGTAGATATCTGGAGGAATACCGATGGCGAAGGCAGCCTTCTGGCCTAACACTGACGCTGAGGTGCGAAAGCATGGGG
>9995368c1c1c06321e108edd156bf8dc
GCGAGCGTTGTCCGGATTTATTGGGCGTAAAGAGCTCGTAGGCGGCTCGGTAAGTGAGGTGTGAAAACTCCAGGCTCAACCTGGAGACGCCACCTCATACTGCCGTGGCTAGAGTCCGGTAGGGGAGCATGGAATTCCTGGTGTAGCGGTGAAATGCGCAGATATCAGGAGGAACACCAGTGGCGAAGGCGGTGCTCTGGGCCGGAACTGACGCTGAGGAGCGAAAGCGTGGGG
>371f13cf72f410717425b864a88a8063
GCTAGCGTTGTTCGGAATCACTGGGCGTAAAGCGCACGTAGGCGGACTTGTTAGTCAGGGGTGAAATCCCGGGGCTCAACCCCGGAACTGCCTCTGAAACTGCAAGTCTTGAGTCCGAGAGAGGTGAGTGGAATTCCTAGTGTAGAGGTGAAATTCGTAGATATTAGGAAGAACACCAGTGGCGAAGGCGGCTCACTGGCTCGGTACTGACGCTGAGGTGCGAAAGCGTGGGG
>21c0e618674d9c08d1f6b2bdbd857373
GCTAGCGTTATTCGGAATTACTGGGCGTAAAGCGCACGTAGGCGGATCGGAAAGTCAGGGGTGAAATCCCGGGGCTCAACCCCGGAACTGCCCTTGAAACTCCCGGTCTTGAGGTCGAGAGAGGTGAGTGGAATTCCGAGTGTAGAGGTGAAATTCGTAGATATTCGGAGGAACACCAGTGGCGAAGGCGGCTCACTGGCTCGAACCTGACGCTGAGGTGCGAAAGCGTGGGG
>df3a907305ca38d28e37532318fa0a97
GCGAGCGTTAATCGGAATTACTGGGCGTAAAGCGTGCGCAGGCGGTTTGTTAAGCGAGATGTGAAAGCCCCGGGCTCAACCTGGGAACCGCATTTCGAACTGGCAAACTAGAGTCTTGTAGAGGGGGGTAGAATTCCAGGTGTAGCGGTGAAATGCGTAGAGATCTGGAGGAATACCAGTGGCGAAGGCGGCCCCCTGGACAAAGACTGACGCTCAGGCACGAAAGCGTGGGG
>ace31e831f11ff217bbda26584fa0fa3
GCAAGCGTTGTCCGGATTTATTGGGCGTAAAGCGAGCGCAGGTGGTTCTTTAAGTCTGATGTGAAAGCCCCCGGCTCAACCGGGGAGGGTCATTGGAAACTGGGGAACTTGAGTGCAGAAGAGGAGAGTGGAATTCCATGTGTAGCGGTGAAATGCGTAGATATATGGAGGAACACCAGTGGCGAAGGCGACTCTCTGGTCTGTAACTGACACTGAGGCTCGAAAGCGTGGGG
>5daf5e69d46e8af90ce9afc9884fc105
ACTAGCGTTGTTCGGAATCACTGGGCGTAAAGCGCACGTAGGCGGAATTGTAAGTCAGGGGTGAAATCCCGGGGCTCAACCTCGGAACTGCCTTTGATACTGCGATTCTCGAGTCCGATAGAGGTGGGTGGAATTCCTAGTGTAGAGGTGAAATTCGTAGATATTAGGAAGAACACCGGTGGCGAAGGCGGCCCACTGGATCGGTACTGACGCTGAGGTGCGAAAGCGTGGGG
>afeca34d49313a5e85fcab4791b5dc1d
GCAAGCGTTATCCGGAATGATTGGGCGTAAAGCGTCTGTAGGTGGCTTCAAAAGTCTTTTGTCAAAGATCAGGGCTTAACCCTGGGCCGGCAGGAGAAACTCTGAGGCTGGAGTTTGGTAGGGGCAGAGGGAATTCCCGGTGGAGCGGTGAAATGCGTAGAGATCGGGAGGAACACCAAAGGCGAAAGCACTCTGCTGGGCCACAACTGACACTGAGAGACGAAAGCGAGGGG
>5ebe1f8979f1aec53bdd22887628bf78
GCGAGCGTTAATCAGAATTACTGGGCGTAAAGCGTGCGCAGGCGGTTTGTTAAGCGAGATGTGAAAGCCCCGGGCTCAACCTGGGAACCGCATTTCGAACTGGCAAACTAGAGTCTTGTAGAGGGGGGTAGAATTCCAGGTGTAGCGGTGAAATGCGTAGAGATCTGGAGGAATACCGGTGGCGAAGGCGGCCCCCTGGACAAAGACTGACGCTCAGGCACGAAAGCGTGGGG
>d01a6e53911f6bff0c575928b407c5b9
GCAAGCGTTATCCGGATTTATTGGGCGTAAAGCGAACGCAGGCGGTTTTTTAAGTCTGATGTGAAAGCCTTCGGCTCAACCGAAGAAATGCATTGGAAACTGGATAACTTGAGTGCAGAAGAGGAGAGTGGAACACCATGTGTAGCGGTGAAATGCGTAGATATATGGTAGAACACCAGTGGCGAAAGCGGCTCTCTGGTCTGTAACTGACGCTGAGGTTCGAAAGCATGGGT
>6cb5f98759d87b27f75d3e90d99d7e3b
GCAAGCGTTATTCGGAATGATTGGGCGTAAAGCGCACGTAGGCGGTTTAGAAAATCCAAAATACAGAATCTCAAAGCTCGACTTTGAATAGTATTTTTGTGATTCCTAGACTTGAGTAAGTAAGAGGAGAATGGAATTCCTGGCGTAGAGGTAAAATGTGTTGATATCAGGAGGAACACCAAAAGCGAAGGCAATTCTCTGGTACTAGACTGACGTTGAGGTGCGACAGCGTGGGG
>badffb11c5af2a56c5b7a3edf7566463
ACTAGCGTTGTTCGGAATTACTGGGCGTAAAGCGCACGTAGGCGGATTTGTAAGTCAGGGGTGAAATCCCGGGGCTCAACCTCGGAACTGCCTTTGATACTGCAATATCTCGAGTCCGGAAGAGGTGAGTGGAATTCCTAGTGTAGAGGTGAAATTCGTAGATATTAGGAAGAACACCAGTGGCGAAGGCGGCTCACTGGTCCGGTACTGACGCTGAGGTGCGAAAGCGTGGGG
>9a4e6a660304f50ed8e467806740c06a
GCTAGCGTTATCCGGATTTACTGGGCGTAAAGGGTGCGTAGGTGGTTTTTCAAGTCAGAAGTTAAAGGCTACGGCTCAACCGTAGTAAGCTTTTGAAACTGGAAAACTTGAGTGCAGGAGAGGAAAGTGGAATTCCCAGTGTAGCGGTGAAATGCGTAGATATTGGGAGGAACACCAGTAGCGAAGGCGGCTTTCTGGACTGTAACTGACACTGAGGCACGAAAGCGTGGGT
>110e3335f7b43da6cd796b3b0ef60061
CCGAGCGTTAATCGGAATTACTGGGCGTAAAGCGTGCGCAGGCGGTTTGTTAAGCGAGATGTGAAAGCCCCGGGCTCAACCTGGGAATTGCATTTCGAACTGGCGAACTAGAGTCTTGTAGAGGGGGGTAGAATTCCAGGTGTAGCGGTGAAATGCGTAGAGATCTGGAGGAATACCGGTGGCGAAGGCGGCCCCCTGGACAAAGACTGACGCTCAGGCACGAAAGCGTGGGG
>221615f17544830b9fcbe924f17f4e6c
GCTAGCGTTGTTCGGAATCACTGGGCGTAAAGCGCACGTAGGCGGACTTTCAAGTCAGGGGTGAAATCCCGGGGCTCAACCTCGGAACTGCCTTTGATACTGTTGGTCTCGAATCCGGTAGAGGTGGGTGGAATTCCTAGTGTAGAGGTGAAATTCGTAGATATTAGGAAGAACACCGGTGGCGAAGGCGGCCCACTGGACCGGTATTGACGCTGAGGTGCGAAAGCGTGGGG
>841fe38b0ac4f17f08f535a899806f3f
CCAAGCGTTATCCGGATTTACTGGGCGTAAAGAGTTGCGTAGGTGGTAATTTAAGCGAATAGTGAAATCTTGTGGCTCAACCATAAGTCTGTTATTCGAACTGGGTTACTCGAGAGCGAGAGAGGTCACTGGAATTCCCTGTGTAGGAGTGAAATCCGTAGATATAGGGAGGAACACCGATGGCGTAGGCAGGTGACTGGCTCGTTTCTGACACTGAGGCACGAAAGCGTGGGG
>e635e128ece6b4c1b85a6f4d180c91dc
GCAAGCGTTATCCGGAATTATTGGGCGTAAAGCGCGCGCAGGCGGTTTCTTAAGTCTGATGTGAAAGCCCACGGCTCAACCGTGGAGGGTCATTGGAAACTGGGGAACTTGAGTGCAGAAGAGAAAAGCGGAATTCCACGTGTAGCGGTGAAATGCGTAGAGATGTGGAGGAACACCAGTGGCGAAGGCGGCTTTTTGGTCTGTAACTGACGCTGAGGCGCGAAAGCGTGGGG
>bb7bf3b38e693160a863623347b57ba6
GCGAGCGTTAATCGGAATTACTGGGCGTAAAGCGTGCGCAGGCGGTTTTGTAAGACAGATGTGAAATCCCCGGGCTTAACCTGGGAACTGCGTTTGTGACTGCAAGGCTAGAGTACGGCAGAGGGGGGTGGAATTCCTGGTGTAGCAGTGAAATGCGTAGATATCAGGAGGAACACCGATGGCGAAGGCAGCCCCCTGGGCCTGTACTGACGCTCATGCACGAAAGCGTGGGG
>3e0c418dfe2f6739658f62ceee81ba67
GCTAGCGTTGTTCGGATTTACTGGGCGTAAAGCGCACGTAGGCGGCTTGTTAAGTCAGGGGTGAAATCCCGGAGCTCAACTCCGGAACTGCCTTTGATACTGGCAAGCTCGAGTATGGAAGAGGTTGGTGGAACTGCGAGTGTAGAGGTGAAATTCGTAGATATTCGCAAGAACACCAGTGGCGAAGGCGGCCAACTGGTCCATTACTGACGCTGAGGTGCGAAAGCGTGGGG
>f553903bf17bd29e5576b36f5244bf59
GCAAGCGTTATCCGGAATGATTGGGCGTAAAGCGTCTGTAGGTGGTTTGACAAGTCTCCTGTCAAAGATCAGGGCTTAACCCTGGGCCGGCAGGAGAAACTATTAGGCTAGAGTACGGTAGGGGCAGAGGGAATTCCCGGTGGAGCGGTGAAATGCGTAGAGATCGGGAGGAACACCAAAGGCGAAAGCACTCTGCTGGGCCGTTCACTGACACTGAGAGACGAAAGCGAGGGG
>f898cc799a8670bf5fdac721ae163d0b
GCTAGCGTTGTTCGGAATCACTGGGCGTAAAGCGCACGTAGGCGGACTTTCAAGTCAGGGGTGAAATCCCGGGGCTCAACCTCGGAACTGCCTTTGATACTGTTGGTCTCGAGTCCGATAGAGGTGGGTGGAATTCCTAGTGTAGAGGTGAAATTCGTAGATATTAGGAAGAACACCGGTGGCGAAGGCGGCCCACTGGATCGGTACTGACGCTGAGGTGCGAAAGCGTGGGG
>6612162e12ba4ee11f382250ba710dcf
GCGAGCGTTGTCCGGAATTATTGGGCGTAAAGGGCTCGTAGGCGGTTTGTCGCGTCGGGAGTGAAAACACTGGGCTTAACCGAGTGCTTGCTTTCGATACGGGCAGACTAGAGGTATGCAGGGGAGAACGGAATTCCTGGTGTAGCGGTGAAATGCGCAGATATCAGGAGGAACACCGGTGGCGAAGGCGGTTCTCTGGGCATTACCTGACGCTGAGGAGCGAAAGTGTGGGG
>d89c3dec5c2ff0a3dc34f3f5c6f138a7
GCTAGCGTTGTTCGGAATTACTGGGCGTAAAGCGCACGTAGGCGGACCGGAAAGTCAGAGGTGAAATCCCAGGGCTCAACCTTGGAACTGCCTTTGAAACTCCTGGTCTTGAGGTCGAGAGAGGTGAGTGGAATTCCGAGTGTAGAGGTGAAATTCGTAGATATTCGGAGGAACACCAGTGGCGAAGGCGGCTCACTGGCTCGATACTGACGCTGAGGTGCGAAAGCGTGGGG
>0f75688edff40be1bba431da71d804e4
GCAAGCGTTGTTCGGATTTACTGGGCGTACAGGGAGCGTAGGCGGTTGGGTAAGCCCTCCGTGAAATCTCCGGGCCTAACCCGGAAAGTGCGGAGGGGACTGCTCGGCTAGAGGATGGGAGAGGAGCGCGGAATTCCCGGTGTAGCGGTGAAATGCGTAGAGATCGGGAGGAAGGCCGGTGGCGAAGGCGGCGCTCTGGAACATTTCTGACGCTGAGGCTCGAAAGCGTGGGG
>186680024e48626f8f465c2bf0fe742b
GCGAGCGTTAATCGGAATTACTGGGCGTAAAGCGTACGCAGGCGGTTTGTTAAGCGAGATGTGAAAGCCCCGGGCTCAACCTGGGAACTGCATTTCGAACTGGCAAACTAGAGTGTGATAGAGGGTGGTAGAATTTCAGGTGTAGCGGTGAAATGCGTAGAGATCTGAAGGAATACCGATGGCGAAGGCAGCCACCTGGGTCAACACTGACGCTCATGTACGAAAGCGTGGGG
>421303ee88244e6a02e18a2257a9efb5
GCGAGCGTTACCCGGAATGACTGGGCGTAAAGGGTCCGTAGGCGGTATTTTTAGTTAAGGGTAAAAGTAAAAAGCTCAACTTTTTATAAGCCTTTAATACGTAAATGCTTTGAGTTTGAAAGGGGGTAGCAGAATTTCACATGTAGGGGTGATATCCGTAGATATGTGAAGGAATACCAGTGGCGAAGGCGGCTACCTAGTTCAATACTGACGCTGAGGGACGAAAGCATGGGG
>03452c4bb15c6d7b801ee9e1168c5bec
GCGAACGTTATTCGGAATCACTGGGCTTACAGGGTGCGTAGGCGGCTTAGCAAGTCAGGTGTGAAAGCCCCCGGCTCAACCGGGGAACTGCGCTTGAAACTGCTGAGCTCGAGTCAGCTAGAGGTACACGGAACTTCCAGTGGAGCGGTGAAATGTGTTGATATTGGAAGGAACACCGGAGGCGAAAGCGGTGTACTGGGGCTGGTCTGACGCTGAGGCACGAAAGCCAGGGG
>ee3ac62d1bde418a453ddd95f1cb7474
GCAAGCGTTGTCCGGAATTATTGGGCGTAAAGCGCGCGCAGGCGGTCTCTTAAGTCTGATGTGAAAGCCCCCGGCTCAACCGGGGAGGGTCATTGGAAACTGGGAGACTTGAGGACAGAAGAGGAGAGTGGAATTCCAAGTGTAGCGGTGAAATGCGTAGATATTTGGAGGAACACCAGTGGCGAAGGCGGCTCTCTGGTCTGTTACTGACGCTGAGGCGCGAAAGCGTGGGG
>ff585392abc02867ae1a676023560cff
GCAAGCGTTATCCGGAATGATTGGGCGTAAAGCGTCTGTAGGTGGCTTAAAAAGTCTCCTGTCAAAGATCAGGGCTTAACCCTGGGCCGGCAGGAGAAACTCTTAGGCTAGAGTTTGGTAGGGGCAGAGGGAATTCCCGGTGGAGCGGTGAAATGCGTAGAGATCGGGAGGAACACCAAAGGCGAAAGCACTCTGCTGGGCCATAACTGACACTGAGAGACGAAAGCGAGGGG
>b0823985a3c6483050dbdf38a7263e0e
GCTAGCGTTGTTCGGAATTACTGGGCGTAAAGCGCGCGTAGGCGGATTGGAAAGTTGGGGGTGAAATCCCGGGGCTCAACCTCGGAACTGCCTTCAAAACTCCCAGTCTTGAGTTCGAGAGAGGTGAGTGGAATTCCGAGTGTAGAGGTGAAATTCGTAGATATTCGGAGGAACACCAGTGGCGAAGGCGGCTCACTGGCTCGATACTGACGCTGAGGTGCGAAAGCGTGGGG

## Sheet: Fig 1L Rarefraction
sample-id	depth-1_iter-1	depth-1_iter-2	depth-1_iter-3	depth-1_iter-4	depth-1_iter-5	depth-1_iter-6	depth-1_iter-7	depth-1_iter-8	depth-1_iter-9	depth-1_iter-10	depth-9889_iter-1	depth-9889_iter-2	depth-9889_iter-3	depth-9889_iter-4	depth-9889_iter-5	depth-9889_iter-6	depth-9889_iter-7	depth-9889_iter-8	depth-9889_iter-9	depth-9889_iter-10	depth-19778_iter-1	depth-19778_iter-2	depth-19778_iter-3	depth-19778_iter-4	depth-19778_iter-5	depth-19778_iter-6	depth-19778_iter-7	depth-19778_iter-8	depth-19778_iter-9	depth-19778_iter-10	depth-29667_iter-1	depth-29667_iter-2	depth-29667_iter-3	depth-29667_iter-4	depth-29667_iter-5	depth-29667_iter-6	depth-29667_iter-7	depth-29667_iter-8	depth-29667_iter-9	depth-29667_iter-10	depth-39556_iter-1	depth-39556_iter-2	depth-39556_iter-3	depth-39556_iter-4	depth-39556_iter-5	depth-39556_iter-6	depth-39556_iter-7	depth-39556_iter-8	depth-39556_iter-9
nod2.SH1	0	0	0	0	0	0	0	0	0	0	1.563427735250049	1.5906079086059293	1.5990152053857205	1.5893866375948746	1.6214911992942365	1.5865488208183016	1.5908586627795904	1.5828870430110278	1.5617350953355915	1.544767105393864	1.5833173660192643	1.590875915794859	1.5744991230066618	1.6127596345763109	1.5978602338624066	1.5827316950590309	1.5921107264309513	1.5773735763531571	1.5540750399826764	1.6182857601358458	1.5927947895572392	1.5916110004516006	1.5935327131282608	1.589169059504809	1.6076803967131288	1.593010233992853	1.5939550517034078	1.5990869960277836	1.582744741462349	1.591690056111336	1.5936041570093624	1.6188101757433409	1.578182613579522	1.59263	1.6082241272208686	1.6023162278765315	1.591552482685957	1.5937547417402718	1.5930628852464976
nod2.SH3	0	0	0	0	0	0	0	0	0	0	3.073709538323285	3.077542007699421	3.0879637201541708	3.114288564094972	3.10032	3.114504805361961	3.0825416125365863	3.079926701540868	3.090287315840002	3.1159727220718647	3.082830750252287	3.089664681388153	3.141914331594271	3.0898362239259463	3.0903276279027434	3.0758314165510567	3.074433968215512	3.0907212698212083	3.066049667437032	3.088	3.1074637274374344	3.0886331637076854	3.0898730527867886	3.0908	3.110649183632592	3.115052069168265	3.1079287061283423	3.0814152029670083	3.089634836070504	3.093527099472285	3.0940976720418667	3.1211188011376323	3.0988104518671573	3.1075920071852483	3.0835156696481207	3.095432645102255	3.0798934599774035	3.0928033685009235	3.0816505555767804
nod2.SH4	0	0	0	0	0	0	0	0	0	0	2.2838087053597413	2.259644739916923	2.282231714247263	2.277086383750821	2.2574057472332787	2.2935164882883043	2.278228036992964	2.2364166406695327	2.267574111594947	2.272719578142754	2.2798790164552334	2.2746610344739584	2.279716561034921	2.264282339273465	2.2987496315040103	2.2791832578925084	2.278168425281974	2.269537596970637	2.280751362882933	2.2588921303247544	2.270781049490467	2.2724927877088805	2.2735969615478298	2.273776825975547	2.2732878164693155	2.2652006591762244	2.2735781596090465	2.2785242652943576	2.27386	2.276924286935972	2.2813464481476875	2.269867489399433	2.28766	2.28788	2.2710446545016696	2.2915959606574696	2.27346	2.273168824705642	2.282011103445753
nod2.SH5	0	0	0	0	0	0	0	0	0	0	2.317942452001196	2.3047171812728005	2.3094823546927365	2.2918698702355207	2.2958831572020566	2.3137878185583483	2.315318629249906	2.30341	2.315871008960147	2.2907295645545345	2.2784	2.298517304352269	2.303889727510745	2.2932173173100927	2.309995400900648	2.3193019714294514	2.3043290546142177	2.276859464052953	2.312852463673189	2.3019167635388462	2.3133912931471503	2.3019095750025347	2.306911926930997	2.3046191586674114	2.303075545717993	2.30277	2.3118265861350897	2.3046489858300503	2.31493	2.297136767372154	2.3082715239258014	2.311485791100724	2.307398092124913	2.3058540630368194	2.296562914730127	2.3104387065274183	2.31138	2.3092485588536134	2.307813976790152
WT.SH2	0	0	0	0	0	0	0	0	0	0	1.6890254759444834	1.712086570215966	1.6968905180827574	1.7143650381851787	1.734938426460251	1.7187666787864158	1.7048422883256442	1.7312169599781293	1.7083063115237136	1.6686813629809305	1.6856515996607926	1.685692619581647	1.7145907605951736	1.7144574098023897	1.7099179812221346	1.7305191854859283	1.7129338921310937	1.7528367914358642	1.6833655429893553	1.7325945055755805	1.7035785692591567	1.695738773013329	1.714081682435469	1.745485955284852	1.702265908801479	1.7231604830709066	1.7171994804193669	1.6883891494644685	1.728462428920226	1.7073448818993082	1.6938250226330749	1.7347372608643028	1.715437342386332	1.7031207197863636	1.7204203130056273	1.7160459623691526	1.7080414196913491	1.7070082801570945	1.723345064468993
WT.SH3	0	0	0	0	0	0	0	0	0	0	2.876204744601588	2.893662643826713	2.8889521652725305	2.8846018831137306	2.8385967506611585	2.8909367024367274	2.865029367401207	2.890429606428487	2.876196742839623	2.9006445388834257	2.8566188843295346	2.879864675964648	2.886211029730036	2.9172868966565444	2.868962157871806	2.867133818363325	2.915012747066974	2.8994469442009647	2.868556063030661	2.90143	2.904471077509849	2.894311100821505	2.8867364892583574	2.8726918769502405	2.8985636442450984	2.872459977511905	2.926233779584817	2.884145464808993	2.910503524657257	2.881289450888743	2.8859019222268185	2.881412983617684	2.8770666745611173	2.891780688830328	2.875606106861208	2.8890512999233757	2.877295886129399	2.89187	2.89499
WT.SH4	0	0	0	0	0	0	0	0	0	0	3.288519811408904	3.2629707308101694	3.2956473329936906	3.319724292037693	3.3098541362911345	3.2776705362263625	3.316307487379514	3.272784771376376	3.3039276867741822	3.303883241197839	3.278501729943127	3.327918556239513	3.3104861120409987	3.30353	3.2659139094256253	3.300514946088488	3.2962596123322387	3.286115750472218	3.290074232328627	3.3109642084381496	3.289969717314318	3.2973157945432496	3.2908530566829155	3.29839	3.279918116019375	3.273193179473976	3.2651270059582345	3.296661683156007	3.257882142900099	3.268635766642394	3.2860267331182853	3.2794404175977254	3.2850621220770058	3.2904827809764616	3.2811862236404044	3.286025238924439	3.300407231609495	3.2896668942719383	3.2777619320281937
WT.SH5	0	0	0	0	0	0	0	0	0	0	1.991965969607252	2.000046696927746	2.011096427327161	1.9744888605777084	2.020529156202869	2.038842950232361	2.0195563832628958	2.054342619788344	1.99618	1.9789969013597053	1.9842499186227336	2.023389120015206	2.0130363185859674	2.005095950465937	2.0066550666944085	2.020072409755658	2.0023337622568063	2.013211790161351	1.987393902227888	2.0037849248944424	2.001832435392159	1.998234657315004	2.004178309229668	2.0196686569315427	1.9954308436547208	2.0272510675566484	1.9918663457975987	2.0128297062185947	1.998761413133562	2.024121342287161	2.028825409355346	2.0057461414410422	2.0059831901209293	2.018719895203219	2.001859015796142	2.0152397419989163	2.0082677727418994	2.0177900020540203	2.015395582527367
[truncated: 56 more columns]

## Sheet: Fig 1M PCoA Plot
Eigvals	8
0.037340461678215565	0.016669409916100053	0.0082594	0.00384649	0.00120846	0.000384808	0	0
Proportion explained	8
0.5514841878503792	0.24619181382239433	0.12198374193450691	0.056809182907150924	0.017847811791777735	0.00568326	0	0
Species	0	0
Site	8	8
nod2.SH1	0.00353504	-0.028914	0.040338246308323056	-0.021596	-0.00376855	0.010874922754938832	0	0
nod2.SH3	0.13187646144786314	0.032376168484647624	0.00376078	-0.0161871	0.00617601	0.00143202	0	0
nod2.SH4	-0.0098584	-0.0620527	-0.00233445	0.028857514353623548	-0.0154249	0.00311775	0	0
nod2.SH5	-0.00138802	-0.0786634	-0.0205256	-0.0144479	0.014715206167285451	-0.00885426	0	0
WT.SH2	-0.059675	0.038222922906945574	0.00878478	-0.0249731	-0.0186158	-0.0093939	0	0
WT.SH3	-0.0632023	0.035187	-0.0640595	-0.00435818	0.00413466	0.00825996	0	0
WT.SH4	0.0777174	0.029737225322738384	-0.00973394	0.031097685166326897	-0.00492854	-0.00431904	0	0
WT.SH5	-0.0790052	0.0341068	0.0437697	0.021607151458363137	0.017711940497224167	-0.00111746	0	0
Biplot	0	0
Site constraints	0	0

## Sheet: Fig 1N Shannon diversity
	shannon_entropy
nod2.SH1	1.591269812800155
nod2.SH3	3.1005272433858515
nod2.SH4	2.273341574785505
nod2.SH5	2.302193437692725
WT.SH2	1.7081504246333483
WT.SH3	2.876402678246733
WT.SH4	3.2981756348601685
WT.SH5	2.0116522942864905

## Sheet: Fig 1O Relative Abundance Genus
Condition	Replicate	Taxonomy	Percent
WT.SH	2	Aeromonas	66.0771
WT.SH	3	Aeromonas	33.7089
WT.SH	4	Aeromonas	35.111
WT.SH	5	Aeromonas	58.4553
nod2.SH	1	Aeromonas	70.1153
nod2.SH	3	Aeromonas	29.8864
nod2.SH	4	Aeromonas	20.4173
nod2.SH	5	Aeromonas	25.7382
WT.SH	2	Vibrio	2.11427
WT.SH	3	Vibrio	19.9501
WT.SH	4	Vibrio	7.96865
WT.SH	5	Vibrio	7.84965
nod2.SH	1	Vibrio	9.29453
nod2.SH	3	Vibrio	6.80033
nod2.SH	4	Vibrio	42.0871
nod2.SH	5	Vibrio	33.7041
WT.SH	2	Shewanella	2.52913
WT.SH	3	Shewanella	4.32662
WT.SH	4	Shewanella	7.63782
WT.SH	5	Shewanella	10.6862
nod2.SH	1	Shewanella	7.12845
nod2.SH	3	Shewanella	0.755917
nod2.SH	4	Shewanella	8.80559
nod2.SH	5	Shewanella	8.24051
WT.SH	2	Nocardioides	0.15034
WT.SH	3	Nocardioides	0.470553
WT.SH	4	Nocardioides	0.139044
WT.SH	5	Nocardioides	0.0768655
nod2.SH	1	Nocardioides	0
nod2.SH	3	Nocardioides	0.0102151
nod2.SH	4	Nocardioides	0.0353954
nod2.SH	5	Nocardioides	0.0307036
WT.SH	2	Others	15.8694
WT.SH	3	Others	15.9354
WT.SH	4	Others	10.3212
WT.SH	5	Others	7.11474
nod2.SH	1	Others	7.52877
nod2.SH	3	Others	13.5525
nod2.SH	4	Others	21.2687
nod2.SH	5	Others	1.97527

## Sheet: Fig 1P Weighted Unifrac dist
	nod2.SH1	nod2.SH3	nod2.SH4	nod2.SH5	WT.SH2	WT.SH3	WT.SH4	WT.SH5
nod2.SH1	0	0.1462662220001221	0.0740522	0.0833199	0.1001354530453682	0.1405390650033951	0.1202080324292183	0.1145149916410446
nod2.SH3	0.1462662220001221	0	0.1775963604450226	0.17518	0.1935935020446777	0.206721	0.0706906	0.2181498110294342
nod2.SH4	0.0740522	0.1775963604450226	0	0.0587768	0.1251310706138611	0.1323678195476532	0.1258610635995865	0.1314550638198853
nod2.SH5	0.0833199	0.17518	0.0587768	0	0.1382902860641479	0.1384919583797455	0.1432252824306488	0.1555963903665543
WT.SH2	0.1001354530453682	0.1935935020446777	0.1251310706138611	0.1382902860641479	0	0.0811081	0.1498706340789795	0.0718988
WT.SH3	0.1405390650033951	0.206721	0.1323678195476532	0.1384919583797455	0.0811081	0	0.1555570960044861	0.1131864413619041
WT.SH4	0.1202080324292183	0.0706906	0.1258610635995865	0.1432252824306488	0.1498706340789795	0.1555570960044861	0	0.1667884290218353
WT.SH5	0.1145149916410446	0.2181498110294342	0.1314550638198853	0.1555963903665543	0.0718988	0.1131864413619041	0.1667884290218353	0
