# Supplementary material for: Estrogen impacts NOD2-dependent regulation of intestinal homeostasis
Source: PLoS Biol. 2026 Jun 9;24(6):e3003766. doi: 10.1371/journal.pbio.3003766 (PMC13271492; doi:10.1371/journal.pbio.3003766)
Supplement: S4 Data — (XLSX) [file pbio.3003766.s012.xlsx]

## Sheet: Fig 2B Cluster Markers
gene	p_val	avg_log2FC	pct.1	pct.2	p_val_adj	cluster
neurl1aa	0	3.83453	0.626	0.065	0	Progenitor1
gig2h	0	4.13091	0.617	0.067	0	Progenitor1
met	0	4.71275	0.529	0.026	0	Progenitor1
tnfrsf11a	0	3.85643	0.529	0.028	0	Progenitor1
si:ch211-213d14.2	0	6.40338	0.45	0.006	0	Progenitor1
sox4a	0	3.80644	0.48	0.043	0	Progenitor1
her15.1	0	5.47072	0.409	0.017	0	Progenitor1
rbm24a	0	3.82937	0.424	0.033	0	Progenitor1
si:ch73-343g19.4	0	4.05766	0.398	0.013	0	Progenitor1
dld	0	5.13863	0.396	0.014	0	Progenitor1
zgc:162509	0	3.92571	0.396	0.018	0	Progenitor1
stmn1a	0	5.75825	0.398	0.023	0	Progenitor1
myb	0	4.31318	0.31	0.012	0	Progenitor1
prickle1b	0	5.21842	0.277	0.007	0	Progenitor1
si:ch211-222l21.1	1.64300254078402e-286	2.75329	0.916	0.29	3.45589154428511e-282	Progenitor1
her6	1.1124350204477e-280	3.4168	0.649	0.116	2.33989582200969e-276	Progenitor1
her9	1.27775926287075e-272	3.38625	0.555	0.08	2.68763883352234e-268	Progenitor1
fam189a1	4.03806303808291e-242	3.54104	0.331	0.027	8.49366179430359e-238	Progenitor1
grasp	1.04211680878626e-221	2.27222	0.484	0.068	2.19198849560102e-217	Progenitor1
krt18a.1	6.38699232460544e-213	1.76028	0.806	0.226	1.34343996555751e-208	Progenitor1
atoh1b	5.02820982815249e-212	3.594	0.275	0.021	1.05763365525359e-207	Progenitor1
phlda2	2.76257944762642e-196	2.51261	0.766	0.256	5.81080961013741e-192	Progenitor1
anxa4	1.93537932979588e-190	1.84589	0.925	0.482	4.07087688229265e-186	Progenitor1
elf3	3.78588197757167e-189	3.07608	0.51	0.098	7.96322415162424e-185	Progenitor1
ENSDARG00000091503	8.82230641770604e-189	2.68533	0.368	0.046	1.85568393190029e-184	Progenitor1
txn	5.36245002893765e-186	2.71456	0.404	0.058	1.12793773908675e-181	Progenitor1
enah	6.14765406311783e-182	3.48332	0.258	0.022	1.2930975556362e-177	Progenitor1
lzts1	4.63146583224059e-181	2.70516	0.265	0.023	9.74182523153486e-177	Progenitor1
fgfr2	2.3661699017148e-180	2.31018	0.411	0.061	4.9770017712669e-176	Progenitor1
h2az2b	2.47741553161072e-178	3.03296	0.538	0.116	5.21099582918999e-174	Progenitor1
ptmab	1.72927476254213e-169	1.96895	0.897	0.398	3.63735653553111e-165	Progenitor1
hmgb3a	2.66594137863385e-168	2.64404	0.35	0.047	5.60754109581845e-164	Progenitor1
rpl8	4.27109982346696e-161	1.25471	0.979	0.878	8.98383136868041e-157	Progenitor1
ENSDARG00000046157	8.57158912163665e-160	1.21578	0.97	0.872	1.80294805584505e-155	Progenitor1
rps4x	8.53171236258743e-153	1.22012	0.966	0.853	1.79456037834664e-148	Progenitor1
rpl7a	2.43366334046737e-152	1.10596	0.976	0.908	5.11896747033906e-148	Progenitor1
rpl28	2.57181249051594e-148	1.03677	0.979	0.899	5.40955039255123e-144	Progenitor1
rpl18	1.96370504728579e-147	1.17531	0.964	0.897	4.13045719646093e-143	Progenitor1
rps12	3.61126731224177e-147	1.30048	0.976	0.902	7.59593966456933e-143	Progenitor1
rplp1	6.74554670144229e-147	1.05409	0.994	0.941	1.41885829318137e-142	Progenitor1
rps3a	2.72175136898194e-145	1.1922	0.966	0.878	5.72493182951662e-141	Progenitor1
rpl23a	3.34111041922682e-144	1.42379	0.927	0.835	7.0276916558017e-140	Progenitor1
fxyd1	6.03046355059014e-142	2.02095	0.436	0.083	1.26844770323113e-137	Progenitor1
rps16	3.86317501668582e-141	1.15781	0.97	0.848	8.12580233009695e-137	Progenitor1
id1	1.67694326942157e-140	2.13121	0.404	0.074	3.52728247290132e-136	Progenitor1
nectin1b	1.67087021872224e-139	2.14799	0.701	0.249	3.51450841806036e-135	Progenitor1
rps7	6.1919354055337e-139	1.03673	0.983	0.899	1.30241169319996e-134	Progenitor1
rpl21	6.37677146096888e-138	1.0988	0.964	0.899	1.34129010910019e-133	Progenitor1
faua	1.30069886124758e-136	1.10149	0.979	0.884	2.73588998474816e-132	Progenitor1
rps14	4.58899416306207e-136	1.04529	0.981	0.908	9.65249032258476e-132	Progenitor1
rps15a	1.766357514547e-134	1.08738	0.963	0.891	3.71535639609815e-130	Progenitor1
rps9	1.91716281275971e-134	1.05934	0.97	0.897	4.03256026035877e-130	Progenitor1
rplp2l	3.8030176675903e-134	1.0728	0.985	0.917	7.99926736200943e-130	Progenitor1
rps6	2.59458853950309e-132	1.1127	0.951	0.85	5.4574575339908e-128	Progenitor1
rpl17	5.03922547767052e-132	1.11178	0.976	0.883	1.05995068697322e-127	Progenitor1
rps13	1.99868675346403e-131	1.02709	0.968	0.895	4.20403771723624e-127	Progenitor1
rpl15	2.6381948890399e-131	1.13288	0.957	0.871	5.54917912960652e-127	Progenitor1
odc1	1.64391402208058e-130	2.94569	0.256	0.032	3.4578087540443e-126	Progenitor1
si:busm1-57f23.1	1.26961849586232e-129	1.94877	0.391	0.074	2.67051554419681e-125	Progenitor1
rpl9	4.25185895303151e-129	1.04696	0.966	0.869	8.94336012180649e-125	Progenitor1
hmgb2b	7.81199712329539e-128	2.86499	0.437	0.101	1.64317547491395e-123	Progenitor1
eef1g	8.72784775574431e-128	1.20382	0.929	0.794	1.83581549694326e-123	Progenitor1
si:dkey-33i11.9	3.31734261789115e-127	1.84777	0.822	0.468	6.97769846247225e-123	Progenitor1
rps26l	1.11734777878678e-126	1.10865	0.976	0.896	2.35022931790011e-122	Progenitor1
rpl35	1.22878545261768e-126	0.973693	0.979	0.901	2.58462732103602e-122	Progenitor1
hmgn2	1.28757771601063e-126	3.02599	0.636	0.203	2.70829096785676e-122	Progenitor1
rps5	2.75630369437355e-124	1.02418	0.976	0.893	5.79760919074532e-120	Progenitor1
rack1	1.62459415985147e-123	0.965742	0.951	0.855	3.41717135583158e-119	Progenitor1
rps11	6.02282638666611e-122	1.1041	0.95	0.84	1.26684130217135e-117	Progenitor1
rps10	1.24269634451153e-121	0.947329	0.964	0.908	2.61388749104554e-117	Progenitor1
rpl24	9.9876271806307e-121	0.940824	0.972	0.905	2.10079750117386e-116	Progenitor1
rps15	1.99589363272948e-120	1.00258	0.963	0.892	4.19816266708319e-116	Progenitor1
rpl31	2.16914017337613e-119	0.924816	0.976	0.915	4.56256944067935e-115	Progenitor1
rpl32	7.36837483135312e-119	0.999642	0.979	0.915	1.54986396202681e-114	Progenitor1
ENSDARG00000076858	1.42033897100519e-118	2.36622	0.273	0.041	2.98754099161231e-114	Progenitor1
rpl18a	1.53921382331872e-118	1.00513	0.957	0.887	3.2375823559686e-114	Progenitor1
rpl11	3.26618713299639e-118	0.985862	0.961	0.909	6.87009801554462e-114	Progenitor1
rpl13	7.64869902982925e-118	0.851391	0.976	0.924	1.60882735393428e-113	Progenitor1
si:ch211-186e20.7	2.44999050290827e-115	1.90064	0.314	0.053	5.15331002381726e-111	Progenitor1
rpl7	7.69636177604685e-115	1.09367	0.961	0.862	1.61885273597369e-110	Progenitor1
rpl27	3.45450883810718e-114	0.999774	0.953	0.87	7.26621389007464e-110	Progenitor1
rps25	5.0130293053809e-112	0.859734	0.974	0.907	1.05444058409382e-107	Progenitor1
hsp70.3	5.13475184334726e-112	1.06572	0.918	0.495	1.08004370272966e-107	Progenitor1
rps24	5.96764743689579e-112	0.860676	0.985	0.917	1.25523496187666e-107	Progenitor1
rpl36a	6.37502351019214e-112	0.868348	0.981	0.928	1.34092244513381e-107	Progenitor1
rpl10a	1.3175725808998e-111	1.10437	0.948	0.873	2.77138216666463e-107	Progenitor1
rpl23	1.02715806861904e-109	0.904593	0.976	0.914	2.1605242815333e-105	Progenitor1
eef1b2	1.73419121324154e-109	1.13794	0.907	0.747	3.64769779793226e-105	Progenitor1
rps21	1.88623040087257e-109	0.909938	0.961	0.895	3.96749702519537e-105	Progenitor1
cirbpb	7.26760620934732e-109	1.35626	0.886	0.619	1.52866829007412e-104	Progenitor1
rpl13a	7.41772426474137e-109	0.963159	0.942	0.893	1.5602441218457e-104	Progenitor1
rpsa	1.28416739063823e-106	0.831181	0.966	0.911	2.70111768946845e-102	Progenitor1
ier2b	2.08770504189665e-106	1.30351	0.705	0.258	4.39127878512542e-102	Progenitor1
rps8a	1.95320686727051e-101	0.875224	0.976	0.905	4.10837532461678e-97	Progenitor1
rpl39	1.07552817788654e-100	0.889963	0.966	0.896	2.26226596936654e-96	Progenitor1
rpl10	2.3277582004564e-100	0.95756	0.951	0.874	4.89620659883998e-96	Progenitor1
hsp90aa1.2	2.7550924030248e-100	1.12835	0.938	0.548	5.79506136052237e-96	Progenitor1
bik	8.17119963684588e-100	2.40919	0.284	0.052	1.71873013161416e-95	Progenitor1
rpl35a	4.4311854368284e-99	0.902326	0.97	0.89	9.32055544782485e-95	Progenitor1
jun	5.64724440361341e-99	1.44679	0.815	0.435	1.18784138785605e-94	Progenitor1
plin2	6.07177522653106e-99	2.46109	0.402	0.103	1.27713720114854e-94	Progenitor1
rpl12	1.80473874489153e-98	0.900254	0.966	0.895	3.79608747600484e-94	Progenitor1
hspa4a	1.55480815052954e-97	1.43087	0.811	0.391	3.27038346382384e-93	Progenitor1
rpl22l1	3.40285396299596e-97	1.19494	0.856	0.63	7.15756302576569e-93	Progenitor1
rps29	4.12395940740213e-97	0.770469	0.983	0.925	8.67433621752964e-93	Progenitor1
rps2	8.52084212813031e-97	0.845145	0.981	0.931	1.79227393323093e-92	Progenitor1
rpl5b	1.46779221681441e-96	1.02833	0.893	0.743	3.08735414884743e-92	Progenitor1
rpl3	1.51441059552488e-96	0.813738	0.964	0.88	3.18541124662702e-92	Progenitor1
rps3	2.5729765326934e-96	1.0139	0.912	0.829	5.41199883886729e-92	Progenitor1
hmgn6	4.10207434004221e-96	1.68445	0.675	0.282	8.62830316684479e-92	Progenitor1
hnrnpa0l.1	9.80362205443672e-96	1.58249	0.707	0.326	2.06209386293022e-91	Progenitor1
rps19	1.93045157806313e-94	0.774413	0.983	0.925	4.06051184929799e-90	Progenitor1
cct2.1	3.84703626821795e-94	1.80005	0.6	0.248	8.09185608656964e-90	Progenitor1
naca	3.00155629833122e-93	0.890552	0.948	0.836	6.31347351790988e-89	Progenitor1
hsp90ab1	5.82402072299186e-93	0.681738	0.985	0.918	1.22502451887411e-88	Progenitor1
rpl22	5.65486589016356e-92	0.912551	0.935	0.845	1.189444491337e-87	Progenitor1
si:ch73-1a9.3	5.71686367896665e-91	1.77666	0.675	0.288	1.20248510623385e-86	Progenitor1
rpl37.1	1.50569353908224e-90	0.805997	0.964	0.932	3.16707579010559e-86	Progenitor1
nfkbiaa	4.0831443726245e-90	1.34555	0.589	0.219	8.58848587337838e-86	Progenitor1
rps23	1.3488808610375e-89	0.941269	0.935	0.881	2.83723600310628e-85	Progenitor1
hsp70.1	3.92207255949039e-88	0.820668	0.92	0.547	8.2496874216321e-84	Progenitor1
rps28	9.26229212120251e-87	0.747862	0.963	0.906	1.94823052477373e-82	Progenitor1
rpl19	1.11458990614605e-86	0.884767	0.957	0.899	2.34442840858759e-82	Progenitor1
rps27.1	1.17915347162287e-84	0.765474	0.97	0.896	2.48023141221154e-80	Progenitor1
hmga1a	1.36806030024754e-84	2.19528	0.501	0.179	2.87757803554068e-80	Progenitor1
snrpd1	3.03542644296692e-84	2.32425	0.321	0.077	6.38471598013661e-80	Progenitor1
rpl34	3.8833787384691e-84	0.716057	0.966	0.898	8.1682988384959e-80	Progenitor1
hsp70.2	4.98085262552999e-84	0.717275	0.944	0.593	1.04767254125398e-79	Progenitor1
ctnnal1	2.23698569499125e-82	2.49514	0.318	0.077	4.70527571084459e-78	Progenitor1
tubb2b	8.41465872728228e-82	2.04549	0.48	0.167	1.76993931669655e-77	Progenitor1
h3f3d	7.22504535717065e-81	1.34488	0.733	0.385	1.51971604042727e-76	Progenitor1
rpl30	3.89878751702649e-80	0.798662	0.944	0.905	8.20070966331353e-76	Progenitor1
rps27a	6.4770500588503e-79	0.719735	0.963	0.922	1.36238270937857e-74	Progenitor1
uba52	9.85524973922286e-79	0.754249	0.955	0.894	2.07295323014814e-74	Progenitor1
rpl14	9.91185574197811e-79	0.67019	0.957	0.916	2.08485973676767e-74	Progenitor1
socs3a	1.22865741092146e-78	1.33812	0.437	0.129	2.5843579981322e-74	Progenitor1
nfkbiab	1.84189873120431e-76	1.25203	0.647	0.285	3.87424979121514e-72	Progenitor1
rpl36	3.18971141286003e-76	0.739166	0.942	0.899	6.70923898580979e-72	Progenitor1
rpl38	1.26508282669844e-75	0.749799	0.927	0.867	2.6609752176775e-71	Progenitor1
rpl5a	1.50068051490391e-75	0.828257	0.893	0.762	3.15653139504889e-71	Progenitor1
elovl1b	6.06029612193686e-75	1.40853	0.488	0.159	1.2747226862882e-70	Progenitor1
snrpe	6.8417145019345e-75	1.99799	0.305	0.075	1.4390862283369e-70	Progenitor1
clstn1	3.27361820158355e-74	2.39724	0.344	0.098	6.88572852521084e-70	Progenitor1
ldhba	8.60952390061272e-74	1.31506	0.406	0.116	1.81092725725488e-69	Progenitor1
hnrnpa0b	9.80669972666421e-74	1.83557	0.458	0.16	2.06274122050655e-69	Progenitor1
ENSDARG00000115271	1.12285584620813e-73	0.706602	0.946	0.905	2.36181498691418e-69	Progenitor1
ran	1.33789970780069e-72	1.26804	0.729	0.424	2.81413824538797e-68	Progenitor1
si:dkey-151g10.6	2.16257858019087e-72	0.605939	0.994	0.972	4.54876778557347e-68	Progenitor1
si:ch211-288g17.3	1.0427298976532e-71	2.52186	0.277	0.066	2.19327806672374e-67	Progenitor1
tuba8l4	1.29256581907e-71	1.69653	0.518	0.2	2.71878294383185e-67	Progenitor1
hspa5	2.97755268435522e-71	1.63889	0.555	0.236	6.26298431627278e-67	Progenitor1
fosab	3.14550273439002e-70	0.99285	0.783	0.419	6.61625045151597e-66	Progenitor1
rpl29	1.00852055340666e-69	0.760139	0.95	0.832	2.12132213203557e-65	Progenitor1
hbegfa	1.16035419063977e-69	2.38102	0.25	0.056	2.44068900459168e-65	Progenitor1
arg2	4.95929447349849e-69	1.24541	0.26	0.058	1.04313799955567e-64	Progenitor1
rps26	6.00592744267356e-69	0.843166	0.88	0.816	1.26328677829196e-64	Progenitor1
dachd	2.31500119243737e-68	1.73947	0.391	0.124	4.86937350817276e-64	Progenitor1
slc38a2	2.18115593635941e-67	1.84173	0.254	0.057	4.58784339653839e-63	Progenitor1
dusp5	8.69930587331929e-65	1.63191	0.303	0.08	1.82981199739398e-60	Progenitor1
rps18	5.85893362850174e-64	0.765336	0.895	0.839	1.23236809941906e-59	Progenitor1
fth1a	1.58733158442535e-63	1.18478	0.701	0.396	3.33879325468027e-59	Progenitor1
junba	1.69316798351785e-63	1.14308	0.559	0.238	3.56140953653144e-59	Progenitor1
lgals2b	6.5059937707921e-63	0.60338	0.972	0.852	1.36847072974841e-58	Progenitor1
rplp0	1.32900435065556e-62	0.614341	0.953	0.907	2.7954277511689e-58	Progenitor1
h3f3b.1	1.06088268563186e-60	1.64398	0.578	0.273	2.23146064095806e-56	Progenitor1
rsl1d1	1.75087918314525e-60	1.30159	0.551	0.258	3.68279927382771e-56	Progenitor1
npm1a	2.1151249404664e-59	1.71561	0.335	0.107	4.44895379977703e-55	Progenitor1
seta	3.9882926939586e-59	1.38112	0.361	0.117	8.38897485247253e-55	Progenitor1
hopx	5.7992833526278e-59	1.42217	0.357	0.115	1.21982126039173e-54	Progenitor1
ywhaqa	6.31022507347044e-59	1.14874	0.587	0.275	1.32729274195377e-54	Progenitor1
ptmaa	4.74813383401555e-58	0.802369	0.712	0.333	9.98722470646831e-54	Progenitor1
tnfaip3	5.28874907027059e-58	1.13894	0.284	0.076	1.11243547944072e-53	Progenitor1
eif4ebp1	5.93533122150399e-58	1.86081	0.275	0.075	1.24843756913115e-53	Progenitor1
dnase1l4.2	2.71379914474243e-57	1.38392	0.325	0.1	5.70820512105123e-53	Progenitor1
ppiaa	3.07880541322276e-57	0.635755	0.899	0.795	6.47595930617276e-53	Progenitor1
mycb	6.97852225262166e-56	1.82777	0.271	0.076	1.46786237061644e-51	Progenitor1
hmgn7	1.74344606372478e-55	1.65989	0.464	0.2	3.66716445043871e-51	Progenitor1
mibp2	2.15668040035186e-55	0.909978	0.789	0.615	4.53636155410011e-51	Progenitor1
foxp1a	3.99581320997194e-55	1.61925	0.43	0.171	8.40479350585498e-51	Progenitor1
btf3	7.93290377185871e-55	0.753995	0.862	0.766	1.66860697937276e-50	Progenitor1
rsl24d1	1.69913077793193e-53	0.7715	0.845	0.667	3.57395167830202e-49	Progenitor1
mknk1	3.1646753693507e-53	1.60331	0.258	0.069	6.65657817189225e-49	Progenitor1
ppdpfb	3.1894970367609e-53	1.11086	0.336	0.106	6.70878806712287e-49	Progenitor1
CABZ01080568.1	5.0907359121872e-53	1.03284	0.548	0.245	1.07078539176946e-48	Progenitor1
marcksl1a	2.18411006835843e-52	0.997581	0.305	0.089	4.59405711778512e-48	Progenitor1
ppiab	3.41641299876952e-52	0.728958	0.864	0.692	7.1860831016118e-48	Progenitor1
hmgb2a	1.13182409002522e-51	1.52596	0.538	0.25	2.38067879095905e-47	Progenitor1
cct5	1.91850061856366e-51	1.53847	0.398	0.157	4.0353742010868e-47	Progenitor1
dnajb1b	3.38984001531952e-51	0.66094	0.783	0.448	7.13018948822307e-47	Progenitor1
jdp2b	3.57606799325996e-51	0.975985	0.394	0.142	7.52190141702301e-47	Progenitor1
snrpb	5.19200045932729e-51	1.53713	0.363	0.132	1.0920853766149e-46	Progenitor1
snrpf	1.54066696264831e-50	1.62122	0.374	0.142	3.24063888923445e-46	Progenitor1
cirbpa	2.19389410141696e-50	1.30617	0.604	0.318	4.61463685292044e-46	Progenitor1
zgc:153409	9.86981414406567e-50	1.09795	0.428	0.17	2.07601670706277e-45	Progenitor1
adh5	1.2313062126406e-49	1.0829	0.682	0.431	2.58992948766824e-45	Progenitor1
ets2	2.2573397698755e-49	1.47006	0.344	0.122	4.74808847195612e-45	Progenitor1
tanc2a	4.73130461050696e-49	1.74407	0.275	0.083	9.95182611774034e-45	Progenitor1
si:ch211-137i24.10	2.23636929279201e-48	0.932296	0.718	0.43	4.7039791704587e-44	Progenitor1
hnrnpabb	1.72282446758712e-47	1.55616	0.351	0.131	3.62378898512274e-43	Progenitor1
hnrnpaba	3.44987767502003e-47	1.37436	0.447	0.197	7.25647270163714e-43	Progenitor1
sdc4	7.51404467357359e-47	1.01566	0.492	0.217	1.58050415663947e-42	Progenitor1
eif3m	1.12755536661372e-46	0.936147	0.72	0.473	2.37169995813531e-42	Progenitor1
atp6v0e1	5.54157836914049e-46	0.862351	0.787	0.616	1.16561559416501e-41	Progenitor1
hsp90b1	9.18220045370198e-46	1.46124	0.342	0.129	1.93138404343167e-41	Progenitor1
serbp1a	2.52368463795505e-45	0.712073	0.856	0.696	5.30831826747465e-41	Progenitor1
atf7ip	2.87852542170919e-45	1.45342	0.432	0.187	6.05469037202311e-41	Progenitor1
nop10	3.44853512769329e-45	1.74942	0.275	0.09	7.25364878759007e-41	Progenitor1
ier2a	4.30562759020712e-45	1.07205	0.432	0.181	9.05645707324165e-41	Progenitor1
khdrbs1a	8.02478164213705e-45	1.11371	0.654	0.391	1.68793257060711e-40	Progenitor1
psma1	1.62394861158698e-44	1.35809	0.45	0.212	3.41581350961206e-40	Progenitor1
rbm8a	3.41947700516296e-44	1.38241	0.323	0.117	7.19252793265978e-40	Progenitor1
ENSDARG00000031435	4.40632965482033e-44	1.04749	0.703	0.453	9.26827379594909e-40	Progenitor1
zfand2a	8.85006673262908e-44	1.38238	0.299	0.103	1.8615230365412e-39	Progenitor1
ybx1	1.15344178234431e-43	0.646376	0.908	0.769	2.42614944498303e-39	Progenitor1
eif3ha	1.23652530183116e-43	1.10391	0.594	0.337	2.60090731987166e-39	Progenitor1
snrpd2	1.24103600650545e-43	1.53266	0.25	0.078	2.61039513608356e-39	Progenitor1
ywhaz	3.8713647546474e-43	0.922217	0.299	0.098	8.14302862492533e-39	Progenitor1
cct3	5.75886643393467e-43	1.52246	0.333	0.129	1.21131996571382e-38	Progenitor1
setb	7.21471725676034e-43	1.30597	0.353	0.136	1.51754362778697e-38	Progenitor1
cct4	3.45806676800678e-42	1.21942	0.514	0.266	7.27369763982546e-38	Progenitor1
h1-0	1.12209837074274e-41	1.39238	0.364	0.148	2.36022171302027e-37	Progenitor1
jund	2.49500183112107e-41	1.23061	0.366	0.147	5.24798685158005e-37	Progenitor1
ENSDARG00000015978	4.82289230742551e-41	1.09177	0.544	0.285	1.01444716794388e-36	Progenitor1
tuba8l2	5.43685298574846e-41	1.2185	0.593	0.352	1.14358765702233e-36	Progenitor1
pfdn4	1.04144425634636e-40	1.42074	0.329	0.129	2.19057384879892e-36	Progenitor1
add3a	3.40390300904076e-40	1.55628	0.465	0.225	7.15976958921634e-36	Progenitor1
rgs4	1.77669924109678e-39	1.66617	0.32	0.126	3.73710918372296e-35	Progenitor1
sub1a	2.17830734692533e-39	1.28463	0.361	0.148	4.58185167352275e-35	Progenitor1
si:dkey-239h2.3	2.61435070834277e-39	1.71429	0.348	0.151	5.49902527992818e-35	Progenitor1
eif3ea	7.6773933988615e-39	0.818675	0.662	0.401	1.61486292751653e-34	Progenitor1
eef1da	1.67804749295662e-38	0.701084	0.772	0.58	3.52960509668495e-34	Progenitor1
nop58	3.47581570411526e-38	1.66299	0.254	0.088	7.31103075203604e-34	Progenitor1
sumo2b	5.90598635562344e-38	0.99795	0.456	0.219	1.24226517004183e-33	Progenitor1
cbx3a	1.53912463720153e-37	1.53133	0.264	0.093	3.23739476188969e-33	Progenitor1
sypl2a	4.50473839465149e-37	1.51871	0.333	0.138	9.47526673930994e-33	Progenitor1
pdcd4b	1.69460388603313e-36	0.815682	0.621	0.361	3.56442981388209e-32	Progenitor1
cotl1	2.06068899642296e-36	0.626749	0.436	0.193	4.33445323507605e-32	Progenitor1
h3f3c	2.51535872730235e-36	1.40019	0.353	0.153	5.29080554700776e-32	Progenitor1
egr1	5.13132923469755e-36	0.922514	0.488	0.242	1.07932379122628e-31	Progenitor1
hspbp1	7.18756614835689e-36	0.992495	0.477	0.237	1.51183266364539e-31	Progenitor1
ubb	1.08739337538372e-35	0.512387	0.843	0.633	2.28722322578211e-31	Progenitor1
cox6a1	1.29888837993215e-34	1.28339	0.422	0.206	2.73208181834929e-30	Progenitor1
cct6a	3.72298255943929e-34	1.08315	0.508	0.286	7.83092151552461e-30	Progenitor1
si:dkey-42i9.4	5.05230043708822e-34	1.19516	0.385	0.182	1.06270087393714e-29	Progenitor1
rsrp1	1.60658402341352e-33	0.679369	0.826	0.601	3.379288834848e-29	Progenitor1
pno1	8.43985286306234e-33	0.970269	0.546	0.322	1.77523865121653e-28	Progenitor1
ier5	1.93137625973156e-32	1.3007	0.292	0.116	4.06245682471936e-28	Progenitor1
cldn15la	2.16287254028549e-32	0.705022	0.725	0.512	4.54938610123651e-28	Progenitor1
rpl4	6.51034855520707e-32	0.506007	0.882	0.764	1.36938671510225e-27	Progenitor1
cct7	8.08036022503369e-32	1.30739	0.359	0.169	1.69962296973359e-27	Progenitor1
eif3ba	5.2312841391155e-31	1.12507	0.477	0.268	1.10034830582155e-26	Progenitor1
tcp1	6.36723853093686e-31	1.36421	0.335	0.156	1.33928495259726e-26	Progenitor1
anp32a	1.70317620897926e-30	0.988511	0.333	0.146	3.58246083796697e-26	Progenitor1
pomp	2.33523801371263e-30	1.00607	0.357	0.166	4.91193963804315e-26	Progenitor1
stip1	4.38437934867136e-30	0.701623	0.45	0.23	9.22210352199535e-26	Progenitor1
h2ax1	6.97835218882188e-30	0.7143	0.46	0.234	1.46782659939679e-25	Progenitor1
h3f3b.1.1	2.05381546425706e-29	1.51599	0.376	0.189	4.31999544751831e-25	Progenitor1
eif3g	3.68673373553227e-29	0.76072	0.607	0.395	7.75467573931858e-25	Progenitor1
tubb4b	4.20009988449116e-29	1.08434	0.518	0.31	8.83449009703871e-25	Progenitor1
hmgb1a	9.00947178473344e-29	0.730881	0.604	0.373	1.89505229520083e-24	Progenitor1
si:ch73-281n10.2	1.44868008995752e-28	1.62344	0.299	0.131	3.04715370121664e-24	Progenitor1
tomm5	4.87480747186439e-28	0.847916	0.454	0.251	1.02536700363196e-23	Progenitor1
erh	7.12685160882714e-28	0.881725	0.331	0.151	1.4990619674007e-23	Progenitor1
ranbp1	1.11989217316941e-27	1.18021	0.31	0.142	2.35558119704454e-23	Progenitor1
ucp2	3.65899347169011e-27	0.844729	0.379	0.182	7.69632686835298e-23	Progenitor1
ssr2	7.83047205621999e-27	0.850537	0.48	0.28	1.64706149230531e-22	Progenitor1
si:ch211-217k17.7	3.56280107529675e-26	1.11346	0.348	0.175	7.49399578177919e-22	Progenitor1
abca2	5.23728971851923e-25	0.725597	0.28	0.118	1.10161151939333e-20	Progenitor1
si:dkeyp-72e1.6	9.62524940702649e-25	1.26872	0.327	0.162	2.02457496027395e-20	Progenitor1
psmb2	1.29842622288913e-24	1.11582	0.299	0.141	2.73110971722499e-20	Progenitor1
fblim1	1.74699796730913e-24	1.15564	0.331	0.166	3.67463552443803e-20	Progenitor1
bcl2a	4.58184536446047e-24	1.18888	0.265	0.118	9.63745353960616e-20	Progenitor1
eif3s6ip	8.57530612990218e-24	0.88957	0.454	0.273	1.80372989136362e-19	Progenitor1
si:dkey-28b4.7	5.21906414576e-23	1.20848	0.262	0.119	1.09777795241916e-18	Progenitor1
psma2	1.4548150959229e-22	1.26175	0.252	0.114	3.06005807276423e-18	Progenitor1
psma8	1.46850110350104e-22	1.00174	0.299	0.143	3.08884522110409e-18	Progenitor1
cox6b2	1.63804971672592e-22	0.654054	0.611	0.408	3.4454737741613e-18	Progenitor1
eif2s3	8.37700180502618e-22	0.650784	0.583	0.381	1.76201855966921e-17	Progenitor1
nop53	1.5501328356732e-21	0.596644	0.662	0.484	3.26054940655501e-17	Progenitor1
eif3d	2.90604928005563e-21	0.890413	0.51	0.33	6.11258405566901e-17	Progenitor1
mid1ip1b	3.37421558009796e-21	1.24594	0.292	0.144	7.09732505117804e-17	Progenitor1
wu:fb59d01	3.57273125627865e-21	0.675495	0.639	0.443	7.51488292445652e-17	Progenitor1
si:ch1073-429i10.3	5.33161113878213e-21	0.907352	0.406	0.234	1.12145108693143e-16	Progenitor1
srgap3	3.7620302391432e-20	0.551964	0.29	0.138	7.91305440501381e-16	Progenitor1
gtpbp4	4.77008954508057e-20	0.635946	0.559	0.385	1.00334063491225e-15	Progenitor1
ahsa1b	5.97195577774618e-20	0.661761	0.31	0.155	1.25614117829113e-15	Progenitor1
ssr3	1.05918251952997e-19	0.609611	0.437	0.262	2.22788451157933e-15	Progenitor1
si:dkey-67c22.2	1.16819180568876e-19	0.972158	0.256	0.123	2.45717464408573e-15	Progenitor1
psma3	1.77450598547136e-19	1.04053	0.275	0.137	3.73249588984046e-15	Progenitor1
srsf5a	3.95041925160492e-19	0.706269	0.45	0.27	8.3093118538258e-15	Progenitor1
si:dkey-112e7.2	4.36980744349906e-19	0.716863	0.353	0.194	9.19145297665592e-15	Progenitor1
ywhabl	7.74061127544939e-19	0.825741	0.275	0.135	1.62816017567802e-14	Progenitor1
atf3	1.42589451798348e-18	1.0765	0.277	0.139	2.99922652912646e-14	Progenitor1
eif3k	2.42185283123598e-18	0.528434	0.557	0.38	5.09412524522175e-14	Progenitor1
dusp19b	2.71064329821367e-18	1.24999	0.262	0.128	5.70156711346264e-14	Progenitor1
khdrbs1b	4.54083469209529e-18	1.05485	0.252	0.125	9.55119169135324e-14	Progenitor1
zgc:153867	5.72242601072447e-18	0.651372	0.465	0.293	1.20365508709578e-13	Progenitor1
psmb1	7.01036068319434e-18	1.14217	0.277	0.145	1.4745592661031e-13	Progenitor1
psmb6	1.08100474699676e-17	0.730355	0.331	0.184	2.27378538483299e-13	Progenitor1
atf4b	1.19472883554708e-17	0.829776	0.307	0.163	2.51299263268972e-13	Progenitor1
prelid3b	1.63231178658764e-17	0.697541	0.331	0.182	3.43340461190844e-13	Progenitor1
kctd5a	1.80982839062892e-17	0.637863	0.273	0.135	3.80679303684887e-13	Progenitor1
serp1	2.10499281279152e-17	1.09902	0.265	0.136	4.42764188242568e-13	Progenitor1
fkbp3	2.31446952700703e-17	0.771729	0.288	0.15	4.86825520310658e-13	Progenitor1
eif3i	4.31321092727466e-17	0.673951	0.518	0.349	9.07240786442952e-13	Progenitor1
ube2v1	4.38153603353698e-17	0.996995	0.254	0.129	9.21612289294169e-13	Progenitor1
ola1	4.55102869786562e-17	0.59545	0.536	0.371	9.57263376309054e-13	Progenitor1
ncl	4.7514424113212e-17	0.855826	0.432	0.279	9.99418396797301e-13	Progenitor1
oaz1b	4.8272055075565e-17	0.70641	0.327	0.179	1.01535440645944e-12	Progenitor1
ssr4	1.68109372502718e-16	0.682141	0.394	0.245	3.53601254122217e-12	Progenitor1
ube2v2	2.17310230784826e-16	0.63831	0.404	0.247	4.57090339432803e-12	Progenitor1
ctnnb1	2.47591258409352e-16	1.15698	0.25	0.128	5.20783452938232e-12	Progenitor1
eif4bb	2.89395454549007e-16	1.09343	0.254	0.133	6.08714399098381e-12	Progenitor1
myo6b	4.44637745038969e-16	0.762114	0.275	0.146	9.35251032914968e-12	Progenitor1
chd4b	4.96159498223141e-16	1.0442	0.318	0.181	1.04362188856255e-11	Progenitor1
eif2s1b	6.34120360033271e-16	0.649763	0.46	0.308	1.33380876529398e-11	Progenitor1
hypk	7.29060745452735e-16	0.866764	0.277	0.148	1.53350637198528e-11	Progenitor1
tsc22d1	2.28824330895272e-15	0.909488	0.292	0.162	4.81309097605115e-11	Progenitor1
ddx21	3.31856326626037e-15	0.592962	0.555	0.392	6.98026597425207e-11	Progenitor1
nop56	7.86726473908253e-15	0.771305	0.432	0.285	1.65480046521862e-10	Progenitor1
eif4a1b	8.33072533134998e-15	0.599457	0.566	0.405	1.75228476619616e-10	Progenitor1
cldnc	2.66418321213221e-14	1.00508	0.305	0.181	5.60384296839889e-10	Progenitor1
tmem258	5.87227626176523e-14	0.65833	0.497	0.346	1.2351745888997e-09	Progenitor1
glrx	7.47834712450613e-14	0.622898	0.456	0.301	1.57299553416862e-09	Progenitor1
si:ch211-214j24.10	9.0947094092768e-14	0.774594	0.25	0.137	1.91298117714728e-09	Progenitor1
atf4a	9.38330382037611e-14	0.655356	0.355	0.218	1.97368412557791e-09	Progenitor1
wsb1	1.51572811614152e-13	1.24364	0.26	0.146	3.18818251949207e-09	Progenitor1
paip2b	2.90103246832041e-13	0.561975	0.25	0.136	6.10203169386514e-09	Progenitor1
ccng1	3.08110646939298e-13	0.745837	0.606	0.454	6.48079934772119e-09	Progenitor1
tma7	3.59781754422303e-13	0.866361	0.344	0.22	7.56764942251873e-09	Progenitor1
s100u	1.5794835187343e-12	0.678035	0.379	0.242	3.32228563330572e-08	Progenitor1
sem1	2.40872977884616e-12	0.834218	0.307	0.188	5.06652221682501e-08	Progenitor1
rgcc	2.92035250788752e-12	0.885898	0.292	0.178	6.14266946509061e-08	Progenitor1
syncrip	5.93488779328709e-12	0.711267	0.295	0.179	1.24834429844001e-07	Progenitor1
tomm7	9.95300131290046e-12	0.735612	0.359	0.236	2.09351429615548e-07	Progenitor1
chd7	1.64646241895754e-11	0.807268	0.275	0.163	3.46316905203529e-07	Progenitor1
c1qbp	2.79858309969843e-11	0.701915	0.279	0.171	5.88653969190569e-07	Progenitor1
psma4	4.26081094303635e-11	0.631432	0.329	0.214	8.96218973758265e-07	Progenitor1
cldn15lb	4.83112143729986e-11	0.869415	0.307	0.196	1.01617808312165e-06	Progenitor1
adh8a	5.36948711919629e-11	0.654358	0.295	0.185	1.12941792065175e-06	Progenitor1
rbpjb	8.21502453966792e-11	0.534144	0.271	0.161	1.72794826167375e-06	Progenitor1
cdx1b	2.63923508521355e-10	0.655683	0.492	0.366	5.55136707823819e-06	Progenitor1
brd2a	4.76170976318588e-09	0.672177	0.364	0.253	0.000100158	Progenitor1
rbx1	6.94431122938732e-09	0.55223	0.301	0.201	0.000146067	Progenitor1
calm3b	1.85791897477593e-08	0.771304	0.273	0.179	0.000390795	Progenitor1
agrn	2.25603632678985e-08	0.91905	0.284	0.191	0.000474535	Progenitor1
dynll1	2.88997874768641e-08	0.738482	0.252	0.161	0.000607878	Progenitor1
skp1	6.54276741954013e-08	0.519706	0.297	0.202	0.00137621	Progenitor1
cmah	1.25315681756924e-07	0.671955	0.312	0.22	0.00263589	Progenitor1
sash1a	3.9793790695838e-07	0.592292	0.262	0.174	0.00837023	Progenitor1
ndrg1a	2.33507053667959e-06	0.834862	0.381	0.299	0.0491159	Progenitor1
fbxw7	6.6486169805199e-06	0.668754	0.303	0.224	0.139847	Progenitor1
jupa	2.02637460222618e-05	0.520545	0.533	0.445	0.426228	Progenitor1
itga3a	0.000138096	0.58696	0.293	0.224	1	Progenitor1
dlg1l	0.000233094	0.607887	0.286	0.221	1	Progenitor1
fam133b	0.00178222	0.500061	0.286	0.233	1	Progenitor1
zgc:194627	2.5152242847571e-246	6.10141	0.328	0.004	5.29052276055809e-242	Progenitor2
ube2c.1	7.88312255717771e-223	5.33175	0.344	0.005	1.65813599867676e-218	Progenitor2
aspm	2.7480390876392e-193	5.43297	0.25	0.003	5.7802254169403e-189	Progenitor2
si:ch211-288g17.31	1.85983359395908e-113	3.20151	0.828	0.072	3.91197398153352e-109	Progenitor2
cbln7	2.63504381997643e-80	4.42784	0.375	0.021	5.54255117093842e-76	Progenitor2
hmgb2b1	1.27739658097439e-77	3.15447	0.844	0.114	2.68687596842153e-73	Progenitor2
prxl2b	5.78686161483303e-76	2.65322	0.656	0.064	1.21720847206398e-71	Progenitor2
h2az2b1	4.23573449031695e-68	2.77829	0.875	0.135	8.90944392693268e-64	Progenitor2
marcksl1b	7.99838941553604e-60	2.48226	0.719	0.099	1.68238122966385e-55	Progenitor2
si:ch73-281n10.21	1.58307681469017e-58	3.57617	0.781	0.136	3.3298437720193e-54	Progenitor2
cenpx	2.13931326022855e-56	3.41725	0.266	0.015	4.49983151156473e-52	Progenitor2
hmgn21	5.45509027799072e-51	2.34997	0.953	0.222	1.14742368907257e-46	Progenitor2
si:ch73-1a9.31	7.19896110022185e-50	2.89899	1	0.305	1.51422947782066e-45	Progenitor2
hmga1a1	1.49200332763841e-45	2.32184	0.859	0.192	3.13827979935463e-41	Progenitor2
hmgb2a1	4.05466041440523e-39	2.30876	0.938	0.262	8.52857271565996e-35	Progenitor2
pgam2	4.05046992507094e-37	2.19015	0.781	0.182	8.51975844039421e-33	Progenitor2
zgc:171687	1.36182489347394e-36	3.84896	0.375	0.045	2.86446248093308e-32	Progenitor2
micos10	2.10782863901254e-33	1.93648	0.641	0.127	4.43360675929899e-29	Progenitor2
snrpf1	1.34352847587903e-31	1.85246	0.688	0.151	2.82597779616395e-27	Progenitor2
mbl2	2.23713330442603e-31	2.00841	0.938	0.318	4.7055861925297e-27	Progenitor2
chia.6.1	7.1984912176341e-30	1.47686	0.281	0.029	1.51413064271716e-25	Progenitor2
ndufb2	1.00731013103665e-28	1.8804	0.75	0.199	2.11877612962248e-24	Progenitor2
chchd10	1.69458370314969e-28	2.23058	0.484	0.086	3.56438736120505e-24	Progenitor2
atp5mc1	4.80895268345398e-28	1.8324	0.938	0.357	1.01151510743771e-23	Progenitor2
spink2.1	6.68882646244421e-28	2.08013	0.641	0.153	1.40692775811052e-23	Progenitor2
cox5b2	9.26694896461714e-28	1.76003	0.891	0.337	1.94921004521757e-23	Progenitor2
si:ch211-222l21.11	1.76509638158708e-27	1.54229	0.953	0.321	3.71270372903025e-23	Progenitor2
glud1b	1.87918770332039e-27	1.70216	0.984	0.422	3.95268341516411e-23	Progenitor2
ahcy	8.13113215403565e-27	1.49739	1	0.506	1.71030233727986e-22	Progenitor2
tcnba	8.72457127646953e-26	0.966927	0.844	0.323	1.8351263222926e-21	Progenitor2
ddt	1.52729665747416e-25	1.77351	0.719	0.2	3.21251578933115e-21	Progenitor2
sdhdb	2.98614284419755e-25	1.58375	0.594	0.135	6.28105285848512e-21	Progenitor2
atp5mf	4.64220090171508e-25	1.40763	0.969	0.369	9.7644053766675e-21	Progenitor2
ddx39ab	8.10899530153289e-25	1.96518	0.406	0.069	1.70564607172443e-20	Progenitor2
hspe1	2.03625169912992e-24	1.79784	0.516	0.11	4.28305182394988e-20	Progenitor2
cox6b1	5.742091030227e-24	1.5238	0.922	0.349	1.20779142729795e-19	Progenitor2
si:ch211-142d6.2	6.08001522161561e-24	2.10911	0.703	0.207	1.27887040171463e-19	Progenitor2
cox7b	8.00579857066002e-24	1.38267	0.969	0.502	1.68393967135263e-19	Progenitor2
si:dkeyp-73b11.8	1.24225577223084e-23	1.51868	0.984	0.536	2.61296079131035e-19	Progenitor2
hmgn71	1.33986740007903e-23	1.66516	0.719	0.211	2.81827708932623e-19	Progenitor2
chmp4c	3.04946016203917e-23	2.33839	0.344	0.054	6.41423450483319e-19	Progenitor2
gstp1	5.07843052506784e-23	1.60326	0.969	0.443	1.06819707664277e-18	Progenitor2
uqcrq	5.81853655580094e-23	1.46933	0.906	0.37	1.22387097914717e-18	Progenitor2
bin2a	6.2558770560976e-23	1.67702	0.766	0.245	1.31586117997957e-18	Progenitor2
cox8b	1.49760917930833e-22	1.47956	0.953	0.485	3.15007114775715e-18	Progenitor2
gpx1a	2.74739910275421e-22	1.43449	0.766	0.249	5.77887927273321e-18	Progenitor2
zgc:162396	5.78080811878367e-22	1.74039	0.688	0.208	1.21593517970496e-17	Progenitor2
ech1	5.98735161818699e-22	1.89695	0.438	0.089	1.25937953936945e-17	Progenitor2
gig2h1	6.2804435994148e-22	1.30411	0.469	0.095	1.32102850670091e-17	Progenitor2
suclg1	1.63326098900429e-21	1.44487	0.906	0.371	3.43540116427162e-17	Progenitor2
ndufa3	1.68229841140117e-21	1.59466	0.734	0.23	3.53854647854123e-17	Progenitor2
slc13a1	1.95257077779661e-21	1.84791	0.594	0.156	4.10703737401739e-17	Progenitor2
atp1a1a.4	2.13687889466172e-21	1.41222	0.906	0.382	4.49471106703146e-17	Progenitor2
adh8a1	2.73963973621043e-21	1.28714	0.672	0.188	5.76255822114502e-17	Progenitor2
tma71	3.05133265521573e-21	1.41422	0.719	0.224	6.41817310698077e-17	Progenitor2
ptmab1	3.39973029659954e-21	1.18511	0.984	0.422	7.15099270586747e-17	Progenitor2
cyb5r2	3.59880647151135e-21	1.58213	0.703	0.216	7.56972953217698e-17	Progenitor2
nucks1a	4.5837436542585e-21	1.4637	0.438	0.088	9.64144640236732e-17	Progenitor2
cox6c	5.67086859539608e-21	1.33916	0.969	0.47	1.19281050035561e-16	Progenitor2
si:dkey-36i7.3	9.43443685667234e-21	1.39019	0.953	0.434	1.98443944843246e-16	Progenitor2
snrpd11	1.05200745674334e-20	1.4791	0.438	0.089	2.21279248451394e-16	Progenitor2
atp5if1a	1.8411578112887e-20	1.42467	0.875	0.392	3.87269134026464e-16	Progenitor2
zgc:77938	2.47120718022762e-20	2.61629	0.297	0.047	5.19793718289077e-16	Progenitor2
zgc:193541	2.61357632705086e-20	1.32878	0.875	0.337	5.49739644631878e-16	Progenitor2
hgd	3.9671000844011e-20	2.4133	0.25	0.035	8.34439831752927e-16	Progenitor2
ndufb8	4.17894212403982e-20	1.35561	0.859	0.351	8.78998686370536e-16	Progenitor2
atp5f1b	6.40587863330969e-20	1.26483	0.969	0.544	1.34741251173036e-15	Progenitor2
gstr	7.02756447909569e-20	1.3274	0.969	0.499	1.47817791253299e-15	Progenitor2
ndufs4	1.24810685371289e-19	1.47156	0.5	0.121	2.6252679560997e-15	Progenitor2
si:dkey-7f3.14	1.47177059400991e-19	2.53691	0.312	0.055	3.09572226744045e-15	Progenitor2
slc37a4a	1.52111110360024e-19	2.23036	0.312	0.054	3.19950509531274e-15	Progenitor2
gpx1b	1.72511834075294e-19	1.41963	0.734	0.246	3.62861391793973e-15	Progenitor2
atp5f1c	1.86362326567598e-19	1.24669	0.828	0.298	3.91994517702286e-15	Progenitor2
nutf2l	2.10145033370263e-19	1.45017	0.391	0.078	4.42019063191011e-15	Progenitor2
si:ch211-161h7.8	2.52558741672761e-19	1.88871	0.453	0.109	5.31232057234486e-15	Progenitor2
hsd17b10	3.73235371480236e-19	2.30322	0.297	0.049	7.85063280371529e-15	Progenitor2
fabp1b.1	3.85882224315531e-19	1.26186	1	0.683	8.11664670625288e-15	Progenitor2
stra6l	3.87864696984647e-19	2.12005	0.375	0.075	8.15834603637507e-15	Progenitor2
acaa1	4.03067767212445e-19	1.56036	0.453	0.103	8.47812741554657e-15	Progenitor2
atp5md	4.48082513620935e-19	1.30114	0.781	0.292	9.42496759150275e-15	Progenitor2
atp2b1a	9.31171088167883e-19	1.43013	0.922	0.432	1.95862526685233e-14	Progenitor2
h1-10	9.41944372252431e-19	0.748302	0.656	0.186	1.98128579259576e-14	Progenitor2
dbi	1.02335979705975e-18	1.4153	0.922	0.429	2.15253499713549e-14	Progenitor2
zbtb16b	1.12279309791077e-18	1.83613	0.594	0.17	2.36168300214551e-14	Progenitor2
ndufa6	1.18107444085293e-18	1.29463	0.797	0.309	2.48427197889006e-14	Progenitor2
tmsb4x	1.22063949495094e-18	0.916709	1	0.901	2.56749311367982e-14	Progenitor2
slc6a19a.1	1.33106185284871e-18	1.43076	0.781	0.281	2.79975550128199e-14	Progenitor2
ndufa12	1.86742068650612e-18	1.66318	0.578	0.17	3.92793267199697e-14	Progenitor2
cox7c	2.08260853773884e-18	1.19297	0.938	0.463	4.38055879827988e-14	Progenitor2
lfng	3.10608957228755e-18	1.54773	0.344	0.065	6.53334880634963e-14	Progenitor2
sod1	3.91027400113421e-18	1.26702	0.938	0.492	8.2248703339857e-14	Progenitor2
mrps36	5.26399745856732e-18	1.50909	0.484	0.123	1.10722922543505e-13	Progenitor2
sfxn5b	6.96161581973459e-18	1.24927	0.5	0.122	1.46430627152297e-13	Progenitor2
ndufa11	7.73738278895938e-18	1.91149	0.5	0.136	1.62748109582972e-13	Progenitor2
enpp7.1	1.59929557648994e-17	1.05048	0.75	0.243	3.36395831558894e-13	Progenitor2
ndufs5	2.03153539137809e-17	1.31452	0.75	0.281	4.27313154222468e-13	Progenitor2
adka	5.03125481408373e-17	1.12989	0.656	0.21	1.05827413759437e-12	Progenitor2
atp5fa1	6.18689428560481e-17	1.20151	0.938	0.508	1.30135134403412e-12	Progenitor2
ndufb9	6.5432892804414e-17	1.10654	0.75	0.282	1.37631546724805e-12	Progenitor2
ndufb5	7.23216076538465e-17	1.13091	0.609	0.183	1.52121269539101e-12	Progenitor2
sod2	8.56615154016165e-17	1.29362	0.484	0.125	1.8018043149576e-12	Progenitor2
atp5pf	1.1135593540736e-16	1.2669	0.906	0.436	2.34226074535841e-12	Progenitor2
slc26a6.1	1.15320956404868e-16	1.50027	0.641	0.217	2.42566099701998e-12	Progenitor2
ociad2	1.21834700294938e-16	1.19565	0.703	0.251	2.56267108600373e-12	Progenitor2
hemgn	1.34485553591613e-16	1.68628	0.438	0.11	2.82876913424598e-12	Progenitor2
lama3	1.43400093417508e-16	1.3914	0.609	0.19	3.01627756494387e-12	Progenitor2
efhd2	1.50793039900588e-16	1.42342	0.562	0.159	3.17178080126897e-12	Progenitor2
uqcrc2b	1.65709638985525e-16	1.44268	0.453	0.115	3.48553654642154e-12	Progenitor2
itgb6	1.67034843048544e-16	1.02209	0.562	0.155	3.51341088868308e-12	Progenitor2
micos13	1.98402782365936e-16	1.61912	0.328	0.065	4.1732041242851e-12	Progenitor2
mgst1.2	2.05270627799596e-16	1.68718	0.578	0.198	4.3176623851367e-12	Progenitor2
wu:fb59d011	2.14324866804369e-16	1.26344	0.922	0.451	4.50810924836309e-12	Progenitor2
ckmt1	2.73636055405395e-16	1.21791	0.844	0.356	5.75566078939708e-12	Progenitor2
hspd1	2.77390770777374e-16	2.28158	0.328	0.066	5.83463747253128e-12	Progenitor2
ndufab1b	2.86064606972421e-16	1.34966	0.547	0.164	6.01708294305791e-12	Progenitor2
mogat2	3.57393397496365e-16	1.51962	0.641	0.22	7.51741272293854e-12	Progenitor2
lrig1	3.57588735838752e-16	1.42227	0.594	0.175	7.52152146963231e-12	Progenitor2
atp5f1e	4.05395169210816e-16	1.15397	0.938	0.524	8.5270819891803e-12	Progenitor2
atp5mc3b	4.06931667664188e-16	1.01036	0.984	0.672	8.55940069764853e-12	Progenitor2
atp5l	4.23039606435664e-16	1.15017	0.906	0.51	8.89821508176775e-12	Progenitor2
cotl11	4.64013566048652e-16	0.720628	0.656	0.203	9.76006134826734e-12	Progenitor2
krt18a.2	6.05906137082276e-16	1.36787	0.516	0.14	1.27446296873886e-11	Progenitor2
zgc:110339	8.11658403948472e-16	1.20718	0.734	0.272	1.70724228686522e-11	Progenitor2
si:dkeyp-55f12.3	8.15217091253186e-16	1.65156	0.281	0.052	1.71472762974195e-11	Progenitor2
calm3a	9.52124060117871e-16	1.14917	0.922	0.44	2.00269774805193e-11	Progenitor2
cox5ab	9.61462434142437e-16	1.24675	0.812	0.347	2.0223400839752e-11	Progenitor2
mocs1	1.04183694480497e-15	1.95085	0.25	0.042	2.19139982970278e-11	Progenitor2
cbr1l	1.20247115052511e-15	1.4215	0.609	0.202	2.52927781801453e-11	Progenitor2
ndufc2	1.53068914919354e-15	1.0337	0.641	0.21	3.21965155641369e-11	Progenitor2
tpi1b	1.55782379266986e-15	0.928493	0.906	0.418	3.27672656550178e-11	Progenitor2
selenoh	1.63227455236557e-15	1.72371	0.328	0.068	3.43332629344573e-11	Progenitor2
ndufb4	1.75111018396759e-15	1.23216	0.672	0.239	3.68328516095743e-11	Progenitor2
tufm	2.98256777257384e-15	1.25795	0.297	0.057	6.27353305283182e-11	Progenitor2
asah1b	3.06352769682287e-15	0.989412	0.547	0.162	6.44382415749723e-11	Progenitor2
rida	3.55196744289666e-15	1.15229	0.719	0.275	7.47120831938882e-11	Progenitor2
wu:fb18f06	3.96186500024306e-15	1.12097	0.875	0.377	8.33338684151125e-11	Progenitor2
tmem30c	4.22960653784237e-15	1.58283	0.453	0.122	8.89655439169763e-11	Progenitor2
hexb	5.69940877342516e-15	0.811039	0.594	0.184	1.19881364140225e-10	Progenitor2
aldh8a1	6.32560649977185e-15	1.78188	0.344	0.079	1.33052807116201e-10	Progenitor2
atp1b1a	6.68594820449057e-15	0.987988	0.984	0.668	1.40632234533255e-10	Progenitor2
uchl3	6.75326790594351e-15	1.33636	0.281	0.054	1.42048237133616e-10	Progenitor2
kars1	1.11593127258596e-14	1.3168	0.422	0.11	2.34724983875731e-10	Progenitor2
ndufa7	1.48050934727216e-14	1.30984	0.406	0.103	3.11410336105225e-10	Progenitor2
ponzr1	1.56711234276829e-14	1.07078	0.891	0.408	3.29626410177881e-10	Progenitor2
ndufs7	1.69881225285712e-14	1.52796	0.562	0.18	3.57328169265966e-10	Progenitor2
cox6a2	1.86455505879456e-14	0.95324	0.953	0.526	3.92190511066848e-10	Progenitor2
cdc14b	2.11110917979595e-14	1.35027	0.484	0.142	4.4405070487828e-10	Progenitor2
ccl25a	2.13058251615847e-14	0.813369	0.766	0.283	4.48146726448773e-10	Progenitor2
anpepb	2.21984605167972e-14	0.976242	0.984	0.529	4.66922418510312e-10	Progenitor2
mpzl2b	2.33499411661597e-14	1.52792	0.375	0.091	4.91142662489002e-10	Progenitor2
slc22a7b.3	2.37709671209811e-14	1.37396	0.578	0.191	4.99998522422717e-10	Progenitor2
uqcrb	2.44594819532963e-14	1.12954	0.859	0.425	5.14480743405635e-10	Progenitor2
mdh1aa	2.60424251502341e-14	0.981692	0.938	0.53	5.47776370610025e-10	Progenitor2
cox4i1	2.73662870137733e-14	0.966618	0.984	0.584	5.75622481047708e-10	Progenitor2
agxta	2.87693987167122e-14	1.26616	0.609	0.213	6.05135532607325e-10	Progenitor2
cox7a2l	2.99123435308777e-14	1.04337	0.688	0.253	6.29176233828481e-10	Progenitor2
atp1a1a.1	3.41430087808054e-14	0.996507	0.953	0.5	7.1816404669546e-10	Progenitor2
snrpb1	4.18305837776875e-14	1.12001	0.484	0.142	8.7986449917988e-10	Progenitor2
ppargc1a	4.46097795158242e-14	1.61271	0.562	0.194	9.38322102335846e-10	Progenitor2
fbp1b	4.51201438139581e-14	0.974417	0.859	0.356	9.49057104982794e-10	Progenitor2
mif	4.52903161034993e-14	0.985734	0.578	0.188	9.52636508921003e-10	Progenitor2
atp5pb	6.19465173488375e-14	0.923551	0.922	0.457	1.30298304591545e-09	Progenitor2
si:ch211-235e9.6	6.40450590268216e-14	1.18159	0.438	0.121	1.34712377157017e-09	Progenitor2
slc26a3.2	6.42120534203639e-14	1.50635	0.625	0.212	1.35063633164393e-09	Progenitor2
ENSDARG00000004141	6.84793343733475e-14	1.39699	0.562	0.19	1.44039431920899e-09	Progenitor2
ndufb7	8.28331598070086e-14	1.12241	0.688	0.261	1.74231268338062e-09	Progenitor2
fzd8a	8.34552951842605e-14	1.91803	0.312	0.069	1.75539867890574e-09	Progenitor2
meltf	1.02744428150553e-13	0.985065	0.703	0.255	2.16112630171873e-09	Progenitor2
mrps24	1.07848036352718e-13	1.53501	0.281	0.058	2.26847559664306e-09	Progenitor2
cldn15la1	1.52557005443823e-13	0.850846	0.969	0.521	3.20888405250536e-09	Progenitor2
stra6	1.9070751913408e-13	1.25682	0.688	0.269	4.01134195746624e-09	Progenitor2
echs1	1.93324062111214e-13	1.60793	0.359	0.091	4.06637832244728e-09	Progenitor2
aldh6a1	2.15250378745153e-13	0.912366	0.75	0.289	4.52757646652554e-09	Progenitor2
ssuh2rs1	2.22953673468348e-13	1.312	0.344	0.082	4.68960756773324e-09	Progenitor2
rad21a	2.31154532397953e-13	0.912496	0.359	0.086	4.86210443445853e-09	Progenitor2
cldn15lb1	2.49468913998277e-13	1.26886	0.578	0.199	5.24732913703976e-09	Progenitor2
gpx4b	2.52763677543644e-13	1.01065	0.906	0.434	5.316631193453e-09	Progenitor2
uqcr10	2.6761156974893e-13	1.1468	0.719	0.311	5.628941758099e-09	Progenitor2
ndrg1a1	2.85964563375829e-13	1.04779	0.734	0.3	6.01497862604719e-09	Progenitor2
cox5aa	3.02974425790962e-13	0.893207	0.938	0.458	6.3727640720871e-09	Progenitor2
dhrs4	3.64030313477593e-13	1.88333	0.297	0.067	7.6570136136877e-09	Progenitor2
gstt1b	4.13189839270235e-13	1.07167	0.703	0.286	8.69103507921012e-09	Progenitor2
ndufs6	4.75538873440782e-13	1.21452	0.484	0.154	1.00024846639534e-08	Progenitor2
kitlga	5.27764243590697e-13	1.35741	0.422	0.118	1.11009930996867e-08	Progenitor2
enpep	5.28265945028284e-13	0.916044	0.844	0.356	1.11115458877249e-08	Progenitor2
atp5po	5.57859368549039e-13	0.988183	0.828	0.394	1.17340139580605e-08	Progenitor2
ndufs3	5.6762886659168e-13	1.50597	0.453	0.139	1.19395055798894e-08	Progenitor2
sdhb	5.73372830490332e-13	1.2451	0.5	0.161	1.20603241165337e-08	Progenitor2
ccdc47	6.89461512765168e-13	1.34015	0.328	0.078	1.45021334595025e-08	Progenitor2
ndufv2	7.02206546455563e-13	1.50882	0.359	0.094	1.47702124981463e-08	Progenitor2
h3f3c1	7.16914903300686e-13	1.05455	0.516	0.161	1.50795880760266e-08	Progenitor2
l2hgdh	7.35449091370768e-13	1.75293	0.328	0.08	1.54694361878927e-08	Progenitor2
bcap29	7.55129681583665e-13	1.15559	0.375	0.096	1.58833977224308e-08	Progenitor2
dhdhl	7.98779034740208e-13	1.06417	0.547	0.183	1.68015182167255e-08	Progenitor2
cldn15b	9.34223364711338e-13	1.10313	0.406	0.11	1.96504542533383e-08	Progenitor2
ENSDARG00000017985	9.524092528726e-13	0.800627	0.969	0.47	2.00329762249223e-08	Progenitor2
cldn15a	9.85514966022862e-13	1.12432	0.656	0.263	2.07293217953249e-08	Progenitor2
gstt1a	1.02981067797763e-12	0.961295	0.672	0.252	2.16610378005815e-08	Progenitor2
aco2	1.13814512392394e-12	1.30668	0.438	0.13	2.39397445366161e-08	Progenitor2
ndufa2	1.164992851892e-12	0.998387	0.609	0.221	2.45044596466964e-08	Progenitor2
uqcrfs1	1.17379189775969e-12	1.23851	0.672	0.276	2.46895387774773e-08	Progenitor2
ndufb3	1.17605452946495e-12	0.946787	0.766	0.334	2.47371309727657e-08	Progenitor2
sub1a1	1.20308248343875e-12	1.00589	0.516	0.158	2.53056369566506e-08	Progenitor2
cox14	1.24279269472765e-12	1.33544	0.406	0.115	2.61409015409015e-08	Progenitor2
decr2	1.55469576908112e-12	1.35901	0.422	0.123	3.27014708068523e-08	Progenitor2
vcp	1.64713275129325e-12	1.00286	0.453	0.134	3.46457902907023e-08	Progenitor2
ugt5a2	1.68191634427789e-12	1.35068	0.531	0.176	3.53774283855411e-08	Progenitor2
si:dkey-151g10.61	1.78631203306967e-12	0.581117	1	0.973	3.75732873035874e-08	Progenitor2
rdh1	1.91327849790698e-12	0.893339	0.781	0.334	4.02438999249755e-08	Progenitor2
sult2st2	1.97350977886486e-12	1.36478	0.453	0.138	4.15108046886435e-08	Progenitor2
lsm3	1.98013541790668e-12	1.10828	0.25	0.05	4.16501683802491e-08	Progenitor2
atp5pd	2.49418495711939e-12	0.976628	0.844	0.401	5.24626863880492e-08	Progenitor2
snrpg	3.19477566113206e-12	0.9058	0.297	0.067	6.71989112562518e-08	Progenitor2
acsl5	3.30544084887572e-12	1.07708	0.812	0.357	6.9526642815252e-08	Progenitor2
ndufb10	3.39573654936638e-12	1.1196	0.609	0.234	7.14259225793724e-08	Progenitor2
cyc1	3.59262716388257e-12	0.971486	0.547	0.188	7.5567319765106e-08	Progenitor2
tmem97	4.42965278263192e-12	0.998709	0.594	0.221	9.31733166298797e-08	Progenitor2
aoc1	4.92351541922672e-12	1.20449	0.75	0.311	1.03561223328015e-07	Progenitor2
trpm4a	5.31943218282088e-12	1.42073	0.328	0.08	1.11888936533454e-07	Progenitor2
creb3l3a	5.56264110129432e-12	1.25681	0.547	0.194	1.17004592924625e-07	Progenitor2
mgst3b	6.09920530375688e-12	0.90139	0.797	0.36	1.28290684359222e-07	Progenitor2
znrf3	6.14142550691047e-12	0.829234	0.703	0.286	1.29178744112355e-07	Progenitor2
si:ch73-12o23.1	6.80073119816725e-12	1.12691	0.594	0.214	1.4304658002225e-07	Progenitor2
mrpl32	6.8226853934002e-12	0.852574	0.422	0.125	1.4350836456478e-07	Progenitor2
tkfc	6.83349797718875e-12	1.39931	0.484	0.162	1.43735796452188e-07	Progenitor2
nfixb	6.84290479253704e-12	0.776063	0.812	0.358	1.43933659406224e-07	Progenitor2
uqcrh	7.34508074508645e-12	0.919737	0.812	0.39	1.54496428392148e-07	Progenitor2
ldha	7.90945785129111e-12	0.770123	0.734	0.301	1.66367536444057e-07	Progenitor2
tcima	8.7776377058076e-12	1.29142	0.516	0.185	1.84628831503957e-07	Progenitor2
cirbpa1	8.81433501179316e-12	0.746449	0.766	0.331	1.85400722638057e-07	Progenitor2
ndufa8	9.94577565403865e-12	0.881825	0.547	0.189	2.09199445107049e-07	Progenitor2
acbd7	1.0033486113884e-11	1.50341	0.391	0.117	2.11044346919436e-07	Progenitor2
apoc1	1.06122986578521e-11	0.55254	0.859	0.371	2.2321908996926e-07	Progenitor2
diablob	1.09185277556985e-11	1.30215	0.266	0.059	2.29660312813362e-07	Progenitor2
mt-atp6	1.14034914059887e-11	0.75301	1	0.976	2.39861038233567e-07	Progenitor2
ndufa9a	1.24356933142938e-11	1.03295	0.469	0.15	2.61572373172856e-07	Progenitor2
tomm70a	1.25701220235786e-11	1.06314	0.438	0.136	2.64399946643953e-07	Progenitor2
prdx2	1.27710692497424e-11	0.749853	0.984	0.526	2.68626670599081e-07	Progenitor2
atp5meb	1.32868763029349e-11	0.865911	0.844	0.408	2.79476156155933e-07	Progenitor2
tmem2581	1.46599050497261e-11	0.791503	0.781	0.351	3.08356442815939e-07	Progenitor2
vbp1	1.52412139253431e-11	0.884441	0.375	0.104	3.20583693705667e-07	Progenitor2
pcxb	1.63089503708406e-11	0.563048	0.797	0.321	3.43042462100261e-07	Progenitor2
arpc5a	1.64329263456251e-11	1.30271	0.312	0.079	3.45650172753878e-07	Progenitor2
cox7a2a	1.83351515908372e-11	0.930675	0.625	0.248	3.85661578561669e-07	Progenitor2
tomm71	2.39752950967222e-11	0.758636	0.641	0.24	5.04296357064454e-07	Progenitor2
cyp2k18	2.41381030923812e-11	1.1842	0.516	0.177	5.07720860445147e-07	Progenitor2
atp5f1d	2.47986860076797e-11	0.928085	0.75	0.371	5.21615561485535e-07	Progenitor2
CABZ01115113.1	2.5466461295191e-11	1.39467	0.328	0.088	5.35661546883047e-07	Progenitor2
zgc:101540	2.55822246810525e-11	1.44929	0.422	0.134	5.38096513941258e-07	Progenitor2
gcsha	2.7511526640133e-11	1.10662	0.266	0.06	5.78677451348557e-07	Progenitor2
tnks1bp1	2.77427503557357e-11	0.868937	0.906	0.468	5.83541010982545e-07	Progenitor2
gstz1	2.83902128337422e-11	1.27186	0.438	0.143	5.97159736744934e-07	Progenitor2
pon3.2.1	2.8972676886669e-11	1.22315	0.438	0.143	6.09411285634195e-07	Progenitor2
ndufb6	3.34482237596654e-11	1.40079	0.391	0.119	7.03549938560801e-07	Progenitor2
histh1l	3.5717099660463e-11	0.80566	0.406	0.12	7.51273474258179e-07	Progenitor2
tm4sf5	3.95813632769343e-11	0.706176	0.797	0.349	8.32554395167037e-07	Progenitor2
fmo5	3.97499676782283e-11	1.4506	0.359	0.102	8.36100820143854e-07	Progenitor2
sri	4.14364783252558e-11	0.526527	0.5	0.16	8.7157488509343e-07	Progenitor2
eif3ba1	4.16685214307522e-11	0.739386	0.672	0.277	8.76455679774443e-07	Progenitor2
hadhb	4.75949292988314e-11	1.11827	0.516	0.186	1.00111174287162e-06	Progenitor2
pgrmc1	5.25204608372998e-11	1.06867	0.672	0.285	1.10471537325176e-06	Progenitor2
eif2s2	5.50083408673798e-11	0.63556	0.734	0.318	1.15704544180447e-06	Progenitor2
celsr1a	5.91228963724265e-11	0.774588	0.484	0.157	1.24359100229762e-06	Progenitor2
cyp2x9	6.64674207662346e-11	1.01918	0.594	0.232	1.39807572839698e-06	Progenitor2
erlin1	6.88537727692695e-11	1.38964	0.453	0.155	1.44827025642881e-06	Progenitor2
uqcrc1	7.08965882611716e-11	1.08659	0.453	0.151	1.49123883748548e-06	Progenitor2
gpd1b	7.15452568508495e-11	0.579004	0.484	0.158	1.50488293260077e-06	Progenitor2
dnajc19	7.23812135922471e-11	1.53249	0.297	0.077	1.52246644669933e-06	Progenitor2
anp32a1	7.27668966682998e-11	1.09613	0.469	0.155	1.53057890452102e-06	Progenitor2
dao.3	7.48745407672192e-11	1.34042	0.312	0.082	1.57491109049769e-06	Progenitor2
actb1	7.83930471381822e-11	0.687175	0.922	0.548	1.64891935350452e-06	Progenitor2
cdh17	8.17935190473616e-11	0.859587	0.906	0.453	1.7204448796422e-06	Progenitor2
CABZ01079251.1	8.54677959938379e-11	1.37344	0.359	0.105	1.79772962093439e-06	Progenitor2
cox6a11	9.68934952820468e-11	0.600472	0.578	0.216	2.03805777976257e-06	Progenitor2
dspa	1.03755088076589e-10	0.852743	0.859	0.426	2.18238452260298e-06	Progenitor2
copb2	1.09213969208724e-10	0.631497	0.375	0.105	2.2972066283363e-06	Progenitor2
etnppl	1.13477311787922e-10	0.944656	0.656	0.268	2.38688177614715e-06	Progenitor2
cox7a1	1.24167701053626e-10	0.628946	0.891	0.417	2.61174342396197e-06	Progenitor2
hadh	1.48047072690826e-10	0.815152	0.469	0.157	3.11402212697884e-06	Progenitor2
sdhc	1.55919241485509e-10	0.990738	0.469	0.162	3.2796053254062e-06	Progenitor2
slco2b1	1.61137562947553e-10	0.706103	0.812	0.382	3.38936749903883e-06	Progenitor2
ndufa5	1.78462143444774e-10	0.880299	0.656	0.262	3.75377272521737e-06	Progenitor2
csde1	1.9438776087375e-10	0.824609	0.844	0.402	4.08875216221846e-06	Progenitor2
rbp2a	2.09942744739046e-10	0.80882	1	0.798	4.4159356928411e-06	Progenitor2
srp72	2.20052194979182e-10	1.43262	0.25	0.059	4.62857786919211e-06	Progenitor2
cox6b21	2.54318664415417e-10	0.813452	0.828	0.417	5.34933878731388e-06	Progenitor2
notch3	2.61037380970292e-10	0.951965	0.328	0.091	5.49066027132912e-06	Progenitor2
ndufs2	2.7052164593697e-10	0.922337	0.391	0.119	5.69015230063824e-06	Progenitor2
rbx11	2.71709284415196e-10	0.998525	0.531	0.204	5.71513308838923e-06	Progenitor2
ppargc1b	2.89426182496248e-10	0.668316	0.641	0.255	6.08779032262609e-06	Progenitor2
mrpl38	2.93236980962312e-10	1.3611	0.266	0.065	6.16794665756127e-06	Progenitor2
CU571315.1	2.96931729969007e-10	1.5714	0.25	0.06	6.24566200816809e-06	Progenitor2
hint1	3.25394926037695e-10	0.730112	0.609	0.241	6.84435687427687e-06	Progenitor2
cyp46a1.1	3.48768201537984e-10	0.647158	0.672	0.264	7.33599035114996e-06	Progenitor2
ndufa1	3.80989190788532e-10	0.78687	0.672	0.3	8.01372663904597e-06	Progenitor2
gal3st3	4.15249135309652e-10	1.40244	0.531	0.219	8.73435031210322e-06	Progenitor2
gpx4a	4.53201490338183e-10	0.656656	0.812	0.381	9.53264014777334e-06	Progenitor2
atp5mc3a	4.8747005740571e-10	1.06108	0.594	0.255	1.02534451874717e-05	Progenitor2
glrx1	5.34996250627031e-10	0.534544	0.719	0.307	1.1253111135689e-05	Progenitor2
gamt	5.6893004921448e-10	0.504972	0.906	0.389	1.19668746551774e-05	Progenitor2
micu2	5.95298364676656e-10	0.847908	0.531	0.204	1.25215058026088e-05	Progenitor2
coa6	6.06121201128948e-10	1.14359	0.422	0.146	1.27491533445463e-05	Progenitor2
si:ch73-144l3.1	6.38687656245624e-10	1.12802	0.5	0.186	1.34341561614705e-05	Progenitor2
zgc:64002	6.67968550713102e-10	1.80366	0.359	0.113	1.40500504956994e-05	Progenitor2
mthfd1b	7.07125147465987e-10	1.13033	0.5	0.187	1.48736703517996e-05	Progenitor2
si:ch211-213b8.4	7.45313850412472e-10	1.55807	0.297	0.082	1.56769315295759e-05	Progenitor2
tecrb	7.93311885296453e-10	1.12708	0.328	0.095	1.66865221953256e-05	Progenitor2
tmem147	8.2164209883336e-10	1.36407	0.266	0.068	1.72824199068609e-05	Progenitor2
prdx3	9.24670282304251e-10	0.748287	0.484	0.172	1.94495147179876e-05	Progenitor2
slc7a8a	9.76311314484666e-10	0.852551	0.797	0.401	2.05357321888705e-05	Progenitor2
sf3b2	1.1073455384637e-09	1.27066	0.359	0.11	2.32919060560455e-05	Progenitor2
sdha	1.12056236186638e-09	1.18969	0.422	0.147	2.35699087194974e-05	Progenitor2
fam120a	1.15299380670859e-09	0.710962	0.594	0.234	2.42520717303085e-05	Progenitor2
si:dkey-58f10.12	1.17353358017393e-09	1.23152	0.344	0.104	2.46841053253784e-05	Progenitor2
slc25a10	1.26865847180109e-09	1.53047	0.25	0.062	2.66849622958642e-05	Progenitor2
zdhhc5a	1.31308315690243e-09	0.928404	0.328	0.096	2.76193911222857e-05	Progenitor2
zgc:110843	1.39632006974457e-09	1.25728	0.391	0.132	2.93701963470073e-05	Progenitor2
bud31	1.47894037037728e-09	0.802038	0.312	0.087	3.11080317505156e-05	Progenitor2
srsf3b	1.75592124980239e-09	1.03177	0.375	0.117	3.69340475683434e-05	Progenitor2
si:dkey-51e6.1	1.80078483777245e-09	0.922634	0.5	0.194	3.78777082777056e-05	Progenitor2
baiap2l2a	1.96852170112676e-09	0.785442	0.531	0.208	4.14058854615003e-05	Progenitor2
zgc:174862	2.09377676051892e-09	0.82167	0.578	0.236	4.40405003807549e-05	Progenitor2
ak2	2.15638561058656e-09	0.760651	0.812	0.415	4.53574149330777e-05	Progenitor2
psma11	2.19105574915184e-09	0.653957	0.578	0.223	4.60866666276598e-05	Progenitor2
nnt	2.21736515306533e-09	1.39951	0.328	0.097	4.66400586295761e-05	Progenitor2
dusp22a	2.5426335547107e-09	0.985187	0.281	0.074	5.34817541897849e-05	Progenitor2
mrps10	2.58287883224115e-09	0.823387	0.266	0.069	5.43282733573603e-05	Progenitor2
tubb4b1	2.7818421241088e-09	0.722167	0.688	0.319	5.85132672385045e-05	Progenitor2
ldlra	2.84838652255329e-09	0.826843	0.312	0.089	5.9912962115386e-05	Progenitor2
ahcyl2b	2.97433013388733e-09	0.631369	0.688	0.294	6.25620600361861e-05	Progenitor2
fam133b1	2.9883003388563e-09	0.858402	0.562	0.234	6.28559093275034e-05	Progenitor2
decr1	3.00697336586684e-09	1.27763	0.25	0.064	6.32486777776431e-05	Progenitor2
gcshb	3.04851612343746e-09	1.68393	0.297	0.086	6.41224881403835e-05	Progenitor2
eif5a2	3.09414752650391e-09	1.00325	0.594	0.259	6.50822990724833e-05	Progenitor2
apoa4b.1	3.1838647075895e-09	0.557529	0.938	0.45	6.69694102594376e-05	Progenitor2
hsp90ab11	3.26074586306631e-09	0.516729	1	0.921	6.85865284837368e-05	Progenitor2
uqcrc2a	3.4310824302457e-09	0.791675	0.5	0.187	7.21693878377881e-05	Progenitor2
slc16a1b	4.04616119900356e-09	1.42493	0.281	0.079	8.51069546598409e-05	Progenitor2
dido1	4.21780141937908e-09	0.506424	0.625	0.261	8.87172350552197e-05	Progenitor2
hnrnpl2	4.4038256570919e-09	0.912726	0.359	0.115	9.26300688712711e-05	Progenitor2
pon1	4.47877423401966e-09	0.832009	0.5	0.19	9.42065372383695e-05	Progenitor2
hsdl2	4.76092150995065e-09	0.712552	0.531	0.212	0.000100141	Progenitor2
rbm4.3	4.96620419657724e-09	0.970305	0.344	0.108	0.000104459	Progenitor2
cthl	5.40661355796005e-09	0.786456	0.547	0.21	0.000113723	Progenitor2
rgn	5.41991791989633e-09	0.724937	0.531	0.205	0.000114003	Progenitor2
zgc:162780	5.5407799499583e-09	0.744438	0.453	0.164	0.000116545	Progenitor2
eno3	5.89650714787761e-09	0.655586	0.984	0.655	0.000124027	Progenitor2
stt3b	6.00521409618826e-09	0.796958	0.656	0.291	0.000126314	Progenitor2
calr3b	6.03369328368843e-09	0.860243	0.281	0.078	0.000126913	Progenitor2
cdo1	6.11864644478693e-09	0.547357	0.844	0.377	0.0001287	Progenitor2
hnrnpa0b1	6.77159540063076e-09	0.683122	0.469	0.175	0.000142434	Progenitor2
p2rx4a	6.89494543751046e-09	1.48641	0.344	0.111	0.000145028	Progenitor2
ndufv1	6.92861368836631e-09	0.787439	0.391	0.132	0.000145736	Progenitor2
slc4a4a	7.15645431051029e-09	0.677593	0.734	0.34	0.000150529	Progenitor2
hadhab	7.31897377615934e-09	1.39431	0.297	0.09	0.000153947	Progenitor2
dldh	7.34645939576278e-09	0.799273	0.5	0.198	0.000154525	Progenitor2
mta2	7.57041950370943e-09	0.71686	0.578	0.236	0.000159236	Progenitor2
prdx6	7.78644435402174e-09	0.527744	0.578	0.238	0.00016378	Progenitor2
slc47a1	9.04582289233236e-09	0.656685	0.625	0.264	0.00019027	Progenitor2
c1qbp1	9.24185067757611e-09	0.685572	0.469	0.175	0.000194393	Progenitor2
hnrnpm	9.28002586421045e-09	0.553435	0.375	0.122	0.000195196	Progenitor2
zgc:136472	9.28909854861835e-09	1.17389	0.453	0.173	0.000195387	Progenitor2
gpt2l	1.01676705807506e-08	1.14039	0.375	0.129	0.000213867	Progenitor2
eif3ja	1.0220229685499e-08	1.14454	0.359	0.122	0.000214972	Progenitor2
si:ch211-196f2.3	1.0526606167384e-08	0.598476	0.922	0.421	0.000221417	Progenitor2
esr2b	1.11569538428095e-08	0.760774	0.625	0.272	0.000234675	Progenitor2
nop2	1.11944342879756e-08	0.918818	0.25	0.066	0.000235464	Progenitor2
eci2	1.14723917222289e-08	1.20258	0.297	0.089	0.00024131	Progenitor2
dnajc22	1.16042586517754e-08	1.32877	0.25	0.067	0.000244084	Progenitor2
dgat1a	1.35024356767924e-08	1.147	0.484	0.192	0.00028401	Progenitor2
dap	1.3963944293409e-08	0.676115	0.672	0.302	0.000293718	Progenitor2
zbtb20	1.40473894407851e-08	0.633143	0.797	0.406	0.000295473	Progenitor2
eif2s1b1	1.41416339403647e-08	0.605767	0.688	0.314	0.000297455	Progenitor2
chia.2	1.47621729607818e-08	0.516622	1	0.555	0.000310508	Progenitor2
prkcbp1l	1.51253221806672e-08	0.815105	0.25	0.066	0.000318146	Progenitor2
itpkca	1.53661398579262e-08	1.16047	0.312	0.097	0.000323211	Progenitor2
gapdh	1.56216342268539e-08	0.638859	1	0.603	0.000328585	Progenitor2
ube2v11	1.59260181439362e-08	0.89031	0.391	0.135	0.000334988	Progenitor2
clta	1.6206076774566e-08	0.509212	0.562	0.226	0.000340879	Progenitor2
gltpa	1.63991536242447e-08	1.03175	0.312	0.096	0.00034494	Progenitor2
ppiab1	1.64913771225695e-08	0.577029	0.969	0.7	0.00034688	Progenitor2
srd5a2a	1.65441183687713e-08	0.840417	0.453	0.172	0.000347989	Progenitor2
osbpl2b	1.66606964405869e-08	0.758858	0.578	0.239	0.000350441	Progenitor2
dynlrb1.1	1.75738181566677e-08	0.952151	0.281	0.081	0.000369648	Progenitor2
ENSDARG00000068280	1.82072774535339e-08	1.14362	0.344	0.113	0.000382972	Progenitor2
psmd1	1.84713131625207e-08	1.21082	0.328	0.104	0.000388526	Progenitor2
ENSDARG00000101869	1.90706921009274e-08	0.638764	0.609	0.261	0.000401133	Progenitor2
ethe1	1.90858174304721e-08	0.941673	0.422	0.155	0.000401451	Progenitor2
elavl1b	2.29647497771854e-08	0.636452	0.344	0.109	0.000483041	Progenitor2
abcg2a	2.45992815997759e-08	0.623825	0.609	0.263	0.000517421	Progenitor2
si:ch1073-314i13.4	2.54158381649184e-08	0.727407	0.344	0.111	0.000534597	Progenitor2
ndufab1a	2.57043328276053e-08	0.87489	0.328	0.104	0.000540665	Progenitor2
mibp21	2.64161616600466e-08	0.605818	0.969	0.622	0.000555638	Progenitor2
eif5a	2.71366696958977e-08	0.662842	0.922	0.502	0.000570793	Progenitor2
ndufs8a	2.83668135160423e-08	1.12984	0.297	0.092	0.000596668	Progenitor2
cyp2p6	2.94619795598801e-08	0.852836	0.5	0.203	0.000619703	Progenitor2
si:ch211-127i16.2	3.04242587056666e-08	0.501612	0.719	0.328	0.000639944	Progenitor2
rps71	3.28510296185347e-08	0.528191	1	0.903	0.000690989	Progenitor2
mdh2	3.43454436741682e-08	0.634167	0.953	0.552	0.000722422	Progenitor2
prdx4	4.06612177391179e-08	0.620751	0.406	0.146	0.000855268	Progenitor2
si:ch73-86n18.1	4.20308762672422e-08	0.974193	0.281	0.085	0.000884077	Progenitor2
abcf1	4.48964329614621e-08	0.786673	0.391	0.139	0.000944352	Progenitor2
ppp1caa	4.52574626790892e-08	0.802445	0.406	0.151	0.000951945	Progenitor2
nfixa	4.60404479812578e-08	0.787477	0.547	0.237	0.000968415	Progenitor2
si:dkey-30c15.13	5.11751818090322e-08	0.942948	0.391	0.143	0.00107642	Progenitor2
mgst3a	5.91993110404001e-08	0.576851	0.906	0.501	0.0012452	Progenitor2
sf3a2	6.02915278109479e-08	0.862914	0.281	0.084	0.00126817	Progenitor2
mycb1	6.84854316217359e-08	0.713078	0.281	0.085	0.00144052	Progenitor2
plekhg2	7.08971228700981e-08	0.838473	0.391	0.14	0.00149125	Progenitor2
mep1a.1	8.61950731066632e-08	0.587688	0.766	0.374	0.00181303	Progenitor2
ppib	8.83224290794253e-08	0.610118	0.75	0.399	0.00185777	Progenitor2
puf60a	8.91855581769484e-08	0.710963	0.297	0.092	0.00187593	Progenitor2
ndufv3	9.02756290980031e-08	0.90091	0.344	0.121	0.00189886	Progenitor2
si:zfos-169g10.3	9.19945695131512e-08	1.14119	0.312	0.104	0.00193501	Progenitor2
ENSDARG000000159781	9.43033612458417e-08	0.660853	0.625	0.297	0.00198358	Progenitor2
psma21	9.57054331642719e-08	0.985504	0.344	0.12	0.00201307	Progenitor2
mapk12a	9.99255109028199e-08	1.25031	0.25	0.073	0.00210183	Progenitor2
tcn2	1.03201474016186e-07	0.816567	0.312	0.101	0.00217074	Progenitor2
fam210b	1.04014720476826e-07	1.03137	0.297	0.096	0.00218785	Progenitor2
eef1b21	1.10543925438763e-07	0.509764	0.984	0.754	0.00232518	Progenitor2
ftr82	1.14228316751203e-07	0.581124	0.422	0.159	0.00240268	Progenitor2
sephs2	1.14476044200385e-07	0.865791	0.406	0.155	0.00240789	Progenitor2
zfp36l1b	1.15674570991787e-07	0.678088	0.641	0.291	0.0024331	Progenitor2
mttp	1.1657330644091e-07	0.736203	0.562	0.242	0.002452	Progenitor2
rpl6	1.20627098824054e-07	0.504244	1	0.82	0.00253727	Progenitor2
dlst	1.21069687924503e-07	0.69496	0.484	0.202	0.00254658	Progenitor2
fth1a1	1.28514872087977e-07	0.702599	0.75	0.41	0.00270318	Progenitor2
tnrc18	1.29919572099209e-07	0.718532	0.547	0.243	0.00273273	Progenitor2
psmb3	1.31792830897099e-07	0.638248	0.359	0.126	0.00277213	Progenitor2
coa3a	1.36463084089019e-07	1.01967	0.25	0.074	0.00287036	Progenitor2
ngef	1.37365049317264e-07	0.591728	0.688	0.327	0.00288934	Progenitor2
aqp8a.1	1.47342455791945e-07	0.992573	0.297	0.099	0.0030992	Progenitor2
cyp2k19	1.48202238592329e-07	0.749971	0.609	0.285	0.00311729	Progenitor2
tcea3	1.50620214865216e-07	1.05875	0.406	0.151	0.00316815	Progenitor2
ms4a17a.16	1.66026754795939e-07	1.85484	0.297	0.105	0.00349221	Progenitor2
agpat3	1.76147799851031e-07	0.697605	0.391	0.145	0.00370509	Progenitor2
blvrb	1.79587630306073e-07	1.41664	0.25	0.075	0.00377745	Progenitor2
pfn2	1.96541215963234e-07	0.59131	0.953	0.568	0.00413405	Progenitor2
got1	1.96845252162694e-07	0.946404	0.422	0.166	0.00414044	Progenitor2
cers3a	1.99032248450554e-07	0.537223	0.672	0.316	0.00418644	Progenitor2
tmed1a	2.00133084289445e-07	0.895096	0.375	0.141	0.0042096	Progenitor2
rxraa	2.09652705937457e-07	0.529542	0.531	0.225	0.00440984	Progenitor2
adh51	2.1009277585991e-07	0.537321	0.812	0.443	0.00441909	Progenitor2
mrpl36	2.26736389672061e-07	0.664255	0.344	0.122	0.00476917	Progenitor2
CABZ01032488.1	2.38300981351715e-07	1.29576	0.312	0.107	0.00501242	Progenitor2
ppa1b	2.45268426644434e-07	1.31607	0.266	0.084	0.00515898	Progenitor2
tmem251	2.51167108342341e-07	1.57767	0.25	0.075	0.00528305	Progenitor2
si:ch211-201h21.5	2.60352053321498e-07	1.07489	0.297	0.1	0.00547625	Progenitor2
h1-01	2.69309360364454e-07	0.667594	0.406	0.158	0.00566465	Progenitor2
htr4	2.7840067177972e-07	0.518765	0.703	0.355	0.00585588	Progenitor2
ENSDARG00000053456	2.8115170463799e-07	0.634739	0.609	0.288	0.00591374	Progenitor2
nfyc	3.01454476494402e-07	0.893487	0.328	0.113	0.00634079	Progenitor2
kynu	3.32502326443258e-07	1.05632	0.266	0.083	0.00699385	Progenitor2
papss2a	3.33174178073919e-07	0.742575	0.547	0.239	0.00700799	Progenitor2
mtch2	3.67168723353591e-07	0.578178	0.453	0.183	0.00772303	Progenitor2
psd2	3.67875003307808e-07	1.17641	0.297	0.1	0.00773788	Progenitor2
cdc42se1	3.69382351260639e-07	0.935987	0.422	0.166	0.00776959	Progenitor2
slc13a5a	3.76126990080752e-07	1.07276	0.438	0.181	0.00791146	Progenitor2
pfdn41	3.90373694120259e-07	0.571085	0.375	0.138	0.00821112	Progenitor2
nol4lb	4.22734206465366e-07	0.54689	0.734	0.381	0.00889179	Progenitor2
eif6	4.35501114536459e-07	0.717602	0.297	0.099	0.00916033	Progenitor2
tmem14ca	4.36715181733125e-07	0.984483	0.25	0.077	0.00918587	Progenitor2
dis3l2	4.55951980149557e-07	0.568053	0.281	0.09	0.00959049	Progenitor2
erbb3a	4.56987465536194e-07	0.951927	0.281	0.091	0.00961227	Progenitor2
jupa1	4.61550350060583e-07	0.558921	0.828	0.447	0.00970825	Progenitor2
clic5b	4.74729422035505e-07	0.671246	0.688	0.334	0.00998546	Progenitor2
cdx1b1	4.92939324275772e-07	0.644711	0.75	0.37	0.0103685	Progenitor2
si:dkey-69o16.5	5.02393413518768e-07	0.861394	0.484	0.219	0.0105673	Progenitor2
idh3a	5.06912348601564e-07	0.846086	0.359	0.134	0.0106624	Progenitor2
fkbp31	5.23900900404732e-07	0.502358	0.406	0.156	0.0110197	Progenitor2
ENSDARG00000093058	5.24091624918582e-07	0.502809	0.391	0.149	0.0110237	Progenitor2
ugt5c3	5.24328289143498e-07	1.09526	0.422	0.175	0.0110287	Progenitor2
prkcsh	5.57189047624095e-07	0.789496	0.375	0.145	0.0117199	Progenitor2
akt2l	5.59037479036515e-07	0.721792	0.5	0.22	0.0117588	Progenitor2
gys1	5.7627659803645e-07	0.787356	0.312	0.109	0.0121214	Progenitor2
ola11	6.10854838783028e-07	0.536689	0.719	0.378	0.0128487	Progenitor2
mt-nd5	6.52355854730545e-07	0.58152	0.953	0.622	0.0137217	Progenitor2
fbxl8	6.55945364014205e-07	0.60838	0.391	0.149	0.0137972	Progenitor2
pkp3a	6.86494601408331e-07	0.536033	0.641	0.305	0.0144397	Progenitor2
sap18	7.60378482284563e-07	0.787116	0.25	0.078	0.0159938	Progenitor2
marc1	7.8220971424035e-07	1.00128	0.328	0.122	0.016453	Progenitor2
prpf40a	8.40179583202796e-07	0.5706	0.25	0.077	0.0176723	Progenitor2
aldh1l1	8.56401815020162e-07	0.928584	0.438	0.184	0.0180136	Progenitor2
prpf39	9.09577333840757e-07	1.17602	0.266	0.086	0.019132	Progenitor2
slc39a10	9.18504731120661e-07	0.897631	0.25	0.079	0.0193198	Progenitor2
got2a	9.53391850576064e-07	1.10287	0.344	0.129	0.0200536	Progenitor2
ifngr1	1.02727740515156e-06	1.00301	0.266	0.086	0.0216078	Progenitor2
si:zfos-1192g2.3	1.05075889015429e-06	0.815139	0.328	0.12	0.0221017	Progenitor2
kcnk5a	1.05187846005198e-06	0.558558	0.516	0.228	0.0221252	Progenitor2
zgc:63863	1.07726951856302e-06	0.905884	0.281	0.094	0.0226593	Progenitor2
sult3st1	1.14567395608223e-06	1.05282	0.312	0.114	0.0240981	Progenitor2
shmt1	1.23501781948491e-06	0.531763	0.5	0.217	0.0259774	Progenitor2
aldh7a1	1.26400290605447e-06	0.873817	0.312	0.112	0.026587	Progenitor2
srsf5b	1.28309492093609e-06	0.884813	0.297	0.105	0.0269886	Progenitor2
sult1st3	1.31163855169155e-06	0.520333	0.688	0.349	0.027589	Progenitor2
sdsl	1.33016602631968e-06	0.844492	0.422	0.178	0.0279787	Progenitor2
eif3i1	1.36382899816589e-06	0.56967	0.703	0.356	0.0286868	Progenitor2
zgc:123284	1.40783792181124e-06	0.558636	0.297	0.104	0.0296125	Progenitor2
sdr16c5b	1.41122105339408e-06	0.513978	0.781	0.415	0.0296836	Progenitor2
si:ch1073-185p12.2	1.45469973719726e-06	0.699062	0.375	0.145	0.0305982	Progenitor2
alas1	1.5100774801461e-06	0.614987	0.438	0.184	0.031763	Progenitor2
tspo	1.53677850580587e-06	0.942606	0.297	0.105	0.0323246	Progenitor2
mgst2	1.53937877847971e-06	0.639661	0.375	0.148	0.0323793	Progenitor2
st3gal7	1.54695558465491e-06	0.543278	0.547	0.252	0.0325387	Progenitor2
fdx1	1.57884232489105e-06	0.865191	0.375	0.152	0.0332094	Progenitor2
cebpg	1.66947277615317e-06	0.717302	0.312	0.114	0.0351157	Progenitor2
si:dkey-263j23.1.1	1.68297530374026e-06	0.806524	0.391	0.157	0.0353997	Progenitor2
acad11	1.81181785604253e-06	0.683628	0.531	0.247	0.0381098	Progenitor2
cyp2x8	1.86442162555935e-06	0.731622	0.469	0.208	0.0392162	Progenitor2
ndufa4l	1.87099460014196e-06	0.509025	0.969	0.633	0.0393545	Progenitor2
rars1	1.90879117928775e-06	1.02296	0.422	0.188	0.0401495	Progenitor2
ENSDARG00000109443	1.98108577367399e-06	0.50496	0.344	0.128	0.0416702	Progenitor2
cflara	1.98753631494531e-06	0.518397	0.281	0.095	0.0418058	Progenitor2
myo1cb	2.02712859306182e-06	0.506613	0.688	0.354	0.0426386	Progenitor2
si:dkey-26m3.3	2.18630603266134e-06	0.906582	0.25	0.08	0.0459868	Progenitor2
saga	2.28697764738503e-06	0.834637	0.297	0.105	0.0481043	Progenitor2
pof1b	2.32327836242788e-06	0.551309	0.469	0.208	0.0488678	Progenitor2
si:dkeyp-4f2.1.1	2.32524800079923e-06	0.756141	0.516	0.24	0.0489093	Progenitor2
tlcd4b	2.35521332653915e-06	0.535035	0.562	0.258	0.0495396	Progenitor2
chs1	2.4132352868139e-06	0.590526	0.766	0.395	0.05076	Progenitor2
smdt1b	2.52645345858169e-06	0.626065	0.391	0.16	0.0531414	Progenitor2
ndufa10	2.58170179766683e-06	0.862547	0.25	0.082	0.0543035	Progenitor2
ftcd	2.6242177820414e-06	1.13348	0.312	0.117	0.0551978	Progenitor2
tle3b	2.63447426497562e-06	1.15752	0.297	0.107	0.0554135	Progenitor2
txndc17	2.73518305960104e-06	0.6346	0.266	0.089	0.0575318	Progenitor2
g6pca.2	2.99675736528367e-06	0.507373	0.469	0.21	0.0630338	Progenitor2
mrpl28	3.12591140580025e-06	0.736731	0.266	0.091	0.0657504	Progenitor2
ap1s3a	3.22873717602017e-06	1.21149	0.281	0.101	0.0679133	Progenitor2
ost4	3.2645473714877e-06	0.678912	0.469	0.216	0.0686665	Progenitor2
ilvbl	3.39554287678519e-06	1.04303	0.25	0.084	0.0714218	Progenitor2
matr3l1.1.1	3.47905876677558e-06	0.585451	0.312	0.114	0.0731785	Progenitor2
si:dkey-11o1.3	4.0268551604095e-06	0.814664	0.266	0.091	0.0847009	Progenitor2
cbsa	4.03986985457733e-06	1.0589	0.328	0.13	0.0849746	Progenitor2
ENSDARG00000100359	4.25169333065822e-06	0.823152	0.266	0.091	0.0894301	Progenitor2
bhlhe41	4.33196503553294e-06	0.504138	0.453	0.199	0.0911186	Progenitor2
tomm6	4.5719885662799e-06	0.530918	0.266	0.09	0.0961672	Progenitor2
zgc:63972	4.63516868465336e-06	0.751634	0.359	0.144	0.0974961	Progenitor2
chchd2	4.81986552754662e-06	0.836939	0.359	0.146	0.101381	Progenitor2
si:dkey-16p6.1.15	5.20860480065615e-06	0.931852	0.266	0.094	0.109558	Progenitor2
ugt2a4	5.28142125122848e-06	0.850571	0.484	0.236	0.111089	Progenitor2
fcho2	5.55037549016444e-06	0.532921	0.484	0.225	0.116747	Progenitor2
pacsin1b	5.59536205660605e-06	0.827334	0.359	0.147	0.117693	Progenitor2
klhl24b	5.67772849012243e-06	0.767959	0.25	0.086	0.119425	Progenitor2
tmem135	5.70337741901042e-06	0.914975	0.25	0.085	0.119965	Progenitor2
mbnl3	5.7078954838724e-06	0.509484	0.609	0.314	0.12006	Progenitor2
CU302253.1	5.77218756150539e-06	0.500119	0.953	0.539	0.121412	Progenitor2
CR855996.2	5.94332163255654e-06	0.777354	0.469	0.222	0.125012	Progenitor2
rdh12l	6.41654479782714e-06	0.725072	0.281	0.101	0.134966	Progenitor2
cebpd	6.45746610420954e-06	0.520867	0.578	0.288	0.135826	Progenitor2
pde9a	6.48323312269313e-06	0.545896	0.516	0.245	0.136368	Progenitor2
gusb	6.56940841445751e-06	0.767289	0.359	0.152	0.138181	Progenitor2
rnf10	6.90988657156772e-06	0.508293	0.562	0.275	0.145343	Progenitor2
thraa	7.217571750662e-06	0.803727	0.328	0.133	0.151814	Progenitor2
hacd2	7.27591731220997e-06	0.753626	0.5	0.238	0.153042	Progenitor2
mtdha	7.39176169067451e-06	0.537835	0.734	0.403	0.155478	Progenitor2
ddx18	7.49142122936552e-06	0.547613	0.266	0.094	0.157575	Progenitor2
enpp6	8.53160347685901e-06	0.914525	0.328	0.131	0.179454	Progenitor2
crybg1a	8.53357695351618e-06	0.624654	0.328	0.13	0.179495	Progenitor2
ndrg3a	8.61563167431232e-06	1.13645	0.297	0.116	0.181221	Progenitor2
gsta.1	8.79784050845241e-06	0.907832	0.344	0.14	0.185054	Progenitor2
zgc:85777	8.81603555276604e-06	0.600903	0.391	0.167	0.185436	Progenitor2
haao	8.86128510707563e-06	0.939899	0.312	0.124	0.186388	Progenitor2
si:dkey-239i20.2	9.17325396506938e-06	0.727908	0.391	0.167	0.19295	Progenitor2
nr0b2a	9.4192096227602e-06	0.819385	0.484	0.234	0.198124	Progenitor2
sec61a1	9.55328763802088e-06	0.645811	0.469	0.224	0.200944	Progenitor2
tegt	1.0001221008393e-05	0.679203	0.422	0.189	0.210366	Progenitor2
opa1	1.0025578016031e-05	0.770771	0.297	0.114	0.210878	Progenitor2
rmdn1	1.00710648511792e-05	0.541282	0.484	0.224	0.211835	Progenitor2
ENSDARG00000036489	1.03790120463224e-05	0.658075	0.359	0.152	0.218312	Progenitor2
cisd1	1.04219587482523e-05	0.759636	0.266	0.096	0.219215	Progenitor2
tep1	1.12079787125645e-05	1.07999	0.266	0.1	0.235749	Progenitor2
nop581	1.14562770281962e-05	0.558423	0.266	0.096	0.240971	Progenitor2
npepl1	1.19329641391644e-05	0.635325	0.438	0.201	0.250998	Progenitor2
sgpp1	1.2002189804608e-05	0.921809	0.297	0.115	0.252454	Progenitor2
park7	1.28987697932063e-05	0.654621	0.25	0.088	0.271313	Progenitor2
ar	1.31258066327412e-05	0.54461	0.625	0.33	0.276088	Progenitor2
fkbp2	1.38491183658487e-05	0.731925	0.25	0.089	0.291302	Progenitor2
rin2	1.41527497300946e-05	0.554773	0.328	0.132	0.297689	Progenitor2
chchd6a	1.42381120304808e-05	0.715452	0.25	0.089	0.299484	Progenitor2
tnfsf10l	1.47885117554336e-05	0.783772	0.328	0.136	0.311062	Progenitor2
si:dkey-263j23.1	1.49335084368369e-05	0.613105	0.281	0.106	0.314111	Progenitor2
snrnp70	1.51263428723085e-05	0.561098	0.266	0.098	0.318167	Progenitor2
plscr3a	1.5148254873066e-05	0.970956	0.266	0.101	0.318628	Progenitor2
pparaa	1.59670651472142e-05	0.761315	0.375	0.166	0.335851	Progenitor2
cyp2n13	1.59904270263647e-05	0.795407	0.312	0.124	0.336343	Progenitor2
prelid1a	1.68328705585504e-05	0.582131	0.25	0.09	0.354063	Progenitor2
mrpl33	1.74482440484349e-05	0.532676	0.25	0.089	0.367006	Progenitor2
si:dkey-4e7.3	1.86108907942426e-05	0.816731	0.281	0.107	0.391461	Progenitor2
tnfrsfa	1.88788333867963e-05	0.56175	0.391	0.174	0.397097	Progenitor2
mat2al	1.91634848795895e-05	1.28346	0.266	0.101	0.403085	Progenitor2
cluha	1.99174187653225e-05	1.11034	0.25	0.093	0.418943	Progenitor2
scn8ab	2.02573972183757e-05	0.804978	0.297	0.119	0.426094	Progenitor2
adgrl2a	2.03286880541857e-05	0.695321	0.375	0.167	0.427594	Progenitor2
allc	2.11027353390124e-05	1.22545	0.359	0.161	0.443875	Progenitor2
abcd3a	2.1671634742111e-05	0.549884	0.453	0.214	0.455841	Progenitor2
tktb	2.17307528071566e-05	0.641454	0.266	0.099	0.457085	Progenitor2
si:ch211-219a4.3	2.22828420043159e-05	0.582864	0.25	0.091	0.468697	Progenitor2
cct8	2.31113426312798e-05	0.50078	0.375	0.167	0.486124	Progenitor2
hnf4b	2.31789434512462e-05	0.764269	0.375	0.166	0.487546	Progenitor2
zgc:158258	2.37426104458548e-05	0.976405	0.312	0.129	0.499402	Progenitor2
cdc42bpb	2.42036510015953e-05	0.542459	0.594	0.307	0.5091	Progenitor2
lsr	2.4351104961242e-05	0.884226	0.266	0.101	0.512201	Progenitor2
ddost	2.470073386434e-05	0.723515	0.281	0.108	0.519555	Progenitor2
mtus1a	2.50024036359659e-05	1.25888	0.281	0.114	0.525901	Progenitor2
hspa9	2.51441229578163e-05	0.812925	0.312	0.129	0.528881	Progenitor2
cbsb	2.96969489670474e-05	0.631305	0.359	0.158	0.624646	Progenitor2
si:ch211-180a12.2	3.09307933691225e-05	0.672951	0.297	0.117	0.650598	Progenitor2
lmbr1l	3.34878622465912e-05	0.588384	0.422	0.204	0.704384	Progenitor2
atp2a2b	3.50627307495155e-05	0.565052	0.328	0.135	0.737509	Progenitor2
ctnnd1	3.58848333529556e-05	0.531647	0.453	0.215	0.754802	Progenitor2
lgals3a	3.7496359435876e-05	0.514224	0.359	0.157	0.788698	Progenitor2
dachc	4.03206624674688e-05	0.656179	0.5	0.258	0.848105	Progenitor2
pfdn5	4.19247989677195e-05	0.535274	0.25	0.093	0.881846	Progenitor2
nmrk2	4.41244438373419e-05	0.968809	0.375	0.186	0.928114	Progenitor2
cs	4.47415020046519e-05	0.596936	0.406	0.192	0.941093	Progenitor2
si:dkey-188i13.11	4.82440091525683e-05	0.573631	0.25	0.094	1	Progenitor2
khk	4.89233645696707e-05	0.742287	0.328	0.143	1	Progenitor2
sypl2a1	5.43601616331091e-05	0.543251	0.344	0.148	1	Progenitor2
si:dkey-28b4.8	6.66291240958657e-05	0.57413	0.297	0.122	1	Progenitor2
cyp2p9	6.68490350323032e-05	0.627798	0.391	0.181	1	Progenitor2
ormdl1	6.83580872483417e-05	0.737688	0.281	0.114	1	Progenitor2
aldh1a2	7.21739328159705e-05	0.582856	0.344	0.149	1	Progenitor2
baiap2l1b	7.5714194688849e-05	0.696929	0.266	0.106	1	Progenitor2
cyp1a	9.25994076967608e-05	0.770988	0.312	0.138	1	Progenitor2
chka	9.43526071906072e-05	0.76928	0.422	0.213	1	Progenitor2
zgc:123244	9.83875742775409e-05	0.5648	0.25	0.098	1	Progenitor2
rxrgb	9.91189018032324e-05	0.521357	0.406	0.197	1	Progenitor2
zbtb7a	0.00010049	0.859991	0.297	0.126	1	Progenitor2
ehhadh	0.000107773	0.678981	0.547	0.283	1	Progenitor2
rpn2	0.000108581	0.794231	0.25	0.101	1	Progenitor2
ptprh.1	0.000123911	0.502887	0.531	0.285	1	Progenitor2
zdhhc9	0.000130987	0.577529	0.375	0.177	1	Progenitor2
gyg1a	0.000134622	0.539692	0.312	0.137	1	Progenitor2
crb3a	0.000135039	1.02483	0.25	0.104	1	Progenitor2
ahr1a	0.000145271	0.590032	0.266	0.11	1	Progenitor2
hsd17b12a	0.000149269	0.735141	0.25	0.101	1	Progenitor2
si:ch211-221j21.3	0.000154076	0.672315	0.297	0.131	1	Progenitor2
dio1	0.000154868	0.577985	0.328	0.149	1	Progenitor2
acadsb	0.000156011	0.515513	0.25	0.101	1	Progenitor2
immt	0.000156823	0.785037	0.281	0.123	1	Progenitor2
tmem37	0.000169604	0.809022	0.25	0.1	1	Progenitor2
rtf1	0.00017485	0.529866	0.281	0.123	1	Progenitor2
rpn1	0.000199327	0.94785	0.281	0.13	1	Progenitor2
rab6a	0.000206872	0.571322	0.25	0.103	1	Progenitor2
ENSDARG00000054534	0.000229789	0.783692	0.375	0.185	1	Progenitor2
gata6	0.000273634	0.524806	0.422	0.218	1	Progenitor2
ppifb	0.000281446	0.712419	0.344	0.167	1	Progenitor2
kras	0.000283688	0.567728	0.281	0.121	1	Progenitor2
arpc1a	0.000288013	0.763558	0.328	0.155	1	Progenitor2
ano5a	0.000292301	0.943304	0.344	0.165	1	Progenitor2
pter	0.00034732	0.579789	0.25	0.106	1	Progenitor2
si:rp71-80o10.4	0.00041124	0.680163	0.266	0.115	1	Progenitor2
slc6a19b	0.000425775	1.10884	0.328	0.166	1	Progenitor2
calm2a	0.000433874	0.538506	0.453	0.244	1	Progenitor2
kidins220b	0.00045701	0.607948	0.281	0.129	1	Progenitor2
zgc:153896	0.000526781	0.628602	0.281	0.129	1	Progenitor2
mical3a.1	0.000601214	0.908518	0.297	0.142	1	Progenitor2
ENSDARG00000090624	0.000601456	0.608501	0.25	0.109	1	Progenitor2
si:ch211-214p16.3	0.000661371	0.658598	0.375	0.193	1	Progenitor2
rxfp2a	0.000704513	0.632783	0.281	0.133	1	Progenitor2
ptpn3	0.000731748	0.55642	0.312	0.154	1	Progenitor2
tent4b	0.000836861	0.558454	0.344	0.177	1	Progenitor2
nkd1	0.000870614	0.781856	0.328	0.171	1	Progenitor2
tead1a	0.000902587	0.915678	0.25	0.114	1	Progenitor2
clcn2b	0.000959473	0.545735	0.297	0.142	1	Progenitor2
tspan13a	0.00111825	0.560712	0.359	0.186	1	Progenitor2
chmp2a	0.00170834	0.504445	0.281	0.139	1	Progenitor2
mettl7a.1	0.00227088	0.556245	0.344	0.184	1	Progenitor2
grb2a	0.00253329	0.599429	0.25	0.123	1	Progenitor2
raph1b	0.0033792	0.502929	0.266	0.133	1	Progenitor2
zgc:154054	0.00397678	0.528306	0.359	0.201	1	Progenitor2
uso1	0.00634261	0.526456	0.281	0.157	1	Progenitor2
CABZ01080550.1	0	6.66336	0.861	0.033	0	Goblet
sytl2b	0	5.91375	0.822	0.032	0	Goblet
si:ch73-359m17.9	0	5.53384	0.829	0.044	0	Goblet
CABZ01112049.1	0	6.43072	0.814	0.029	0	Goblet
agr2	0	6.09944	0.794	0.079	0	Goblet
si:dkey-203a12.9	0	6.26106	0.67	0.039	0	Goblet
zgc:112994	0	6.60917	0.617	0.013	0	Goblet
fabp3	0	4.69858	0.694	0.098	0	Goblet
rap1gap	0	4.56606	0.55	0.028	0	Goblet
fgfr21	0	3.99758	0.574	0.055	0	Goblet
si:ch211-186e20.71	0	4.30135	0.546	0.043	0	Goblet
hk2	0	4.25561	0.516	0.03	0	Goblet
si:dkey-246j7.1	0	6.33181	0.467	0.007	0	Goblet
stard10	0	4.2182	0.495	0.04	0	Goblet
fgfr3	0	5.2572	0.469	0.014	0	Goblet
fer1l6	0	6.45395	0.428	0.009	0	Goblet
tent5bb	0	4.672	0.426	0.02	0	Goblet
rasef	0	5.70377	0.4	0.01	0	Goblet
gpx3	0	4.08751	0.405	0.024	0	Goblet
fmn1	0	6.73552	0.293	0.005	0	Goblet
ankdd1b	0	5.02783	0.3	0.013	0	Goblet
CABZ01040054.1	0	6.16698	0.287	0.004	0	Goblet
p2rx1	0	5.12279	0.283	0.008	0	Goblet
krt1-c5	0	5.95249	0.27	0.006	0	Goblet
krt18a.11	5.90756654479185e-301	3.66544	0.889	0.226	1.24259754703152e-296	Goblet
rgs5a	1.55943959887761e-290	2.95057	0.662	0.1	3.28012525227916e-286	Goblet
cd63	2.42271746014912e-290	4.50591	0.946	0.389	5.09594390567767e-286	Goblet
zgc:158403	8.6309221746416e-278	4.41958	0.272	0.012	1.81542817021411e-273	Goblet
si:ch211-266g18.6	6.59834236092444e-275	4.24119	0.343	0.023	1.38789533219685e-270	Goblet
itpr3	2.50940554588475e-273	3.58417	0.57	0.077	5.27828362521399e-269	Goblet
krt91	1.04697777082896e-269	2.06959	0.452	0.044	2.20221304316164e-265	Goblet
atoh1b1	1.09966510298798e-255	4.15055	0.317	0.021	2.31303557762491e-251	Goblet
icn	6.76879856264331e-255	3.18589	0.876	0.265	1.42374908966639e-250	Goblet
smim14	1.71532868582856e-232	4.31863	0.315	0.024	3.60802235777179e-228	Goblet
zgc:153284	3.0534183419974e-226	3.56753	0.458	0.058	6.42256014055733e-222	Goblet
cplx2	3.18553623087006e-225	3.40978	0.3	0.021	6.70045690801209e-221	Goblet
mfsd6b	4.33412886368766e-221	3.62878	0.323	0.026	9.11640665188063e-217	Goblet
eppk1	4.84393885622464e-213	2.93163	0.792	0.236	1.01887409901829e-208	Goblet
st6galnac1.1	7.35466897959537e-206	3.81118	0.392	0.046	1.54698107316809e-201	Goblet
si:ch211-153b23.5	1.39646930299035e-205	3.60091	0.287	0.022	2.9373335319099e-201	Goblet
anxa5b	4.92749953124484e-204	3.5619	0.296	0.024	1.03645025140204e-199	Goblet
CU459056.1	2.01673059740389e-198	3.2329	0.769	0.248	4.24199113857935e-194	Goblet
si:dkey-217l24.1	4.95335568844525e-192	3.49698	0.296	0.026	1.04188883550757e-187	Goblet
elovl1a	5.21907177987296e-191	3.07188	0.388	0.047	1.09777955817848e-186	Goblet
slc12a8	2.41106649300051e-189	4.65583	0.296	0.027	5.07143726137728e-185	Goblet
atp2a3	1.08694422585017e-178	2.21663	0.507	0.085	2.28627848465324e-174	Goblet
fev	1.60736274507763e-175	2.62041	0.283	0.025	3.3809267979963e-171	Goblet
si:busm1-57f23.11	7.01750191804383e-173	2.6017	0.456	0.073	1.47606135344134e-168	Goblet
nectin1b1	4.63522915787448e-169	2.58313	0.764	0.249	9.74974101067319e-165	Goblet
phlda21	2.76102596554675e-166	2.83981	0.749	0.26	5.80754201593103e-162	Goblet
plxna1a	1.06752057714595e-159	3.17599	0.272	0.026	2.2454227819688e-155	Goblet
camk1b	1.22023634552267e-159	2.85341	0.458	0.081	2.56664512917239e-155	Goblet
atp2a2a	3.93312665421322e-158	3.42919	0.268	0.026	8.27293860447209e-154	Goblet
nansa	5.38677523417537e-155	3.53477	0.328	0.043	1.13305430275645e-150	Goblet
fxyd11	9.34626535460149e-150	2.3253	0.46	0.084	1.96589345468688e-145	Goblet
cracr2b	2.73633498568379e-149	3.23623	0.394	0.066	5.75560700888728e-145	Goblet
hepacam2	1.4893553083208e-143	2.69398	0.364	0.055	3.13270995552196e-139	Goblet
ccdc125	7.45221933895002e-139	3.26915	0.379	0.065	1.56749981575475e-134	Goblet
foxa3	1.35222726836799e-138	3.14023	0.355	0.056	2.84427483628524e-134	Goblet
pbxip1b	5.9448865142644e-138	2.12377	0.585	0.148	1.25044742941037e-133	Goblet
tox	1.32376663242076e-134	2.12446	0.364	0.057	2.78441073463383e-130	Goblet
s100a10b	5.23937363837263e-134	1.5377	0.385	0.065	1.1020498510953e-129	Goblet
b3gnt3.4	5.45243057105205e-133	3.26966	0.253	0.028	1.14686424631509e-128	Goblet
tmed8	9.14665106188344e-131	2.8946	0.274	0.034	1.92390658435656e-126	Goblet
si:ch211-137i24.101	6.59104661775409e-122	1.9641	0.827	0.427	1.38636074557839e-117	Goblet
thrap3a	3.19599969694323e-119	3.68623	0.251	0.032	6.72246576255039e-115	Goblet
her91	5.95444563569637e-115	1.7671	0.428	0.09	1.25245809501238e-110	Goblet
mfsd4aa	2.41998374517838e-113	3.48591	0.255	0.035	5.09019380960821e-109	Goblet
tmem176l.2	4.92187742521043e-112	2.01405	0.565	0.168	1.03526769761876e-107	Goblet
tspan3a	1.21043467057208e-110	2.42971	0.349	0.065	2.54602828608132e-106	Goblet
atp2c1	2.73253105273242e-106	3.04356	0.458	0.122	5.74760581631737e-102	Goblet
nansb	1.69980028962563e-105	2.42403	0.574	0.199	3.57535992919855e-101	Goblet
spint2	1.78838131040632e-104	2.37266	0.537	0.17	3.76168124830865e-100	Goblet
rbm24a1	2.44525008313172e-102	2.36611	0.276	0.044	5.14333902485927e-98	Goblet
lgals2b1	2.22609543782751e-99	1.60264	0.983	0.852	4.68236914392639e-95	Goblet
sh3bgrl2	8.45536418689967e-98	2.37799	0.268	0.043	1.77850130307248e-93	Goblet
fbp1a	3.95065417585323e-97	2.5808	0.298	0.054	8.30980599348969e-93	Goblet
atf31	1.52670447523619e-88	1.97487	0.456	0.131	3.2112701932118e-84	Goblet
id11	1.70918538883503e-88	1.63436	0.358	0.078	3.5951005468756e-84	Goblet
tprg1	1.70921191532504e-88	2.33308	0.405	0.106	3.59515634269468e-84	Goblet
cmah1	1.32630049330617e-87	2.31417	0.555	0.208	2.78974045762019e-83	Goblet
ywhaqa1	4.3119724596858e-85	2.21917	0.615	0.276	9.0698028717031e-81	Goblet
c1galt1c1	1.59659268783149e-84	2.83169	0.274	0.053	3.35827305958476e-80	Goblet
cadps2	9.70081911400828e-83	2.531	0.497	0.172	2.0404702924405e-78	Goblet
krt4	1.17510721088264e-82	1.48136	0.861	0.628	2.47172050737054e-78	Goblet
pdzd8	6.62002363256384e-81	2.77851	0.276	0.055	1.39245577087348e-76	Goblet
amd1	1.55600677851467e-79	2.23049	0.338	0.08	3.27290465792775e-75	Goblet
eml2	4.55293287393664e-79	1.89408	0.283	0.057	9.57663900703832e-75	Goblet
elovl1b1	1.07890217914412e-78	1.60814	0.501	0.16	2.26936284361174e-74	Goblet
calm1a	1.50909947502436e-77	1.98097	0.445	0.14	3.17423983576624e-73	Goblet
casc4	4.35502564201944e-77	2.67197	0.364	0.1	9.16036093542368e-73	Goblet
s100v1	1.55653573492129e-75	2.212	0.323	0.077	3.27401726483344e-71	Goblet
galnt2	3.18502441529011e-74	1.85385	0.63	0.275	6.69938035512122e-70	Goblet
rab13	3.35216034562458e-72	2.42093	0.293	0.068	7.05093407098675e-68	Goblet
esrp1	4.74682073023518e-72	2.80937	0.27	0.059	9.98446272397668e-68	Goblet
ier2b1	2.38852696778211e-71	1.40726	0.627	0.266	5.02402762403289e-67	Goblet
gnpnat1	3.18554026523862e-71	2.50673	0.304	0.076	6.70046539390292e-67	Goblet
nupr1b	2.47162351107438e-69	2.45742	0.495	0.2	5.19881289319386e-65	Goblet
tm4sf4	1.84151198984269e-68	1.11981	0.857	0.594	3.87343631943511e-64	Goblet
selenow1	1.80996962714363e-67	1.87165	0.653	0.366	3.80709011373391e-63	Goblet
anxa41	4.23961980356016e-67	0.941665	0.784	0.492	8.91761629480844e-63	Goblet
abca21	3.79416410838167e-66	1.47433	0.392	0.114	7.98064478557001e-62	Goblet
ctsla	4.82365657166838e-66	1.95095	0.293	0.071	1.01460792328473e-61	Goblet
tmem59	1.33302233253947e-65	1.89058	0.413	0.135	2.80387917426352e-61	Goblet
si:dkeyp-73b11.81	7.35603374086651e-65	1.30176	0.767	0.527	1.54726813705386e-60	Goblet
cfl1l	1.15466622519479e-64	1.95491	0.274	0.064	2.42872493807473e-60	Goblet
ier2a1	5.45946384166429e-63	1.5046	0.486	0.18	1.14834362445567e-58	Goblet
pdia3	3.5285225317709e-61	1.9018	0.621	0.357	7.42189429332692e-57	Goblet
foxp1a1	3.12123016238228e-57	1.82334	0.448	0.172	6.56519552355489e-53	Goblet
si:ch211-71m22.1	3.97709289925714e-57	1.99446	0.336	0.103	8.36541720429746e-53	Goblet
hopx1	4.15859064626578e-57	1.7684	0.362	0.117	8.74717956535544e-53	Goblet
serp11	4.8169225881989e-55	2.16959	0.373	0.132	1.01319149720176e-50	Goblet
akap9	1.88324737110952e-54	2.16733	0.42	0.162	3.96122252039177e-50	Goblet
si:dkey-87o1.2	9.5389687517819e-54	2.06799	0.263	0.07	2.0064266872498e-49	Goblet
si:ch211-198m17.1	2.46665118473206e-52	1.58923	0.503	0.221	5.18835410196541e-48	Goblet
serpinb1	2.68010243758212e-52	1.40535	0.724	0.513	5.63732746721023e-48	Goblet
rrbp1a	3.10653448630029e-52	2.24125	0.388	0.148	6.53428463848403e-48	Goblet
pcdh1b	5.03588272749289e-52	1.10059	0.848	0.549	1.05924757290085e-47	Goblet
ucp21	6.2654776328523e-52	1.36587	0.46	0.179	1.31788056529415e-47	Goblet
tuba8l41	1.25335280322401e-51	1.26321	0.49	0.203	2.63630228630138e-47	Goblet
tmem2582	7.18751931072219e-51	1.76144	0.593	0.342	1.5118228118173e-46	Goblet
si:dkeyp-72e1.61	1.08793304982603e-50	1.78143	0.409	0.159	2.28835837700407e-46	Goblet
krt8	1.5740433338927e-50	1.20669	0.683	0.422	3.31084274850991e-46	Goblet
pitpnaa	1.23700094981321e-49	1.7566	0.293	0.088	2.6019077978371e-45	Goblet
ssr31	1.51266526869639e-49	2.15773	0.507	0.26	3.18174012617598e-45	Goblet
neurl1aa1	1.56439478379229e-49	1.32013	0.298	0.086	3.29054798822869e-45	Goblet
arf5	3.54207880368156e-49	1.75641	0.377	0.141	7.45040855566379e-45	Goblet
tubb2b1	5.64943797438866e-49	1.52435	0.426	0.172	1.18830278353291e-44	Goblet
cldn15la2	5.94723699756691e-49	1.18629	0.734	0.513	1.25094183006822e-44	Goblet
itsn2a	1.17313995156756e-48	2.28449	0.268	0.077	2.4675825741272e-44	Goblet
prdx41	7.93601772192493e-48	1.92273	0.366	0.137	1.66926196762969e-43	Goblet
pdxdc1	1.58122617815406e-47	2.35642	0.291	0.092	3.32595114312926e-43	Goblet
myo5c	1.12781209866406e-46	2.49674	0.257	0.075	2.37223996832999e-42	Goblet
auts2a	1.32968340410714e-46	1.77862	0.261	0.074	2.79685607219896e-42	Goblet
h1-02	1.35056652589941e-46	1.55372	0.39	0.148	2.84078163057682e-42	Goblet
tuba8l21	7.03663379282956e-46	1.52343	0.595	0.353	1.48008555198377e-41	Goblet
wu:fb59d012	9.79746483564185e-46	1.14966	0.696	0.442	2.06079875352891e-41	Goblet
fkbp11	1.94241462447347e-45	2.22469	0.266	0.081	4.0856749211175e-41	Goblet
cotl12	1.43668206360816e-44	1.11936	0.456	0.194	3.0219170525934e-40	Goblet
tmed7	3.3931417018319e-44	1.64134	0.36	0.138	7.13713425563321e-40	Goblet
itga6l	7.12896448361211e-44	2.1465	0.306	0.105	1.49950638948297e-39	Goblet
kdelr2b	1.39239768424984e-43	2.07142	0.428	0.2	2.9287692890511e-39	Goblet
cst14a.2	2.44988157876998e-42	1.3674	0.375	0.144	5.15308091278477e-38	Goblet
cope	1.38705273323915e-40	1.85939	0.313	0.116	2.91752671909524e-36	Goblet
dagla	8.85857047064368e-40	1.69783	0.319	0.116	1.86331171279519e-35	Goblet
dlg1l1	1.81399175539403e-39	1.66371	0.45	0.213	3.81555025829581e-35	Goblet
ldlra1	4.70656374277775e-39	2.23506	0.255	0.082	9.89978617655872e-35	Goblet
elf31	1.04290240959924e-38	1.60128	0.308	0.112	2.19364092835105e-34	Goblet
dad1	4.09865800705127e-38	1.68099	0.467	0.242	8.62111725203163e-34	Goblet
dusp51	4.59761642686887e-38	1.42363	0.263	0.084	9.67062639227598e-34	Goblet
krtcap2	5.70507540392702e-38	1.86004	0.334	0.136	1.20000556046201e-33	Goblet
cldnc1	3.08860314550679e-36	1.80062	0.39	0.177	6.49656785625899e-32	Goblet
xbp1	3.50003185498914e-36	1.09438	0.627	0.408	7.36196700378415e-32	Goblet
pleca	6.98595765447335e-36	1.33828	0.486	0.253	1.46942633304192e-31	Goblet
mia3	9.2192705987026e-36	1.91429	0.334	0.138	1.9391813777311e-31	Goblet
pim1	1.6745470891408e-35	1.14667	0.351	0.141	3.52224234729875e-31	Goblet
hs6st1a	1.00483479708596e-34	1.47466	0.394	0.175	2.11356951219061e-30	Goblet
hsp90b11	1.96311898279068e-34	1.90621	0.321	0.131	4.12922446840192e-30	Goblet
CABZ01080568.11	2.60976963406146e-34	0.966011	0.501	0.249	5.48938944828488e-30	Goblet
jun1	3.28119232152248e-34	0.831182	0.683	0.444	6.90165992909039e-30	Goblet
rab1ab	5.13544536379356e-34	1.51421	0.332	0.136	1.08018957782034e-29	Goblet
ssr41	2.70915263579508e-33	1.63911	0.45	0.243	5.69843165413136e-29	Goblet
tmed9	3.01453594071401e-33	1.8202	0.253	0.089	6.34077489769785e-29	Goblet
atf4a1	1.25030379876132e-32	1.28944	0.433	0.215	2.62988901031455e-28	Goblet
sqstm1	1.63924025826719e-32	1.50066	0.39	0.183	3.4479779592392e-28	Goblet
mid1ip1b1	2.04062017989345e-32	1.35933	0.336	0.143	4.29224048638787e-28	Goblet
serpinb1l3	2.70000044250308e-32	1.23774	0.58	0.373	5.67918093076098e-28	Goblet
selenof	3.1154456064955e-32	1.50858	0.405	0.203	6.55302828870264e-28	Goblet
cldn15lb2	7.19031123767259e-32	1.58436	0.396	0.192	1.51241006573205e-27	Goblet
ywhaz1	9.46117623847088e-32	1.02767	0.278	0.101	1.99006380999996e-27	Goblet
si:ch73-217b7.1	1.11118492439704e-30	2.25624	0.263	0.103	2.33726636997674e-26	Goblet
fhl1b	1.5169844001391e-30	1.39862	0.39	0.19	3.19082498725258e-26	Goblet
suco	2.1693895791972e-30	1.44736	0.293	0.117	4.5630940408834e-26	Goblet
acbd71	3.70522059201909e-30	1.50182	0.278	0.11	7.79356099325296e-26	Goblet
ssr21	3.89350229402666e-30	1.55436	0.48	0.281	8.18959272525568e-26	Goblet
atp10d	3.91141125191484e-30	1.46666	0.42	0.214	8.22726242727768e-26	Goblet
ENSDARG00000105068	3.98718829617306e-30	1.33167	0.308	0.127	8.38665186217041e-26	Goblet
sypl2a2	8.01780161860049e-30	1.60554	0.319	0.14	1.68646439245643e-25	Goblet
f11r.1	8.47494111284349e-30	1.62723	0.323	0.141	1.7826191136755e-25	Goblet
sb:cb1058	5.63099436242178e-29	1.17274	0.514	0.303	1.1844233541918e-24	Goblet
arl4ab	8.07870164773764e-29	1.47372	0.268	0.106	1.69927410458514e-24	Goblet
selenos	8.71484893948579e-29	1.83754	0.255	0.1	1.83308132593144e-24	Goblet
mgst3a1	1.91239843508527e-28	0.932152	0.655	0.496	4.02253886835836e-24	Goblet
dusp19b1	2.14614610334585e-28	1.34959	0.302	0.127	4.51420371377766e-24	Goblet
palld	4.65560890126662e-28	1.59772	0.274	0.109	9.79260776292421e-24	Goblet
scamp2	7.56295981549725e-28	1.37748	0.375	0.188	1.59079296759169e-23	Goblet
rgs41	1.18237842342452e-27	1.41446	0.3	0.128	2.48701477583113e-23	Goblet
plecb	1.85615312280937e-27	0.938511	0.679	0.475	3.90423247851723e-23	Goblet
tmed2	9.88187296015916e-27	1.48089	0.3	0.134	2.07855315843988e-22	Goblet
klf6a	1.32578312576753e-26	0.957412	0.518	0.31	2.78865222673942e-22	Goblet
ppib1	1.49943844703397e-26	1.41008	0.559	0.393	3.15391882949125e-22	Goblet
spire1a	2.92049827446494e-26	1.83991	0.319	0.15	6.14297607050957e-22	Goblet
gnb1a	3.17459302302895e-26	1.05055	0.497	0.289	6.67743896463909e-22	Goblet
dynll11	3.74712021616732e-26	1.05315	0.34	0.157	7.88169266268633e-22	Goblet
hspa51	4.10867269569186e-26	1.36153	0.437	0.244	8.64218214811826e-22	Goblet
cox6a12	7.90216302404341e-26	1.10623	0.4	0.209	1.66214097047729e-21	Goblet
lxn	1.19688228190834e-25	1.05046	0.563	0.373	2.517522191766e-21	Goblet
stx3a	1.40778419032417e-25	1.30602	0.3	0.132	2.96113326592786e-21	Goblet
clstn11	3.86158339748649e-25	1.77536	0.253	0.104	8.12245451827307e-21	Goblet
chsy1	7.45749783563799e-25	1.84685	0.405	0.222	1.56861009474809e-20	Goblet
specc1	4.44000918412677e-24	1.28901	0.456	0.262	9.33911531789224e-20	Goblet
cdh1	5.88587356780239e-24	1.12779	0.54	0.355	1.23803464625155e-19	Goblet
eef1da1	1.31872087986582e-23	0.785932	0.702	0.585	2.77379749870976e-19	Goblet
pllp	2.83575657451349e-23	1.31268	0.343	0.172	5.96473037883168e-19	Goblet
ldhba1	3.33926960019e-23	0.640187	0.293	0.124	7.02381967703965e-19	Goblet
cib1	5.30298721473859e-23	1.16904	0.302	0.141	1.11543033074811e-18	Goblet
tmsb1	6.98539925234565e-23	0.639332	0.809	0.653	1.46930887873838e-18	Goblet
myo6b1	1.5677757811499e-22	1.27171	0.304	0.145	3.2976595780707e-18	Goblet
golgb1	1.92077017468583e-22	1.33908	0.381	0.209	4.04014798543417e-18	Goblet
histh1l1	4.06076360764214e-22	1.06083	0.266	0.115	8.54141017231447e-18	Goblet
hspbp11	4.28635387443367e-22	0.856496	0.439	0.241	9.01591673948377e-18	Goblet
ENSDARG000000041411	4.4231836468395e-22	1.35386	0.349	0.185	9.30372448276221e-18	Goblet
spred2b	6.95443539965566e-22	1.49379	0.259	0.115	1.46279594196357e-17	Goblet
rab2a	1.13805726450208e-21	1.05177	0.411	0.236	2.39378965015367e-17	Goblet
anxa2b	1.25048097768111e-21	0.842608	0.58	0.39	2.63026168845444e-17	Goblet
h3f3b.11	1.57666102422025e-21	0.747602	0.471	0.28	3.31634879834486e-17	Goblet
tmed10	2.55951460340102e-21	1.38481	0.291	0.142	5.3836830167937e-17	Goblet
ENSDARG00000044441	2.73028441783256e-21	0.979808	0.597	0.412	5.742880244469e-17	Goblet
lad1	3.12724549122247e-21	1.43771	0.334	0.175	6.57784816623734e-17	Goblet
spcs1	3.80637523784426e-21	1.24608	0.304	0.151	8.00632967528162e-17	Goblet
pdia5	7.41671364180713e-21	1.48485	0.289	0.141	1.56003154741771e-16	Goblet
nucb2b	1.35025725298529e-20	1.22213	0.278	0.132	2.84013110592925e-16	Goblet
itprid2	1.43896936216641e-20	1.43573	0.319	0.164	3.02672815638083e-16	Goblet
plac8.2	1.62511101825133e-20	0.811251	0.587	0.401	3.41825851578985e-16	Goblet
fa2h	1.73865037422329e-20	0.839972	0.645	0.459	3.65707719714126e-16	Goblet
calml4a	2.55291112807262e-20	1.09112	0.37	0.208	5.36979326678794e-16	Goblet
klf3	3.79783009951859e-20	1.41551	0.285	0.139	7.9883558313274e-16	Goblet
sec61g	3.89032502315361e-20	0.708184	0.747	0.66	8.18290965370131e-16	Goblet
tcima1	8.12594390057009e-20	1.25124	0.33	0.18	1.70921104004591e-15	Goblet
ppiab2	1.22884577578354e-19	0.687471	0.752	0.699	2.5847542047831e-15	Goblet
gstp11	1.6654731252803e-19	0.809266	0.597	0.439	3.50315617171458e-15	Goblet
sec61b	2.14091746548325e-19	1.20779	0.448	0.292	4.50320579689747e-15	Goblet
crip1	3.07323773394177e-19	0.541339	0.597	0.405	6.46424824957312e-15	Goblet
cdx1b2	3.30843676029299e-19	0.978116	0.531	0.365	6.95896588160028e-15	Goblet
zmiz1a	4.52934336360244e-19	1.23312	0.306	0.154	9.52702083100138e-15	Goblet
rab1ba	7.62547826140345e-19	1.172	0.266	0.127	1.6039430975036e-14	Goblet
tagln2	8.19021758193785e-19	0.837742	0.452	0.28	1.72273036618481e-14	Goblet
klf7b	1.29436274766084e-18	1.12936	0.285	0.14	2.72256260342981e-14	Goblet
prkcsh1	2.7080293791867e-18	1.37336	0.278	0.14	5.6960689961813e-14	Goblet
sdc41	2.89502462852046e-18	0.623083	0.398	0.223	6.08939480362993e-14	Goblet
jund1	4.04114890353099e-18	0.910482	0.3	0.152	8.50015260368709e-14	Goblet
fblim11	4.64160433403103e-18	1.32114	0.308	0.168	9.76315055620086e-14	Goblet
si:dkey-262k9.2	1.39493784030722e-17	0.671467	0.443	0.27	2.9341122533022e-13	Goblet
nipa2	1.47623531473483e-17	1.1388	0.336	0.187	3.10511336101324e-13	Goblet
serf2	2.22327448294115e-17	0.660806	0.578	0.406	4.67643554741842e-13	Goblet
calr3a	2.8445572102134e-17	1.57643	0.27	0.14	5.98324163596286e-13	Goblet
h2ax11	3.26104140895776e-17	0.572037	0.415	0.238	6.85927449960175e-13	Goblet
ost41	4.93619903802119e-17	1.27812	0.355	0.211	1.03828010565738e-12	Goblet
sash1a1	7.29828838472701e-17	1.02785	0.319	0.172	1.53512197884348e-12	Goblet
jupa2	7.72318317761762e-17	0.81005	0.578	0.443	1.62449434958009e-12	Goblet
pfdn42	8.89881159454148e-17	1.06969	0.266	0.134	1.87177603079585e-12	Goblet
prr13	3.37307185286774e-16	0.752694	0.542	0.385	7.094919335322e-12	Goblet
ddit3	3.50303882104828e-16	1.04464	0.409	0.251	7.36829185619294e-12	Goblet
aldoaa	5.42660855262121e-16	0.80226	0.467	0.316	1.14143284295835e-11	Goblet
nme2b.1	5.66842724414453e-16	0.536633	0.85	0.881	1.19229698653336e-11	Goblet
erp44	6.13161517740257e-16	1.28845	0.274	0.145	1.28972393641486e-11	Goblet
calm2a1	1.16164303201809e-15	0.904528	0.383	0.239	2.44339995354685e-11	Goblet
zgc:92275	1.28403946252264e-15	1.08494	0.278	0.149	2.70084860547011e-11	Goblet
atf4b1	3.24654127644773e-15	0.903938	0.302	0.165	6.82877492088016e-11	Goblet
akap13	3.97807506949247e-15	0.640412	0.39	0.23	8.36748310117046e-11	Goblet
luzp1	1.29283385644347e-14	0.967257	0.313	0.176	2.71934673364319e-10	Goblet
tm9sf2	2.09856091778668e-14	1.07085	0.266	0.143	4.4141130344725e-10	Goblet
tnks1bp11	2.70768300750513e-14	0.625928	0.617	0.464	5.69534043798629e-10	Goblet
mast2	2.9969766778186e-14	0.997525	0.405	0.264	6.30384074412365e-10	Goblet
si:ch73-22o12.1	3.02923645367814e-14	1.1697	0.443	0.309	6.37169595666659e-10	Goblet
stip11	9.26339557487714e-14	0.727081	0.385	0.235	1.94846262521966e-09	Goblet
smdt1b1	1.35473145109112e-13	1.16508	0.276	0.156	2.84954213422507e-09	Goblet
dusp1	1.72172086284447e-13	0.728325	0.43	0.289	3.62146766290706e-09	Goblet
ap1m2	2.08183970817034e-13	1.04736	0.266	0.147	4.3789416421655e-09	Goblet
mif1	2.30235254751267e-13	0.673258	0.317	0.185	4.84276834843815e-09	Goblet
anxa11a	2.56781102623262e-13	0.790046	0.441	0.302	5.4011337125777e-09	Goblet
calm3b1	2.03776673891973e-12	0.871219	0.304	0.178	4.28623855864376e-08	Goblet
shroom3	2.28317429503875e-12	1.02108	0.409	0.279	4.8024288121845e-08	Goblet
ccni	2.31746102352924e-12	0.517355	0.66	0.55	4.8745475168914e-08	Goblet
chac1	2.74058234077263e-12	0.744298	0.319	0.193	5.76454089558114e-08	Goblet
ENSDARG000000159782	3.4176265668667e-12	0.634512	0.43	0.293	7.18863572074741e-08	Goblet
gal3st31	4.78929235365144e-12	1.05192	0.338	0.216	1.00737975366704e-07	Goblet
ggps1	4.81045728077465e-12	0.896571	0.251	0.137	1.01183158443814e-07	Goblet
wsb11	2.07820352486648e-11	0.738596	0.257	0.147	4.37129329420416e-07	Goblet
egr11	2.14962723395247e-11	0.70262	0.39	0.249	4.52152592389563e-07	Goblet
tubb4b2	2.5069125363558e-11	0.641121	0.439	0.316	5.27303982897078e-07	Goblet
appa	3.63297798642705e-11	0.959268	0.336	0.219	7.64160589665066e-07	Goblet
phactr4a	6.00296198523968e-11	1.0161	0.315	0.202	1.26266302397532e-06	Goblet
ahsa1b1	8.8122063077229e-11	0.505235	0.276	0.157	1.85355947476644e-06	Goblet
rps27l	1.50154159498146e-10	0.721625	0.486	0.357	3.15834259088401e-06	Goblet
rassf7b	1.63546470701906e-10	0.997028	0.281	0.173	3.44003646474389e-06	Goblet
prr15lb	1.78580912345541e-10	1.18082	0.302	0.196	3.75627091027612e-06	Goblet
ENSDARG00000095705	2.58754160611255e-10	0.969859	0.31	0.2	5.44263501429713e-06	Goblet
cox6b11	4.06791635575614e-09	0.585367	0.456	0.348	8.55645526269747e-05	Goblet
si:ch211-79k12.1	8.04361540926005e-09	0.622011	0.458	0.355	0.000169189	Goblet
clta1	1.11376463005665e-08	0.744383	0.323	0.223	0.000234269	Goblet
ppp2cb	5.37632631984908e-08	0.527752	0.332	0.226	0.00113086	Goblet
arhgap5	7.797537660373e-08	1.09257	0.276	0.19	0.00164013	Goblet
pde9a1	2.93815369876948e-07	0.705391	0.336	0.242	0.00618011	Goblet
sec61a11	4.94062764040611e-07	0.606538	0.308	0.221	0.0103921	Goblet
klf5l	9.61676758038116e-07	0.867065	0.257	0.179	0.0202279	Goblet
ndufa13	9.72070550345896e-07	0.546958	0.392	0.298	0.0204465	Goblet
syne2b	1.0126625926567e-06	1.36599	0.266	0.191	0.0213003	Goblet
tmc5	1.0823204755955e-06	0.81311	0.257	0.176	0.0227655	Goblet
sdcbp2	1.19780523559472e-06	0.572667	0.323	0.23	0.0251946	Goblet
ENSDARG00000016188	2.19840460758784e-06	0.656372	0.268	0.181	0.0462412	Goblet
cast	7.76566126598513e-06	0.643142	0.36	0.281	0.163343	Goblet
pld1b	2.50357363905084e-05	0.7874	0.296	0.226	0.526602	Goblet
gng2	3.24459433189441e-05	0.514717	0.351	0.273	0.682468	Goblet
adgrg4a	3.92888228124406e-05	0.999098	0.261	0.197	0.826401	Goblet
mical2b	4.02910483968998e-05	0.71129	0.405	0.332	0.847482	Goblet
ppp1r12a	4.39935913181676e-05	0.58723	0.338	0.261	0.925361	Goblet
pik3cb	6.20285650518821e-05	0.686596	0.251	0.184	1	Goblet
brd2a1	6.99446254678903e-05	0.504318	0.33	0.256	1	Goblet
ndrg1a2	8.96291093721373e-05	0.568483	0.37	0.3	1	Goblet
tcf7l2	0.000122636	0.614761	0.377	0.304	1	Goblet
nos1apa	0.000143953	0.544148	0.45	0.375	1	Goblet
ugt8	0.000218661	0.715362	0.289	0.223	1	Goblet
sptlc3	0.000669165	0.633887	0.253	0.194	1	Goblet
cebpa	0.00242577	0.526141	0.268	0.216	1	Goblet
zmp:0000000845	0.00367142	0.589272	0.263	0.214	1	Goblet
fut8a	0.00730773	0.551561	0.34	0.298	1	Goblet
ctnnd11	0.0097703	0.62028	0.257	0.215	1	Goblet
adgrf3a	0	9.05873	0.825	0.007	0	Tuft
pou2f3	0	8.18988	0.753	0.006	0	Tuft
si:dkey-61f9.1.1	0	9.02901	0.505	0.003	0	Tuft
alox5a	0	7.80987	0.505	0.01	0	Tuft
zgc:92380	0	7.26842	0.495	0.01	0	Tuft
mrvi1	0	8.88534	0.474	0.003	0	Tuft
si:ch211-270g19.5	0	7.65444	0.454	0.007	0	Tuft
si:dkeyp-117b11.1	0	7.84096	0.443	0.004	0	Tuft
kremen1	0	7.69034	0.443	0.006	0	Tuft
id2b	0	8.46317	0.402	0.003	0	Tuft
si:ch211-282j17.8	0	8.20591	0.381	0.003	0	Tuft
hes2.2	0	8.55536	0.371	0.003	0	Tuft
si:ch73-22a13.3	0	8.28225	0.34	0.002	0	Tuft
hmx3a	0	8.70858	0.32	0.001	0	Tuft
zgc:158412	0	8.15317	0.278	0.001	0	Tuft
si:ch73-208h1.1	0	9.33032	0.278	0.001	0	Tuft
mctp2a	3.07736985761134e-302	7.20041	0.32	0.004	6.4729397584997e-298	Tuft
espn	9.01178738399496e-225	6.63438	0.278	0.004	1.8955393583495e-220	Tuft
ak5	8.39399349691049e-224	5.88718	0.464	0.015	1.76559259214015e-219	Tuft
myl9a	3.48657811422206e-217	4.93672	0.464	0.015	7.33366840545469e-213	Tuft
prkg1a	5.55239756266302e-200	6.0064	0.33	0.008	1.16789130333054e-195	Tuft
krt5	3.29630414070972e-168	4.28442	0.34	0.011	6.93344612956882e-164	Tuft
tnfrsf11a1	6.76075299231476e-146	5.36134	0.629	0.05	1.42205678440349e-141	Tuft
atp2a31	3.51773422126029e-144	4.27036	0.856	0.098	7.39920216099888e-140	Tuft
pdia2	4.15600184687649e-136	6.98495	0.289	0.01	8.74173428472001e-132	Tuft
abcc3	9.51756189172442e-133	5.55905	0.402	0.021	2.00192396830531e-128	Tuft
eml21	9.4223296263476e-127	4.87588	0.649	0.062	1.98189281360596e-122	Tuft
ak1	2.15439719192119e-113	4.63812	0.485	0.036	4.53155905348703e-109	Tuft
myl9b	2.83992989334929e-102	5.57096	0.33	0.018	5.97350853767089e-98	Tuft
cisd2	4.67422308537909e-93	5.23916	0.361	0.024	9.83176083778637e-89	Tuft
myo6b2	1.40343412605856e-91	4.64511	0.804	0.146	2.95198334075158e-87	Tuft
pik3r5	5.83464709486661e-91	4.39506	0.289	0.015	1.22725966993424e-86	Tuft
tpm4a	7.16908163120277e-90	5.26026	0.268	0.013	1.50794463030719e-85	Tuft
gng10	2.2807398045139e-88	4.58182	0.258	0.012	4.79730810481453e-84	Tuft
ENSDARG00000042899	8.51157149723665e-88	5.37333	0.289	0.016	1.79032394872876e-83	Tuft
ENSDARG00000092903	2.9327959972016e-87	3.35041	0.577	0.065	6.16884310051384e-83	Tuft
calm1b	6.10428312020079e-87	4.26201	0.598	0.076	1.28397491150303e-82	Tuft
alox12	6.38990589315157e-85	5.13367	0.299	0.018	1.3440528055655e-80	Tuft
anxa5b1	5.57923042096337e-80	4.24142	0.392	0.033	1.17353532674543e-75	Tuft
spry2	4.45747308680048e-76	4.3117	0.412	0.039	9.37584889077614e-72	Tuft
myb1	1.27579148466461e-67	4.2557	0.32	0.026	2.68349980884355e-63	Tuft
spsb4a	4.35509584173702e-60	5.08716	0.361	0.038	9.16050859350965e-56	Tuft
tox1	4.4456273242135e-54	3.38664	0.464	0.068	9.35093251375068e-50	Tuft
prox1a	2.85310048648503e-53	3.90035	0.34	0.037	6.00121156327261e-49	Tuft
grna	1.85317319064078e-49	5.18107	0.371	0.049	3.89796448919381e-45	Tuft
anxa42	1.75554740320465e-48	3.31249	0.938	0.502	3.69261840790066e-44	Tuft
hsp90b12	1.93554359050609e-47	4.54756	0.588	0.136	4.07122238827052e-43	Tuft
calr	6.87633087297405e-47	4.72237	0.32	0.038	1.44636743582136e-42	Tuft
pbxip1b1	7.63326222925386e-46	3.0024	0.66	0.164	1.60558037730126e-41	Tuft
cadm4	2.05549194236237e-44	2.42105	0.443	0.071	4.32352175156501e-40	Tuft
manf	2.39502365071448e-44	4.66936	0.278	0.03	5.03769274691284e-40	Tuft
fndc3ba	1.64972201054692e-42	3.9806	0.299	0.036	3.4700252769844e-38	Tuft
tpm1	1.92431427917766e-40	3.37439	0.464	0.091	4.04760265482229e-36	Tuft
pik3cg	9.5223495044666e-39	3.87912	0.289	0.037	2.00293099476951e-34	Tuft
plcg2	8.93235711121997e-38	3.2995	0.577	0.154	1.87883199477401e-33	Tuft
ccser2a	5.04074166276396e-36	3.48039	0.392	0.07	1.06026960134577e-31	Tuft
hyou1	7.06158206564524e-36	4.16157	0.381	0.069	1.48533317168782e-31	Tuft
tnks1bp12	1.11118207490016e-35	2.85395	0.866	0.467	2.33726037634499e-31	Tuft
cnp	1.87532857056097e-35	3.40187	0.392	0.072	3.94456611531795e-31	Tuft
chd71	9.10868655152466e-35	2.9426	0.588	0.165	1.9159211292477e-30	Tuft
plecb1	1.60792967619949e-33	2.76739	0.845	0.481	3.38211928091802e-29	Tuft
si:dkey-172h23.2	2.26932540340858e-33	2.89277	0.474	0.107	4.77329905352961e-29	Tuft
agr21	4.22819565423917e-33	0.708258	0.495	0.11	8.89358673912667e-29	Tuft
crip11	8.7731087583671e-33	3.15847	0.794	0.411	1.84533569623494e-28	Tuft
ckbb	1.0371355900788e-32	4.18645	0.505	0.135	2.18151100017174e-28	Tuft
calr3b1	6.66052373977344e-32	4.08513	0.381	0.077	1.40097456342394e-27	Tuft
marcksl1b1	1.91701983473076e-31	4.02013	0.433	0.1	4.03225952037268e-27	Tuft
icn1	6.61181479059932e-31	3.67775	0.722	0.29	1.39072912305466e-26	Tuft
rgs13	7.25011658855629e-31	2.44816	0.32	0.051	1.52498952323693e-26	Tuft
hspa52	2.5748529584151e-30	3.40672	0.649	0.25	5.41594571273031e-26	Tuft
gnao1a	3.75427603626646e-29	2.17086	0.412	0.086	7.89674421468287e-25	Tuft
si:dkey-87o1.21	1.380093424923e-28	4.27237	0.361	0.076	2.90288850998304e-24	Tuft
zfhx3	4.91207243102883e-28	2.81666	0.454	0.116	1.0332053151426e-23	Tuft
bik1	5.74607076738041e-27	3.46765	0.32	0.062	1.2086285252108e-22	Tuft
fam222a	1.86274857850673e-26	3.71842	0.34	0.071	3.91810536003105e-22	Tuft
sox4a1	3.39102890458988e-26	2.81273	0.33	0.065	7.13269019791435e-22	Tuft
grasp1	3.6243541887466e-26	2.49561	0.392	0.088	7.62346660060961e-22	Tuft
itpr1a	1.05926741938524e-25	3.68369	0.258	0.043	2.22806308993492e-21	Tuft
tanc2a1	3.83723741014645e-25	2.99073	0.381	0.09	8.07124516850203e-21	Tuft
grk6	7.06383363951276e-25	2.93681	0.495	0.155	1.48580676773511e-20	Tuft
pdia6	3.09764175615346e-24	3.82434	0.289	0.056	6.51557966989319e-20	Tuft
ptmab2	4.01074567560198e-24	1.86638	0.773	0.422	8.4362024540612e-20	Tuft
cnpy1	7.43802588356023e-23	4.03489	0.32	0.072	1.56451436434806e-18	Tuft
sptbn2	7.55393594030426e-23	3.28021	0.299	0.062	1.5888948856836e-18	Tuft
casz1	4.81873554557554e-22	2.78556	0.619	0.289	1.01357283465636e-17	Tuft
si:ch211-286b5.5	4.04587707842487e-21	3.41481	0.258	0.051	8.51009784675887e-17	Tuft
calr3a1	5.26992903884691e-21	3.05785	0.443	0.144	1.10847687403106e-16	Tuft
sorl1	6.75817339133383e-21	2.78968	0.299	0.065	1.42151419113316e-16	Tuft
plekha1b	8.72023996490441e-21	3.27856	0.258	0.051	1.83421527421799e-16	Tuft
mbnl31	1.24628323710188e-20	2.30503	0.639	0.313	2.6214321609201e-16	Tuft
tubb2b2	1.7726625543069e-20	2.57974	0.495	0.181	3.72861841672913e-16	Tuft
mid1ip1b2	1.84681460250469e-20	2.7477	0.454	0.149	3.88458983490837e-16	Tuft
jpt1b	4.30479351322319e-20	2.46112	0.32	0.075	9.05470267571365e-16	Tuft
lasp1	1.29038834372313e-19	2.57022	0.485	0.174	2.71420284218723e-15	Tuft
gig2h2	1.29665260515209e-19	3.06058	0.351	0.095	2.7273790896769e-15	Tuft
cotl13	1.30353406482629e-19	3.21087	0.505	0.203	2.74185355195562e-15	Tuft
gab2	2.06714115205478e-19	1.97193	0.361	0.093	4.34802469923202e-15	Tuft
card11	2.14581138748571e-19	2.8971	0.299	0.07	4.51349967243744e-15	Tuft
nav2b	2.64024862368895e-19	3.10966	0.278	0.063	5.55349895506734e-15	Tuft
sik1	7.87642431930533e-19	2.89577	0.268	0.059	1.65672709132268e-14	Tuft
hmgn22	1.55272825585546e-18	1.61262	0.557	0.224	3.26600861336637e-14	Tuft
krt18a.12	1.61546425093341e-18	1.02742	0.639	0.254	3.39796750541335e-14	Tuft
kctd5a1	1.63096850475628e-18	2.06873	0.433	0.14	3.43057915290437e-14	Tuft
tuft1a	2.08872050694149e-18	2.88392	0.371	0.111	4.39341471430074e-14	Tuft
gpx4a1	3.07441615846407e-18	2.12732	0.67	0.381	6.46672694771332e-14	Tuft
hsp70l	4.19671317797531e-18	0.856317	0.979	0.731	8.82736649855328e-14	Tuft
ubald1a	4.58695378794994e-18	3.33972	0.309	0.082	9.64819859757389e-14	Tuft
tmem104	4.81974595800186e-18	3.33253	0.34	0.097	1.01378536480611e-13	Tuft
arid5b	7.30649511930376e-18	2.29849	0.464	0.167	1.53684818339435e-13	Tuft
map7d3	4.51619353943298e-17	3.09511	0.289	0.074	9.49936149084334e-13	Tuft
il13ra1	5.66142250249892e-17	3.23861	0.258	0.061	1.19082360917562e-12	Tuft
hepacam21	1.15897101068698e-16	2.67455	0.278	0.068	2.43777962387899e-12	Tuft
sdf4	1.34709805782198e-16	3.28605	0.34	0.104	2.83348605482275e-12	Tuft
ldhba2	1.4358366391013e-16	2.03961	0.402	0.129	3.02013878668567e-12	Tuft
hmgn61	4.42169059087662e-16	1.98984	0.598	0.3	9.30058398884987e-12	Tuft
pip4k2ca	7.32720726221663e-16	2.9975	0.278	0.073	1.54120477553464e-11	Tuft
gnal	9.21489592108716e-16	2.26976	0.588	0.312	1.93826120804147e-11	Tuft
marcksl1a1	1.1434224672267e-15	2.02917	0.34	0.098	2.40507481756465e-11	Tuft
canx	1.2959439141935e-15	2.75902	0.464	0.196	2.72588842911462e-11	Tuft
pde4ba	2.66146144334357e-15	1.87811	0.278	0.07	5.59811799992887e-11	Tuft
rgs5a1	7.89444776854243e-15	1.20696	0.392	0.124	1.66051814363521e-10	Tuft
camk2d1	2.02355368284619e-14	3.31268	0.464	0.219	4.25634281649867e-10	Tuft
il6st	2.24105508800589e-14	2.29021	0.402	0.147	4.71383527211159e-10	Tuft
nectin1b2	3.03688373056924e-14	1.76484	0.557	0.271	6.38778123887934e-10	Tuft
grb10a	7.41355954641962e-14	2.06532	0.278	0.079	1.5593681149939e-09	Tuft
man1a1	8.97694324000764e-14	2.05705	0.639	0.404	1.88821024110321e-09	Tuft
tex2	9.30780981185649e-14	2.80877	0.371	0.142	1.95780471582589e-09	Tuft
mast21	1.23719016666485e-13	2.25858	0.526	0.268	2.60230579656285e-09	Tuft
hsp70.21	1.46837346231296e-13	0.640016	0.897	0.61	3.08857674062908e-09	Tuft
ppp3ccb	1.53729722297628e-13	2.90102	0.32	0.106	3.2335509788083e-09	Tuft
chd4b1	1.22427071945044e-12	2.04684	0.433	0.186	2.57513103129206e-08	Tuft
hsp70.31	1.25745525381035e-12	0.870137	0.804	0.515	2.64493138086469e-08	Tuft
macf1a	1.3288303642888e-12	1.89803	0.557	0.308	2.79506178824507e-08	Tuft
atf6	1.91432459598944e-12	2.52924	0.299	0.099	4.02659035520418e-08	Tuft
abhd17c	2.49024146902713e-12	2.86335	0.268	0.082	5.23797390595167e-08	Tuft
jak1	3.18646460154459e-12	1.88036	0.485	0.231	6.70240964288888e-08	Tuft
sash1a2	8.46513351220624e-12	2.17724	0.412	0.177	1.78055618295746e-07	Tuft
dnajb1b1	1.31535878841447e-11	0.971309	0.742	0.464	2.76672567555099e-07	Tuft
gnb1b	1.35249267253029e-11	2.0639	0.526	0.294	2.84483308740021e-07	Tuft
ralgapa2	2.09992102960109e-11	1.86312	0.536	0.301	4.41697389366293e-07	Tuft
zgc:1538671	3.42043946542511e-11	2.05947	0.526	0.3	7.19455237157518e-07	Tuft
fosab1	3.474601131644e-11	1.10333	0.701	0.437	7.30847602029999e-07	Tuft
tax1bp1b	3.76695365638525e-11	2.3177	0.433	0.207	7.92341032084074e-07	Tuft
galnt1	4.48410203804405e-11	1.25491	0.588	0.323	9.43186022682185e-07	Tuft
maml3	5.16063526155196e-11	2.80648	0.32	0.123	1.08548802091484e-06	Tuft
tagln21	7.44218690365363e-11	1.97267	0.505	0.286	1.5653895933145e-06	Tuft
dip2ca	1.44672938099854e-10	2.40593	0.299	0.11	3.04305057999233e-06	Tuft
sh3bgrl	1.48589499875855e-10	2.12724	0.402	0.187	3.12543154038874e-06	Tuft
sec11a	1.59946486585068e-10	2.56551	0.278	0.098	3.36431439883031e-06	Tuft
h3f3d1	1.71363467870133e-10	1.58615	0.608	0.402	3.60445918318038e-06	Tuft
cox6a13	3.98430358938776e-10	1.85836	0.433	0.216	8.38058416991822e-06	Tuft
myo6a	5.02932436388782e-10	2.51903	0.309	0.124	1.05786808670016e-05	Tuft
shc1	5.79059409198264e-10	1.88406	0.536	0.322	1.21799356130763e-05	Tuft
nav2a	6.88715898860221e-10	2.51562	0.289	0.11	1.44864502166259e-05	Tuft
hsp70.11	7.27687697576384e-10	0.758875	0.773	0.565	1.53061830308217e-05	Tuft
dip2ba	7.30669351854532e-10	2.42041	0.299	0.116	1.53688991469082e-05	Tuft
snrpe1	8.53024604257995e-10	1.79411	0.258	0.086	1.79425195259627e-05	Tuft
nucks1a1	9.50576785022182e-10	2.31648	0.258	0.088	1.99944320961566e-05	Tuft
serp12	1.40607665858205e-09	2.59831	0.33	0.142	2.95754164366149e-05	Tuft
si:ch211-71m22.11	1.98109383944015e-09	2.64719	0.289	0.113	4.16703278187842e-05	Tuft
hopx2	2.38421768871345e-09	2.65937	0.309	0.127	5.01496348643986e-05	Tuft
ubb1	2.52851840979491e-09	0.772302	0.814	0.642	5.31848562316261e-05	Tuft
pld1a	3.13685440722558e-09	1.9262	0.546	0.368	6.59805956015829e-05	Tuft
anxa11a1	4.77024018199493e-09	1.77779	0.505	0.307	0.000100337	Tuft
tuba8l42	5.84225727462957e-09	1.68329	0.423	0.215	0.000122886	Tuft
agfg1a	7.0117203555705e-09	2.0818	0.289	0.114	0.000147485	Tuft
hdac4	7.85663726662248e-09	1.91257	0.608	0.458	0.000165257	Tuft
cox8a	1.1986018088138e-08	1.46615	0.392	0.186	0.000252114	Tuft
pde7a	1.27177186892404e-08	1.42842	0.505	0.3	0.000267504	Tuft
fryl	1.36073543560578e-08	1.98803	0.32	0.141	0.000286217	Tuft
mef2d	1.3803491341835e-08	2.5936	0.402	0.216	0.000290343	Tuft
psma5	2.09303882085003e-08	2.17379	0.258	0.098	0.00044025	Tuft
ENSDARG00000035679	2.7540026091685e-08	1.53053	0.258	0.097	0.000579277	Tuft
CABZ01080568.12	4.73918724028557e-08	1.72198	0.464	0.259	0.000996841	Tuft
dab2ipb	5.52638622470497e-08	1.98618	0.381	0.2	0.00116242	Tuft
cldn15la3	6.55643336429433e-08	1.02984	0.649	0.523	0.00137908	Tuft
krtcap21	8.21263347659531e-08	2.34078	0.309	0.144	0.00172745	Tuft
cirbpa2	1.0101151848381e-07	1.31317	0.515	0.332	0.00212468	Tuft
foxp1a2	1.21598333449435e-07	2.79062	0.351	0.184	0.0025577	Tuft
strbp	1.51564858123892e-07	2.10002	0.278	0.119	0.00318802	Tuft
gapdhs	1.69533548336447e-07	0.860645	0.32	0.131	0.00356597	Tuft
selenow11	2.41618894156022e-07	1.75044	0.536	0.379	0.00508221	Tuft
ENSDARG000000314351	3.33746488254087e-07	1.33517	0.588	0.466	0.00702002	Tuft
sdc42	3.36256273357343e-07	1.71905	0.412	0.23	0.00707281	Tuft
gipc2	3.89359016514527e-07	1.75398	0.505	0.355	0.00818978	Tuft
skap2	6.66093848364621e-07	1.83202	0.361	0.193	0.0140106	Tuft
psmb11	6.72677340603026e-07	1.92569	0.309	0.15	0.0141491	Tuft
ubc	7.85248335588118e-07	1.19353	0.619	0.501	0.0165169	Tuft
tsc22d11	8.34983991719574e-07	1.69857	0.33	0.167	0.0175631	Tuft
h3f3b.12	8.68635406327719e-07	1.20407	0.464	0.288	0.0182709	Tuft
tmed101	8.96680203666878e-07	2.3194	0.299	0.148	0.0188608	Tuft
sypl2a3	9.17056734990066e-07	2.10756	0.299	0.147	0.0192894	Tuft
daam1b	1.54641965291628e-06	2.10313	0.412	0.261	0.0325274	Tuft
hspbp12	1.85043852235327e-06	1.51611	0.423	0.249	0.0389221	Tuft
psme2	1.93865935070238e-06	1.52692	0.309	0.151	0.0407778	Tuft
gse1	2.29681330999154e-06	0.792037	0.371	0.187	0.0483112	Tuft
cdx1b3	2.61670205051932e-06	1.52034	0.505	0.372	0.0550397	Tuft
suco1	2.81703057882565e-06	1.89586	0.268	0.124	0.0592534	Tuft
cmah2	3.02363789461627e-06	1.87114	0.381	0.223	0.0635992	Tuft
h2az2b2	3.35422178166428e-06	1.54952	0.289	0.138	0.0705527	Tuft
si:dkey-100n23.3	4.53215685083594e-06	1.71633	0.309	0.159	0.0953294	Tuft
spcs11	4.63360495074576e-06	2.07431	0.299	0.157	0.0974632	Tuft
dad11	4.77838197670516e-06	1.87719	0.392	0.251	0.100508	Tuft
hif1ab	4.96447309631198e-06	1.79764	0.392	0.244	0.104423	Tuft
hspa4a1	5.6580232781766e-06	1.11892	0.557	0.413	0.119011	Tuft
si:ch211-79k12.11	6.43153925754495e-06	1.74834	0.474	0.359	0.135281	Tuft
hsp90aa1.21	6.45392409240712e-06	0.568911	0.742	0.568	0.135752	Tuft
ssr22	6.94667614148521e-06	1.74928	0.423	0.289	0.146116	Tuft
si:ch211-222l21.12	7.0282055830896e-06	0.704664	0.526	0.323	0.147831	Tuft
psmb21	8.34717993832725e-06	1.69396	0.289	0.148	0.175575	Tuft
prdx42	1.04686949005362e-05	2.38732	0.278	0.147	0.220199	Tuft
atf7ip1	1.13775462342857e-05	1.62132	0.351	0.199	0.239315	Tuft
hivep2a	1.29533136769847e-05	1.89503	0.454	0.336	0.27246	Tuft
si:ch211-137i24.102	1.36768961310194e-05	1.01376	0.577	0.445	0.28768	Tuft
h1-03	1.42727527387108e-05	1.75104	0.299	0.158	0.300213	Tuft
psme1	1.65012613644159e-05	1.5501	0.351	0.208	0.347088	Tuft
pdia31	1.96647016973635e-05	1.58297	0.474	0.368	0.413627	Tuft
grb2b	2.14923537771339e-05	2.10148	0.402	0.276	0.45207	Tuft
pomp1	2.99376584555197e-05	1.78685	0.309	0.175	0.629709	Tuft
rsrp11	4.24803811961707e-05	0.674707	0.722	0.612	0.893532	Tuft
ddx5	4.56915400677542e-05	1.10282	0.454	0.304	0.961076	Tuft
sec61b1	4.64316884801748e-05	1.71961	0.412	0.299	0.976644	Tuft
csk	4.75431754653983e-05	1.66631	0.268	0.14	1	Tuft
fbrsl1	4.89329570949561e-05	1.46289	0.351	0.209	1	Tuft
wsb12	5.88030917912631e-05	1.91033	0.278	0.151	1	Tuft
capns1b	6.69008695125392e-05	1.83964	0.258	0.133	1	Tuft
calm3b2	7.94632367580154e-05	1.36382	0.32	0.183	1	Tuft
prelid3b1	9.34918735628061e-05	1.65964	0.32	0.189	1	Tuft
elovl1b2	9.6225036281645e-05	1.05261	0.32	0.175	1	Tuft
h3f3c2	0.000105023	1.6787	0.289	0.162	1	Tuft
tmem176l.21	0.00010611	2.04301	0.309	0.186	1	Tuft
mvp	0.000115628	1.18785	0.505	0.39	1	Tuft
calml4a1	0.000124724	1.45704	0.34	0.214	1	Tuft
sub1a2	0.000166969	1.26645	0.289	0.159	1	Tuft
nbas	0.00017109	2.11513	0.289	0.175	1	Tuft
gpx1b1	0.00017618	1.8158	0.371	0.248	1	Tuft
ENSDARG00000002369	0.000176484	0.570056	0.701	0.616	1	Tuft
cox6b12	0.000177184	1.34447	0.443	0.352	1	Tuft
ppp1r12a1	0.000181493	1.65074	0.392	0.264	1	Tuft
glrx2	0.000189357	1.09889	0.433	0.309	1	Tuft
hmgn72	0.000204421	1.33106	0.34	0.213	1	Tuft
ost42	0.000209436	1.80324	0.33	0.217	1	Tuft
ksr1b	0.00021241	2.2635	0.268	0.156	1	Tuft
hoxc3a	0.000221117	1.87801	0.278	0.165	1	Tuft
llgl2	0.000273956	1.92389	0.258	0.148	1	Tuft
pnisr	0.000278977	1.45137	0.278	0.163	1	Tuft
cox7a2a1	0.00029806	1.11573	0.371	0.249	1	Tuft
oaz1b1	0.000303235	1.29197	0.309	0.186	1	Tuft
ahsa1b2	0.000376356	1.16355	0.289	0.162	1	Tuft
ywhaqa2	0.000395443	1.26839	0.402	0.291	1	Tuft
foxp1b	0.00046285	1.36338	0.268	0.148	1	Tuft
jund2	0.000472546	1.79871	0.268	0.158	1	Tuft
psma31	0.000484896	1.12943	0.258	0.143	1	Tuft
f11r.11	0.000494043	1.65278	0.258	0.149	1	Tuft
atp5mc11	0.000611434	1.15294	0.454	0.359	1	Tuft
ssr32	0.000656971	1.77919	0.361	0.271	1	Tuft
mical2b1	0.000665946	1.53363	0.412	0.334	1	Tuft
tbl1xr1a	0.000751528	1.3199	0.268	0.158	1	Tuft
bcas3	0.000905563	1.52283	0.392	0.288	1	Tuft
ube2e3	0.000981343	1.1537	0.351	0.241	1	Tuft
sec61g1	0.00101406	0.7935	0.691	0.664	1	Tuft
xbp11	0.00102464	1.14761	0.485	0.418	1	Tuft
lrba	0.00110299	1.32392	0.464	0.391	1	Tuft
psip1b	0.00113803	1.47919	0.33	0.228	1	Tuft
stt3b1	0.00114123	1.34245	0.392	0.292	1	Tuft
atrx	0.00153394	1.0183	0.351	0.24	1	Tuft
si:dkeyp-73b11.82	0.00156441	0.609016	0.619	0.538	1	Tuft
ptmaa1	0.00157139	0.577605	0.485	0.353	1	Tuft
fam32a	0.00160838	1.29874	0.309	0.208	1	Tuft
pik3cb1	0.00162491	1.65277	0.278	0.186	1	Tuft
ENSDARG00000059587	0.00165451	1.21005	0.289	0.184	1	Tuft
grk3	0.00183297	1.70925	0.268	0.172	1	Tuft
ptprga	0.00183796	1.67137	0.258	0.157	1	Tuft
si:dkey-42i9.41	0.00206933	1.2698	0.289	0.192	1	Tuft
gnb1a1	0.00212626	1.08148	0.392	0.298	1	Tuft
kmt2ca	0.00213304	1.23392	0.402	0.311	1	Tuft
chd9	0.00223553	1.21442	0.351	0.248	1	Tuft
pdcd4b1	0.00227377	0.834964	0.474	0.375	1	Tuft
rbx12	0.00235639	1.42882	0.299	0.205	1	Tuft
zgc:1935411	0.00259042	1.03186	0.423	0.34	1	Tuft
jun2	0.00311774	0.668988	0.557	0.455	1	Tuft
ube2na	0.00322528	1.52822	0.258	0.168	1	Tuft
ier2b2	0.00368982	0.749066	0.402	0.282	1	Tuft
ucp22	0.00371247	0.822177	0.299	0.191	1	Tuft
ENSDARG000000444411	0.00401771	1.25191	0.454	0.42	1	Tuft
mef2aa	0.00439744	0.939829	0.34	0.24	1	Tuft
calm2a2	0.00489757	1.52512	0.33	0.245	1	Tuft
ier2a2	0.00526935	1.15444	0.289	0.194	1	Tuft
sema4ba	0.00546759	1.67101	0.258	0.174	1	Tuft
kdm4b	0.00563636	1.50762	0.278	0.196	1	Tuft
ddx61	0.00593757	1.16158	0.299	0.21	1	Tuft
tmem2583	0.00611986	1.26403	0.402	0.353	1	Tuft
camk2g2	0.00663343	1.84668	0.32	0.245	1	Tuft
mif2	0.00803949	0.973418	0.278	0.19	1	Tuft
h3f3b.1.11	0.00956447	1.42369	0.278	0.199	1	Tuft
zbtb201	0.00985756	0.884874	0.474	0.408	1	Tuft
scg3	0	8.4962	0.923	0.012	0	Endocrine
scg5	0	9.89621	0.808	0.004	0	Endocrine
spon1b	0	6.49306	0.712	0.013	0	Endocrine
syt1a	0	8.82179	0.681	0.003	0	Endocrine
fev1	0	6.2987	0.696	0.019	0	Endocrine
cldnh	0	5.5632	0.692	0.02	0	Endocrine
neurod1	0	10.2722	0.654	0.001	0	Endocrine
rtn1a	0	6.67825	0.631	0.012	0	Endocrine
cacna1ha	0	8.08559	0.612	0.006	0	Endocrine
rims2a	0	9.42407	0.588	0.003	0	Endocrine
scgn	0	7.33125	0.588	0.009	0	Endocrine
dll4	0	5.04151	0.554	0.027	0	Endocrine
c2cd4a	0	7.04474	0.538	0.012	0	Endocrine
egr4	0	8.55997	0.523	0.004	0	Endocrine
ENSDARG00000095034	0	8.09047	0.504	0.003	0	Endocrine
ENSDARG00000075126	0	6.88024	0.504	0.01	0	Endocrine
pax6b	0	8.48785	0.477	0.002	0	Endocrine
LO018188.1	0	6.47678	0.485	0.01	0	Endocrine
cacna1bb	0	5.63761	0.496	0.026	0	Endocrine
kcnma1a	0	8.01739	0.469	0.003	0	Endocrine
si:ch211-237l4.6	0	7.9898	0.458	0.002	0	Endocrine
pcsk1nl	0	7.27562	0.438	0.002	0	Endocrine
cplx21	0	5.1731	0.458	0.023	0	Endocrine
vwa5b2	0	8.41033	0.423	0.003	0	Endocrine
cacna1c	0	5.67273	0.427	0.01	0	Endocrine
arvcfb	0	6.57851	0.423	0.009	0	Endocrine
cacna1ba	0	6.85089	0.415	0.006	0	Endocrine
ENSDARG00000088842	0	5.15918	0.419	0.017	0	Endocrine
akap12b	0	5.60672	0.408	0.008	0	Endocrine
nrxn1a	0	6.95063	0.4	0.003	0	Endocrine
gfra1a	0	7.79738	0.388	0.005	0	Endocrine
cpe	0	4.40947	0.392	0.013	0	Endocrine
agbl4.1	0	6.07735	0.369	0.006	0	Endocrine
cadm1a	0	6.40684	0.362	0.006	0	Endocrine
cacna2d2a	0	6.25945	0.365	0.013	0	Endocrine
insm1b	0	7.42435	0.354	0.003	0	Endocrine
zgc:101731	0	7.09446	0.354	0.007	0	Endocrine
cacna2d1a	0	7.24723	0.342	0.003	0	Endocrine
rem2	0	9.07422	0.338	0.001	0	Endocrine
unc5da	0	6.0062	0.342	0.008	0	Endocrine
ccka	0	9.90982	0.338	0.005	0	Endocrine
cadpsa	0	7.4225	0.335	0.005	0	Endocrine
olfm2a	0	9.29281	0.323	0.001	0	Endocrine
vamp2	0	6.51517	0.319	0.002	0	Endocrine
camk2n1a	0	7.52245	0.319	0.003	0	Endocrine
pcloa	0	8.55517	0.315	0.001	0	Endocrine
gfra3	0	8.2163	0.315	0.002	0	Endocrine
brsk2b	0	6.54182	0.319	0.007	0	Endocrine
nalcn	0	7.0534	0.315	0.003	0	Endocrine
cabp2a	0	8.97537	0.312	0.001	0	Endocrine
plcxd3	0	9.19017	0.312	0.001	0	Endocrine
tspan7b	0	7.02714	0.315	0.004	0	Endocrine
galn	0	10.028	0.315	0.006	0	Endocrine
atp1b1b	0	9.25059	0.308	0.001	0	Endocrine
snap25a	0	10.8039	0.308	0.001	0	Endocrine
gabbr1b	0	6.3248	0.308	0.005	0	Endocrine
ptprna	0	7.20275	0.304	0.003	0	Endocrine
nkx2.2a	0	6.53387	0.304	0.004	0	Endocrine
tac3a	0	10.4026	0.296	0.002	0	Endocrine
adcy1a	0	7.96728	0.292	0.003	0	Endocrine
atp6v0cb	0	5.48155	0.296	0.007	0	Endocrine
gck	0	8.98381	0.288	0.001	0	Endocrine
cacna1ia	0	8.08442	0.285	0.002	0	Endocrine
pclob	0	8.06297	0.281	0.001	0	Endocrine
scg2b	0	9.16322	0.277	0.001	0	Endocrine
nrcama	0	7.62038	0.273	0.002	0	Endocrine
rapgef4	0	8.06094	0.269	0.002	0	Endocrine
myt1b	0	6.6848	0.269	0.003	0	Endocrine
etv1	0	9.69193	0.265	0.001	0	Endocrine
chga	0	7.24843	0.262	0.002	0	Endocrine
nmu	0	9.55365	0.254	0.001	0	Endocrine
isl1	0	9.75786	0.25	0.001	0	Endocrine
stxbp5l	0	8.08092	0.25	0.001	0	Endocrine
ctnna2	4.0136425132505e-304	5.89655	0.373	0.015	8.44229566237111e-300	Endocrine
adcyap1a	9.42810680676504e-303	10.1469	0.25	0.005	1.98310798573496e-298	Endocrine
mdkb	5.76858713578535e-301	5.38017	0.323	0.01	1.21336461814109e-296	Endocrine
tox2	1.16997108607516e-278	4.10762	0.623	0.056	2.46091718245049e-274	Endocrine
syt11a	2.97136699482942e-269	4.72748	0.25	0.006	6.24997333692421e-265	Endocrine
stxbp5a	4.92911159199639e-269	4.37088	0.335	0.013	1.03678933226052e-264	Endocrine
insl5a	5.27573574587176e-240	10.605	0.404	0.026	1.10969825678667e-235	Endocrine
kcnh3	9.54678712483644e-240	6.83745	0.262	0.008	2.0080712038381e-235	Endocrine
ENSDARG000000768581	5.69189681891171e-226	5.03719	0.485	0.042	1.19723357688989e-221	Endocrine
pdx1	1.92544441794941e-223	7.60761	0.292	0.013	4.04997978871479e-219	Endocrine
abcc8	1.62109926727877e-213	6.15997	0.281	0.012	3.40982019879417e-209	Endocrine
calm1b1	3.07754248368892e-212	3.26437	0.596	0.067	6.47330286019128e-208	Endocrine
ncam1a	1.52609986316662e-196	4.45051	0.342	0.022	3.20999845218466e-192	Endocrine
fgf13a	7.13633473359279e-189	4.25885	0.258	0.012	1.50105664786391e-184	Endocrine
icn2	2.13713107615645e-188	3.27756	0.965	0.275	4.49524150558747e-184	Endocrine
ly97.3	1.76633499986298e-179	5.15453	0.25	0.012	3.7153090387118e-175	Endocrine
ret	1.89263437509451e-175	4.95563	0.423	0.042	3.9809671445738e-171	Endocrine
gcga	1.94171693482309e-169	5.58302	0.512	0.068	4.08420740070688e-165	Endocrine
runx1t1	9.2873240306109e-154	4.01827	0.277	0.018	1.9534957365987e-149	Endocrine
rap1gap1	2.86592039409033e-150	3.60259	0.408	0.043	6.02817695692961e-146	Endocrine
rgs5a2	1.13711720347368e-140	2.48427	0.638	0.113	2.39181232578654e-136	Endocrine
mctp2b	4.6959440926108e-140	3.85568	0.388	0.043	9.87744880439756e-136	Endocrine
kcnn3	2.10155208742566e-133	4.14771	0.269	0.02	4.42040466069113e-129	Endocrine
tmem178b	1.34837656311405e-124	4.7824	0.254	0.02	2.8361752628541e-120	Endocrine
anxa43	6.92592097686572e-123	2.63706	0.954	0.494	1.45679821827394e-118	Endocrine
hepacam22	1.3222880260843e-114	3.30767	0.415	0.06	2.78130063406571e-110	Endocrine
sorl11	5.58791607624699e-112	3.21254	0.408	0.058	1.17536226747779e-107	Endocrine
bag3	1.7290377416823e-111	3.31045	0.542	0.11	3.63685798585454e-107	Endocrine
gapdhs1	8.97434200121159e-104	2.17797	0.585	0.121	1.88766309653485e-99	Endocrine
alcamb	1.99674716406699e-103	4.07111	0.331	0.043	4.19995798489851e-99	Endocrine
tspan7	1.69004738175041e-102	4.11833	0.312	0.038	3.55484566277381e-98	Endocrine
errfi1a	6.96044887054707e-102	3.98539	0.373	0.056	1.46406081543087e-97	Endocrine
gnao1a1	1.37480547367492e-101	2.31884	0.465	0.078	2.89176583332783e-97	Endocrine
gpx31	9.53252334826627e-101	3.39525	0.304	0.036	2.00507096107433e-96	Endocrine
pcbd1	1.55792205871699e-99	3.70018	0.388	0.062	3.27693325830532e-95	Endocrine
doc2b	8.33210016142934e-99	3.40366	0.288	0.033	1.75257394795505e-94	Endocrine
foxp4	7.18734345157977e-97	2.61878	0.354	0.05	1.51178582160529e-92	Endocrine
sorcs2	1.58027249029393e-95	3.6746	0.25	0.025	3.32394515608426e-91	Endocrine
ENSDARG000000915031	2.6030729023498e-90	3.43756	0.358	0.056	5.47530354280257e-86	Endocrine
elovl1a1	4.07580395957892e-89	3.35864	0.354	0.056	8.5730460485783e-85	Endocrine
tm4sf41	1.64510053171626e-87	1.89703	0.954	0.597	3.46030445841197e-83	Endocrine
vat1	5.27456370387332e-87	2.65344	0.4	0.069	1.10945172947272e-82	Endocrine
appb	2.9940231091232e-86	3.437	0.269	0.033	6.29762820772973e-82	Endocrine
cldn15la4	1.4976117121935e-85	2.071	0.888	0.514	3.1500764754278e-81	Endocrine
calm3a.1	2.0472045076026e-85	3.93616	0.35	0.057	4.30608996129131e-81	Endocrine
aldocb	2.44327829450409e-85	2.26933	0.327	0.046	5.1391915646599e-81	Endocrine
ece2b	3.42908237025064e-84	2.0756	0.412	0.073	7.21273185758519e-80	Endocrine
pcdh2g28	5.86700345410619e-84	2.77394	0.281	0.036	1.2340655065367e-79	Endocrine
fxyd12	8.14417172762112e-84	2.72175	0.45	0.093	1.71304508118783e-79	Endocrine
eml22	3.69216720572965e-82	3.30171	0.354	0.06	7.76610450053175e-78	Endocrine
si:ch211-195b15.8	6.37536945978726e-81	3.87152	0.25	0.03	1.34099521217165e-76	Endocrine
spsb4a1	8.86653117983271e-81	3.19139	0.269	0.035	1.86498616836601e-76	Endocrine
sh3bgrl21	6.72144361022777e-80	3.34102	0.308	0.046	1.41378844897531e-75	Endocrine
eno1a	1.71265204708417e-79	2.54593	0.358	0.059	3.60239231583685e-75	Endocrine
capns1b1	1.92441695943108e-78	2.89295	0.492	0.125	4.04781863246732e-74	Endocrine
pbxip1b2	9.71449718996197e-78	2.25185	0.573	0.158	2.0433473389366e-73	Endocrine
dmd	7.80416240786507e-73	3.16642	0.304	0.048	1.64152752087034e-68	Endocrine
rnasekb	4.03019618075343e-69	3.31839	0.285	0.046	8.47711464659677e-65	Endocrine
deptor	1.10976841402193e-68	2.71784	0.427	0.101	2.33428688205372e-64	Endocrine
hsp90aa1.22	4.40980958659903e-67	1.59417	0.954	0.559	9.2755934844524e-63	Endocrine
elovl1b3	2.30606029703627e-66	2.1208	0.558	0.166	4.85056722878609e-62	Endocrine
klhl5	2.3766755021631e-66	3.72629	0.25	0.037	4.99909925124987e-62	Endocrine
ENSDARG00000002506	2.95377714109817e-65	3.21725	0.277	0.045	6.21297483858589e-61	Endocrine
hsp70l1	4.68620413296738e-65	1.30261	0.992	0.726	9.8569617732836e-61	Endocrine
magi1b	2.19146991485136e-64	2.32266	0.288	0.048	4.60953781889835e-60	Endocrine
tango2	3.83905334472206e-64	3.33474	0.408	0.102	8.07506480528838e-60	Endocrine
jun3	4.39876982963159e-64	2.04553	0.812	0.446	9.25237245964708e-60	Endocrine
aopep	9.78113388989529e-64	2.92236	0.323	0.062	2.05736370240058e-59	Endocrine
dgkza	4.78895996416506e-63	2.07594	0.673	0.273	1.00730983886248e-58	Endocrine
rnf130	1.42707423992241e-62	2.18658	0.292	0.049	3.00170795625281e-58	Endocrine
itpr1b	6.08834152392905e-62	3.63011	0.262	0.043	1.28062175614324e-57	Endocrine
hmgb3a1	7.48013090507959e-62	3.14498	0.304	0.057	1.57337073457444e-57	Endocrine
grn1	9.23234772757865e-62	2.72546	0.312	0.059	1.94193202101889e-57	Endocrine
nucb2b1	3.74668690083072e-58	3.16989	0.442	0.131	7.88078122720733e-54	Endocrine
txn1	4.10872767967989e-58	2.54022	0.335	0.07	8.64229780143869e-54	Endocrine
hsp70.22	4.2511844114934e-57	1.18333	0.958	0.603	8.94194129113522e-53	Endocrine
ctsla1	1.11440790229269e-54	3.02284	0.331	0.075	2.34404558168245e-50	Endocrine
hmgn62	2.7848063926641e-54	1.96086	0.658	0.294	5.85756176632968e-50	Endocrine
hsp70.12	4.10926719502704e-53	1.05534	0.942	0.557	8.64343261801987e-49	Endocrine
gpd1b1	6.80327503704944e-53	2.86104	0.462	0.152	1.43100087129298e-48	Endocrine
ppdpfb1	7.46551650506394e-53	2.75406	0.404	0.11	1.57029674167515e-48	Endocrine
zgc:1232841	1.14945928982647e-52	3.48377	0.369	0.098	2.417772670221e-48	Endocrine
sema5a	1.67810677186529e-52	2.71612	0.488	0.17	3.52972978394145e-48	Endocrine
fosab2	5.04337722532693e-52	1.98325	0.769	0.43	1.06082396557527e-47	Endocrine
ENSDARG00000059773	9.89818855928724e-52	3.46901	0.277	0.057	2.08198498156048e-47	Endocrine
psip1b1	1.59868041620126e-51	2.65464	0.546	0.22	3.36266438743773e-47	Endocrine
dynll12	3.12037034398227e-51	2.44779	0.473	0.158	6.56338698153231e-47	Endocrine
cst3	1.73601269427039e-50	2.56252	0.535	0.215	3.65152910112833e-46	Endocrine
sdk1a	9.36739572840889e-49	2.87577	0.408	0.122	1.97033801751353e-44	Endocrine
alcama	2.7778834253592e-47	2.08871	0.308	0.07	5.84299999690054e-43	Endocrine
hsp70.32	1.38144114697235e-46	1.15687	0.885	0.508	2.90572330854165e-42	Endocrine
hbegfb	5.88286063156734e-46	4.73091	0.354	0.102	1.23740090524387e-41	Endocrine
hist2h2l	1.4133400192974e-45	2.53954	0.412	0.129	2.97281939659016e-41	Endocrine
dhcr7	9.28207015346423e-45	2.91571	0.338	0.093	1.95239063607967e-40	Endocrine
h3f3b.13	1.32720119405094e-44	1.76034	0.615	0.281	2.79163499156674e-40	Endocrine
lgals2b2	6.92625198884905e-43	0.850443	0.985	0.855	1.45686784333451e-38	Endocrine
si:ch73-1a9.32	2.12233349345257e-40	1.48139	0.631	0.3	4.46411627012813e-36	Endocrine
atp2b4	2.26892860009806e-40	2.28955	0.331	0.092	4.77246441744626e-36	Endocrine
si:ch211-137i24.103	1.02161543940796e-39	1.46776	0.742	0.438	2.14886591525071e-35	Endocrine
map4l	1.64257577706395e-39	2.75793	0.35	0.108	3.45499388947631e-35	Endocrine
ppiab3	1.9950036265496e-37	1.07686	0.885	0.697	4.19629062808442e-33	Endocrine
si:dkeyp-73b11.83	2.32340805530535e-37	1.21504	0.792	0.531	4.88705650352928e-33	Endocrine
calm1a1	4.35391907923649e-37	2.03496	0.415	0.147	9.15803339126603e-33	Endocrine
glula	1.28883069203521e-36	2.27574	0.338	0.104	2.71092647762686e-32	Endocrine
si:ch73-359m17.91	5.47577606848875e-36	1.6917	0.292	0.076	1.15177473824592e-31	Endocrine
gnai1	8.98385714874741e-36	2.42921	0.269	0.069	1.88966451266753e-31	Endocrine
ENSDARG000000023691	1.24260061042318e-35	1.37313	0.819	0.611	2.61368612396413e-31	Endocrine
ociad21	1.77837468464396e-35	2.14688	0.515	0.247	3.74063331168011e-31	Endocrine
ptprfb	4.88468887635332e-34	1.66483	0.638	0.388	1.02744545825216e-29	Endocrine
pnp4b	1.10461530045721e-33	2.65918	0.462	0.215	2.32344782298169e-29	Endocrine
cmah3	6.04919632753339e-33	2.1103	0.477	0.218	1.27238795553337e-28	Endocrine
jpt1b1	8.03102073962428e-33	2.01195	0.269	0.072	1.68924490237257e-28	Endocrine
cox8b1	9.00582334663961e-33	1.40473	0.715	0.482	1.89428488273218e-28	Endocrine
si:ch73-281n10.22	9.15185123265436e-33	2.02487	0.373	0.134	1.92500038827652e-28	Endocrine
fosb	1.36042215464258e-32	1.97078	0.258	0.067	2.86151196007519e-28	Endocrine
ENSDARG00000093374	2.20173053651818e-32	2.33521	0.269	0.074	4.63112001051233e-28	Endocrine
reep5	2.49414421170918e-32	1.97284	0.3	0.088	5.2461829349091e-28	Endocrine
ubb2	1.37174400996222e-31	1.17284	0.831	0.639	2.88532635055454e-27	Endocrine
hspa4a2	2.06144814434383e-31	1.30784	0.688	0.406	4.33605002681282e-27	Endocrine
h2ax12	5.12071926106016e-31	1.6941	0.512	0.239	1.07709208937139e-26	Endocrine
nectin1b3	8.89087358755354e-30	1.52188	0.538	0.266	1.87010635040601e-25	Endocrine
rgs42	3.16884318723708e-28	2.26215	0.342	0.131	6.66534476003448e-24	Endocrine
tmem176l.22	1.1929564279306e-27	1.92056	0.419	0.18	2.50926455050921e-23	Endocrine
xpnpep2	4.14512603262143e-27	3.1849	0.365	0.16	8.71885809701593e-23	Endocrine
jund3	4.14705303032238e-27	2.02243	0.377	0.154	8.7229113439801e-23	Endocrine
large2	1.01461611375077e-26	3.28189	0.285	0.099	2.13414353366338e-22	Endocrine
si:dkey-172h23.21	1.41180880289879e-26	1.59682	0.312	0.105	2.96959863601732e-22	Endocrine
ier2b3	2.1857798754581e-26	1.24116	0.562	0.275	4.59756939003856e-22	Endocrine
hopx3	3.46681699874616e-26	2.29606	0.323	0.123	7.29210287516267e-22	Endocrine
nr4a1	4.7245722895457e-26	1.27583	0.354	0.128	9.93766535383042e-22	Endocrine
hmgb1a1	9.27882941260029e-26	1.35683	0.615	0.379	1.95170897864635e-21	Endocrine
pam	1.04134829408499e-25	2.05117	0.388	0.17	2.19037200177836e-21	Endocrine
rap1gap2a	1.4711969842075e-25	2.39839	0.304	0.111	3.09451573658206e-21	Endocrine
eif1	1.5557707257607e-25	1.36634	0.623	0.397	3.27240814456505e-21	Endocrine
cited4b	1.99233587075901e-25	2.10387	0.25	0.076	4.1906792705545e-21	Endocrine
rab2a1	3.14975252561828e-25	1.70202	0.462	0.239	6.62518946238548e-21	Endocrine
tmem591	6.12247334019498e-25	1.90846	0.354	0.143	1.28780104237661e-20	Endocrine
mgst3b1	7.24798777592473e-25	1.48644	0.573	0.357	1.52454174878801e-20	Endocrine
ppap2d	2.00731872558676e-24	2.39241	0.25	0.081	4.2221942073992e-20	Endocrine
myo1ea	2.60414281422711e-24	2.07048	0.25	0.08	5.4775539954453e-20	Endocrine
hmgn73	3.45614315556108e-24	1.71842	0.431	0.208	7.26965151340718e-20	Endocrine
CABZ01080568.13	9.02178847622087e-24	1.72408	0.496	0.255	1.8976429880883e-19	Endocrine
srgap31	2.1647366466678e-23	1.16531	0.358	0.14	4.55330706260106e-19	Endocrine
si:ch211-222l21.13	2.42168156292826e-23	0.766538	0.619	0.317	5.09376499946331e-19	Endocrine
prdx43	5.06883407266148e-23	2.13111	0.338	0.143	1.06617855884361e-18	Endocrine
bckdk	6.165562461024e-23	2.33041	0.285	0.107	1.29686440805179e-18	Endocrine
pdcd4b2	1.92391241836593e-22	1.18762	0.596	0.37	4.04675738079089e-18	Endocrine
calml4a2	3.97091217094523e-22	1.81245	0.415	0.21	8.35241666036621e-18	Endocrine
cox7a2a2	4.99987498516742e-22	1.7103	0.454	0.245	1.05167370438011e-17	Endocrine
ywhaqb	5.41681463356002e-22	1.56531	0.5	0.292	1.13937279002301e-17	Endocrine
robo1	3.90550071466065e-21	1.83967	0.358	0.16	8.21483020321721e-17	Endocrine
si:dkey-204f11.64	9.25093076513523e-21	2.05381	0.331	0.146	1.94584077713854e-16	Endocrine
ddc	2.36345704553013e-20	2.81035	0.427	0.245	4.97129554956807e-16	Endocrine
tm4sf51	3.5425557447921e-20	1.61135	0.538	0.346	7.45141175359571e-16	Endocrine
ush1c	3.93166160177337e-20	1.4145	0.562	0.372	8.2698570131701e-16	Endocrine
higd1a	4.2678060554403e-20	2.14755	0.3	0.125	8.97690325701313e-16	Endocrine
dnajb1b2	4.35177914088869e-20	0.899348	0.696	0.46	9.15353224494527e-16	Endocrine
clstn12	5.41370379753265e-20	2.11304	0.273	0.107	1.13871845677302e-15	Endocrine
sub1a3	5.61362617202662e-20	1.64823	0.346	0.155	1.18077012902408e-15	Endocrine
sec11a1	6.38505906830539e-20	1.84434	0.258	0.095	1.34303332442736e-15	Endocrine
si:ch211-13k12.2	6.84494465858551e-20	1.82997	0.4	0.207	1.43976565948688e-15	Endocrine
atp6v1e1b	1.39601151181399e-19	2.09324	0.258	0.096	2.93637061394955e-15	Endocrine
tubb2b3	1.50977827760538e-19	1.7483	0.373	0.179	3.17566762911515e-15	Endocrine
ppp1r15a	1.91877690103078e-19	1.50864	0.354	0.158	4.03595533362815e-15	Endocrine
fthl27	2.3941707072946e-19	0.855737	0.762	0.563	5.03589866572345e-15	Endocrine
txnrd3	2.40758119262828e-19	2.0002	0.396	0.208	5.06410628057433e-15	Endocrine
qdpra	2.99274646719041e-19	2.04289	0.396	0.211	6.2949429190883e-15	Endocrine
etnk1	6.2819103714017e-19	1.57875	0.292	0.118	1.32133702752063e-14	Endocrine
kdm7ab	8.99426357776503e-19	1.80208	0.277	0.11	1.8918534009471e-14	Endocrine
socs3a1	1.61018870269138e-18	1.47806	0.331	0.141	3.38687091724105e-14	Endocrine
hspbp13	2.89347542651993e-18	1.91231	0.442	0.245	6.08613621214202e-14	Endocrine
ppp1caa1	7.86122242541425e-18	1.95454	0.319	0.148	1.65352952496163e-13	Endocrine
plekha6	1.09127936267324e-17	1.22695	0.423	0.226	2.29539701144689e-13	Endocrine
ldhba3	1.29160107607621e-17	1.34973	0.304	0.127	2.71675370341871e-13	Endocrine
ucp23	2.80225691208453e-17	1.47388	0.377	0.187	5.89426718887859e-13	Endocrine
nupr1b1	3.96313313434138e-17	2.30289	0.381	0.209	8.33605423477367e-13	Endocrine
cdh11	4.25606009469919e-17	1.4287	0.523	0.36	8.95219680319027e-13	Endocrine
sat1a.1	8.66852582386514e-17	0.783516	0.835	0.659	1.82333772179179e-12	Endocrine
calm3b3	3.54033225044575e-16	1.6044	0.354	0.18	7.44673485558759e-12	Endocrine
cmtm6	4.91307291797249e-16	2.36355	0.269	0.12	1.03341575756633e-11	Endocrine
cib11	1.44283693400463e-15	1.78436	0.3	0.144	3.03486320698534e-11	Endocrine
ENSDARG000000159783	1.84789638698978e-15	1.15094	0.477	0.295	3.88686526039429e-11	Endocrine
ddx51	2.37733694917251e-15	1.07322	0.485	0.301	5.00049053888945e-11	Endocrine
mcl1a	3.643569514781e-15	0.838993	0.696	0.513	7.66388411739035e-11	Endocrine
ENSDARG000000930581	5.39423224798497e-15	1.61122	0.3	0.146	1.13462281104116e-10	Endocrine
atrx1	7.78806047065065e-15	1.30596	0.412	0.236	1.63814063939666e-10	Endocrine
hnrnpa0b2	8.3940327122884e-15	1.83757	0.331	0.172	1.76560084070274e-10	Endocrine
sumo3a	8.65803770095631e-15	1.66309	0.254	0.11	1.82113165001915e-10	Endocrine
si:dkey-100n23.31	1.30726233052844e-14	1.50802	0.315	0.156	2.74969558603353e-10	Endocrine
ptprga1	1.5968431667683e-14	1.36504	0.312	0.154	3.35879991698045e-10	Endocrine
mid1ip1b3	1.6831306883459e-14	1.58628	0.304	0.148	3.54029708986677e-10	Endocrine
ube2e31	2.19794988629565e-14	1.35444	0.404	0.238	4.62316779083426e-10	Endocrine
spcs12	2.72250186416805e-14	1.44443	0.308	0.154	5.72651042109107e-10	Endocrine
sat1a.2	4.12759937858461e-14	0.850472	0.665	0.533	8.68199253291487e-10	Endocrine
si:dkeyp-72e1.62	9.8797174563054e-14	1.55425	0.315	0.167	2.07809976975928e-09	Endocrine
cox6c1	1.1432989428926e-13	0.8908	0.615	0.469	2.4048149964803e-09	Endocrine
zmiz1a1	1.70414067274513e-13	1.71379	0.308	0.157	3.5844894910521e-09	Endocrine
cox6a21	3.0432838330253e-13	0.762425	0.692	0.524	6.40124321438542e-09	Endocrine
sdc43	3.95711495345025e-13	1.07928	0.396	0.227	8.32339559308727e-09	Endocrine
tmem184a	4.39821164469636e-13	1.59336	0.412	0.27	9.25119837345432e-09	Endocrine
atf32	4.65161569313681e-13	2.07297	0.288	0.143	9.78420844894397e-09	Endocrine
mcl1b	3.96795145905054e-12	1.55567	0.25	0.118	8.34618909896691e-08	Endocrine
btg1	2.05447379670228e-11	0.51534	0.777	0.68	4.32138018398358e-07	Endocrine
cirbpa3	2.23714510280149e-11	0.678052	0.492	0.329	4.70561100923265e-07	Endocrine
ywhah	2.41045661808387e-11	1.77739	0.262	0.137	5.07015445047761e-07	Endocrine
hmgb2a2	2.46421993566949e-11	0.782779	0.423	0.262	5.1832402126872e-07	Endocrine
rsrp12	3.0115927291931e-11	0.548587	0.727	0.61	6.33458414658477e-07	Endocrine
ube2na1	3.732871204067e-11	1.42588	0.3	0.166	7.85172129063452e-07	Endocrine
stip12	4.00540132869245e-11	1.30732	0.385	0.238	8.4249611547717e-07	Endocrine
cox7b1	4.01339233689992e-11	0.837517	0.619	0.502	8.44176944143528e-07	Endocrine
zgc:162944	4.22686465099788e-11	1.18863	0.3	0.161	8.89078710690894e-07	Endocrine
oaz1a	4.97957329645066e-11	0.723471	0.662	0.549	1.04740344717543e-06	Endocrine
ppp2cb1	5.26237675217201e-11	1.45247	0.365	0.228	1.10688832605186e-06	Endocrine
ppp1r12a2	6.00034101467271e-11	1.52763	0.4	0.261	1.26211172902626e-06	Endocrine
ENSDARG000000444412	1.39527787785097e-10	0.875306	0.546	0.417	2.93482748827173e-06	Endocrine
tob1a	1.67074228369658e-10	1.08412	0.538	0.426	3.51423931952738e-06	Endocrine
sesn3	1.91093351526958e-10	1.81498	0.312	0.181	4.01945755601804e-06	Endocrine
gabarapb	2.09007243777596e-10	1.16827	0.365	0.229	4.39625836561795e-06	Endocrine
arid5b1	3.0794217567818e-10	1.47413	0.296	0.167	6.47725572321484e-06	Endocrine
gabarapa	4.67221726309964e-10	1.40818	0.273	0.149	9.82754179120379e-06	Endocrine
mif3	5.10898307877675e-10	1.16645	0.319	0.187	1.0746235007899e-05	Endocrine
pomp2	5.96062235277573e-10	1.42993	0.296	0.173	1.25375730568285e-05	Endocrine
rhocb	8.62765288108255e-10	1.75295	0.323	0.205	1.8147405070069e-05	Endocrine
malrd1	8.66273800627784e-10	1.58459	0.338	0.216	1.82212031224048e-05	Endocrine
tsc22d12	9.07702932311939e-10	1.25816	0.292	0.165	1.90926234782493e-05	Endocrine
fkbp1aa	1.52042855760051e-09	1.09707	0.381	0.252	3.1980694280569e-05	Endocrine
mbnl2	1.68701347389361e-09	1.32179	0.327	0.2	3.54846414098782e-05	Endocrine
ywhabl1	2.32701321172101e-09	1.33634	0.258	0.14	4.89463958953398e-05	Endocrine
sb:cb10581	2.56064143997052e-09	1.14774	0.431	0.31	5.386053204834e-05	Endocrine
gnb1b1	3.32529417139484e-09	1.06172	0.412	0.293	6.99442376011191e-05	Endocrine
skp11	4.82105298587505e-09	1.32829	0.319	0.204	0.000101406	Endocrine
atp5if1b	5.4342528984494e-09	0.787952	0.515	0.399	0.000114304	Endocrine
hnrnpaba1	5.84560679898616e-09	1.06169	0.335	0.208	0.000122956	Endocrine
diaph2	6.60284353751923e-09	0.920435	0.488	0.382	0.000138884	Endocrine
msi2b	7.49643741324197e-09	1.0668	0.381	0.262	0.00015768	Endocrine
atp5pd1	1.45443112887497e-08	0.914173	0.504	0.401	0.000305925	Endocrine
itm2ba	1.71685705745304e-08	0.933888	0.485	0.391	0.000361124	Endocrine
h3f3d2	1.79879514851464e-08	0.81177	0.523	0.4	0.000378359	Endocrine
tpi1b1	2.12879037803726e-08	0.751992	0.523	0.419	0.00044777	Endocrine
kalrna	2.14398781530704e-08	1.15779	0.392	0.281	0.000450966	Endocrine
tuba8l43	2.39208748457606e-08	1.07044	0.338	0.214	0.000503152	Endocrine
atp5l1	2.5592022262302e-08	0.627245	0.615	0.509	0.000538303	Endocrine
adh8a2	2.78549333933888e-08	1.37574	0.3	0.188	0.000585901	Endocrine
ralgapa21	4.18836380125134e-08	0.955681	0.415	0.3	0.00088098	Endocrine
hspa53	4.32324726110609e-08	0.84923	0.377	0.25	0.000909352	Endocrine
si:ch211-214p16.31	5.15170845324505e-08	0.728364	0.315	0.191	0.00108361	Endocrine
tmed71	5.33180039205565e-08	1.43617	0.25	0.146	0.00112149	Endocrine
appa1	5.93647785175606e-08	1.20622	0.331	0.222	0.00124868	Endocrine
khdrbs1a1	7.28758746984663e-08	0.826458	0.496	0.403	0.00153287	Endocrine
fth1a2	7.78150071969622e-08	0.643063	0.523	0.409	0.00163676	Endocrine
ube2d2	9.49186448742303e-08	0.97195	0.304	0.189	0.00199652	Endocrine
zgc:1538672	1.22348912808255e-07	0.7826	0.415	0.299	0.00257349	Endocrine
st3gal71	1.30106313086779e-07	1.40311	0.354	0.251	0.00273666	Endocrine
arpc3	1.31599548706776e-07	1.07944	0.285	0.174	0.00276806	Endocrine
tspan34	1.90297003823863e-07	0.561739	0.258	0.137	0.00400271	Endocrine
cox7c1	2.01284031006333e-07	0.703195	0.565	0.464	0.00423381	Endocrine
rbx13	2.24986608253423e-07	1.21115	0.308	0.203	0.00473237	Endocrine
atp5pf1	2.34994144533823e-07	0.691199	0.535	0.437	0.00494287	Endocrine
nr3c2	2.36468588328349e-07	0.828682	0.458	0.358	0.00497388	Endocrine
cox8a1	3.73454345477332e-07	0.863207	0.296	0.185	0.00785524	Endocrine
ost43	3.82540699686176e-07	1.17519	0.315	0.215	0.00804636	Endocrine
mid1ip1l	4.0571702731069e-07	1.46702	0.265	0.168	0.00853385	Endocrine
h1-04	4.13487774749311e-07	1.44866	0.258	0.157	0.0086973	Endocrine
clta2	4.33902961827153e-07	1.211	0.327	0.226	0.00912671	Endocrine
cox6a14	4.49355451488861e-07	1.09719	0.319	0.215	0.00945174	Endocrine
dok4	6.35274962361883e-07	1.58432	0.281	0.183	0.0133624	Endocrine
anks4b	6.76641280809839e-07	1.09781	0.373	0.278	0.0142325	Endocrine
ndufb91	7.34656423997622e-07	1.1048	0.377	0.282	0.0154528	Endocrine
sri1	8.22092490222821e-07	1.30748	0.258	0.16	0.0172919	Endocrine
h3f3b.1.12	9.46990086577057e-07	1.29054	0.292	0.197	0.019919	Endocrine
acadm	1.16157664767655e-06	1.20904	0.335	0.246	0.0244326	Endocrine
ubc1	1.51501872201693e-06	0.601848	0.558	0.5	0.0318669	Endocrine
tnksa	1.56205388495535e-06	1.21231	0.296	0.201	0.0328562	Endocrine
h3f3c3	2.13355328524728e-06	1.23626	0.254	0.161	0.0448772	Endocrine
zgc:1935412	2.38746326306807e-06	0.855556	0.419	0.339	0.0502179	Endocrine
cox4i1l	2.446480855648e-06	0.748177	0.488	0.404	0.0514593	Endocrine
selenof1	2.76299591549646e-06	1.22767	0.3	0.21	0.0581169	Endocrine
ahsa1b3	3.01874702455965e-06	0.953291	0.258	0.161	0.0634963	Endocrine
zgc:1534091	3.03974022414945e-06	0.987957	0.281	0.181	0.0639379	Endocrine
tma72	4.18109686695823e-06	0.927291	0.319	0.224	0.0879452	Endocrine
sdsl1	5.79215572187586e-06	1.53914	0.258	0.177	0.121832	Endocrine
si:dkey-177p2.6	6.03809410211863e-06	0.971229	0.304	0.212	0.127005	Endocrine
ndufa14	6.14874932600211e-06	1.03743	0.381	0.301	0.129333	Endocrine
selenot1a	6.24516568147945e-06	1.28318	0.262	0.175	0.131361	Endocrine
[truncated: 3,320 more rows]

## Sheet: Fig 2C GO terms
DE	BP	pvalue	negativelogp	FDR q-value	Enrichment
Progenitor1	cellular process	0.002	2.69897	0.032	1
Progenitor1	developmental process	0.021	1.67778	0.17	1.1
Progenitor1	localization	0.087	1.06048	0.39	1.1
Progenitor2	cellular process1	0.0024	2.61979	0.039	1.1
Progenitor2	homeostatic process	0.014	1.85387	0.12	1.6
Progenitor2	localization1	0.056	1.25181	0.3	1.2
Goblet	dedifferentiation	0.084	1.07572	0.5	4
Goblet	cell death	0.078	1.10791	0.5	1.4
Goblet	cellular process2	0.0036	2.4437	0.026	1
Goblet	homeostatic process1	0.0079	2.10237	0.037	1.4
Tuft	metabolic process	0.0079	2.10237	0.46	1.2
Tuft	macromolecule localization	0.013	1.88606	0.46	1.6
Tuft	cell death1	0.077	1.11351	1	2.2
Tuft	cellular localization	0.096	1.01773	1	1.4
Endocrine	cellular process3	0.0012	2.92082	0.02	1
Endocrine	growth	0.017	1.76955	0.1	1.7
Endocrine	homeostatic process2	0.019	1.72125	0.1	1.4
Endocrine	localization2	0.076	1.11919	0.31	1.1
EC	cell death2	2.6e-05	4.58503	0.0006	1.6
EC	cellular process4	1.4e-06	5.85387	2.1e-05	1
EC	localization3	2.1e-05	4.67778	0.00016	1.2
EC	homeostatic process3	0.0061	2.21467	0.031	1.2
EC	growth1	0.03	1.52288	0.11	1.3
LRE	cellular process5	2.1e-05	4.67778	0.00031	1
LRE	localization4	0.00031	3.50864	0.0023	1.2
LRE	homeostatic process4	0.018	1.74473	0.089	1.3
LRE	growth2	0.074	1.13077	0.28	1.3
B4O2	cellular process6	6.3e-06	5.20066	8.2e-05	1.1
B4O2	localization5	0.0003	3.52288	0.0019	1.2
B4O2	homeostatic process5	0.00044	3.35655	0.0019	1.5
B4O2	developmental process1	0.0068	2.16749	0.022	1.1
Stromal	developmental process2	7.7e-05	4.11351	0.0012	1.2
Stromal	cellular process7	0.0047	2.3279	0.027	1
Leukocyte	immune system process	0.00099	3.00436	0.016	1.3
Leukocyte	cellular process8	0.0042	2.37675	0.033	1
Leukocyte	locomotion	0.084	1.07572	0.39	1.4
Pancreatic	homeostatic process6	0.00024	3.61979	0.004	1.5
Pancreatic	detoxification	0.001	3	0.0066	3
Pancreatic	cellular process9	0.0012	2.92082	0.0066	1

## Sheet: Fig 2 DEGs
p_val	avg_log2FC	pct.1	pct.2	p_val_adj	gene	cell_type
9.51034764646834e-24	14.676	0.394	0	2.00040652395815e-19	vtg1	Pancreatic
1.53559112012681e-10	13.2733	0.169	0	3.22996236207473e-06	vtg2	Pancreatic
3.46895196803327e-08	12.6956	0.127	0	0.000729659	vtg4	Pancreatic
1.24779894251007e-06	11.3857	0.099	0	0.0262462	vtg6	Pancreatic
3.46895196803327e-08	11.3844	0.127	0	0.000729659	vtg7	Pancreatic
0.0179302	10.9452	0.056	0	1	gip	Endocrine
5.35893505278904e-28	10.4089	0.135	0	1.12719839900365e-23	vtg2	Leukocyte
7.44976130095435e-06	9.94538	0.085	0	0.156698	vtg3	Pancreatic
8.55225704292744e-30	9.92441	0.341	0	1.79888174640936e-25	vtg1	B4O2
1.94046961355985e-18	9.73343	0.089	0	4.08158378516179e-14	vtg4	Leukocyte
2.08511965346756e-07	9.56442	0.113	0	0.00438584	fgg	Pancreatic
1.24779894251007e-06	9.38384	0.099	0	0.0262462	CABZ01042594.1	Pancreatic
8.43486049562269e-08	9.37722	0.155	0.009	0.00177419	vtg5	Pancreatic
3.46895196803327e-08	8.87358	0.127	0	0.000729659	crp3	Pancreatic
2.67924697314171e-64	8.79709	0.134	0.001	5.63552808330628e-60	cyp7a1	EC
5.22700532558397e-10	8.77367	0.046	0	1.09944830018333e-05	apoa2	Leukocyte
8.60711267145529e-10	8.69856	0.315	0	1.8104200793139e-05	cbln8	Endocrine
2.6457584792483e-09	8.63512	0.042	0	5.56508838525087e-05	vtg7	Leukocyte
1.50649301084245e-07	8.5444	0.033	0	0.00316876	gip	Leukocyte
1.81150159862722e-16	8.53227	0.032	0	3.81031246255249e-12	vtg7	EC
1.44046127426365e-21	8.39364	0.272	0.003	3.02986624428616e-17	vtg1	Goblet
1.132958834214e-06	8.26218	0.028	0	0.0238307	fabp10a	Leukocyte
4.19006515612445e-43	8.05283	0.089	0	8.81338304939217e-39	vtg2	EC
0.00144446	8.01799	0.104	0	1	cd74a	Stromal
7.44976130095435e-06	8.00784	0.085	0	0.156698	fga	Pancreatic
4.45116599116274e-05	7.94449	0.07	0	0.936258	crp2.1	Pancreatic
0.00026749	7.93142	0.056	0	1	upp2	Pancreatic
0.00026749	7.93134	0.056	0	1	c3a.2	Pancreatic
1.65215528392443e-11	7.89144	0.136	0	3.47514342420664e-07	vtg2	Goblet
1.18514753772228e-07	7.85652	0.104	0	0.00249284	vtg2	Progenitor1
4.45116599116274e-05	7.84762	0.07	0	0.936258	apom	Pancreatic
5.22407961158562e-09	7.84728	0.29	0	0.000109883	vtg1	Endocrine
8.53142018231084e-06	7.8427	0.024	0	0.17945	tfa	Leukocyte
7.61762503829828e-07	7.8127	0.075	0	0.0160229	vtg4	Goblet
1.53875222445013e-09	7.64663	0.092	0	3.23661142890841e-05	vtg2	LRE
2.87180433504326e-05	7.56147	0.021	0	0.604055	zgc:171497	Leukocyte
0.0102842	7.51737	0.028	0	1	itgb7	Pancreatic
1.94470059627163e-12	7.49595	0.061	0.001	4.09048323419774e-08	vtg5	Leukocyte
9.70113377937118e-05	7.4597	0.018	0	1	stard13b	Leukocyte
4.27390505545188e-07	7.45146	0.077	0	0.00898973	vtg4	B4O2
4.45116599116274e-05	7.43484	0.07	0	0.936258	serpina1	Pancreatic
0.00026749	7.43241	0.056	0	1	hal	Pancreatic
4.45116599116274e-05	7.43188	0.07	0	0.936258	apobb.2	Pancreatic
4.45116599116274e-05	7.37055	0.07	0	0.936258	pah	Pancreatic
1.3018268457535e-05	7.37025	0.057	0	0.273826	si:ch211-155o21.4	B4O2
0.0102842	7.36659	0.028	0	1	itga4	Pancreatic
0.00026749	7.32412	0.056	0	1	si:ch211-270n8.1	Pancreatic
2.57335145225816e-05	7.31006	0.054	0	0.541279	vtg5	B4O2
4.45116599116274e-05	7.30073	0.07	0	0.936258	CU464134.2	Pancreatic
0.000219059	7.20999	0.016	0	1	vtg3	Leukocyte
4.45116599116274e-05	7.1265	0.07	0	0.936258	itih3a	Pancreatic
8.73125880712781e-07	7.05615	0.216	0	0.0183653	grn2	Endocrine
1.43732547625535e-05	7.04661	0.452	0	0.302327	vtg1	Unknown 2
0.00026749	7.01682	0.056	0	1	myh7ba	Pancreatic
0.0102842	6.99222	0.028	0	1	nr4a2b	Pancreatic
0.00026749	6.98213	0.056	0	1	shbg	Pancreatic
0.00392839	6.95187	0.01	0	1	fgb	Leukocyte
0.00163122	6.91919	0.042	0	1	ugp2a	Pancreatic
0.0102842	6.91183	0.028	0	1	bin2b	Pancreatic
4.45116599116274e-05	6.90658	0.07	0	0.936258	sod3a	Pancreatic
1.21102136891282e-05	6.82466	0.3	0	0.254726	vtg1	Tuft
3.52443601187571e-06	6.82246	0.056	0	0.074133	vtg5	LRE
7.52520333052655e-09	6.81947	0.017	0	0.000158285	vtg6	EC
0.00115102	6.74073	0.175	0	1	vtg2	Tuft
1.52202665863341e-31	6.73689	0.307	0.003	3.20143087376951e-27	vtg1	LRE
0.0102842	6.73176	0.028	0	1	si:ch73-92i20.1.1	Pancreatic
1.44079176435084e-05	6.71624	0.173	0	0.303056	vtg2	Endocrine
0.00163122	6.71598	0.042	0	1	c8a	Pancreatic
0.00026749	6.71284	0.056	0	1	loxhd1b	Pancreatic
5.04988017420171e-09	6.69771	0.016	0	0.000106219	mapre3a	EC
0.0102842	6.66078	0.028	0	1	drp2	Pancreatic
0.0136015	6.63292	0.042	0.004	1	nkain4	Pancreatic
3.82990338689476e-07	6.61137	0.127	0.004	0.00805582	c5	Pancreatic
0.000928758	6.59861	0.034	0	1	vtg7	Goblet
0.0102842	6.59305	0.028	0	1	cps1	Pancreatic
3.94385211077368e-06	6.59106	0.01	0	0.082955	ins	EC
0.00026749	6.58958	0.056	0	1	esr1	Pancreatic
0.0102842	6.57483	0.028	0	1	hmox1a	Pancreatic
2.29128454991258e-25	6.5741	0.054	0.001	4.81948792228612e-21	ENSDARG00000076056	EC
1.3683644422791e-11	6.57105	0.142	0.003	2.87821776788985e-07	vtg2	B4O2
0.00258761	6.56873	0.011	0	1	vps18	Leukocyte
0.000897131	6.55225	0.112	0	1	vtg2	Stromal
0.0102842	6.55055	0.028	0	1	cyp24a1	Pancreatic
0.0387279	6.52116	0.046	0	1	si:dkey-283j8.1	Stromal
0.00163122	6.51281	0.042	0	1	cdh2	Pancreatic
0.00593696	6.50416	0.079	0	1	cd74b	Stromal
2.85669334336041e-21	6.46792	0.315	0.008	6.00876877842428e-17	vtg1	Progenitor1
4.45116599116274e-05	6.45949	0.07	0	0.936258	mthfsd	Pancreatic
0.0102842	6.44775	0.028	0	1	rims1b	Pancreatic
0.00112971	6.40718	0.013	0	1	illr1	Leukocyte
0.000281684	6.3939	0.041	0	1	abca12	Goblet
0.00163122	6.39369	0.042	0	1	fam20ca	Pancreatic
0.00258761	6.38164	0.011	0	1	olah	Leukocyte
0.00392839	6.3793	0.01	0	1	ins	Leukocyte
0.000393986	6.34621	0.038	0	1	vtg7	B4O2
2.41603057329579e-42	6.33132	0.093	0.002	5.08187870787037e-38	myo16	EC
0.00310493	6.32102	0.027	0	1	apoa2	B4O2
7.41940972410151e-05	6.31602	0.085	0.004	1	sb:cb37	Pancreatic
4.81846025065368e-07	6.28799	0.141	0.009	0.0101351	st3gal3b	Pancreatic
0.0102842	6.27553	0.028	0	1	itln3	Pancreatic
0.00097653	6.27448	0.029	0	1	gip	LRE
1.40105269283315e-07	6.27022	0.013	0	0.00294697	tesmin	EC
0.00026749	6.26416	0.056	0	1	palmdb	Pancreatic
0.00660968	6.24775	0.125	0	1	vtg4	Tuft
0.000479755	6.24173	0.047	0	1	tfa	Progenitor1
0.00750257	6.2386	0.075	0	1	cuzd1.1	Stromal
0.00163122	6.23451	0.042	0	1	znf1179	Pancreatic
0.0027667	6.23079	0.15	0	1	cdo1	Tuft
0.00026749	6.18764	0.056	0	1	c1r	Pancreatic
0.00170817	6.18109	0.012	0	1	si:ch73-236c18.7	Leukocyte
0.0179302	6.17517	0.056	0	1	fn1b	Endocrine
0.0105289	6.16864	0.056	0.009	1	slc43a1b	Pancreatic
0.0241745	6.16025	0.054	0	1	abi3bpb	Stromal
0.00163122	6.15253	0.042	0	1	efnb3a	Pancreatic
0.0102842	6.14993	0.028	0	1	tdo2b	Pancreatic
0.0305833	6.14718	0.05	0	1	ecrg4a	Stromal
0.00226105	6.14282	0.036	0	1	vtg7	Progenitor1
6.89466281563111e-06	6.13004	0.01	0	0.145022	si:ch211-28p3.4	EC
0.00382497	6.12917	0.226	0	1	ENSDARG00000104981	Unknown 2
0.00163122	6.12869	0.042	0	1	hpxa	Pancreatic
0.0102842	6.12724	0.028	0	1	rcn3	Pancreatic
8.59848799899319e-05	6.12414	0.048	0	1	angel2	Goblet
0.000928758	6.12007	0.034	0	1	tfa	Goblet
0.00371401	6.11811	0.087	0	1	ifi30	Stromal
3.94385211077368e-06	6.10869	0.01	0	0.082955	si:dkey-71b5.7	EC
0.0102842	6.10832	0.028	0	1	CR352209.2	Pancreatic
0.00163122	6.10719	0.042	0	1	ciao1	Pancreatic
0.000361316	6.09008	0.033	0	1	tfa	LRE
0.0102842	6.08022	0.028	0	1	si:dkey-238o14.1	Pancreatic
0.0102842	6.06991	0.028	0	1	mis18a	Pancreatic
0.0378048	6.05036	0.075	0	1	adprhl2	Tuft
0.0102842	6.0488	0.028	0	1	hps3	Pancreatic
0.0157628	6.03324	0.1	0	1	gyg1a	Tuft
0.0102842	6.03301	0.028	0	1	ENSDARG00000095082	Pancreatic
0.0102842	6.03301	0.028	0	1	ENSDARG00000114086	Pancreatic
0.00155496	6.02406	0.031	0	1	gip	B4O2
0.00243357	6.02167	0.056	0.004	1	sorbs1	Pancreatic
0.0370207	6.01859	0.014	0	1	fstl4	Goblet
0.0105178	6.00197	0.02	0	1	nsd2	Goblet
8.02307444925426e-05	5.99986	0.099	0.009	1	zgc:112265	Pancreatic
0.0136015	5.99706	0.042	0.004	1	itih3b	Pancreatic
0.0102842	5.99485	0.028	0	1	arap3	Pancreatic
0.0102842	5.99485	0.028	0	1	g6pca.1	Pancreatic
0.0102842	5.99485	0.028	0	1	si:dkey-52d15.2	Pancreatic
0.00163122	5.98114	0.042	0	1	si:ch1073-126c3.2	Pancreatic
0.00310493	5.97318	0.027	0	1	zgc:194659	B4O2
0.000427691	5.96913	0.07	0.004	1	c3b.2	Pancreatic
0.0102842	5.96091	0.028	0	1	zgc:153921	Pancreatic
1.30565558208108e-05	5.95186	0.099	0.004	0.274632	f5	Pancreatic
0.000427691	5.95047	0.07	0.004	1	slc25a18	Pancreatic
0.000412	5.94676	0.085	0.009	1	si:dkey-96f10.1	Pancreatic
1.42374478266366e-05	5.9373	0.113	0.009	0.29947	olfm1b	Pancreatic
0.0102842	5.93432	0.028	0	1	CU929391.1	Pancreatic
0.00392839	5.92466	0.01	0	1	gfer	Leukocyte
0.00750253	5.91883	0.075	0	1	si:ch211-199g17.2	Stromal
0.0102842	5.90933	0.028	0	1	stxbp6	Pancreatic
0.00163122	5.90681	0.042	0	1	FQ311908.1	Pancreatic
0.0026532	5.90234	0.024	0	1	fabp10a	LRE
0.000102325	5.90013	0.057	0	1	si:dkey-85k15.6	Progenitor1
0.0102842	5.88236	0.028	0	1	ppm1da	Pancreatic
0.0136015	5.8813	0.042	0.004	1	galnt14	Pancreatic
4.45116599116274e-05	5.87285	0.07	0	0.936258	ms4a17a.11	Pancreatic
0.000427691	5.85987	0.07	0.004	1	ces3	Pancreatic
0.0105178	5.85923	0.02	0	1	kcnab1a	Goblet
0.00026749	5.85666	0.056	0	1	stag1a	Pancreatic
2.10684812664286e-94	5.84845	0.42	0.007	4.43154434958059e-90	vtg1	Leukocyte
0.0151306	5.84839	0.062	0	1	znf804a	Stromal
0.00243357	5.84243	0.056	0.004	1	adra1aa	Pancreatic
0.0102842	5.83927	0.028	0	1	cdca7b	Pancreatic
0.0102842	5.83729	0.028	0	1	sema3d	Pancreatic
0.0378048	5.81485	0.075	0	1	dusp16	Tuft
0.000503093	5.81066	0.032	0	1	vtg7	LRE
0.0378048	5.80245	0.075	0	1	cdon	Tuft
0.00163122	5.77864	0.042	0	1	ptger4b	Pancreatic
0.00310493	5.77152	0.027	0	1	vtg6	B4O2
0.00163122	5.76745	0.042	0	1	gabbr1b	Pancreatic
0.00226105	5.76717	0.036	0	1	zgc:77118	Progenitor1
0.0316919	5.75416	0.018	0	1	samd10b	Progenitor1
0.0258201	5.72987	0.015	0	1	zgc:171901	B4O2
0.0258201	5.6936	0.015	0	1	apoa1b	B4O2
4.62289110405392e-08	5.68152	0.014	0	0.000972379	znf1156	EC
0.0151306	5.67813	0.062	0	1	vtg4	Stromal
0.0102842	5.67468	0.028	0	1	scn4bb	Pancreatic
4.34523361993107e-151	5.66738	0.314	0.012	9.139764396163e-147	vtg1	EC
0.0102842	5.66495	0.028	0	1	ptprsa.1	Pancreatic
0.0484664	5.6632	0.042	0.009	1	iqsec2a	Pancreatic
0.0102842	5.65977	0.028	0	1	zgc:113340	Pancreatic
1.68970130884812e-13	5.65102	0.029	0.001	3.55411773303113e-09	zgc:171497	EC
0.0179302	5.64322	0.056	0	1	fam20cb	Endocrine
0.00623349	5.63631	0.023	0	1	znf1179	B4O2
7.84945497856527e-05	5.63161	0.099	0.009	1	apoba	Pancreatic
0.0378048	5.62633	0.075	0	1	sp100.1	Tuft
0.0102842	5.62633	0.028	0	1	trim2b	Pancreatic
0.0102842	5.62608	0.028	0	1	zgc:153921.1	Pancreatic
2.25776323625433e-06	5.6227	0.011	0	0.0474898	grn2	EC
0.0105178	5.6074	0.02	0	1	ENSDARG00000109022	Goblet
0.0387279	5.59883	0.046	0	1	nrxn3a	Stromal
0.0157628	5.59715	0.1	0	1	git1	Tuft
0.0241745	5.59253	0.054	0	1	si:dkey-28n18.9	Stromal
0.0151306	5.58618	0.062	0	1	fabp10a	Stromal
0.0102842	5.58527	0.028	0	1	clstn3	Pancreatic
0.0241745	5.57937	0.054	0	1	b3gnt2b	Stromal
0.0102842	5.57604	0.028	0	1	si:zfos-2326c3.2	Pancreatic
0.0105178	5.56703	0.02	0	1	col16a1	Goblet
0.00310493	5.56465	0.027	0	1	fabp10a	B4O2
0.0151306	5.55954	0.062	0	1	si:ch211-181d7.3	Stromal
0.0105178	5.55876	0.02	0	1	nckipsd	Goblet
0.0305833	5.549	0.05	0	1	thrap3a	Stromal
1.52375106797534e-05	5.54391	0.113	0.009	0.320506	chrm2a	Pancreatic
0.0376379	5.53621	0.043	0	1	tnfrsf11b	Endocrine
0.0305833	5.53052	0.05	0	1	pdgfbb	Stromal
0.0370207	5.53007	0.014	0	1	si:dkey-183p4.10	Goblet
0.0102842	5.52197	0.028	0	1	tefm	Pancreatic
1.48969396222836e-05	5.51911	0.113	0.009	0.313342	tdo2a	Pancreatic
0.0126128	5.51825	0.019	0	1	si:dkey-238k10.3	B4O2
0.0105178	5.51479	0.02	0	1	zgc:86896	Goblet
0.0157628	5.50946	0.1	0	1	gmcl1	Tuft
0.0370207	5.49733	0.014	0	1	palm1a	Goblet
0.00351597	5.49691	0.327	0	1	vtg1	Unknown 1
0.0191212	5.49506	0.058	0	1	cd248a	Stromal
0.0378048	5.49445	0.075	0	1	ENSDARG00000028583	Tuft
0.003096	5.49429	0.027	0	1	prkcbb	Goblet
0.003096	5.47532	0.027	0	1	gip	Goblet
0.0258201	5.47508	0.015	0	1	col16a1	B4O2
0.0378048	5.47149	0.075	0	1	irf2a	Tuft
0.0126128	5.46693	0.019	0	1	alg8	B4O2
0.0378048	5.46221	0.075	0	1	ptprub	Tuft
0.0370207	5.45392	0.014	0	1	si:ch211-10d23.5	Goblet
0.0258201	5.45156	0.015	0	1	ttyh3b	B4O2
0.00793947	5.44595	0.194	0	1	tex2	Unknown 2
0.003096	5.43995	0.027	0	1	fabp10a	Goblet
0.0241745	5.43505	0.054	0	1	rasgrp3	Stromal
0.00243357	5.43231	0.056	0.004	1	nmnat3	Pancreatic
0.0370207	5.42665	0.014	0	1	cavin1b	Goblet
0.0258201	5.42369	0.015	0	1	wu:fc30c06	B4O2
0.0370207	5.42274	0.014	0	1	lcn15	Goblet
2.37151510025174e-06	5.41766	0.141	0.013	0.0498824	cyp7a1	Pancreatic
0.0378048	5.41714	0.075	0	1	nr2c2	Tuft
0.0258201	5.41468	0.015	0	1	ins	B4O2
3.63358697909028e-18	5.41168	0.04	0.001	7.6428868518185e-14	si:dkey-238k10.3	EC
0.0151306	5.40335	0.062	0	1	si:dkey-238k10.3	Stromal
0.0163112	5.39713	0.161	0	1	gulp1b	Unknown 2
0.00623349	5.39127	0.023	0	1	zgc:171497	B4O2
0.0378048	5.3909	0.075	0	1	tradd	Tuft
0.00595865	5.39087	0.074	0	1	vtg4	Endocrine
0.0370207	5.3858	0.014	0	1	ube2c.1	Goblet
0.00163122	5.38403	0.042	0	1	si:dkey-16p19.5.1	Pancreatic
0.0241745	5.38255	0.054	0	1	si:dkey-240n22.6.1	Stromal
0.00660968	5.37966	0.125	0	1	sap30bp	Tuft
0.0126128	5.37815	0.019	0	1	ccl20a.3	B4O2
0.0184812	5.37777	0.022	0	1	faah2a	Progenitor1
0.0102842	5.36735	0.028	0	1	rbp2b	Pancreatic
0.0102842	5.36735	0.028	0	1	CABZ01033205.1	Pancreatic
0.0105178	5.36379	0.02	0	1	si:ch211-69g19.2	Goblet
0.0387279	5.36349	0.046	0	1	ttc39c	Stromal
0.0151306	5.35999	0.062	0	1	ENSDARG00000099092	Stromal
0.0163112	5.35317	0.161	0	1	fkbp4	Unknown 2
1.29343769991775e-06	5.35189	0.011	0	0.0272062	si:ch211-132p1.4	EC
0.0378048	5.35139	0.075	0	1	sap130b	Tuft
6.92319266587711e-05	5.34772	0.041	0	1	btr20	LRE
0.0151306	5.34382	0.062	0	1	mgst1.2	Stromal
0.0126128	5.33983	0.019	0	1	znf1156	B4O2
0.003096	5.3368	0.027	0	1	si:cabz01071909.2	Goblet
0.0305833	5.32481	0.05	0	1	hnrnph1l	Stromal
0.0378048	5.32242	0.075	0	1	pdf	Tuft
0.0157628	5.31976	0.1	0	1	ptk2bb	Tuft
0.0150416	5.31297	0.01	0.001	1	lct	Leukocyte
0.00793947	5.31262	0.194	0	1	CABZ01069162.1	Unknown 2
0.0102842	5.31065	0.028	0	1	pacsin3	Pancreatic
0.0491053	5.30519	0.041	0	1	cpxm1a	Stromal
0.0387279	5.30413	0.046	0	1	serpine1	Stromal
0.00595865	5.30121	0.074	0	1	commd8	Endocrine
1.52669568043123e-08	5.30074	0.169	0.009	0.000321125	tfa	Pancreatic
0.0259452	5.30007	0.049	0	1	hspb1	Endocrine
0.0102842	5.2984	0.028	0	1	trpm2	Pancreatic
0.0288767	5.29477	0.125	0.018	1	si:dkeyp-93a5.2	Tuft
0.0333114	5.29438	0.129	0	1	kdm1a	Unknown 2
0.0105178	5.294	0.02	0	1	apoa2	Goblet
0.0305833	5.29317	0.05	0	1	ppp3r1a	Stromal
0.000928758	5.29225	0.034	0	1	crp2.1	Goblet
0.0370207	5.29029	0.014	0	1	si:dkey-16p6.1.6	Goblet
0.00519161	5.28875	0.021	0	1	apoa2	LRE
0.0333114	5.28822	0.129	0	1	pcdh1gb2	Unknown 2
0.0387279	5.28737	0.046	0	1	neurl1aa	Stromal
0.00026749	5.28709	0.056	0	1	zgc:171497	Pancreatic
0.0126128	5.28076	0.019	0	1	dnase1l1	B4O2
0.0157628	5.27147	0.1	0	1	mthfd1b	Tuft
0.0370207	5.26927	0.014	0	1	ttc41	Goblet
0.0258201	5.267	0.015	0	1	si:dkey-211i20.2	B4O2
0.0491053	5.26592	0.041	0	1	nrf1	Stromal
0.0378048	5.26434	0.075	0	1	dkk3b	Tuft
0.0378048	5.25689	0.075	0	1	mtmr6	Tuft
0.0102842	5.24742	0.028	0	1	gid8a	Pancreatic
0.0142054	5.24525	0.042	0.004	1	pigr	Pancreatic
5.32615635701687e-13	5.24426	0.028	0.001	1.12030372813493e-08	fabp10a	EC
0.0333114	5.24014	0.129	0	1	ptbp2b	Unknown 2
0.0305833	5.23662	0.05	0	1	vtg7	Stromal
0.0491053	5.23652	0.041	0	1	fam135a	Stromal
0.00793947	5.23631	0.194	0	1	CABZ01079241.1	Unknown 2
0.0378048	5.23616	0.075	0	1	stard4	Tuft
0.0260991	5.23571	0.019	0.003	1	krt15	LRE
0.0370207	5.23373	0.014	0	1	slc8a2b	Goblet
7.60570416103589e-05	5.22598	0.085	0.004	1	habp2	Pancreatic
0.0333114	5.22495	0.129	0	1	wee1	Unknown 2
0.0378048	5.22165	0.075	0	1	banp	Tuft
0.0102842	5.22111	0.028	0	1	cpn1	Pancreatic
0.0378048	5.20961	0.075	0	1	ddt	Tuft
0.0126128	5.20414	0.019	0	1	dysf	B4O2
0.0108586	5.19702	0.025	0	1	gip	Progenitor1
0.000928758	5.18819	0.034	0	1	cyp7a1	Goblet
0.0370207	5.18717	0.014	0	1	ENSDARG00000075899	Goblet
3.42842647185182e-05	5.18537	0.051	0.003	0.721135	vtg4	LRE
0.00026749	5.1798	0.056	0	1	srsf3a	Pancreatic
0.0491053	5.17443	0.041	0	1	znf711	Stromal
0.0378048	5.17403	0.075	0	1	tsnax	Tuft
0.0258201	5.16775	0.015	0	1	si:ch1073-272o11.3	B4O2
0.0378048	5.16484	0.075	0	1	ENSDARG00000042520	Tuft
0.0105178	5.16185	0.02	0	1	si:dkey-188g12.1	Goblet
0.0378048	5.16169	0.075	0	1	bag5	Tuft
5.02506625540712e-05	5.1609	0.023	0.001	1	grn2	Leukocyte
0.0370207	5.15379	0.014	0	1	nudt4b	Goblet
0.0370207	5.14672	0.014	0	1	CR388373.3	Goblet
0.0333114	5.14321	0.129	0	1	cyp11c1	Unknown 2
0.0378048	5.14307	0.075	0	1	sqlea	Tuft
4.45116599116274e-05	5.14283	0.07	0	0.936258	si:dkey-27l15.1	Pancreatic
0.0370207	5.14249	0.014	0	1	si:dkey-5i3.5	Goblet
1.55854972386224e-05	5.14171	0.113	0.009	0.327825	cfb	Pancreatic
0.0105178	5.14045	0.02	0	1	mctp1b	Goblet
0.0378048	5.13813	0.075	0	1	ugdh	Tuft
0.00026749	5.1367	0.056	0	1	etv5b	Pancreatic
0.000412	5.1355	0.085	0.009	1	serping1	Pancreatic
0.00717208	5.1321	0.07	0.013	1	cgnl1	Pancreatic
0.00163122	5.12855	0.042	0	1	a2ml	Pancreatic
0.00163122	5.12541	0.042	0	1	gys2	Pancreatic
0.014387	5.12194	0.016	0	1	vtg6	LRE
1.42374478266366e-05	5.1171	0.113	0.009	0.29947	fetub	Pancreatic
0.00026749	5.11428	0.056	0	1	cyp51	Pancreatic
0.000420732	5.11279	0.085	0.009	1	aplp1	Pancreatic
0.0157628	5.1104	0.1	0	1	ddx19	Tuft
0.0370207	5.10671	0.014	0	1	ENSDARG00000039669	Goblet
0.0387279	5.1039	0.046	0	1	psmd3	Stromal
0.0305833	5.10373	0.05	0	1	itpr1b	Stromal
1.16070963367793e-09	5.10328	0.021	0.001	2.44143664347815e-05	gip	EC
0.00993145	5.10026	0.011	0.001	1	CABZ01078737.1	Leukocyte
0.0491053	5.09201	0.041	0	1	prpf38b	Stromal
0.0157628	5.09164	0.1	0	1	si:ch73-340n8.4	Tuft
0.0370207	5.08654	0.014	0	1	ctbp2a	Goblet
0.0258201	5.07941	0.015	0	1	fdxr	B4O2
0.0258201	5.07506	0.015	0	1	sdhaf1	B4O2
0.000240095	5.07498	0.053	0.008	1	si:ch211-66i15.5	LRE
0.0409165	5.07428	0.011	0	1	si:ch211-234p6.9	LRE
0.0305833	5.07127	0.05	0	1	ENSDARG00000079639	Stromal
0.0491053	5.06996	0.041	0	1	calr3a	Stromal
0.000429637	5.06924	0.085	0.009	1	si:ch211-288g17.4	Pancreatic
0.000259565	5.0683	0.035	0	1	trim35-33	LRE
0.0370207	5.0642	0.014	0	1	hecw2b	Goblet
0.0378048	5.06329	0.075	0	1	CT990561.1	Tuft
0.0491053	5.05825	0.041	0	1	ENSDARG00000101034	Stromal
0.0387279	5.05606	0.046	0	1	btr09	Stromal
0.0378048	5.04989	0.075	0	1	pomt1	Tuft
0.0316919	5.04911	0.018	0	1	zgc:171497	Progenitor1
0.0491053	5.04514	0.041	0	1	fhod3b	Stromal
0.0136015	5.03963	0.042	0.004	1	cfhl2	Pancreatic
0.0370207	5.03197	0.014	0	1	large1	Goblet
1.14687524087213e-06	5.03146	0.102	0.009	0.0241234	grn2	Goblet
0.0163112	5.02655	0.161	0	1	srsf4	Unknown 2
0.0157628	5.02027	0.1	0	1	nbeal1	Tuft
0.0102842	5.02021	0.028	0	1	cfhl5	Pancreatic
0.00910994	5.01737	0.036	0.004	1	ikzf4	Progenitor1
0.0378048	5.01671	0.075	0	1	nrn1la	Tuft
0.0484664	5.01515	0.042	0.009	1	ctbp2a	Pancreatic
0.00660968	5.00976	0.125	0	1	acy1	Tuft
0.00641386	5.00943	0.029	0	1	fabp10a	Progenitor1
0.0378048	5.00301	0.075	0	1	tnksb	Tuft
0.0491053	4.99808	0.041	0	1	dock10	Stromal
0.0102842	4.9969	0.028	0	1	ENSDARG00000059459	Pancreatic
0.0305833	4.99624	0.05	0	1	znrf2b	Stromal
0.0124109	4.99244	0.062	0	1	ilf3a	Endocrine
0.0305833	4.99074	0.05	0	1	vstm4a	Stromal
0.0203071	4.98752	0.014	0	1	gemin6	LRE
2.4432620371085e-09	4.98631	0.211	0.017	5.13915736885402e-05	plxna4	Pancreatic
4.45116599116274e-05	4.9816	0.07	0	0.936258	si:dkey-240n22.6	Pancreatic
0.0333114	4.97268	0.129	0	1	rbm22	Unknown 2
0.0126128	4.962	0.019	0	1	n4bp2	B4O2
0.0491053	4.96146	0.041	0	1	ENSDARG00000036489	Stromal
0.0378048	4.96123	0.075	0	1	apoa4b.2	Tuft
0.0105178	4.96116	0.02	0	1	znf1179	Goblet
0.0378048	4.96088	0.075	0	1	nagk	Tuft
0.0370207	4.95947	0.014	0	1	si:dkey-34d22.2	Goblet
0.0491053	4.9576	0.041	0	1	cpa5	Stromal
0.003096	4.95651	0.027	0	1	apoa1b	Goblet
0.00660968	4.94632	0.125	0	1	dap1b.1	Tuft
0.0102842	4.94295	0.028	0	1	si:dkey-105h12.2	Pancreatic
0.0491053	4.9425	0.041	0	1	spry2	Stromal
0.000412	4.93998	0.085	0.009	1	gc	Pancreatic
5.80152501812044e-06	4.9377	0.011	0	0.122029	gpr37b	EC
0.0150416	4.9312	0.01	0.001	1	rac1a	Leukocyte
0.0316919	4.92751	0.018	0	1	her1	Progenitor1
0.0370207	4.92717	0.014	0	1	zgc:153116	Goblet
0.00163122	4.92566	0.042	0	1	necab2	Pancreatic
0.0259452	4.92236	0.049	0	1	lmf2a	Endocrine
0.0102842	4.91635	0.028	0	1	egfl6	Pancreatic
0.0136015	4.91588	0.042	0.004	1	gch1	Pancreatic
0.0376379	4.91406	0.043	0	1	adora2b	Endocrine
0.0126128	4.91253	0.019	0	1	tipin	B4O2
0.0157628	4.91233	0.1	0	1	esr2b	Tuft
0.0136015	4.91178	0.042	0.004	1	nid1a	Pancreatic
0.0378048	4.90789	0.075	0	1	si:ch211-197g15.7	Tuft
0.0333114	4.90764	0.129	0	1	rnf123	Unknown 2
0.0378048	4.90602	0.075	0	1	gip	Tuft
0.000928758	4.90404	0.034	0	1	mybl2a	Goblet
0.0333114	4.9021	0.129	0	1	slc39a7	Unknown 2
0.0378048	4.90173	0.075	0	1	slc6a19a.2	Tuft
0.012733	4.90116	0.15	0.018	1	commd7	Tuft
0.00660968	4.89664	0.125	0	1	nr1h3	Tuft
0.0306291	4.88995	0.056	0.013	1	si:ch73-138i16.1	Pancreatic
0.0370207	4.88432	0.014	0	1	arhgef3l	Goblet
0.0491053	4.87704	0.041	0	1	abhd12	Stromal
0.00176834	4.87492	0.323	0.03	1	kpna2	Progenitor2
0.0105178	4.87029	0.02	0	1	si:ch73-221f6.1	Goblet
0.00163122	4.86924	0.042	0	1	tac4	Pancreatic
0.0333114	4.86251	0.129	0	1	ube2g1b	Unknown 2
0.000438112	4.85977	0.07	0.004	1	si:ch211-186e20.2	Pancreatic
3.08214532815456e-05	4.85885	0.01	0	0.648298	zbtb7c	EC
0.0259452	4.85524	0.049	0	1	isoc1	Endocrine
0.0102842	4.85499	0.028	0	1	foxn4	Pancreatic
0.000427691	4.85453	0.07	0.004	1	si:ch211-284e20.8	Pancreatic
4.82952625904045e-10	4.85364	0.02	0	1.01584255332657e-05	si:dkeyp-80d11.1	EC
0.0378048	4.84969	0.075	0	1	mdn1	Tuft
0.0376379	4.8398	0.043	0	1	cdc42se2	Endocrine
0.0333114	4.83904	0.129	0	1	prpf39	Unknown 2
0.0258201	4.83858	0.015	0	1	CABZ01113599.1	B4O2
0.0136015	4.83743	0.042	0.004	1	ovca2	Pancreatic
4.45116599116274e-05	4.83296	0.07	0	0.936258	thoc7	Pancreatic
0.003096	4.83008	0.027	0	1	c5	Goblet
0.0378048	4.82387	0.075	0	1	zdhhc21	Tuft
0.0308354	4.81931	0.071	0.011	1	si:dkey-33i11.9	Stromal
0.0378048	4.81649	0.075	0	1	sept15	Tuft
0.0376379	4.81223	0.043	0	1	ccdc22	Endocrine
0.0259452	4.80071	0.049	0	1	gpr107	Endocrine
0.0378048	4.79204	0.075	0	1	usp25	Tuft
6.20950069725704e-12	4.79087	0.027	0.001	1.30610637666105e-07	fgd1	EC
0.0376379	4.78208	0.043	0	1	lratd1	Endocrine
0.00249048	4.77666	0.056	0.004	1	eif4g3a	Pancreatic
0.0105289	4.77654	0.056	0.009	1	masp2	Pancreatic
0.0378048	4.77552	0.075	0	1	prkag3a	Tuft
0.0370207	4.77177	0.014	0	1	zgc:172090	Goblet
0.0378048	4.76408	0.075	0	1	psph	Tuft
0.0491053	4.76275	0.041	0	1	fam43b	Stromal
0.0378048	4.76256	0.075	0	1	pfkfb4b	Tuft
0.0105178	4.75927	0.02	0	1	znf1156	Goblet
0.00163122	4.75776	0.042	0	1	mblac1	Pancreatic
0.0305833	4.75114	0.05	0	1	decr1	Stromal
0.0157628	4.74529	0.1	0	1	tasorb	Tuft
0.0370207	4.74407	0.014	0	1	brms1lb	Goblet
0.0102842	4.74172	0.028	0	1	oxct1b	Pancreatic
0.0333114	4.73393	0.129	0	1	ide	Unknown 2
0.0378048	4.73308	0.075	0	1	CABZ01057928.1	Tuft
0.0378048	4.73253	0.075	0	1	dnal1	Tuft
0.000928758	4.72244	0.034	0	1	cdkal1	Goblet
0.0105178	4.72006	0.02	0	1	vtg3	Goblet
0.0203071	4.71629	0.014	0	1	ciz1b	LRE
0.00163122	4.71629	0.042	0	1	ddx59	Pancreatic
0.0370207	4.70887	0.014	0	1	ccnb1	Goblet
0.0378048	4.70666	0.075	0	1	si:ch73-1a9.4	Tuft
0.0203071	4.70065	0.014	0	1	zgc:158404	LRE
0.00163122	4.69947	0.042	0	1	si:ch73-311h14.2	Pancreatic
0.0105178	4.69939	0.02	0	1	ccnf	Goblet
0.0376379	4.68834	0.043	0	1	tasp1	Endocrine
0.0136015	4.68412	0.042	0.004	1	CABZ01034082.1	Pancreatic
0.0378048	4.67982	0.075	0	1	CR387919.1	Tuft
4.27546820732443e-07	4.67868	0.156	0.031	0.00899302	g6pca.2	Goblet
0.0370207	4.67618	0.014	0	1	rims1a	Goblet
0.00623349	4.67563	0.023	0	1	cgref1	B4O2
0.0203071	4.67352	0.014	0	1	myh14	LRE
0.0136015	4.67123	0.042	0.004	1	lpl	Pancreatic
0.0163112	4.66916	0.161	0	1	vtg4	Unknown 2
4.3261792312706e-36	4.65505	0.09	0.006	9.09968539505459e-32	cyp51	EC
0.0333114	4.65321	0.129	0	1	cyp2ae1	Unknown 2
0.0241745	4.64707	0.054	0	1	cwf19l2	Stromal
5.24208192599141e-12	4.63602	0.029	0.002	1.10261951231303e-07	si:dkey-27l15.1	EC
0.00163122	4.63526	0.042	0	1	bend3	Pancreatic
0.0378048	4.63049	0.075	0	1	kdm4c	Tuft
0.0378048	4.62987	0.075	0	1	enoph1	Tuft
0.0370207	4.62861	0.014	0	1	cdc20	Goblet
0.0370207	4.62577	0.014	0	1	rassf2a	Goblet
0.00333346	4.62498	0.105	0.01	1	farp1	Endocrine
0.0378048	4.62319	0.075	0	1	ethe1	Tuft
0.0102842	4.61964	0.028	0	1	stbd1	Pancreatic
0.0136015	4.61898	0.042	0.004	1	slc25a48	Pancreatic
0.00741411	4.61821	0.07	0.013	1	tnip2	Pancreatic
0.0387279	4.61461	0.046	0	1	vps25	Stromal
0.0491053	4.6099	0.041	0	1	smim15	Stromal
8.02307444925426e-05	4.60948	0.099	0.009	1	cfhl4	Pancreatic
0.0378048	4.60164	0.075	0	1	si:ch73-12o23.1	Tuft
0.00100493	4.60112	0.29	0	1	cyp51	Progenitor2
0.0333114	4.59953	0.129	0	1	znrf2b	Unknown 2
0.00325149	4.59917	0.043	0.004	1	zgc:163040.1	Progenitor1
0.0370207	4.59308	0.014	0	1	mtf2	Goblet
0.0310887	4.58872	0.056	0.013	1	igdcc4	Pancreatic
0.0376379	4.58848	0.043	0	1	FO704635.1	Endocrine
0.0333114	4.58234	0.129	0	1	zgc:77151	Unknown 2
8.20031965941429e-05	4.57894	0.099	0.009	1	pdrg1	Pancreatic
0.000438112	4.57616	0.07	0.004	1	f7i	Pancreatic
0.0370207	4.573	0.014	0	1	foxn4	Goblet
0.0102842	4.57213	0.028	0	1	plagx	Pancreatic
0.0378048	4.57031	0.075	0	1	atf7a	Tuft
0.0288767	4.56964	0.125	0.018	1	polrmt	Tuft
3.07058061951692e-20	4.56732	0.228	0.013	6.45865927509189e-16	si:ch211-28p3.4	LRE
0.00163122	4.56652	0.042	0	1	cnga4	Pancreatic
0.0107239	4.56639	0.056	0.009	1	acss2l	Pancreatic
0.00163122	4.56417	0.042	0	1	hsd17b2	Pancreatic
0.0136015	4.56382	0.042	0.004	1	hmbsb	Pancreatic
0.0102842	4.56094	0.028	0	1	si:dkey-114l24.2	Pancreatic
0.0107239	4.55086	0.056	0.009	1	si:ch211-212c13.8	Pancreatic
0.0376379	4.54746	0.043	0	1	meis1a	Endocrine
0.000252458	4.54745	0.019	0.001	1	si:ch211-42i6.2	Leukocyte
0.0378048	4.53657	0.075	0	1	vps13a	Tuft
0.0105178	4.53076	0.02	0	1	si:zfos-2372e4.1	Goblet
0.00213327	4.52885	0.07	0.009	1	rbfox3b	Pancreatic
0.00163122	4.52797	0.042	0	1	arv1	Pancreatic
0.0378048	4.52249	0.075	0	1	nemp2	Tuft
0.0288767	4.52171	0.125	0.018	1	ralgapa1	Tuft
0.000155863	4.52031	0.127	0.021	1	c3a.1	Pancreatic
0.0287624	4.51936	0.013	0	1	si:ch211-108c17.2	LRE
0.00168398	4.5127	0.141	0.022	1	clu	Stromal
0.0316919	4.51158	0.018	0	1	CABZ01042594.1	Progenitor1
0.0139005	4.50885	0.042	0.004	1	si:dkey-217d24.6	Pancreatic
0.0376379	4.50861	0.043	0	1	lnpa	Endocrine
0.0288767	4.50529	0.125	0.018	1	acap2	Tuft
0.0163112	4.50385	0.161	0	1	ank2b	Unknown 2
2.90036960334838e-06	4.49688	0.127	0.009	0.0610064	slc38a4	Pancreatic
0.0102842	4.49257	0.028	0	1	si:ch1073-181h11.1	Pancreatic
0.00243357	4.49157	0.056	0.004	1	unc5a	Pancreatic
0.0409165	4.48886	0.011	0	1	limch1b	LRE
0.00314246	4.48737	0.099	0.021	1	gcgra	Pancreatic
0.0102211	4.48732	0.018	0	1	fgd1	LRE
0.0139005	4.48411	0.042	0.004	1	zgc:66313	Pancreatic
0.0108586	4.48393	0.025	0	1	hspb8	Progenitor1
0.0102842	4.48362	0.028	0	1	ago2	Pancreatic
0.00582843	4.48243	0.034	0.003	1	mettl22	Goblet
0.00163122	4.48127	0.042	0	1	wu:fc75a09	Pancreatic
0.0258201	4.47881	0.015	0	1	znf1129	B4O2
0.0376379	4.4777	0.043	0	1	r3hcc1	Endocrine
0.0258201	4.47653	0.015	0	1	il12rb2	B4O2
0.00026749	4.47435	0.056	0	1	dipk2ab	Pancreatic
0.0258201	4.47279	0.015	0	1	zgc:194242	B4O2
0.0409165	4.47263	0.011	0	1	drd2b	LRE
0.0258201	4.472	0.015	0	1	atp6v0cb	B4O2
0.0105178	4.46788	0.02	0	1	LO017835.1	Goblet
0.0102211	4.46517	0.018	0	1	si:dkey-27n6.1.2	LRE
1.55854972386224e-05	4.46187	0.113	0.009	0.327825	abcb11b	Pancreatic
0.0136015	4.46006	0.042	0.004	1	serpind1	Pancreatic
0.0370207	4.45902	0.014	0	1	kif18a	Goblet
0.00371061	4.45809	0.108	0.011	1	selenof	Stromal
0.018858	4.44627	0.027	0.003	1	irak1	Goblet
0.0316919	4.43547	0.018	0	1	gxylt2	Progenitor1
0.00260796	4.41837	0.056	0.004	1	si:dkey-12e7.1	Pancreatic
5.99466200183732e-11	4.41484	0.197	0.004	1.26091720546646e-06	si:dkey-190l8.2	Pancreatic
0.0409165	4.4111	0.011	0	1	fn1b	LRE
0.0102628	4.40396	0.086	0.01	1	roraa	Endocrine
0.0378048	4.40226	0.075	0	1	zgc:101569	Tuft
0.0102842	4.39842	0.028	0	1	ENSDARG00000099008	Pancreatic
0.00334077	4.39772	0.043	0.004	1	vtg5	Progenitor1
2.19468345964067e-38	4.3949	0.088	0.003	4.61629718900819e-34	hmgcra	EC
0.0376379	4.39096	0.043	0	1	dpcd	Endocrine
0.0409165	4.39049	0.011	0	1	stx10	LRE
0.000690809	4.3896	0.113	0.021	1	c4b	Pancreatic
0.00731644	4.38948	0.041	0.006	1	arhgap23a	Goblet
0.0126128	4.38304	0.019	0	1	phyhd1	B4O2
0.0370207	4.3817	0.014	0	1	malb	Goblet
0.0378048	4.3799	0.075	0	1	tha1	Tuft
0.0102842	4.37504	0.028	0	1	CABZ01071056.1	Pancreatic
0.0333114	4.36981	0.129	0	1	tcf20	Unknown 2
0.0378048	4.36861	0.075	0	1	atxn7l3	Tuft
0.00505584	4.36503	0.175	0.018	1	slc35d1b	Tuft
0.0102842	4.35994	0.028	0	1	si:dkey-193c22.2	Pancreatic
0.0333114	4.34988	0.129	0	1	ube4b	Unknown 2
0.0409165	4.34876	0.011	0	1	abcf3	LRE
0.0179302	4.34785	0.056	0	1	calcoco2	Endocrine
0.00202498	4.34693	0.047	0.004	1	apoa2	Progenitor1
0.00582843	4.34548	0.034	0.003	1	lancl1	Goblet
0.0102842	4.34446	0.028	0	1	anxa1d	Pancreatic
0.00589625	4.34342	0.034	0.003	1	trim35-1	Goblet
0.0378048	4.33875	0.075	0	1	cryba2a	Tuft
0.0491053	4.33629	0.041	0	1	fscn1a	Stromal
0.00026749	4.3349	0.056	0	1	si:ch211-155o21.4	Pancreatic
0.0259452	4.33209	0.049	0	1	narf	Endocrine
0.00483595	4.33056	0.099	0.01	1	spry2	Endocrine
0.0370207	4.32993	0.014	0	1	apoba	Goblet
0.0378048	4.3261	0.075	0	1	zgc:110843	Tuft
0.0333114	4.32389	0.129	0	1	cuzd1.1	Unknown 2
1.57380928280433e-05	4.31965	0.061	0.005	0.331035	si:dkey-240n22.6	LRE
0.0136015	4.31917	0.042	0.004	1	si:rp71-15k1.1	Pancreatic
0.0102842	4.31825	0.028	0	1	col28a2a	Pancreatic
0.0105289	4.31822	0.056	0.009	1	acsbg1	Pancreatic
0.0102842	4.3171	0.028	0	1	hpxb	Pancreatic
0.0214812	4.31079	0.034	0.006	1	nrxn3a	Goblet
0.0102842	4.30558	0.028	0	1	agbl1	Pancreatic
0.00163122	4.2986	0.042	0	1	mxra7	Pancreatic
6.07323672895127e-05	4.29809	0.127	0.017	1	cdk5rap2	Pancreatic
0.0105178	4.29609	0.02	0	1	vtg5	Goblet
1.08637100061645e-27	4.29574	0.064	0.003	2.28507276269664e-23	vtg4	EC
0.0102842	4.29458	0.028	0	1	ripor2	Pancreatic
0.0428437	4.29431	0.027	0.006	1	papss2b	B4O2
1.77472813063024e-05	4.29312	0.068	0.003	0.373296	ankrd45	Goblet
0.0378048	4.28846	0.075	0	1	pgam2	Tuft
0.0308354	4.28794	0.071	0.011	1	asip1	Stromal
0.00641386	4.28756	0.029	0	1	znf1156	Progenitor1
0.0333114	4.28742	0.129	0	1	plekho1b	Unknown 2
0.0333114	4.28665	0.129	0	1	si:dkey-147f3.8.1	Unknown 2
0.0105178	4.28367	0.02	0	1	utp25	Goblet
0.0102842	4.28323	0.028	0	1	aasdh	Pancreatic
0.00163122	4.27693	0.042	0	1	fthl31	Pancreatic
0.001967	4.27493	0.137	0.022	1	atp5pd	Stromal
0.000333007	4.27446	0.099	0.013	1	cp	Pancreatic
0.0102842	4.27287	0.028	0	1	ENSDARG00000053272	Pancreatic
0.0333114	4.27087	0.129	0	1	mcc	Unknown 2
0.0258201	4.27047	0.015	0	1	plagx	B4O2
0.0102842	4.25787	0.028	0	1	actn2b	Pancreatic
0.003096	4.25455	0.027	0	1	si:dkey-1b17.9	Goblet
0.0102842	4.25407	0.028	0	1	tmem192	Pancreatic
0.0378048	4.24412	0.075	0	1	rbpja	Tuft
0.0107239	4.24324	0.056	0.009	1	sema4gb	Pancreatic
0.00163122	4.24288	0.042	0	1	si:ch211-152f2.3	Pancreatic
0.0203071	4.23437	0.014	0	1	cyp7a1	LRE
0.0301754	4.2334	0.056	0.013	1	raly	Pancreatic
0.00056679	4.23203	0.017	0.001	1	apoa1b	Leukocyte
0.0316919	4.22983	0.018	0	1	pfkfb2a	Progenitor1
0.00163122	4.22808	0.042	0	1	si:dkey-240n22.6.1	Pancreatic
0.0378048	4.22779	0.075	0	1	slc5a1	Tuft
0.00370906	4.22633	0.022	0	1	zgc:171497	LRE
0.0370207	4.22056	0.014	0	1	rab6ba	Goblet
0.000448771	4.21336	0.07	0.004	1	ccdc92	Pancreatic
0.0376379	4.21064	0.043	0	1	arf6b	Endocrine
0.00163122	4.20869	0.042	0	1	si:dkey-238k10.3	Pancreatic
0.0370207	4.2067	0.014	0	1	prkg1b	Goblet
0.0102842	4.20545	0.028	0	1	FP074874.1	Pancreatic
0.0370207	4.20386	0.014	0	1	CABZ01114581.1	Goblet
0.00888255	4.19731	0.194	0	1	fam131c	Progenitor2
0.00217597	4.19521	0.07	0.009	1	zgc:174904	Pancreatic
0.0370207	4.17548	0.014	0	1	dph3	Goblet
0.0105178	4.17175	0.02	0	1	si:ch211-120k19.1	Goblet
0.00435583	4.16538	0.226	0	1	cyp7a1	Progenitor2
0.0102842	4.16231	0.028	0	1	BX294434.1	Pancreatic
0.00163122	4.16131	0.042	0	1	cep97	Pancreatic
0.0287624	4.16129	0.013	0	1	fpgt	LRE
0.0163112	4.15897	0.161	0	1	mybl2a	Unknown 2
0.0370207	4.15885	0.014	0	1	CABZ01081385.1	Goblet
0.0113282	4.1559	0.056	0.009	1	ppp1cbl	Pancreatic
0.0310887	4.15176	0.056	0.013	1	prune	Pancreatic
0.00026749	4.14898	0.056	0	1	si:ch73-221f6.3	Pancreatic
0.0102842	4.1446	0.028	0	1	apba2a	Pancreatic
0.000452897	4.14335	0.054	0.006	1	slmapb	B4O2
0.00163122	4.14108	0.042	0	1	nkiras1	Pancreatic
0.0102842	4.135	0.028	0	1	lix1	Pancreatic
0.0152686	4.13441	0.032	0.004	1	hist1h2a10	Progenitor1
0.0316919	4.12945	0.018	0	1	upp1	Progenitor1
0.00210825	4.12805	0.258	0	1	mrps35	Progenitor2
0.0154706	4.1248	0.032	0.004	1	pora	Progenitor1
0.0492673	4.12233	0.042	0.009	1	cldni	Pancreatic
3.91765716733252e-07	4.1215	0.017	0.002	0.0082404	apoa1b	EC
0.0154706	4.12135	0.032	0.004	1	fancl	Progenitor1
0.0187465	4.12102	0.021	0.003	1	apoa1b	LRE
0.0048961	4.11965	0.099	0.01	1	cyfip2	Endocrine
0.0102842	4.11377	0.028	0	1	mpg	Pancreatic
0.018858	4.11358	0.027	0.003	1	si:ch211-155e24.3	Goblet
4.70296837809267e-226	4.1083	0.539	0.089	9.89222368648012e-222	fkbp5	EC
0.00163122	4.10703	0.042	0	1	si:zfos-905g2.1	Pancreatic
0.0370207	4.10378	0.014	0	1	lama2	Goblet
0.012733	4.10351	0.15	0.018	1	nfixb	Tuft
0.00163122	4.10005	0.042	0	1	si:dkey-23n7.10	Pancreatic
0.00012675	4.09928	0.011	0.001	1	enpp5	EC
0.0370207	4.09774	0.014	0	1	srsf3a	Goblet
0.0370207	4.09767	0.014	0	1	med16	Goblet
0.0378048	4.09602	0.075	0	1	prkcda	Tuft
0.0287624	4.09444	0.013	0	1	entpd2a.1	LRE
0.0203071	4.08734	0.014	0	1	fnbp1b	LRE
0.00322348	4.08221	0.042	0.006	1	disp1	B4O2
0.000476861	4.08148	0.085	0.009	1	cyb561a3a	Pancreatic
0.017931	4.07851	0.161	0	1	tp53inp1	Progenitor2
0.0102842	4.07424	0.028	0	1	nepro	Pancreatic
0.000359374	4.07246	0.099	0.013	1	fn1b	Pancreatic
0.0492673	4.06714	0.042	0.009	1	mid2	Pancreatic
0.0105178	4.06585	0.02	0	1	il1rapl1a	Goblet
0.0277475	4.06428	0.204	0	1	scaper	Unknown 1
8.55343072073220e-09	4.05942	0.163	0.022	0.000179913	ctsba	Goblet
0.0383336	4.05731	0.184	0	1	cert1a	Unknown 1
0.017931	4.05538	0.161	0	1	rras	Progenitor2
0.0100162	4.05436	0.086	0.01	1	gng7	Endocrine
7.69697832875133e-08	4.0543	0.019	0.002	0.00161898	si:ch211-66i15.5	EC
0.0493697	4.05055	0.062	0.011	1	rtca	Stromal
0.0170513	4.05013	0.039	0.008	1	hmgcra	Progenitor1
0.0378048	4.04954	0.075	0	1	sumf2	Tuft
0.00741411	4.04773	0.07	0.013	1	c3a.6	Pancreatic
0.0333114	4.04447	0.129	0	1	gskip	Unknown 2
0.0370207	4.04201	0.014	0	1	sv2a	Goblet
8.72085169145077e-05	4.04105	0.484	0.061	1	vtg1	Progenitor2
0.00888255	4.03772	0.194	0	1	src	Progenitor2
0.0179302	4.03744	0.056	0	1	cables1	Endocrine
0.003096	4.03637	0.027	0	1	filip1a	Goblet
0.0136015	4.03302	0.042	0.004	1	BX544877.2	Pancreatic
1.70992160281473e-16	4.03231	0.043	0.004	3.5966490993605e-12	srsf3a	EC
8.56597155810681e-05	4.03191	0.099	0.009	1	tat	Pancreatic
0.0378048	4.03041	0.075	0	1	camkmt	Tuft
0.0378048	4.03041	0.075	0	1	lama3	Tuft
0.0359862	4.0259	0.129	0	1	edn2	Progenitor2
0.0370207	4.02587	0.014	0	1	gck	Goblet
0.00230883	4.02586	0.07	0.009	1	carf	Pancreatic
0.0102842	4.02383	0.028	0	1	ttc39a	Pancreatic
0.000447977	4.02218	0.085	0.009	1	serpina1l	Pancreatic
0.00221946	4.01879	0.07	0.009	1	lipca	Pancreatic
0.0105178	4.00199	0.02	0	1	arhgef12b	Goblet
5.05464042396738e-08	3.99877	0.021	0.002	0.00106319	abca12	EC
0.0076054	3.9958	0.048	0.009	1	ddb1	Goblet
0.017931	3.99047	0.161	0	1	CABZ01069162.1	Progenitor2
0.0102842	3.98608	0.028	0	1	calua	Pancreatic
0.00495692	3.98575	0.099	0.01	1	si:ch73-215d9.1	Endocrine
1.29184860114466e-05	3.98216	0.012	0.001	0.271727	ENSDARG00000027547	EC
0.0105178	3.98092	0.02	0	1	si:ch211-59d8.2	Goblet
0.015778	3.97951	0.032	0.004	1	si:dkey-240n22.3	Progenitor1
0.0105178	3.9792	0.02	0	1	mylk4b	Goblet
0.0370207	3.97697	0.014	0	1	CABZ01042594.1	Goblet
0.0121593	3.9732	0.15	0.018	1	yaf2	Tuft
0.0258201	3.96818	0.015	0	1	CABZ01081747.1	B4O2
0.0102842	3.96722	0.028	0	1	pigf	Pancreatic
0.0304099	3.96645	0.265	0.048	1	abca1a	Unknown 1
0.00290083	3.96008	0.014	0.001	1	zgc:100829	Leukocyte
0.0370207	3.95628	0.014	0	1	ttk	Goblet
0.0258201	3.95471	0.015	0	1	si:dkeyp-82h4.3	B4O2
0.0142054	3.95376	0.042	0.004	1	dcakd	Pancreatic
0.000427691	3.94395	0.07	0.004	1	si:ch73-263o4.4	Pancreatic
0.0105178	3.9376	0.02	0	1	recql	Goblet
0.0105178	3.93714	0.02	0	1	pex12	Goblet
0.0378048	3.93563	0.075	0	1	prr15lb	Tuft
0.0370207	3.92971	0.014	0	1	mfge8a	Goblet
0.00221946	3.92645	0.07	0.009	1	si:dkey-22f5.9	Pancreatic
0.020923	3.9233	0.074	0.01	1	rhoq	Endocrine
0.00384077	3.92189	0.29	0.03	1	msmo1	Progenitor2
0.000123618	3.92129	0.082	0.013	1	aqp8a.1	Goblet
8.56597155810681e-05	3.91999	0.099	0.009	1	f2	Pancreatic
0.030188	3.91895	0.125	0.018	1	get1	Tuft
0.00243357	3.91865	0.056	0.004	1	ENSDARG00000061363	Pancreatic
0.0359862	3.91644	0.129	0	1	mfsd4b	Progenitor2
0.0203071	3.91041	0.014	0	1	antxr1c	LRE
8.19148391178469e-05	3.90085	0.085	0.004	1	c4	Pancreatic
0.0102842	3.89977	0.028	0	1	fam241a	Pancreatic
9.36097815585983e-05	3.89821	0.516	0.088	1	fkbp5	Unknown 2
0.0102842	3.89792	0.028	0	1	cass4	Pancreatic
0.0370207	3.89387	0.014	0	1	man1b1a	Goblet
0.0256277	3.89386	0.029	0.004	1	rab4a	Progenitor1
0.014387	3.89018	0.016	0	1	si:ch211-147g22.7	LRE
8.94699202053895e-05	3.88706	0.099	0.009	1	ahsg1	Pancreatic
0.0139005	3.88596	0.042	0.004	1	cdk19	Pancreatic
0.0409165	3.88551	0.011	0	1	mhc1lfa	LRE
1.37313783279677e-10	3.88536	0.092	0.022	2.88825811750472e-06	ctsba	Leukocyte
0.00163122	3.87896	0.042	0	1	ENSDARG00000011171	Pancreatic
1.35835897226273e-07	3.87873	0.094	0.011	0.00285717	tmem237a	LRE
0.0102842	3.87522	0.028	0	1	si:ch211-262h13.5	Pancreatic
0.0484664	3.87316	0.042	0.009	1	c3a.3	Pancreatic
0.0102842	3.8689	0.028	0	1	hddc2	Pancreatic
0.0333114	3.86888	0.129	0	1	calr3a	Unknown 2
0.0370207	3.86736	0.014	0	1	ndel1a	Goblet
0.0370207	3.8668	0.014	0	1	cntf	Goblet
0.0387383	3.86367	0.226	0.059	1	ENSDARG00000074332	Unknown 2
0.014387	3.8586	0.016	0	1	si:ch211-195m9.3	LRE
0.0102842	3.85044	0.028	0	1	BX901922.1	Pancreatic
0.0172218	3.84758	0.226	0.029	1	bcl2l11	Unknown 2
0.00186144	3.84705	0.041	0.003	1	coq4	Goblet
0.0102842	3.84669	0.028	0	1	flj13639	Pancreatic
0.0102842	3.84573	0.028	0	1	rab6ba	Pancreatic
0.0133305	3.84018	0.15	0.018	1	higd1a	Tuft
0.0370207	3.83952	0.014	0	1	lmcd1	Goblet
6.80634575784975e-15	3.83469	0.038	0.003	1.43164676670612e-10	apoba	EC
0.00163122	3.83121	0.042	0	1	zdhhc1	Pancreatic
0.0333114	3.82603	0.129	0	1	crtc1b	Unknown 2
0.00213327	3.82388	0.07	0.009	1	grin2ab	Pancreatic
0.00115047	3.82352	0.099	0.017	1	greb1l	Pancreatic
0.0102842	3.82316	0.028	0	1	stx2a	Pancreatic
0.0102842	3.81971	0.028	0	1	trim35-1	Pancreatic
0.00601175	3.81608	0.169	0.064	1	foxn3	Pancreatic
0.000579805	3.81498	0.048	0.003	1	siae	Goblet
0.0370207	3.81208	0.014	0	1	CT573817.1	Goblet
0.0370207	3.81124	0.014	0	1	tuft1b	Goblet
0.0105178	3.80856	0.02	0	1	erlin2	Goblet
0.00996521	3.80721	0.011	0.001	1	cbln8	Leukocyte
0.0492673	3.80576	0.042	0.009	1	cbln10	Pancreatic
0.0316919	3.80301	0.018	0	1	fthl31	Progenitor1
0.0102842	3.80051	0.028	0	1	renbp	Pancreatic
0.014387	3.79764	0.016	0	1	rfng	LRE
0.0102842	3.79711	0.028	0	1	trmo	Pancreatic
0.0383336	3.79538	0.184	0	1	ptprk	Unknown 1
0.000540497	3.79027	0.169	0.047	1	rhobtb4	Pancreatic
0.0370207	3.78782	0.014	0	1	plagx	Goblet
0.00505027	3.78652	0.306	0	1	si:dkey-42i9.4	Unknown 1
0.0136015	3.78548	0.042	0.004	1	nol8	Pancreatic
0.0102842	3.78526	0.028	0	1	rfc4	Pancreatic
0.0136015	3.78403	0.042	0.004	1	st7l	Pancreatic
0.010922	3.78051	0.056	0.009	1	si:ch73-15n24.1	Pancreatic
0.0436234	3.78026	0.062	0.01	1	dcaf5	Endocrine
0.0102842	3.78024	0.028	0	1	si:ch73-144d13.8	Pancreatic
0.000470818	3.7786	0.07	0.004	1	noctb	Pancreatic
0.0370207	3.77783	0.014	0	1	rassf9	Goblet
0.0208078	3.77694	0.258	0.059	1	huwe1	Unknown 2
0.0370207	3.77636	0.014	0	1	lig4	Goblet
0.0259452	3.77286	0.049	0	1	cox10	Endocrine
0.0102842	3.77279	0.028	0	1	nudt5	Pancreatic
0.0190688	3.77229	0.027	0.003	1	eef1akmt1	Goblet
0.0370207	3.77062	0.014	0	1	CABZ01078594.1	Goblet
0.000845407	3.76936	0.054	0.006	1	si:dkey-240n22.3	Goblet
0.00210825	3.76682	0.258	0	1	ciapin1	Progenitor2
0.0329919	3.766	0.194	0.03	1	tlcd2	Progenitor2
0.000277694	3.76005	0.061	0.006	1	gckr	Goblet
0.0102842	3.75487	0.028	0	1	hmox2b	Pancreatic
0.0102842	3.75473	0.028	0	1	BX649384.1	Pancreatic
0.014835	3.75414	0.08	0.01	1	pex7	Endocrine
0.0105178	3.74931	0.02	0	1	ENSDARG00000103663	Goblet
0.0173455	3.74531	0.039	0.008	1	zgc:172341	Progenitor1
0.00436609	3.74428	0.013	0.001	1	gbp4	Leukocyte
0.0102842	3.74353	0.028	0	1	si:ch211-209n20.3	Pancreatic
0.0105178	3.74341	0.02	0	1	polr3gla	Goblet
0.0180827	3.74308	0.225	0.07	1	syap1	Tuft
0.0105178	3.74062	0.02	0	1	slc25a27	Goblet
0.0108586	3.73981	0.025	0	1	dcxr	Progenitor1
0.00169384	3.73722	0.085	0.013	1	bmp1a	Pancreatic
0.0315542	3.73329	0.056	0.013	1	igf2a	Pancreatic
0.0370207	3.72926	0.014	0	1	si:dkey-65b12.12	Goblet
0.0102842	3.72302	0.028	0	1	ENSDARG00000102302	Pancreatic
0.0102842	3.71573	0.028	0	1	nicn1	Pancreatic
0.0107239	3.71398	0.056	0.009	1	ENSDARG00000030803	Pancreatic
0.0370207	3.70309	0.014	0	1	lect2l	Goblet
0.0359862	3.70307	0.129	0	1	srebf2	Progenitor2
0.00603403	3.69961	0.034	0.003	1	zgc:123105	Goblet
0.0383336	3.69659	0.184	0	1	zgc:194659	Unknown 1
0.0102842	3.69516	0.028	0	1	si:dkeyp-68b7.7	Pancreatic
0.00582843	3.6906	0.034	0.003	1	si:dkey-159n16.2	Goblet
0.0378048	3.68845	0.075	0	1	arf4a.1	Tuft
0.000476861	3.68725	0.085	0.009	1	c9	Pancreatic
0.0102842	3.68615	0.028	0	1	ENSDARG00000109963	Pancreatic
0.0492673	3.6859	0.042	0.009	1	ENSDARG00000104937	Pancreatic
0.0409165	3.68417	0.011	0	1	sgcd	LRE
0.0139005	3.68222	0.042	0.004	1	tpk2	Pancreatic
0.0102842	3.68149	0.028	0	1	snx8b	Pancreatic
0.0245684	3.68117	0.075	0.011	1	gabarapl2	Stromal
0.0219023	3.67834	0.085	0.026	1	si:ch73-215d9.1	Pancreatic
0.0370207	3.6757	0.014	0	1	zgc:194627	Goblet
0.00243357	3.67478	0.056	0.004	1	ftr36.1	Pancreatic
0.00552434	3.67257	0.032	0.005	1	glis2a	LRE
0.0333114	3.67057	0.129	0	1	ap1ar	Unknown 2
0.0102842	3.6662	0.028	0	1	oscp1a	Pancreatic
0.0359862	3.66543	0.129	0	1	ENSDARG00000098186	Progenitor2
0.0102842	3.66507	0.028	0	1	ENSDARG00000075285	Pancreatic
0.00505089	3.66489	0.355	0.088	1	cert1b	Unknown 2
0.00962052	3.66256	0.024	0.003	1	sidt2	LRE
2.47946927501519e-16	3.66226	0.05	0.007	5.21531567306695e-12	dhcr24	EC
0.0184812	3.66178	0.022	0	1	si:dkey-250k15.10	Progenitor1
0.0192816	3.66101	0.027	0.003	1	si:dkey-238k10.3	Goblet
0.0102842	3.65836	0.028	0	1	ENSDARG00000100478	Pancreatic
0.0309348	3.65529	0.068	0.01	1	zgc:63972	Endocrine
0.0306291	3.65473	0.056	0.013	1	eral1	Pancreatic
0.0102842	3.65392	0.028	0	1	gtpbp6	Pancreatic
0.00643058	3.65081	0.038	0.006	1	fam102aa	B4O2
1.94319157349045e-18	3.65054	0.563	0.098	4.0873091556798e-14	fkbp5	Pancreatic
0.0484664	3.6498	0.042	0.009	1	si:dkey-90m5.4	Pancreatic
0.0102842	3.64914	0.028	0	1	cnpy2	Pancreatic
0.0136015	3.63404	0.042	0.004	1	si:ch211-155m12.1	Pancreatic
0.0139951	3.63329	0.027	0.003	1	loxl3b	B4O2
0.00753484	3.63295	0.041	0.006	1	cox16	Goblet
0.0102842	3.63003	0.028	0	1	pacsin1a	Pancreatic
0.0467072	3.62929	0.041	0.013	1	pgap4	Goblet
0.0212357	3.62546	0.286	0.048	1	fkbp5	Unknown 1
0.0409165	3.625	0.011	0	1	si:dkey-71b5.3	LRE
0.00249048	3.62444	0.056	0.004	1	dcun1d2b	Pancreatic
0.00896315	3.6243	0.014	0.002	1	itgb5	Leukocyte
8.39604228300562e-05	3.62357	0.085	0.004	1	ampd3b	Pancreatic
0.0359862	3.62351	0.129	0	1	mafbb	Progenitor2
0.00163122	3.62343	0.042	0	1	CR293507.1	Pancreatic
0.0102842	3.62224	0.028	0	1	lrrc53	Pancreatic
7.89152266180812e-05	3.62151	0.113	0.013	1	agxtb	Pancreatic
0.0136015	3.6188	0.042	0.004	1	ttyh2	Pancreatic
0.0370207	3.61799	0.014	0	1	mcat.1	Goblet
0.0102842	3.61648	0.028	0	1	galk1	Pancreatic
0.0260254	3.61113	0.075	0.011	1	CU929150.1	Stromal
0.00249048	3.60771	0.056	0.004	1	c8b	Pancreatic
0.0136015	3.60344	0.042	0.004	1	gabpb2b	Pancreatic
0.0186493	3.6009	0.027	0.003	1	slc7a9	Goblet
0.0370207	3.60033	0.014	0	1	tmem168a	Goblet
0.0102842	3.59966	0.028	0	1	ENSDARG00000099506	Pancreatic
0.010922	3.59371	0.056	0.009	1	c8g	Pancreatic
0.0102842	3.5921	0.028	0	1	pla2g3	Pancreatic
0.0378048	3.5906	0.075	0	1	si:dkey-30c15.13	Tuft
0.0102842	3.58692	0.028	0	1	pogza	Pancreatic
0.00235474	3.58399	0.07	0.009	1	ENSDARG00000095751	Pancreatic
0.0378048	3.58353	0.075	0	1	slc26a6.1	Tuft
0.0102842	3.58228	0.028	0	1	si:dkeyp-72a4.1	Pancreatic
3.0270701917051e-08	3.58204	0.315	0.022	0.000636714	vtg1	Stromal
0.0102842	3.5814	0.028	0	1	CR382337.3	Pancreatic
0.0102842	3.57983	0.028	0	1	gucy2g	Pancreatic
0.0195549	3.57942	0.07	0.017	1	mboat2a	Pancreatic
0.0102842	3.57915	0.028	0	1	si:dkey-15h8.17	Pancreatic
0.0102842	3.57832	0.028	0	1	slc8a4a	Pancreatic
0.0409165	3.57659	0.011	0	1	trim45	LRE
0.00867239	3.57501	0.258	0.029	1	si:ch211-195h23.3	Unknown 2
1.77843845471416e-57	3.57436	0.162	0.019	3.74076744564576e-53	si:dkey-190l8.2	EC
0.018858	3.5623	0.027	0.003	1	si:ch211-40k21.9	Goblet
0.0102842	3.56225	0.028	0	1	gpn1	Pancreatic
0.0102842	3.56178	0.028	0	1	ENSDARG00000105029	Pancreatic
0.0102842	3.56178	0.028	0	1	exo5	Pancreatic
0.0316919	3.56114	0.018	0	1	mthfd1l	Progenitor1
0.0025486	3.56103	0.056	0.004	1	runx2a	Pancreatic
0.0142054	3.5589	0.042	0.004	1	arhgef18a	Pancreatic
0.00655182	3.55848	0.021	0.006	1	trim35-20	Leukocyte
0.0102842	3.55781	0.028	0	1	fbxo30a	Pancreatic
0.0245475	3.557	0.05	0.016	1	clca1	Progenitor1
0.010922	3.5567	0.056	0.009	1	plg	Pancreatic
0.00260796	3.55659	0.056	0.004	1	zcchc14	Pancreatic
0.0102842	3.55353	0.028	0	1	orc5	Pancreatic
2.27700268402035e-36	3.55277	0.381	0.021	4.78944744556839e-32	grn2	LRE
0.017931	3.55129	0.161	0	1	trim105	Progenitor2
0.00582683	3.55111	0.175	0.018	1	prkx	Tuft
0.0105178	3.55009	0.02	0	1	si:ch211-202h22.8	Goblet
0.0146575	3.5487	0.08	0.01	1	mrps24	Endocrine
0.0113282	3.54562	0.056	0.009	1	mapk8a	Pancreatic
0.00805156	3.54425	0.07	0.013	1	thumpd1	Pancreatic
0.0370207	3.54377	0.014	0	1	loxhd1a	Goblet
0.0370207	3.54273	0.014	0	1	zgc:101559	Goblet
0.0370207	3.53993	0.014	0	1	zgc:173709	Goblet
0.0102842	3.5389	0.028	0	1	znf990	Pancreatic
0.00753899	3.53625	0.048	0.009	1	aifm3	Goblet
0.017931	3.53076	0.161	0	1	dhcr24	Progenitor2
0.0370207	3.52888	0.014	0	1	traf1	Goblet
0.0102842	3.52709	0.028	0	1	pot1	Pancreatic
0.0102842	3.5262	0.028	0	1	agbl5	Pancreatic
0.0279321	3.52436	0.023	0.003	1	znf644b	B4O2
0.000783078	3.52056	0.183	0.044	1	adma	Stromal
0.0370207	3.51977	0.014	0	1	cenpj	Goblet
0.000105114	3.51828	0.325	0.035	1	ulk2	Tuft
0.0287624	3.51822	0.013	0	1	mvda	LRE
0.0102842	3.51731	0.028	0	1	ddx28	Pancreatic
0.0102842	3.51731	0.028	0	1	si:dkey-11k2.7	Pancreatic
0.0370207	3.51426	0.014	0	1	ftr98	Goblet
0.0025486	3.512	0.056	0.004	1	tnika	Pancreatic
1.55288552647749e-08	3.51169	0.211	0.021	0.000326634	fgf11a	Pancreatic
0.0102842	3.50817	0.028	0	1	coa3b	Pancreatic
0.0219902	3.50616	0.258	0.059	1	mllt10	Unknown 2
0.0102842	3.50174	0.028	0	1	rell2	Pancreatic
4.37584168704214e-06	3.4989	0.013	0.001	0.0920415	wu:fj16a03	EC
0.025184	3.49281	0.075	0.011	1	si:dkey-15f23.1	Stromal
0.045877	3.49278	0.155	0.081	1	acaca	Pancreatic
1.45852692395585e-09	3.48754	0.026	0.003	3.06786553184873e-05	btr20	EC
0.0370207	3.48276	0.014	0	1	pnoca	Goblet
0.0139526	3.48139	0.15	0.018	1	pdzk1	Tuft
0.0129122	3.4812	0.408	0.143	1	hspb1	Unknown 1
0.00162984	3.47638	0.043	0.008	1	galk1	LRE
0.00826415	3.47411	0.112	0.022	1	ifi45	Stromal
0.0359862	3.46498	0.129	0	1	si:ch211-276c2.4	Progenitor2
0.0111235	3.46474	0.056	0.009	1	cpsf1	Pancreatic
0.00249048	3.46288	0.056	0.004	1	ftr50.2	Pancreatic
0.0120291	3.46243	0.085	0.021	1	ezh2	Pancreatic
0.0238133	3.4588	0.085	0.026	1	yme1l1b	Pancreatic
0.037391	3.45699	0.15	0.035	1	pde4cb	Tuft
0.0431001	3.45437	0.025	0.004	1	LO018029.1	Progenitor1
0.00705628	3.45163	0.355	0.088	1	eps8l1b	Unknown 2
0.0316919	3.45115	0.018	0	1	si:ch1073-159d7.7	Progenitor1
0.0370207	3.44966	0.014	0	1	cbln8	Goblet
0.0262544	3.44935	0.019	0.003	1	lzts2b	LRE
0.0025486	3.44577	0.056	0.004	1	hdhd2	Pancreatic
8.41605056646479e-10	3.44518	0.027	0.003	1.7702320761502e-05	hsd17b7	EC
0.0370207	3.44435	0.014	0	1	mettl26	Goblet
0.0167888	3.44289	0.054	0.016	1	cdk6	Goblet
2.82692893979682e-05	3.44284	0.155	0.026	0.594616	si:dkey-91i10.3	Pancreatic
0.0387383	3.43991	0.226	0.059	1	shc2	Unknown 2
0.0370207	3.43911	0.014	0	1	calcr	Goblet
0.0186493	3.43805	0.027	0.003	1	plaa	Goblet
0.0279321	3.43263	0.023	0.003	1	slc26a2	B4O2
0.000457418	3.42688	0.085	0.009	1	proser1	Pancreatic
0.00203046	3.42563	0.323	0.03	1	zgc:63587	Progenitor2
0.0102842	3.42499	0.028	0	1	si:dkeyp-86c4.1	Pancreatic
3.39667099766384e-06	3.42402	0.017	0.003	0.0714456	selenou1b	EC
0.0203942	3.42384	0.355	0.147	1	myo10	Unknown 2
1.41498957958032e-11	3.42377	0.027	0.002	2.97628908168924e-07	tfa	EC
0.040639	3.42054	0.1	0.033	1	dchs1b	Stromal
0.0261766	3.41434	0.019	0.003	1	abca12	LRE
0.018858	3.41393	0.027	0.003	1	LO018154.1	Goblet
0.0214279	3.40962	0.074	0.01	1	ctsba	Endocrine
0.0370207	3.40634	0.014	0	1	cngb3.2	Goblet
0.0102842	3.40631	0.028	0	1	si:ch211-197f20.1	Pancreatic
0.0102842	3.40631	0.028	0	1	si:zfos-464b6.2	Pancreatic
0.0203071	3.40535	0.014	0	1	fzd5	LRE
0.0370207	3.40291	0.014	0	1	cep170aa	Goblet
0.0370207	3.4029	0.014	0	1	shank1	Goblet
0.00226374	3.40041	0.07	0.009	1	zgc:172051	Pancreatic
0.0256017	3.399	0.075	0.011	1	sgip1a	Stromal
0.00190616	3.39522	0.041	0.003	1	tmem130	Goblet
0.0370207	3.39279	0.014	0	1	si:ch211-93n23.7	Goblet
0.0136015	3.38889	0.042	0.004	1	ENSDARG00000099133	Pancreatic
0.0136015	3.38613	0.042	0.004	1	si:ch73-329n5.6	Pancreatic
0.0100456	3.38498	0.091	0.011	1	ctsba	Stromal
0.00740772	3.38222	0.048	0.009	1	amy2a	Goblet
3.53547722411297e-05	3.38003	0.075	0.004	0.743652	vtg4	Progenitor1
0.0168929	3.37918	0.323	0.091	1	cenpf	Progenitor2
0.00689589	3.37908	0.099	0.026	1	mlsl	Pancreatic
2.4520934644393e-32	3.3748	0.1	0.015	5.15773339310163e-28	tp53inp1	EC
0.0136015	3.37096	0.042	0.004	1	si:ch211-160b11.4	Pancreatic
0.0102842	3.37021	0.028	0	1	si:ch211-121a2.4	Pancreatic
0.0256277	3.36966	0.029	0.004	1	cep57l1	Progenitor1
0.0214812	3.36899	0.034	0.006	1	alg9	Goblet
0.0370207	3.36536	0.014	0	1	hcar1-3	Goblet
1.1625226765784e-10	3.36505	0.031	0.004	2.445250197915e-06	lss	EC
0.0370207	3.36057	0.014	0	1	aqp10b	Goblet
4.04172156788379e-21	3.36032	0.372	0.065	8.50135714588677e-17	fkbp5	B4O2
0.0025486	3.35928	0.056	0.004	1	cuedc1b	Pancreatic
0.0359862	3.35875	0.129	0	1	nat16l	Progenitor2
0.00662509	3.35836	0.012	0.001	1	cerkl	Leukocyte
0.0102842	3.35774	0.028	0	1	cdh26.2	Pancreatic
0.000302525	3.35749	0.141	0.03	1	mad1l1	Pancreatic
0.0227579	3.35537	0.031	0.006	1	zgc:64106	B4O2
0.0199844	3.35523	0.224	0	1	snap23.1	Unknown 1
0.00103612	3.35443	0.01	0.002	1	slc1a1	EC
0.0484664	3.35255	0.042	0.009	1	malt1	Pancreatic
0.0370207	3.35181	0.014	0	1	adarb2	Goblet
0.0359862	3.35159	0.129	0	1	CABZ01085201.1	Progenitor2
0.0025486	3.35108	0.056	0.004	1	olah	Pancreatic
0.0370207	3.34873	0.014	0	1	sorbs2a	Goblet
1.60693848102269e-05	3.34641	0.014	0.002	0.338003	BX957278.1	EC
0.017931	3.34618	0.161	0	1	eif2b4	Progenitor2
0.0432187	3.3458	0.039	0.012	1	dcun1d4	Progenitor1
0.0142054	3.34566	0.042	0.004	1	ubald2	Pancreatic
0.00410868	3.34414	0.29	0.03	1	tspan34	Progenitor2
0.000370367	3.34386	0.011	0.002	1	dnase1l1	EC
0.0321245	3.34342	0.071	0.011	1	lgals9l3	Stromal
0.0102842	3.34315	0.028	0	1	pde6ga	Pancreatic
0.0370207	3.34079	0.014	0	1	dpp6a	Goblet
0.0103583	3.3406	0.29	0.059	1	rasa1a	Unknown 2
0.0380592	3.33569	0.07	0.021	1	acad9	Pancreatic
0.017931	3.33507	0.161	0	1	tmem30aa	Progenitor2
9.54866227869598e-05	3.33469	0.099	0.009	1	si:dkey-222f8.3	Pancreatic
0.0192826	3.33248	0.07	0.017	1	tmem242	Pancreatic
0.0161746	3.33104	0.226	0.029	1	ctsba	Unknown 2
0.000500918	3.32698	0.046	0.003	1	ftr51	B4O2
0.0378048	3.32665	0.075	0	1	sult2st2	Tuft
0.0370207	3.32598	0.014	0	1	sh2d5	Goblet
0.000149132	3.32516	0.183	0.047	1	pip5k1ab	Pancreatic
0.0378048	3.32205	0.075	0	1	mrps17	Tuft
0.0359862	3.32154	0.129	0	1	si:dkey-29p10.4	Progenitor2
0.0316919	3.32144	0.018	0	1	si:dkey-71b5.3	Progenitor1
0.0136015	3.3207	0.042	0.004	1	scocb	Pancreatic
0.0412598	3.31944	0.083	0.022	1	arfip1	Stromal
0.0370207	3.31721	0.014	0	1	smyd4	Goblet
0.0370207	3.31621	0.014	0	1	kansl2	Goblet
0.0391402	3.31378	0.047	0.016	1	si:ch73-158p21.3	Progenitor1
0.0439309	3.30653	0.025	0.004	1	bzw2	Progenitor1
0.0142054	3.30546	0.042	0.004	1	armc4	Pancreatic
0.00400243	3.30264	0.065	0.016	1	CABZ01074307.1	Progenitor1
0.0025486	3.30226	0.056	0.004	1	glg1b	Pancreatic
0.017931	3.30221	0.161	0	1	heatr5a	Progenitor2
0.0110907	3.2985	0.085	0.021	1	slc23a2	Pancreatic
0.0294372	3.29683	0.011	0.002	1	coro1b	Leukocyte
5.8059825734601e-07	3.29357	0.155	0.013	0.0122123	stxbp5a	Pancreatic
0.0484664	3.28906	0.042	0.009	1	pitrm1	Pancreatic
2.03809732847316e-06	3.28863	0.019	0.003	0.0428693	acsl1a	EC
0.0288153	3.28822	0.036	0.008	1	fgf11a	Progenitor1
7.73625350608353e-05	3.28663	0.113	0.013	1	tp53inp1	Pancreatic
0.0090307	3.28346	0.014	0.002	1	g6pca.2	Leukocyte
0.0409165	3.28048	0.011	0	1	sytl2a	LRE
0.0316919	3.28019	0.018	0	1	gucd1	Progenitor1
0.0025486	3.27887	0.056	0.004	1	ftr01	Pancreatic
0.00960653	3.27772	0.036	0.004	1	aif1l	Progenitor1
0.00717401	3.27649	0.041	0.006	1	vat1	Goblet
0.00163412	3.27632	0.043	0.008	1	appb	LRE
0.0025486	3.26917	0.056	0.004	1	mbip	Pancreatic
0.0277475	3.26378	0.204	0	1	ccdc102a	Unknown 1
0.00122988	3.26331	0.099	0.017	1	hpn	Pancreatic
0.0102842	3.25721	0.028	0	1	blvra	Pancreatic
0.00766345	3.2565	0.07	0.013	1	nr2c1	Pancreatic
0.0370207	3.25489	0.014	0	1	cnpy4	Goblet
0.00566424	3.24754	0.039	0.004	1	pip5k1cb	Progenitor1
0.0388183	3.24614	0.15	0.035	1	ptpn11b	Tuft
0.0136015	3.24475	0.042	0.004	1	mylipb	Pancreatic
0.00596478	3.24295	0.034	0.003	1	hps5	Goblet
0.0325032	3.2395	0.056	0.013	1	bcl10	Pancreatic
0.00251714	3.2382	0.048	0.006	1	si:dkey-190l8.2	Goblet
0.017931	3.23752	0.161	0	1	si:dkey-9k7.3	Progenitor2
0.0315502	3.23472	0.125	0.018	1	lpin1	Tuft
0.0370207	3.234	0.014	0	1	ENSDARG00000107442	Goblet
1.56090625146183e-06	3.23264	0.328	0.077	0.0328321	fkbp5	Stromal
0.0421546	3.23257	0.083	0.022	1	gnaia	Stromal
0.0359862	3.23232	0.129	0	1	ENSDARG00000103134	Progenitor2
0.0359862	3.23202	0.129	0	1	trim8b	Progenitor2
0.00230883	3.23018	0.07	0.009	1	cxxc1a	Pancreatic
0.00336344	3.23015	0.043	0.004	1	ms4a17a.16	Progenitor1
0.028119	3.22836	0.023	0.003	1	mapkapk5	B4O2
0.00766345	3.22729	0.07	0.013	1	ank1b	Pancreatic
0.0359862	3.22701	0.129	0	1	selenoj	Progenitor2
0.0269433	3.22478	0.043	0.012	1	hist1h2a10.1	Progenitor1
0.00534445	3.22202	0.355	0.088	1	ccnt2a	Unknown 2
0.0102842	3.21947	0.028	0	1	ENSDARG00000099653	Pancreatic
0.0370207	3.21583	0.014	0	1	sowahcb	Goblet
0.0446707	3.21291	0.032	0.008	1	CR388132.2	Progenitor1
0.000497072	3.21262	0.085	0.009	1	brip1	Pancreatic
0.0160315	3.21133	0.226	0.03	1	pds5a	Progenitor2
0.0142054	3.20837	0.042	0.004	1	ENSDARG00000115101	Pancreatic
0.0108586	3.20706	0.025	0	1	btr20	Progenitor1
0.017931	3.20658	0.161	0	1	fadd	Progenitor2
0.0102842	3.20431	0.028	0	1	gp9	Pancreatic
0.028119	3.20409	0.023	0.003	1	si:ch211-261n11.5	B4O2
0.0176317	3.20396	0.175	0.035	1	otud7b	Tuft
0.0439309	3.20336	0.025	0.004	1	zgc:112285	Progenitor1
0.0370207	3.20329	0.014	0	1	cdh24a	Goblet
0.0259619	3.20002	0.029	0.004	1	si:dkey-238k10.3	Progenitor1
0.0315502	3.19962	0.125	0.018	1	wasf1	Tuft
0.0436037	3.19813	0.01	0.002	1	tent2	Leukocyte
0.0136015	3.19695	0.042	0.004	1	ENSDARG00000075881	Pancreatic
0.014094	3.19483	0.061	0.02	1	zgc:101540	Progenitor1
0.000191708	3.19265	0.054	0.003	1	zgc:136858	Goblet
0.00610647	3.19205	0.175	0.018	1	mto1	Tuft
0.0488653	3.1904	0.012	0.004	1	mpeg1.2	Leukocyte
0.0139005	3.19004	0.042	0.004	1	ptprja	Pancreatic
4.62351813426e-05	3.18789	0.013	0.002	0.972511	zgc:153116	EC
0.0136015	3.18713	0.042	0.004	1	si:ch73-352p4.5	Pancreatic
0.0139005	3.18629	0.042	0.004	1	pif1	Pancreatic
0.00107446	3.1811	0.068	0.013	1	wdpcp	Goblet
0.0370207	3.18104	0.014	0	1	celf4	Goblet
0.0370207	3.17793	0.014	0	1	vtg6	Goblet
0.00524883	3.17681	0.085	0.017	1	cxcl20	Pancreatic
0.0315502	3.17039	0.125	0.018	1	foxk1	Tuft
0.0105446	3.16905	0.029	0.005	1	si:ch73-215d9.1	LRE
0.00237485	3.16851	0.355	0.061	1	klf3	Progenitor2
0.0383336	3.16721	0.184	0	1	rangap1a	Unknown 1
0.0492673	3.16432	0.042	0.009	1	pard3ba	Pancreatic
0.0090307	3.16389	0.014	0.002	1	ENSDARG00000104868	Leukocyte
0.0105312	3.16039	0.057	0.016	1	chaf1b	Progenitor1
0.0484664	3.15542	0.042	0.009	1	itih2	Pancreatic
2.37375955248868e-13	3.15229	0.042	0.007	4.99296584270468e-09	dysf	EC
0.0472768	3.14973	0.245	0.048	1	mrpl16	Unknown 1
7.51171256521037e-06	3.14812	0.012	0.001	0.158001	vtg3	EC
0.0139005	3.14154	0.042	0.004	1	si:dkey-146c18.5	Pancreatic
0.00294215	3.14014	0.141	0.043	1	gramd4a	Pancreatic
0.00654026	3.13977	0.099	0.026	1	ambp	Pancreatic
0.0025486	3.13916	0.056	0.004	1	mcf2lb	Pancreatic
1.37858949761428e-06	3.13806	0.352	0.111	0.0289973	scrib	Pancreatic
0.0456483	3.13731	0.032	0.008	1	zgc:158398	Progenitor1
0.00013983	3.13064	0.516	0.091	1	ms4a17a.16	Progenitor2
0.0136015	3.13039	0.042	0.004	1	si:dkeyp-84f3.9	Pancreatic
0.0370207	3.12778	0.014	0	1	si:dkey-178j11.5	Goblet
0.0139005	3.1265	0.042	0.004	1	ykt6	Pancreatic
0.0191562	3.12496	0.048	0.013	1	ENSDARG00000079446	Goblet
0.0136015	3.11764	0.042	0.004	1	iba57	Pancreatic
0.0315502	3.1146	0.125	0.018	1	otub1b	Tuft
2.63798577283932e-05	3.11366	0.225	0.06	0.554874	slco2a1	Pancreatic
0.0160315	3.11329	0.226	0.03	1	psmc1a	Progenitor2
0.0136015	3.10984	0.042	0.004	1	zgc:112234.1	Pancreatic
0.000457418	3.10262	0.085	0.009	1	mgrn1a	Pancreatic
0.0105289	3.10184	0.056	0.009	1	pemt	Pancreatic
0.0025486	3.09946	0.056	0.004	1	lzts2b	Pancreatic
1.20244251154147e-10	3.09598	0.034	0.006	2.52921757877634e-06	mvda	EC
0.0436649	3.08892	0.01	0.002	1	mxc	Leukocyte
0.00251714	3.08618	0.048	0.006	1	zgc:103586	Goblet
0.0466437	3.08404	0.032	0.008	1	si:dkey-58f10.12	Progenitor1
3.34864751547912e-06	3.08293	0.015	0.002	0.0704355	rdh12	EC
0.0441344	3.08109	0.062	0.01	1	cst14a.1	Endocrine
8.14325408914479e-08	3.07872	0.048	0.006	0.00171285	si:dkey-238k10.3	Leukocyte
0.0220855	3.07409	0.034	0.006	1	selenbp1	Goblet
0.0190688	3.06765	0.027	0.003	1	cd151	Goblet
0.0139526	3.06739	0.15	0.018	1	erfl3	Tuft
0.0359862	3.06598	0.129	0	1	b3gnt7l	Progenitor2
0.0235821	3.06525	0.258	0.061	1	synrg	Progenitor2
0.0159834	3.06234	0.083	0.011	1	stat1b	Stromal
0.000668996	3.06217	0.387	0.03	1	si:ch211-160b11.4	Progenitor2
0.000592554	3.05722	0.077	0.019	1	gpx3	B4O2
0.00815838	3.05545	0.133	0.033	1	CABZ01076275.1	Stromal
0.0325032	3.05175	0.056	0.013	1	ppef1	Pancreatic
0.00849848	3.0507	0.099	0.026	1	zfyve9a	Pancreatic
0.000486868	3.04984	0.085	0.009	1	cnpy3	Pancreatic
0.0359862	3.04968	0.129	0	1	mtmr14	Progenitor2
0.0310887	3.04677	0.056	0.013	1	kif1aa	Pancreatic
0.0244368	3.04368	0.286	0.048	1	srd5a2a	Unknown 1
0.0315502	3.04019	0.125	0.018	1	slc35e4	Tuft
0.0107239	3.03733	0.056	0.009	1	mtres1	Pancreatic
6.77162537573078e-08	3.033	0.018	0.001	0.00142434	kcnab1a	EC
0.0359862	3.03085	0.129	0	1	foxp2	Progenitor2
0.030188	3.02965	0.125	0.018	1	rpl26	Tuft
0.0358156	3.028	0.194	0.029	1	aopep	Unknown 2
0.0287779	3.02721	0.061	0.023	1	hist1h4l.21	Progenitor1
0.0359862	3.02653	0.129	0	1	eif4e2	Progenitor2
0.00722718	3.02319	0.113	0.034	1	mst1	Pancreatic
0.0122374	3.02313	0.068	0.022	1	eno1a	Goblet
0.00492762	3.02099	0.046	0.009	1	ly6m6	B4O2
0.00259337	3.02094	0.127	0.034	1	tbc1d10aa	Pancreatic
0.0190708	3.02033	0.175	0.035	1	nfatc3a	Tuft
1.17915762281547e-10	3.01971	0.034	0.006	2.48024014383005e-06	pla2g3	EC
0.0359862	3.01944	0.129	0	1	xrcc5	Progenitor2
0.0431373	3.01731	0.226	0.061	1	ppl	Progenitor2
0.00260796	3.01725	0.056	0.004	1	si:dkeyp-26a9.2	Pancreatic
0.0033881	3.01636	0.042	0.006	1	ulk1a	B4O2
0.000121054	3.01473	0.017	0.005	1	c5	EC
7.58576070458959e-13	3.01471	0.189	0.032	1.59558890660337e-08	CABZ01074307.1	LRE
0.00967884	3.01202	0.024	0.003	1	ovca2	LRE
0.00485285	3.01195	0.057	0.015	1	si:dkey-240n22.3	B4O2
0.0370207	3.01033	0.014	0	1	ENSDARG00000093021	Goblet
0.0136459	3.00501	0.022	0.003	1	rhbdl3	LRE
0.0107239	3.00473	0.056	0.009	1	ftsj1	Pancreatic
0.0115515	3.00313	0.085	0.021	1	cdip1	Pancreatic
0.0444923	3.00297	0.025	0.004	1	inpp5ka	Progenitor1
0.00260796	3.00273	0.056	0.004	1	gtdc1	Pancreatic
7.14410751958861e-12	2.99975	0.054	0.015	1.50269157567027e-07	apoa2	EC
0.0359862	2.99938	0.129	0	1	il11ra	Progenitor2
1.06233694855056e-05	2.99858	0.155	0.021	0.223452	si:dkey-240n22.3	Pancreatic
0.042418	2.99688	0.07	0.021	1	zgc:77056	Pancreatic
0.0192826	2.99559	0.07	0.017	1	grhprb	Pancreatic
0.010922	2.99477	0.056	0.009	1	ephb4a	Pancreatic
0.0170876	2.99278	0.226	0.03	1	idi1	Progenitor2
0.0182043	2.99135	0.226	0.03	1	chmp4bb	Progenitor2
0.0359862	2.98901	0.129	0	1	galnt10	Progenitor2
1.02416045790759e-05	2.98851	0.183	0.034	0.215422	vasna	Pancreatic
0.0416343	2.98783	0.066	0.011	1	fn1a	Stromal
0.0139005	2.98318	0.042	0.004	1	arhgap4b	Pancreatic
0.00684184	2.98131	0.088	0.031	1	zgc:64106	Goblet
0.000640442	2.98063	0.057	0.013	1	ly6m6	LRE
0.0142054	2.97271	0.042	0.004	1	lrrc31	Pancreatic
0.0022285	2.97243	0.355	0.061	1	ctsba	Progenitor2
2.11466438948028e-33	2.97044	0.518	0.174	4.44798507683282e-29	fkbp5	LRE
0.00572009	2.96862	0.29	0.03	1	slc15a2	Progenitor2
0.000379734	2.96846	0.155	0.038	1	cyp8b1	Pancreatic
0.00193059	2.96316	0.419	0.088	1	adam12	Unknown 2
0.0139005	2.96027	0.042	0.004	1	znf385d	Pancreatic
0.0329868	2.95867	0.056	0.013	1	tank	Pancreatic
0.0139005	2.95068	0.042	0.004	1	slc50a1	Pancreatic
2.58192499525747e-07	2.94218	0.592	0.286	0.00543082	plekha6	Pancreatic
0.00254303	2.94044	0.048	0.006	1	si:ch211-106h4.4	Goblet
1.11688859136693e-77	2.93501	0.269	0.057	2.3492634630812e-73	src	EC
0.0107239	2.93493	0.056	0.009	1	nup214	Pancreatic
0.00776032	2.93484	0.099	0.026	1	fbxw11a	Pancreatic
2.84845421912828e-11	2.93439	0.041	0.009	5.99143860451442e-07	si:dkey-240n22.6	EC
0.0192786	2.93423	0.123	0.041	1	pck1	Endocrine
0.0190137	2.93414	0.07	0.017	1	kng1	Pancreatic
0.0370207	2.93331	0.014	0	1	klhl7	Goblet
0.00016273	2.93139	0.15	0.05	1	dgat2	Goblet
0.000215983	2.9297	0.012	0.002	1	znf1179	EC
0.0329919	2.92454	0.194	0.03	1	si:ch73-37h15.2	Progenitor2
0.0190708	2.92162	0.175	0.035	1	tp53inp1	Tuft
0.000190953	2.91936	0.127	0.021	1	myl12.2	Pancreatic
0.00211751	2.91884	0.525	0.263	1	fabp1b.1	Tuft
0.0142054	2.91334	0.042	0.004	1	ENSDARG00000042329	Pancreatic
9.00134636965232e-06	2.91141	0.155	0.021	0.189334	ftr51	Pancreatic
0.0189151	2.91038	0.021	0.003	1	zgc:174268	LRE
1.90772550176298e-05	2.90909	0.113	0.009	0.401271	amer1	Pancreatic
0.0484664	2.90594	0.042	0.009	1	si:dkey-66a8.7	Pancreatic
0.0370207	2.90323	0.014	0	1	tuba4l	Goblet
0.00086303	2.89949	0.113	0.021	1	brd7	Pancreatic
0.0139005	2.89903	0.042	0.004	1	ngly1	Pancreatic
0.00818478	2.89901	0.07	0.013	1	arntl1a	Pancreatic
0.0344334	2.89877	0.125	0.018	1	mprip	Tuft
0.0171193	2.89714	0.047	0.012	1	cftr	Progenitor1
0.0112425	2.89565	0.085	0.021	1	acp2	Pancreatic
0.0374862	2.89114	0.016	0.006	1	ddx19	Leukocyte
0.000228737	2.8889	0.048	0.005	1	plekhh1	LRE
0.0214812	2.88865	0.034	0.006	1	si:ch73-18b11.2	Goblet
0.0310887	2.88688	0.056	0.013	1	tshz3b	Pancreatic
0.000470818	2.88673	0.07	0.004	1	lrp12	Pancreatic
0.028656	2.8863	0.036	0.008	1	hist1h4l.17	Progenitor1
2.22873180541386e-05	2.88154	0.07	0.011	0.468791	si:dkey-190l8.2	LRE
0.00260796	2.88066	0.056	0.004	1	ephx5	Pancreatic
0.00985258	2.87815	0.258	0.029	1	ifi46	Unknown 2
0.00061951	2.87179	0.169	0.047	1	slc25a32a	Pancreatic
0.0359862	2.87175	0.129	0	1	slc25a43	Progenitor2
0.00866606	2.86835	0.018	0.005	1	cspp1b	Leukocyte
0.0192826	2.86561	0.07	0.017	1	dcun1d4	Pancreatic
0.0370207	2.86545	0.014	0	1	cpm	Goblet
0.0142054	2.86476	0.042	0.004	1	elmsan1a	Pancreatic
0.000414617	2.86382	0.014	0.004	1	ldlrb	EC
0.00950643	2.86367	0.042	0.009	1	CR388079.3	B4O2
0.0270689	2.86326	0.327	0.095	1	CABZ01059403.1	Unknown 1
0.00266858	2.8607	0.056	0.004	1	jmjd4	Pancreatic
0.0400244	2.85976	0.047	0.016	1	zgc:56585	Progenitor1
0.0433731	2.85742	0.083	0.022	1	si:ch211-127i16.2	Stromal
0.0117476	2.85188	0.056	0.009	1	cemip2	Pancreatic
1.25591846722435e-09	2.85004	0.033	0.007	2.64169890395971e-05	LO017835.1	EC
0.0380592	2.84823	0.07	0.021	1	tm7sf2	Pancreatic
0.0115362	2.84607	0.056	0.009	1	ankrd45	Pancreatic
2.78917050888155e-10	2.84537	0.162	0.032	5.86674124838145e-06	si:dkey-240n22.3	LRE
0.0444923	2.83982	0.025	0.004	1	sp1	Progenitor1
2.23678626854115e-75	2.83975	0.289	0.074	4.70485623724945e-71	insig1	EC
0.0170876	2.8353	0.226	0.03	1	CABZ01074307.1	Progenitor2
7.87075816904347e-11	2.83412	0.493	0.137	1.6555352732766e-06	zbtb16b	Pancreatic
0.00262658	2.83406	0.127	0.034	1	CABZ01076275.1	Pancreatic
0.0350839	2.83125	0.194	0.03	1	si:ch211-69g19.2	Progenitor2
0.0370207	2.82854	0.014	0	1	aspg	Goblet
0.00177926	2.82727	0.113	0.026	1	dpp9	Pancreatic
0.0370207	2.82606	0.014	0	1	mapre3a	Goblet
0.0269433	2.82301	0.043	0.012	1	si:dkey-192p21.6	Progenitor1
0.00240149	2.82264	0.07	0.009	1	si:ch73-280o22.2	Pancreatic
6.54950979551396e-51	2.81999	0.409	0.118	1.37762389038841e-46	si:ch73-138i16.1	Leukocyte
8.21157929209719e-08	2.81928	0.026	0.005	0.00172722	sh3bgrl2	EC
0.000470818	2.81846	0.07	0.004	1	abl1	Pancreatic
0.00412607	2.81749	0.016	0.002	1	si:ch211-142d6.2	Leukocyte
0.0359862	2.81614	0.129	0	1	b4galt6	Progenitor2
0.0025227	2.81505	0.075	0.019	1	erbb4b	Goblet
0.00175543	2.81015	0.085	0.013	1	CU929391.2	Pancreatic
0.0271583	2.80762	0.029	0.008	1	si:dkey-28i19.1	LRE
0.0142054	2.80643	0.042	0.004	1	rab9b	Pancreatic
1.90772550176298e-05	2.80511	0.113	0.009	0.401271	acat1	Pancreatic
0.00289158	2.80454	0.054	0.009	1	arhgef28a	Goblet
0.00266858	2.79958	0.056	0.004	1	phf11	Pancreatic
0.0490228	2.79906	0.093	0.031	1	cnpy3	Endocrine
0.0269433	2.79861	0.043	0.012	1	ENSDARG00000105498	Progenitor1
0.0120032	2.79721	0.068	0.022	1	dennd2c	Goblet
0.0301754	2.79586	0.056	0.013	1	arl9	Pancreatic
1.22962836234338e-05	2.79472	0.155	0.021	0.25864	slc16a7	Pancreatic
0.0051241	2.7942	0.046	0.009	1	znf395a	B4O2
3.00294662942708e-16	2.7926	0.676	0.209	6.31639794033691e-12	esr2b	Pancreatic
0.00729219	2.79093	0.07	0.013	1	sirt5	Pancreatic
0.0477636	2.78943	0.226	0.059	1	gnas	Unknown 2
0.00240149	2.78506	0.07	0.009	1	zbtb44	Pancreatic
0.0255791	2.78478	0.099	0.034	1	ints7	Pancreatic
8.79969714995702e-16	2.78443	0.592	0.145	1.85092829852196e-11	foxo3b	Pancreatic
0.0437779	2.78229	0.048	0.016	1	erap1b	Goblet
0.0361461	2.77828	0.306	0.095	1	setb	Unknown 1
5.72774428059184e-09	2.77683	0.282	0.047	0.000120477	gldc	Pancreatic
2.38094596553221e-07	2.77122	0.169	0.043	0.00500808	CABZ01069162.1	B4O2
0.0314069	2.77075	0.034	0.009	1	sertad4	B4O2
0.0115362	2.77055	0.056	0.009	1	map3k15	Pancreatic
0.0370207	2.76989	0.014	0	1	selenow2b	Goblet
0.0102257	2.76864	0.057	0.016	1	pbx3a	Progenitor1
6.6633005313127e-05	2.76787	0.127	0.017	1	fh	Pancreatic
0.0142054	2.76715	0.042	0.004	1	btr20	Pancreatic
0.00673722	2.76459	0.068	0.019	1	gldc	Goblet
0.0370207	2.76355	0.014	0	1	vdac3	Goblet
0.000208814	2.7622	0.027	0.005	1	si:ch1073-394i4.1	Leukocyte
0.0425819	2.75896	0.08	0.02	1	ENSDARG00000099118	Endocrine
0.0370207	2.75597	0.014	0	1	si:ch211-245n8.4	Goblet
0.0142054	2.74794	0.042	0.004	1	BX005085.4	Pancreatic
0.0370207	2.74474	0.014	0	1	si:dkey-217f16.1	Goblet
0.0370207	2.74474	0.014	0	1	armc2	Goblet
0.0153091	2.74414	0.072	0.027	1	ogdhb	Progenitor1
0.00549625	2.74216	0.085	0.017	1	cbwd	Pancreatic
0.00459877	2.74202	0.022	0.006	1	gnsb	Leukocyte
0.00266858	2.74201	0.056	0.004	1	zdhhc20a	Pancreatic
0.0167206	2.73973	0.429	0.19	1	lect2l	Unknown 1
0.00768367	2.73933	0.041	0.006	1	si:ch211-214j8.1	Goblet
6.76515026026504e-05	2.73381	0.015	0.003	1	bbc3	EC
0.00576826	2.73351	0.054	0.019	1	fthl31	LRE
0.000290127	2.73131	0.113	0.017	1	vps41	Pancreatic
0.0170796	2.72726	0.083	0.011	1	snap23.1	Stromal
0.043381	2.72492	0.15	0.035	1	plpp1a	Tuft
0.000245043	2.72305	0.239	0.081	1	slc51a	Pancreatic
0.0350839	2.72197	0.194	0.03	1	mvb12ba	Progenitor2
0.0218825	2.71841	0.034	0.006	1	sdk1b	Goblet
0.000402607	2.716	0.099	0.013	1	fgb	Pancreatic
0.0190688	2.71582	0.027	0.003	1	tapbpl	Goblet
0.0361461	2.71487	0.306	0.095	1	sh3gl3b	Unknown 1
8.9606818539746e-09	2.71374	0.031	0.007	0.000188479	cyp2k20	EC
0.00266278	2.7128	0.027	0.009	1	mbl2	Leukocyte
2.02205846156455e-10	2.71255	0.045	0.012	4.25319776805488e-06	runx2a	EC
0.00792027	2.71246	0.07	0.013	1	sos1	Pancreatic
0.0370207	2.70957	0.014	0	1	capn10	Goblet
0.0419138	2.70569	0.07	0.021	1	zmp:0000000662	Pancreatic
0.0249689	2.70493	0.085	0.026	1	nudcd1	Pancreatic
0.0370207	2.70395	0.014	0	1	kif2c	Goblet
0.00766345	2.69741	0.07	0.013	1	gpc5a	Pancreatic
6.5549082811823e-07	2.696	0.141	0.009	0.0137876	apoa1b	Pancreatic
0.036214	2.69596	0.054	0.02	1	stk35	Progenitor1
9.75756963165323e-05	2.69386	0.099	0.009	1	gss	Pancreatic
0.0165481	2.69323	0.054	0.016	1	tbc1d2b	Progenitor1
0.00558103	2.692	0.085	0.017	1	dnajc24	Pancreatic
0.0231537	2.69022	0.031	0.006	1	ebp	B4O2
0.0184128	2.68987	0.111	0.031	1	psmc1a	Endocrine
0.00831998	2.68962	0.07	0.013	1	vsig8a	Pancreatic
0.000784848	2.68773	0.113	0.021	1	pccb	Pancreatic
0.0329158	2.68554	0.054	0.019	1	cbx8a	Goblet
0.0160315	2.68199	0.226	0.03	1	ebp	Progenitor2
5.29417259354848e-06	2.6819	0.183	0.03	0.111358	vasnb	Pancreatic
0.00192888	2.68108	0.041	0.003	1	fah	Goblet
6.41129629731155e-05	2.67653	0.054	0.005	1	si:dkey-238k10.3	LRE
0.0115362	2.67618	0.056	0.009	1	ces2a	Pancreatic
0.0147521	2.67488	0.027	0.005	1	scnm1	LRE
0.0350839	2.67333	0.194	0.03	1	ENSDARG00000045199	Progenitor2
0.017678	2.6725	0.038	0.009	1	klf9	B4O2
0.00036169	2.67244	0.143	0.05	1	hsd3b7	Goblet
0.021955	2.6705	0.041	0.009	1	mrrf	Goblet
0.0359862	2.66423	0.129	0	1	ftr51	Progenitor2
0.0233733	2.66309	0.014	0.004	1	mob1bb	Leukocyte
0.016383	2.66192	0.099	0.03	1	timm50	Pancreatic
9.00351283318728e-60	2.66133	0.231	0.055	1.89379888933261e-55	arl5c	EC
0.00352692	2.66075	0.018	0.004	1	vtg6	Leukocyte
0.0145341	2.65884	0.127	0.047	1	elof1	Pancreatic
0.0484664	2.65536	0.042	0.009	1	BX072576.1	Pancreatic
0.0491084	2.65469	0.012	0.004	1	nck2b	Leukocyte
0.0433007	2.6537	0.113	0.047	1	pecr	Pancreatic
8.66049360905464e-05	2.6522	0.155	0.03	1	elk1	Pancreatic
0.0113282	2.6519	0.056	0.009	1	dlc1	Pancreatic
1.82354801956999e-45	2.65136	0.205	0.058	3.83565090436352e-41	aqp8a.1	EC
0.0452199	2.64992	0.042	0.015	1	CU570894.1	B4O2
0.0370207	2.64952	0.014	0	1	rnf145a	Goblet
0.0333354	2.64783	0.265	0.048	1	rnf130	Unknown 1
0.00234502	2.6477	0.092	0.034	1	pdk2b	B4O2
0.00175543	2.64695	0.085	0.013	1	abcc3	Pancreatic
0.0436525	2.64682	0.025	0.004	1	si:ch211-212k18.15	Progenitor1
1.02959951610705e-25	2.64657	0.115	0.031	2.16565962217956e-21	si:dkey-240n22.3	EC
0.0370207	2.64572	0.014	0	1	si:ch211-232d10.3	Goblet
0.00792027	2.64234	0.07	0.013	1	suz12b	Pancreatic
1.51878574392379e-06	2.64187	0.366	0.124	0.0319461	myzap	Pancreatic
0.0198282	2.64186	0.03	0.008	1	npnta	LRE
0.00794539	2.64147	0.048	0.009	1	nrip1a	Goblet
3.35479972084127e-11	2.63849	0.086	0.036	7.05648573281752e-07	cuzd1.1	EC
8.86728918022756e-23	2.63569	0.101	0.027	1.86514560616906e-18	ulk1a	EC
0.0110633	2.6356	0.033	0.008	1	dysf	LRE
0.0277252	2.63488	0.061	0.022	1	mov10a	Goblet
0.0156396	2.63321	0.099	0.03	1	si:dkey-111e8.5	Pancreatic
0.0484664	2.63272	0.042	0.009	1	exoc3	Pancreatic
0.0430098	2.62845	0.039	0.012	1	ly6m6	Progenitor1
0.034203	2.62809	0.099	0.031	1	magoh	Endocrine
0.0407604	2.62567	0.099	0.038	1	mrps10	Pancreatic
0.0218825	2.62285	0.034	0.006	1	lima1a	Goblet
0.0369228	2.62197	0.116	0.044	1	c1qtnf1	Stromal
0.0306291	2.62196	0.056	0.013	1	lsm1	Pancreatic
0.0477498	2.61604	0.2	0.07	1	osbpl2b	Tuft
0.000126423	2.61163	0.581	0.152	1	s100u	Progenitor2
0.0440441	2.60925	0.027	0.006	1	si:ch211-76m11.8	B4O2
0.0170876	2.60897	0.226	0.03	1	fh	Progenitor2
0.0152792	2.60864	0.099	0.03	1	styx	Pancreatic
0.036779	2.60572	0.027	0.008	1	lzts2a	LRE
0.0195933	2.60519	0.048	0.013	1	lrp1bb	Goblet
0.0484664	2.6034	0.042	0.009	1	atp6v1f	Pancreatic
0.000836201	2.6013	0.113	0.021	1	pdzk1ip1	Pancreatic
0.0106348	2.60106	0.057	0.016	1	g6pca.2	Progenitor1
2.0921590622778e-07	2.60062	0.577	0.252	0.00440065	pnp4b	Pancreatic
0.0146003	2.59957	0.15	0.018	1	oclna	Tuft
0.0158816	2.59887	0.032	0.004	1	atp6v0cb	Progenitor1
0.000551533	2.59878	0.127	0.026	1	tom1l2	Pancreatic
0.022695	2.59744	0.112	0.033	1	kitlga	Stromal
0.0032366	2.59643	0.099	0.021	1	ahi1	Pancreatic
2.85398324394272e-07	2.5952	0.197	0.026	0.00600307	ptgr1	Pancreatic
0.0370207	2.591	0.014	0	1	zgc:123297	Goblet
1.13726996076463e-22	2.59054	0.096	0.023	2.39213363547231e-18	tnfrsf11b	EC
0.0492673	2.58999	0.042	0.009	1	yod1	Pancreatic
0.0451716	2.58937	0.062	0.01	1	adra2a	Endocrine
0.00266858	2.58681	0.056	0.004	1	pcid2	Pancreatic
0.0134104	2.58658	0.29	0.061	1	hmgcs1	Progenitor2
0.0142054	2.58611	0.042	0.004	1	tulp4a	Pancreatic
2.25263763803141e-15	2.5848	0.437	0.056	4.73819800783528e-11	src	Pancreatic
0.0135687	2.58434	0.085	0.021	1	ptpn1	Pancreatic
0.0249689	2.58024	0.085	0.026	1	mal2	Pancreatic
0.00110151	2.57767	0.059	0.016	1	si:ch211-212k18.15	LRE
0.0201095	2.57056	0.07	0.017	1	rad54l2	Pancreatic
0.00534373	2.56594	0.127	0.038	1	rnf130	Pancreatic
0.0370207	2.56193	0.014	0	1	gngt2a	Goblet
0.0219392	2.56065	0.112	0.033	1	sorcs2	Stromal
0.00503922	2.56057	0.113	0.03	1	zgc:162472	Pancreatic
0.000559979	2.55827	0.127	0.026	1	si:ch211-274f20.2	Pancreatic
0.0155402	2.55697	0.141	0.056	1	nt5c3a	Pancreatic
0.0222902	2.5528	0.034	0.006	1	cxcl8b.1	Goblet
0.0137137	2.5499	0.037	0.011	1	exosc3.1	LRE
0.0227368	2.54921	0.074	0.01	1	wapla	Endocrine
0.0113282	2.54838	0.056	0.009	1	mpnd	Pancreatic
0.0145161	2.54832	0.042	0.004	1	btr22	Pancreatic
0.0175348	2.5482	0.355	0.118	1	taok1b	Unknown 2
0.00760817	2.54536	0.016	0.004	1	nr2f6a	Leukocyte
5.19076202224733e-05	2.54284	0.141	0.021	1	zmp:0000000521	Pancreatic
3.57030707612583e-06	2.54122	0.127	0.009	0.0750978	cbln8	Pancreatic
0.00287421	2.53997	0.141	0.043	1	sarnp	Pancreatic
0.0370207	2.53948	0.014	0	1	si:dkey-16l2.20	Goblet
0.0350839	2.53946	0.194	0.03	1	cgref1	Progenitor2
0.0142054	2.53938	0.042	0.004	1	atp6v1b2	Pancreatic
0.0344334	2.53622	0.125	0.018	1	mon2	Tuft
0.0145161	2.53556	0.042	0.004	1	etv7	Pancreatic
0.00599258	2.5271	0.068	0.02	1	ctsba	Progenitor1
0.0296484	2.5248	0.011	0.002	1	ENSDARG00000011837	Leukocyte
0.000645189	2.52251	0.225	0.081	1	ak4	Pancreatic
4.02449192929971e-07	2.52218	0.024	0.005	0.00846512	zcchc14	EC
0.0436525	2.52151	0.025	0.004	1	hist1h2a5	Progenitor1
0.0139603	2.52102	0.149	0.055	1	vwa1	Stromal
0.00127146	2.51906	0.099	0.017	1	atm	Pancreatic
0.0115362	2.51799	0.056	0.009	1	timm23b	Pancreatic
0.0240978	2.51559	0.085	0.026	1	slc12a7b	Pancreatic
0.00290242	2.51112	0.068	0.016	1	ptgr1	Goblet
4.16146356383302e-25	2.50741	0.125	0.037	8.75322246016638e-21	irs2b	EC
0.019496	2.50399	0.226	0.029	1	sntb1	Unknown 2
0.00853205	2.50398	0.069	0.025	1	hbp1	B4O2
0.0310887	2.50367	0.056	0.013	1	zgc:173570	Pancreatic
0.0192816	2.50174	0.027	0.003	1	si:dkey-172k15.6	Goblet
0.0022237	2.4992	0.051	0.013	1	bmp7b	LRE
1.89857008424057e-07	2.49744	0.282	0.06	0.00399345	cables1	Pancreatic
0.00608184	2.49696	0.019	0.005	1	plxna2	Leukocyte
0.0123775	2.49583	0.034	0.006	1	fahd2a	B4O2
0.0145161	2.49304	0.042	0.004	1	lrrc45	Pancreatic
0.0131717	2.49256	0.03	0.013	1	ttc14	Leukocyte
0.0439716	2.49231	0.01	0.002	1	sftpba	Leukocyte
0.0079932	2.49114	0.03	0.005	1	si:dkey-172k15.6	LRE
0.0252653	2.48948	0.085	0.026	1	zgc:113886	Pancreatic
0.0012491	2.48944	0.027	0.007	1	si:ch211-217k17.11	Leukocyte
0.0232354	2.48859	0.2	0.053	1	slc44a1b	Tuft
0.0386892	2.48852	0.49	0.286	1	si:ch211-105c13.3	Unknown 1
0.0115515	2.48747	0.085	0.021	1	tmem150aa	Pancreatic
0.0174028	2.48432	0.038	0.009	1	ENSDARG00000100167	B4O2
0.0169501	2.4818	0.142	0.051	1	nr1d1	Endocrine
6.78764794966086e-05	2.47657	0.127	0.017	1	si:ch211-218g4.2	Pancreatic
0.0315502	2.47551	0.125	0.018	1	retreg2	Tuft
0.0203919	2.47394	0.07	0.017	1	cdc34b	Pancreatic
0.011292	2.47387	0.258	0.03	1	slc34a2b	Progenitor2
0.0454836	2.47385	0.226	0.061	1	fam43a	Progenitor2
7.72156599282979e-05	2.47334	0.127	0.017	1	gpr39	Pancreatic
0.0273864	2.4732	0.017	0.006	1	si:ch211-198c19.3	Leukocyte
0.000133443	2.47042	0.153	0.062	1	stxbp5a	B4O2
0.00086303	2.46819	0.113	0.021	1	pak4	Pancreatic
0.00779091	2.46578	0.07	0.013	1	adam8b	Pancreatic
0.0250845	2.46287	0.113	0.043	1	pex3	Pancreatic
0.0150236	2.46214	0.29	0.061	1	ENSDARG00000117089	Progenitor2
0.00191855	2.4607	0.085	0.013	1	zgc:123299	Pancreatic
0.0437261	2.45765	0.01	0.002	1	trap1	Leukocyte
0.0473242	2.4568	0.112	0.044	1	ext1a	Stromal
0.0315481	2.45645	0.154	0.071	1	plac8.1	Endocrine
0.000208339	2.45151	0.516	0.091	1	zgc:123284	Progenitor2
0.0145161	2.45043	0.042	0.004	1	dyrk1aa	Pancreatic
0.0174028	2.44968	0.038	0.009	1	acot8	B4O2
0.0341726	2.44841	0.054	0.022	1	dusp22a	B4O2
0.0462938	2.4433	0.175	0.053	1	si:ch211-15d5.11	Tuft
0.00993807	2.44265	0.258	0.03	1	hmgcra	Progenitor2
0.00896478	2.44254	0.082	0.028	1	yif1a	Goblet
0.0131988	2.44059	0.452	0.212	1	plcg2	Progenitor2
0.0117476	2.43818	0.056	0.009	1	itgb1b	Pancreatic
0.0120859	2.43754	0.197	0.09	1	fam214a	Pancreatic
0.0486919	2.4369	0.041	0.013	1	ppcs	Goblet
0.0128641	2.43688	0.085	0.021	1	med22	Pancreatic
3.64266436437845e-05	2.43553	0.021	0.006	0.766198	prr7	EC
0.0363318	2.43537	0.355	0.147	1	akt3a	Unknown 2
0.025851	2.43504	0.099	0.034	1	man2b1	Pancreatic
1.88519929107399e-08	2.43375	0.079	0.021	0.000396533	cuzd1.1	Leukocyte
3.18261603413863e-07	2.4333	0.239	0.043	0.00669432	rbm10	Pancreatic
0.0019528	2.43152	0.085	0.013	1	gsk3aa	Pancreatic
0.0431373	2.43103	0.226	0.061	1	psmb7	Progenitor2
0.00953211	2.42344	0.012	0.005	1	drd2b	EC
0.0283161	2.42304	0.127	0.051	1	fnbp4	Pancreatic
2.15827878735649e-16	2.42261	0.303	0.083	4.53972360132565e-12	ctsba	LRE
0.0439716	2.42161	0.01	0.002	1	si:ch73-380l3.2	Leukocyte
0.0145161	2.41734	0.042	0.004	1	ccsapb	Pancreatic
0.0363384	2.41724	0.054	0.019	1	si:ch73-86n18.1	Goblet
2.94280110978166e-63	2.41531	0.228	0.048	6.18988785431475e-59	ctsba	EC
1.94624889063976e-05	2.41524	0.327	0.102	0.409374	fkbp5	Endocrine
0.00266858	2.41467	0.056	0.004	1	snrnp25	Pancreatic
8.5002514309316e-05	2.4143	0.096	0.022	1	vipr1b	B4O2
1.18543322967206e-06	2.41397	0.126	0.035	0.0249344	mep1b	LRE
0.0370665	2.41381	0.087	0.022	1	grapa	Stromal
0.00273722	2.41001	0.068	0.016	1	qdpra	Progenitor1
0.0370207	2.40673	0.014	0	1	cyp27a1.2	Goblet
0.000302477	2.40535	0.613	0.303	1	ulk2	Progenitor2
0.0240978	2.40528	0.085	0.026	1	phf13	Pancreatic
0.0479366	2.40282	0.226	0.061	1	asap2b	Progenitor2
0.00630375	2.39935	0.169	0.064	1	fbxl6	Pancreatic
0.0147854	2.39766	0.069	0.028	1	si:ch73-147o17.1	B4O2
0.0118718	2.39009	0.01	0.003	1	si:ch73-158p21.2	EC
3.99161460134254e-07	2.38971	0.161	0.056	0.00839596	dpy19l3	LRE
5.18730215400848e-07	2.38926	0.282	0.064	0.010911	xirp2a	Pancreatic
0.0224965	2.38817	0.034	0.006	1	gpr39	Goblet
0.000264415	2.38743	0.015	0.004	1	ptprsa.1	EC
0.00478297	2.38598	0.082	0.025	1	si:dkey-30c15.13	Goblet
0.00708603	2.38546	0.125	0.062	1	pck1	Progenitor1
0.0373686	2.38485	0.018	0.003	1	dnase1l1	LRE
0.000366264	2.38466	0.099	0.013	1	grm1b	Pancreatic
0.0113282	2.38464	0.056	0.009	1	acp7	Pancreatic
0.0032366	2.38217	0.099	0.021	1	agap3	Pancreatic
0.0235432	2.38196	0.042	0.012	1	si:ch211-76m11.8.2	B4O2
0.00592882	2.37981	0.127	0.038	1	cmc1	Pancreatic
0.0440441	2.37761	0.027	0.006	1	agmat	B4O2
0.0145161	2.37412	0.042	0.004	1	si:dkey-5i3.5	Pancreatic
0.00439252	2.37315	0.484	0.182	1	slc6a19b	Progenitor2
0.0458954	2.37291	0.032	0.008	1	sfxn5b	Progenitor1
0.00131456	2.37217	0.15	0.062	1	hsd11b2	Goblet
0.000625145	2.37172	0.197	0.064	1	ENSDARG00000105209	Pancreatic
0.000148735	2.37055	0.088	0.016	1	derl1	Goblet
0.00033102	2.3704	0.183	0.051	1	shroom4	Pancreatic
0.011292	2.37005	0.258	0.03	1	nenf	Progenitor2
0.0315542	2.36827	0.056	0.013	1	si:dkeyp-73d8.9	Pancreatic
0.0334766	2.36679	0.056	0.013	1	trip6	Pancreatic
0.0458865	2.36666	0.323	0.121	1	sc5d	Progenitor2
0.00550636	2.36389	0.113	0.03	1	stk39	Pancreatic
0.00758992	2.36327	0.01	0.003	1	fasn	EC
2.37724680071844e-104	2.36048	0.437	0.151	5.00030092063117e-100	sesn1	EC
0.0182212	2.3602	0.113	0.038	1	fam204a	Pancreatic
1.58832116757076e-05	2.35991	0.17	0.05	0.334087	ms4a17a.16	Goblet
0.000225766	2.35934	0.211	0.064	1	dbpb	Pancreatic
0.0142054	2.35745	0.042	0.004	1	neu3.1	Pancreatic
0.0145161	2.3571	0.042	0.004	1	ppwd1	Pancreatic
0.0447052	2.35327	0.039	0.012	1	agps	Progenitor1
0.00366174	2.35316	0.01	0.003	1	rxfp1	EC
0.000290514	2.3513	0.423	0.231	1	hsd3b7	Pancreatic
0.0457935	2.35122	0.085	0.03	1	nrxn3a	Pancreatic
0.0145161	2.35097	0.042	0.004	1	msantd4	Pancreatic
0.0206307	2.34443	0.226	0.03	1	si:dkey-172j4.3	Progenitor2
0.00602613	2.3441	0.095	0.034	1	gsr	Goblet
0.0124509	2.34234	0.034	0.006	1	ENSDARG00000114920	B4O2
0.0367879	2.34096	0.015	0.005	1	sorbs3	Leukocyte
4.54199145971325e-05	2.3409	0.183	0.038	0.955362	pm20d1.2	Pancreatic
0.0142523	2.34057	0.023	0.009	1	rltgr	Leukocyte
0.00822712	2.33627	0.048	0.009	1	ppip5k2	Goblet
4.60494695529396e-11	2.336	0.08	0.033	9.68604542576532e-07	hmgcs1	EC
0.0218892	2.33575	0.068	0.025	1	uchl5	Goblet
3.04213108358528e-06	2.33499	0.225	0.047	0.0639882	si:ch211-278p9.1	Pancreatic
0.00559701	2.33282	0.127	0.038	1	nudt3a	Pancreatic
0.029906	2.33154	0.091	0.022	1	ms4a17a.11	Stromal
2.88154677316174e-67	2.33081	0.336	0.121	6.0610454826684e-63	hif1al	EC
0.000301186	2.32877	0.581	0.152	1	eif3ja	Progenitor2
0.0473226	2.32837	0.29	0.118	1	gnai1	Unknown 2
0.0146786	2.32363	0.061	0.02	1	allc	Progenitor1
0.0413051	2.3236	0.048	0.016	1	gcat	Goblet
0.017792	2.32336	0.323	0.091	1	znrf2a	Progenitor2
0.0492304	2.32263	0.012	0.004	1	tmed3	Leukocyte
1.71028492037674e-09	2.32197	0.046	0.014	3.59741330152043e-05	vtg5	EC
0.00039905	2.31973	0.09	0.02	1	hsd11b2	Progenitor1
3.54327030703991e-05	2.31912	0.091	0.024	0.745291	CABZ01069162.1	LRE
0.0236429	2.31805	0.127	0.051	1	tbcelb	Pancreatic
0.00278888	2.31602	0.677	0.515	1	zbtb16b	Progenitor2
0.036163	2.31394	0.054	0.022	1	si:ch73-347e22.4	B4O2
0.022439	2.31367	0.2	0.053	1	adck1	Tuft
5.14873211428319e-39	2.31297	0.211	0.073	1.08298431291833e-34	vav3a	EC
7.17399685160892e-05	2.31206	0.127	0.017	1	adra2a	Pancreatic
9.48164616368273e-102	2.31199	0.509	0.227	1.99436945406903e-97	ulk2	EC
0.00353465	2.30578	0.099	0.021	1	znf292b	Pancreatic
0.0387085	2.30563	0.127	0.056	1	herc2	Pancreatic
0.0473653	2.3033	0.061	0.025	1	srp14	Goblet
0.008618	2.30329	0.183	0.073	1	nr5a2	Pancreatic
0.0212599	2.30207	0.07	0.017	1	urm1	Pancreatic
0.000514056	2.29964	0.211	0.068	1	slc20a2	Pancreatic
0.00407762	2.29944	0.012	0.004	1	ift46	EC
0.0220409	2.29787	0.225	0.07	1	ugt8	Tuft
0.000748021	2.29681	0.109	0.031	1	si:ch211-259g3.4	Goblet
0.0112218	2.29616	0.016	0.004	1	cpa5	Leukocyte
5.19924044796563e-39	2.29337	0.16	0.038	1.09360823582509e-34	CABZ01069162.1	EC
0.0134423	2.28978	0.211	0.103	1	trim8a	Pancreatic
0.00317317	2.28911	0.116	0.044	1	col18a1a	Goblet
0.00191855	2.2879	0.085	0.013	1	fam20cb	Pancreatic
0.0237301	2.28637	0.057	0.02	1	igf2a	Progenitor1
0.00266858	2.28136	0.056	0.004	1	hmbox1a	Pancreatic
0.0034833	2.278	0.099	0.021	1	si:dkey-224e22.2	Pancreatic
0.0182078	2.27778	0.047	0.012	1	zgc:123010	Progenitor1
0.0421123	2.27744	0.085	0.03	1	tapt1b	Pancreatic
0.0312236	2.27712	0.117	0.041	1	CABZ01074307.1	Endocrine
0.0110648	2.2745	0.029	0.005	1	gbp3	LRE
6.52732972967916e-06	2.26891	0.272	0.122	0.137296	pdia6	Goblet
0.00249754	2.26656	0.07	0.009	1	atf2	Pancreatic
0.0195549	2.26481	0.07	0.017	1	cyp3c3.1	Pancreatic
0.000955657	2.26216	0.088	0.022	1	nrf1	Goblet
0.000620157	2.26159	0.231	0.122	1	creb3l3b	Goblet
0.00112942	2.26043	0.169	0.051	1	rad21a	Pancreatic
0.0002238	2.25951	0.042	0.013	1	mboat2a	Leukocyte
6.07323672895127e-05	2.25944	0.127	0.017	1	mapta	Pancreatic
0.0275238	2.25866	0.079	0.035	1	pipox	Progenitor1
0.0273332	2.25796	0.075	0.011	1	akap12a	Stromal
0.0200391	2.2575	0.048	0.013	1	ENSDARG00000037199	Goblet
0.00805239	2.25628	0.116	0.05	1	sec23a	Goblet
0.0103214	2.25465	0.031	0.013	1	pde4cb	Leukocyte
0.0409105	2.25463	0.225	0.088	1	uqcrc2a	Tuft
0.0110648	2.25083	0.029	0.005	1	xrcc5	LRE
0.029691	2.25004	0.091	0.022	1	krtcap2	Stromal
0.0372881	2.24989	0.194	0.03	1	scaf4a	Progenitor2
0.00818478	2.24847	0.07	0.013	1	pde4ca	Pancreatic
0.0381628	2.24772	0.018	0.007	1	fhod1	Leukocyte
0.0320257	2.24771	0.056	0.013	1	znf804a	Pancreatic
0.0493526	2.24402	0.012	0.004	1	slc3a1	Leukocyte
0.0443623	2.24338	0.452	0.294	1	march8	Unknown 2
0.0386764	2.2433	0.057	0.025	1	erbb3a	B4O2
0.0414146	2.24174	0.07	0.021	1	mtmr11	Pancreatic
0.0139687	2.23896	0.079	0.031	1	nr0b2a	Progenitor1
0.00121794	2.23757	0.064	0.019	1	cgref1	LRE
0.00600187	2.23635	0.163	0.084	1	abca1b	Goblet
0.0232795	2.23523	0.074	0.01	1	tnfaip3	Endocrine
0.00430582	2.23504	0.043	0.011	1	serpinb14	LRE
0.0325032	2.23459	0.056	0.013	1	si:dkey-57k2.7.1	Pancreatic
0.00299719	2.23377	0.197	0.077	1	ube2q2	Pancreatic
4.52557482723057e-10	2.23289	0.352	0.064	9.51909409159678e-06	pfkfb1	Pancreatic
1.52259783656727e-05	2.22892	0.338	0.12	0.320263	si:dkey-286j15.3	Pancreatic
0.00061951	2.22754	0.169	0.047	1	exoc1	Pancreatic
0.000837641	2.22574	0.1	0.034	1	irs2b	B4O2
0.0173905	2.22509	0.054	0.016	1	ENSDARG00000068874	Goblet
0.0074903	2.22455	0.01	0.003	1	gabpb1	EC
0.0342775	2.22222	0.013	0.004	1	dapk3	Leukocyte
0.0419138	2.22178	0.07	0.021	1	nlrx1	Pancreatic
9.59198354367913e-05	2.22102	0.113	0.043	1	spsb1	LRE
0.0042656	2.22024	0.02	0.005	1	cxcr1	Leukocyte
1.96235895140778e-07	2.21984	0.423	0.145	0.00412763	ulk2	Pancreatic
0.0120286	2.21922	0.258	0.03	1	cib1	Progenitor2
0.043381	2.21879	0.15	0.035	1	eif4ba	Tuft
0.0270547	2.21842	0.017	0.006	1	elovl2	Leukocyte
0.0145161	2.21572	0.042	0.004	1	taf4b	Pancreatic
0.00359379	2.21483	0.581	0.324	1	fbxw7	Unknown 2
0.00792027	2.21482	0.07	0.013	1	si:dkey-58f10.11	Pancreatic
0.0152792	2.21348	0.099	0.03	1	tmem126a	Pancreatic
0.0209589	2.21228	0.142	0.051	1	dkk3b	Endocrine
0.00175813	2.21054	0.043	0.008	1	mical1	LRE
0.0145161	2.20977	0.042	0.004	1	hcar1-3	Pancreatic
0.000218337	2.20823	0.127	0.021	1	si:dkey-286h2.3	Pancreatic
3.06047880073072e-05	2.20764	0.022	0.006	0.643741	gfod2	EC
0.0206116	2.20607	0.175	0.035	1	ppm1ba	Tuft
0.0343777	2.20587	0.054	0.019	1	clu	Goblet
0.0233229	2.20351	0.042	0.012	1	ift74	B4O2
0.00191855	2.20209	0.085	0.013	1	spopla	Pancreatic
0.000239006	2.20207	0.084	0.027	1	tanc1a	LRE
0.0233696	2.2002	0.038	0.013	1	dgat2	LRE
0.00967027	2.19926	0.036	0.004	1	si:dkey-190l8.2	Progenitor1
0.0329868	2.19908	0.056	0.013	1	cacna2d2a	Pancreatic
0.000827055	2.19815	0.177	0.078	1	esr2b	Goblet
0.0238133	2.19785	0.085	0.026	1	vps26c	Pancreatic
0.0182078	2.19653	0.047	0.012	1	vasna	Progenitor1
0.0305012	2.19612	0.325	0.158	1	chia.2	Tuft
0.00894792	2.19572	0.099	0.026	1	stx4	Pancreatic
0.0283953	2.19534	0.061	0.022	1	cerk	Goblet
8.36435889626939e-08	2.19096	0.352	0.094	0.00175936	arl5c	Pancreatic
8.330523614618e-05	2.19059	0.183	0.043	1	aqp8a.1	Pancreatic
0.00280685	2.18974	0.204	0.112	1	rltgr	Goblet
0.0447783	2.18833	0.08	0.02	1	robo2.1	Endocrine
0.0111124	2.18823	0.057	0.016	1	ENSDARG00000054534	Progenitor1
0.0109335	2.18354	0.325	0.123	1	fam160a1a	Tuft
0.0171165	2.18276	0.012	0.005	1	cbln8	EC
0.00623134	2.18105	0.015	0.002	1	mpx	Leukocyte
0.02216	2.17852	0.07	0.017	1	siva1	Pancreatic
0.0242887	2.17368	0.225	0.07	1	si:busm1-57f23.1	Tuft
0.000202007	2.17318	0.013	0.003	1	si:ch73-330k17.3	EC
0.0126932	2.17309	0.085	0.021	1	cop1	Pancreatic
0.0320257	2.17289	0.056	0.013	1	mrm3b	Pancreatic
0.00728731	2.17191	0.023	0.007	1	utp15	Leukocyte
0.0165198	2.17042	0.08	0.01	1	si:dkeyp-104h9.5	Endocrine
0.0145161	2.16996	0.042	0.004	1	si:ch211-256e16.11	Pancreatic
0.0022489	2.16995	0.169	0.056	1	ankib1b	Pancreatic
0.0145161	2.16683	0.042	0.004	1	rgp1	Pancreatic
1.01833804838897e-05	2.16679	0.254	0.068	0.214197	slc20a1a	Pancreatic
0.0106189	2.16411	0.123	0.031	1	ganab	Endocrine
0.0448357	2.16341	0.099	0.038	1	slc41a1	Pancreatic
0.0498164	2.16034	0.025	0.008	1	si:dkey-27n6.1	LRE
0.0145161	2.15849	0.042	0.004	1	elob	Pancreatic
0.00125201	2.15718	0.199	0.055	1	CABZ01074307.1	Stromal
0.000685069	2.15659	0.677	0.412	1	id2a	Unknown 2
0.000661386	2.15621	0.021	0.008	1	ENSDARG00000061664	EC
0.0325032	2.15555	0.056	0.013	1	hydin	Pancreatic
0.049369	2.15382	0.041	0.013	1	hexa	Goblet
2.09554072779393e-81	2.15111	0.469	0.225	4.40776036684175e-77	g6pca.2	EC
0.0109512	2.14892	0.057	0.016	1	dgat2	Progenitor1
0.0306132	2.14555	0.075	0.031	1	rab6bb	Goblet
0.042757	2.14248	0.099	0.038	1	atp11c	Pancreatic
0.0258725	2.14243	0.016	0.005	1	ccdc102a	Leukocyte
3.76817223387109e-11	2.14166	0.055	0.016	7.92597347672444e-07	glis2a	EC
0.0366814	2.14038	0.323	0.121	1	cd9b	Progenitor2
0.0262746	2.13746	0.115	0.062	1	mlnl	Progenitor1
0.0027864	2.13662	0.17	0.044	1	lgmn	Stromal
0.0049758	2.13651	0.155	0.056	1	hbs1l	Pancreatic
0.00585452	2.13571	0.095	0.034	1	zcchc17	Goblet
0.0269108	2.13452	0.053	0.024	1	tbl2	LRE
0.0188885	2.13113	0.054	0.019	1	ctsba	B4O2
0.0402007	2.13046	0.154	0.071	1	gal3st3	Endocrine
0.000837307	2.12897	0.073	0.024	1	vim	LRE
0.0420515	2.12835	0.194	0.03	1	pigf	Progenitor2
0.00240149	2.12823	0.07	0.009	1	trdmt1	Pancreatic
0.0319037	2.12733	0.075	0.031	1	cldn12	Goblet
0.0347735	2.1266	0.419	0.235	1	azin1b	Unknown 2
0.0147932	2.12048	0.065	0.025	1	dap1b.1	B4O2
0.0048113	2.11972	0.127	0.038	1	xpot	Pancreatic
0.0127484	2.11812	0.034	0.006	1	chd3	B4O2
0.000611217	2.11785	0.408	0.218	1	adka	Pancreatic
0.0117476	2.11399	0.056	0.009	1	im:7140055	Pancreatic
0.00191855	2.11341	0.085	0.013	1	casp6a	Pancreatic
0.011082	2.11277	0.155	0.06	1	dock4b	Pancreatic
0.00226739	2.11212	0.113	0.026	1	cacnb1	Pancreatic
0.0306933	2.11064	0.061	0.023	1	map3k3	Progenitor1
0.0119625	2.10892	0.056	0.009	1	BX465198.2	Pancreatic
0.0478365	2.10883	0.175	0.053	1	rbm25b	Tuft
7.28937417446117e-05	2.1066	0.296	0.107	1	si:dkey-199f5.8	Pancreatic
0.0275355	2.10647	0.099	0.034	1	hibadha	Pancreatic
0.00641144	2.10516	0.068	0.019	1	zgc:85843	Goblet
0.0224243	2.10269	0.057	0.02	1	top1	Progenitor1
0.0028858	2.10171	0.075	0.019	1	irs2a	Goblet
0.019815	2.10125	0.065	0.023	1	ptk6b	Progenitor1
0.0144258	2.1012	0.082	0.031	1	cpox	Goblet
0.0098407	2.10069	0.011	0.004	1	si:ch211-227n13.3	EC
0.0276759	2.10061	0.05	0.016	1	bco1l	Progenitor1
0.00163052	2.09854	0.141	0.038	1	kdm7aa	Pancreatic
0.0154812	2.09554	0.325	0.14	1	hacd3	Tuft
3.34153630439912e-05	2.09425	0.042	0.02	0.702859	serpinb14	EC
0.0462938	2.09416	0.175	0.053	1	si:ch73-185c24.2	Tuft
4.32999870529136e-19	2.09295	0.108	0.036	9.10771927670984e-15	selenbp1	EC
0.00586021	2.09205	0.041	0.011	1	CU861903.1	LRE
0.0320257	2.09176	0.056	0.013	1	ftr64	Pancreatic
1.02346369580093e-05	2.09102	0.225	0.051	0.215275	foxk1	Pancreatic
0.0233301	2.08999	0.075	0.031	1	map4k5	Progenitor1
0.0320257	2.08886	0.056	0.013	1	mllt1b	Pancreatic
0.0451378	2.08773	0.039	0.012	1	adam9	Progenitor1
0.000168075	2.08728	0.169	0.038	1	ENSDARG00000067912	Pancreatic
6.04759851259642e-06	2.08598	0.254	0.064	0.127205	dao.3	Pancreatic
0.0238266	2.08149	0.031	0.006	1	ugt5c2	B4O2
0.0429274	2.07724	0.07	0.021	1	eipr1	Pancreatic
0.0409478	2.07584	0.116	0.044	1	stxbp3	Stromal
6.40223728960354e-07	2.07262	0.254	0.051	0.0134665	pde9al	Pancreatic
0.017957	2.07251	0.038	0.009	1	si:ch73-103l1.2	B4O2
8.65141230158533e-12	2.07156	0.746	0.432	1.81973806351546e-07	mt2	Pancreatic
0.00371492	2.06823	0.613	0.353	1	coch	Unknown 2
0.0447779	2.06781	0.027	0.006	1	snupn	B4O2
0.0196068	2.06595	0.013	0.006	1	zgc:172215	EC
0.0446088	2.06544	0.625	0.544	1	rbp2a	Tuft
5.25581026981932e-05	2.06185	0.197	0.075	1	ulk2	Goblet
0.0187132	2.0607	0.054	0.016	1	nr1h3	Progenitor1
0.000593306	2.06066	0.324	0.137	1	zgc:77158	Pancreatic
0.000161288	2.05985	0.177	0.066	1	si:ch211-173a9.6.1	Goblet
0.0237105	2.05838	0.014	0.004	1	zgc:113232	Leukocyte
0.00974565	2.05734	0.14	0.074	1	skia	Progenitor1
5.38135452090074e-06	2.05592	0.338	0.107	0.113191	plxnb1b	Pancreatic
0.000786997	2.05581	0.141	0.034	1	zdhhc21	Pancreatic
0.0120048	2.05503	0.01	0.003	1	si:dkey-7i4.1	EC
0.0173905	2.05219	0.054	0.016	1	pdk4	Goblet
0.0079431	2.05038	0.013	0.005	1	si:ch73-138i16.1	EC
1.80866980571015e-15	2.05004	0.389	0.174	3.80435606933073e-11	mafbb	LRE
0.0214039	2.04909	0.122	0.062	1	srprb	Goblet
0.000894631	2.04726	0.296	0.132	1	ftcd	Pancreatic
0.0021078	2.04697	0.204	0.106	1	cyb5r2	Goblet
0.00486133	2.04547	0.067	0.027	1	bco1l	LRE
0.00541158	2.04431	0.183	0.073	1	purab	Pancreatic
6.05500801051253e-86	2.0435	0.514	0.257	1.27361038493121e-81	foxo3b	EC
0.0296179	2.04259	0.108	0.033	1	pros1	Stromal
0.0207947	2.039	0.419	0.182	1	aqp8a.1	Progenitor2
0.0370321	2.03814	0.027	0.008	1	lrrc20	LRE
2.63204356652354e-08	2.03498	0.479	0.167	0.000553624	g6pca.2	Pancreatic
0.0399842	2.03422	0.099	0.038	1	ENSDARG00000101507	Pancreatic
0.0112393	2.03314	0.387	0.121	1	tmem14ca	Progenitor2
0.0168929	2.03096	0.323	0.091	1	rbmx	Progenitor2
0.0414146	2.03012	0.07	0.021	1	oxa1l	Pancreatic
0.0276226	2.02812	0.129	0.072	1	psmd13	Goblet
0.046668	2.02802	0.15	0.035	1	zgc:100918	Tuft
0.0101373	2.02692	0.265	0.153	1	zbtb16a	Endocrine
0.000225808	2.02615	0.231	0.106	1	cuzd1.1	Goblet
0.0188855	2.02581	0.051	0.021	1	tpmt.1	LRE
0.000497369	2.02518	0.155	0.038	1	enpp7.2	Pancreatic
0.0093576	2.02475	0.113	0.034	1	vsig8b	Pancreatic
0.00115589	2.02466	0.169	0.051	1	mkrn1	Pancreatic
0.0158005	2.0237	0.061	0.019	1	bnip2	Goblet
0.00173588	2.02238	0.141	0.038	1	sh2b1	Pancreatic
0.0167662	2.02236	0.099	0.03	1	hdgfl2	Pancreatic
0.000437281	2.02191	0.096	0.028	1	CABZ01074307.1	B4O2
0.0227045	2.01964	0.034	0.006	1	dglucy	Goblet
0.0286462	2.01715	0.024	0.005	1	hao1	LRE
0.000101243	2.01709	0.197	0.051	1	erbb3a	Pancreatic
0.00125628	2.01705	0.183	0.06	1	vav3a	Pancreatic
0.000182605	2.0155	0.033	0.015	1	CR388079.3	EC
0.0484073	2.01359	0.062	0.01	1	ntan1	Endocrine
0.00102987	2.01347	0.061	0.009	1	fabp1b.2	Goblet
0.013983	2.01052	0.113	0.038	1	mrpl38	Pancreatic
2.60653059912376e-48	2.00714	0.305	0.129	5.48257646219691e-44	pdk2a	EC
0.0300012	2.00707	0.29	0.091	1	hmgb3b	Progenitor2
0.000256038	2.00665	0.282	0.107	1	sardh	Pancreatic
0.0269631	2.00535	0.019	0.003	1	si:ch73-221f6.1	LRE
0.0404866	2.00131	0.038	0.012	1	atp6v1f	B4O2
0.000143053	2.00026	0.225	0.068	1	hykk.2	Pancreatic
0.00266018	1.99964	0.127	0.034	1	stambpb	Pancreatic
0.00776032	1.99818	0.099	0.026	1	gramd1a	Pancreatic
0.0449886	1.99782	0.275	0.123	1	atf4b	Tuft
0.00796512	1.99415	0.099	0.026	1	klf12a	Pancreatic
0.0329868	1.99385	0.056	0.013	1	zgc:123103	Pancreatic
0.00575415	1.99232	0.085	0.017	1	tmtc3	Pancreatic
2.14033261434309e-97	1.99175	0.541	0.272	4.50197562100926e-93	nr1d2a	EC
0.0064993	1.99146	0.013	0.005	1	ENSDARG00000030803	EC
0.000496244	1.99136	0.239	0.085	1	grb10a	Pancreatic
0.0195549	1.99086	0.07	0.017	1	si:dkey-276j7.1	Pancreatic
0.0255228	1.9906	0.033	0.011	1	rnaseh2a	LRE
0.0148085	1.98967	0.053	0.021	1	zgc:152951	LRE
1.7829689896452e-08	1.98861	0.268	0.043	0.00037503	wbp1lb	Pancreatic
0.0443315	1.98823	0.08	0.02	1	si:ch211-114n24.6	Endocrine
0.00976813	1.98694	0.012	0.005	1	rskrb	EC
0.049369	1.98522	0.041	0.013	1	lztr1	Goblet
0.0145161	1.98488	0.042	0.004	1	kif3b	Pancreatic
0.00828436	1.98016	0.129	0.059	1	si:ch73-185c24.2	Goblet
0.0236907	1.97938	0.031	0.006	1	pigs	B4O2
4.89655831066369e-05	1.97785	0.025	0.009	1	igf1ra	EC
0.0217884	1.97665	0.079	0.011	1	trim3a	Stromal
0.0113282	1.97576	0.056	0.009	1	ENSDARG00000062460	Pancreatic
0.0104509	1.97197	0.141	0.051	1	sh3yl1	Pancreatic
0.0206777	1.97049	0.07	0.017	1	yeats2	Pancreatic
0.0397264	1.96829	0.035	0.013	1	grasp	LRE
0.00536905	1.96791	0.113	0.03	1	sfmbt2	Pancreatic
0.0113282	1.96415	0.056	0.009	1	lamb2l	Pancreatic
0.0163427	1.96341	0.059	0.035	1	cxcl19	Leukocyte
0.0186686	1.96226	0.355	0.121	1	itsn2b	Progenitor2
0.0365134	1.96176	0.29	0.091	1	gstt2	Progenitor2
0.00711343	1.96138	0.613	0.441	1	stox2a	Unknown 2
0.000110909	1.96016	0.252	0.119	1	fkbp5	Goblet
0.0341348	1.95894	0.109	0.056	1	dennd5b	Goblet
0.0211078	1.9584	0.14	0.082	1	si:ch73-265h17.4	Progenitor1
0.0231106	1.9579	0.13	0.08	1	zbtb16b	B4O2
0.0201095	1.95691	0.07	0.017	1	klf9	Pancreatic
0.00360399	1.95673	0.095	0.031	1	plekhg2	Goblet
0.00460587	1.9549	0.17	0.088	1	clca1	Goblet
0.0404312	1.95464	0.07	0.021	1	wdfy3	Pancreatic
3.84854234783999e-06	1.95464	0.265	0.106	0.0809502	cgref1	Goblet
0.0186589	1.95331	0.116	0.056	1	atp5mea	Goblet
0.00188657	1.95162	0.017	0.002	1	lect2l	Leukocyte
0.0102885	1.9501	0.484	0.242	1	rbm39a	Progenitor2
0.0265971	1.94764	0.127	0.051	1	aldh4a1	Pancreatic
0.0135561	1.9474	0.613	0.471	1	furina	Unknown 2
0.0224243	1.94666	0.057	0.02	1	inip	Progenitor1
0.0405086	1.94477	0.035	0.013	1	proser3	LRE
0.000524647	1.9443	0.155	0.038	1	hcls1	Pancreatic
0.000772068	1.94064	0.093	0.023	1	CABZ01069162.1	Progenitor1
0.000456966	1.9406	0.051	0.021	1	atp5mea	Leukocyte
0.0205639	1.93926	0.355	0.121	1	akap1b	Progenitor2
0.0465466	1.93854	0.1	0.033	1	npc2	Stromal
1.19837448987137e-89	1.93809	0.582	0.33	2.52066090199544e-85	esr2b	EC
0.000482216	1.93693	0.07	0.004	1	tbc1d24	Pancreatic
0.00799581	1.93692	0.012	0.004	1	ece2b	EC
0.0462965	1.93637	0.141	0.064	1	ece1	Pancreatic
0.0116043	1.93336	0.155	0.06	1	ENSDARG00000098968	Pancreatic
0.00533016	1.93261	0.085	0.017	1	ugt5c2	Pancreatic
0.0105832	1.93114	0.225	0.053	1	rptor	Tuft
0.00454683	1.92967	0.057	0.012	1	sult2st2	Progenitor1
0.00157813	1.92967	0.102	0.031	1	serpinb14	Goblet
0.0113928	1.92574	0.155	0.06	1	ube3c	Pancreatic
0.00455334	1.92397	0.056	0.019	1	gdi1	LRE
0.0436934	1.91806	0.066	0.011	1	ENSDARG00000089564	Stromal
0.0272484	1.91718	0.099	0.034	1	rnf217	Pancreatic
0.0278061	1.91679	0.023	0.01	1	ripor1	Leukocyte
0.0292978	1.91672	0.036	0.008	1	si:ch73-147o17.1	Progenitor1
0.0184457	1.9161	0.011	0.004	1	c8g	EC
0.000334248	1.91388	0.211	0.064	1	pak2a	Pancreatic
0.0366661	1.91388	0.286	0.048	1	ctnnb2	Unknown 1
0.0221349	1.91386	0.041	0.009	1	si:dkey-7f3.14	Goblet
0.00497549	1.91366	0.113	0.03	1	si:dkeyp-84f3.5	Pancreatic
0.0326527	1.9134	0.258	0.061	1	nop16	Progenitor2
6.04552128741608e-13	1.91255	0.109	0.05	1.2716149475951e-08	msmo1	EC
0.0135885	1.91195	0.061	0.022	1	hsd11b2	B4O2
0.0478549	1.9088	0.062	0.01	1	sdk1b	Endocrine
0.000135248	1.90359	0.31	0.12	1	rhoca	Pancreatic
0.000371614	1.90205	0.015	0.004	1	rras2	EC
0.00587529	1.90195	0.141	0.047	1	parga	Pancreatic
0.0117397	1.9003	0.122	0.056	1	hm13	Goblet
0.0147523	1.90023	0.099	0.03	1	mccc2	Pancreatic
3.19704428316854e-05	1.89852	0.169	0.03	0.672466	rab3ip	Pancreatic
5.83521883339537e-10	1.89786	0.117	0.039	1.22737992941638e-05	CABZ01074307.1	Leukocyte
9.5905659523962e-06	1.89748	0.211	0.043	0.201728	rps6ka3b	Pancreatic
0.0347697	1.89598	0.592	0.333	1	apoea	Unknown 1
0.0401551	1.89561	0.323	0.121	1	gnas	Progenitor2
0.0481536	1.89447	0.129	0.055	1	spry4	Stromal
0.0325032	1.89433	0.056	0.013	1	jmjd6	Pancreatic
0.0116314	1.8941	0.204	0.092	1	lpin1	Endocrine
0.0160786	1.89346	0.239	0.124	1	bmpr2b	Pancreatic
0.000221703	1.89287	0.296	0.115	1	pcxa	Pancreatic
0.0271949	1.89144	0.064	0.032	1	xrcc6	LRE
2.34390137725904e-48	1.88936	0.256	0.088	4.93016215692665e-44	ms4a17a.16	EC
0.00684223	1.88763	0.061	0.019	1	doc2b	B4O2
0.0468955	1.88636	0.032	0.008	1	rnf220a	Progenitor1
3.06314942694123e-05	1.88578	0.032	0.013	0.644303	cacnb1	EC
0.0452801	1.88475	0.03	0.011	1	isg20l2	LRE
0.0473444	1.88215	0.111	0.041	1	trip4	Endocrine
0.0414146	1.88166	0.07	0.021	1	si:ch211-140b10.6	Pancreatic
0.0416586	1.88132	0.047	0.016	1	CU457819.1	Progenitor1
0.0431661	1.8776	0.099	0.038	1	edem2	Pancreatic
0.014554	1.8772	0.183	0.085	1	smurf1	Pancreatic
0.0497101	1.87695	0.099	0.038	1	pias1a	Pancreatic
0.00126467	1.87368	0.08	0.029	1	gria3b	LRE
3.4818703665019e-05	1.87315	0.211	0.051	0.732377	ENSDARG00000086184	Pancreatic
0.0243852	1.87236	0.085	0.026	1	zgc:163098	Pancreatic
0.0417556	1.87209	0.324	0.209	1	ppargc1a	Pancreatic
4.52678093079232e-08	1.87034	0.055	0.022	0.000952163	klf13	EC
8.74337446126791e-14	1.86867	0.521	0.111	1.83908138418309e-09	ece2b	Pancreatic
0.0146776	1.86855	0.027	0.003	1	rab9b	B4O2
0.00519875	1.86742	0.059	0.021	1	fam184b	LRE
0.0398709	1.86699	0.01	0.004	1	fgf12b	EC
0.00244908	1.86607	0.07	0.009	1	sp2	Pancreatic
5.25858245720388e-05	1.86466	0.184	0.062	1	si:ch211-173a9.6	Goblet
0.000783602	1.86312	0.086	0.032	1	enpp7.1	LRE
0.0012211	1.86305	0.118	0.043	1	fkbp5	Progenitor1
0.0217503	1.86224	0.048	0.013	1	plce1	Goblet
0.00053168	1.86214	0.155	0.038	1	ipo8	Pancreatic
0.0420515	1.86198	0.194	0.03	1	smad6b	Progenitor2
0.000632011	1.86011	0.127	0.026	1	znf576.1	Pancreatic
0.00147509	1.85928	0.099	0.017	1	lman2lb	Pancreatic
0.0185592	1.85797	0.127	0.047	1	mapkapk5	Pancreatic
0.0266711	1.85759	0.2	0.053	1	gamt	Tuft
0.00391542	1.8564	0.088	0.028	1	si:ch73-199g24.2	Goblet
1.04711740374626e-08	1.85557	0.059	0.023	0.000220251	samd10b	EC
0.0302414	1.8553	0.141	0.06	1	fam49ba	Pancreatic
6.03355455778343e-18	1.85422	0.129	0.053	1.26909786568417e-13	gpr39	EC
0.0312779	1.85399	0.225	0.07	1	ezra	Tuft
0.00385746	1.85326	0.099	0.021	1	si:ch73-25f10.6	Pancreatic
0.0365134	1.85303	0.29	0.091	1	si:dkeyp-87e7.4	Progenitor2
0.00620691	1.85186	0.127	0.038	1	stag2a	Pancreatic
0.0459544	1.8518	0.1	0.033	1	piezo2a.2	Stromal
0.0011227	1.85159	0.059	0.028	1	lgals9l1	Leukocyte
0.0414146	1.8509	0.07	0.021	1	fdps	Pancreatic
0.0010223	1.84992	0.373	0.281	1	chia.2	Progenitor1
0.0365134	1.84973	0.29	0.091	1	dync1i2a	Progenitor2
0.0198715	1.8483	0.116	0.033	1	kdr	Stromal
0.0354525	1.84757	0.011	0.005	1	zgc:113411	EC
0.0131644	1.84524	0.225	0.053	1	mpp5a	Tuft
0.0145161	1.84451	0.042	0.004	1	cbll1	Pancreatic
0.00805156	1.84413	0.07	0.013	1	acer2	Pancreatic
0.0191925	1.84324	0.113	0.038	1	gtf2f2a	Pancreatic
1.55564401499326e-05	1.84214	0.183	0.088	0.327214	clca1	LRE
0.00845717	1.83839	0.07	0.013	1	tsc1b	Pancreatic
0.0113077	1.83838	0.155	0.064	1	pdk2a	Pancreatic
0.00806528	1.83562	0.102	0.041	1	ENSDARG00000112637	Goblet
2.80207734564809e-06	1.83523	0.174	0.072	0.0589389	vav3a	LRE
9.44264151734338e-05	1.83491	0.183	0.043	1	cert1a	Pancreatic
1.81511524394444e-07	1.83426	0.033	0.01	0.00381791	slc13a3	EC
0.00573863	1.83294	0.02	0.009	1	dapk2b	EC
0.0429274	1.83232	0.07	0.021	1	zdhhc4	Pancreatic
[truncated: 17,767 more rows]

## Sheet: Fig 2E-H Leukocyte DEGs
p_val	avg_log2FC	pct.1	pct.2	p_val_adj	gene	cell_type
1.142128848705e-19	10.0348	0.141	0	2.40235382036609e-15	vtg2	Tcells
2.63498125590475e-12	9.21643	0.087	0	5.54241957367004e-08	vtg4	Tcells
9.79087502725487e-10	8.85377	0.067	0	2.05941265323279e-05	vtg5	Tcells
8.17226000689471e-07	8.28587	0.044	0	0.0171895	apoa2	Tcells
3.11242743493552e-06	8.23775	0.04	0	0.0654668	vtg7	Tcells
1.84964296542553e-05	8.19367	0.033	0	0.389054	gip	Tcells
7.05061380704039e-05	7.97604	0.029	0	1	fabp10a	Tcells
0.000172396	7.56867	0.026	0	1	tfa	Tcells
0.000662895	7.18168	0.021	0	1	trim35-20	Tcells
0.00163703	7.02969	0.018	0	1	zgc:171497	Tcells
0.0163966	6.68226	0.011	0	1	fgb	Tcells
0.00407443	6.62474	0.015	0	1	vtg3	Tcells
0.0163966	6.42337	0.011	0	1	slc25a11	Tcells
0.0163966	6.36136	0.011	0	1	aqp10a	Tcells
0.0163966	6.12893	0.011	0	1	coro1b	Tcells
3.63254013183095e-60	6.04929	0.413	0.009	7.64068491329323e-56	vtg1	Tcells
0.0163966	6.03803	0.011	0	1	tent2	Tcells
0.0163966	5.95581	0.011	0	1	CABZ01114581.1	Tcells
0.0163966	5.86546	0.011	0	1	tjp1a	Tcells
0.0397819	4.07699	0.012	0.002	1	si:ch211-262i1.5	Tcells
0.000449475	3.80887	0.027	0.002	1	si:ch1073-394i4.1	Tcells
0.0159809	3.63111	0.015	0.002	1	apoa1b	Tcells
0.0252165	3.45739	0.014	0.002	1	klhl13	Tcells
0.0252861	3.42447	0.014	0.002	1	cspp1b	Tcells
0.0397819	3.38287	0.012	0.002	1	CABZ01111959.1	Tcells
0.0196336	3.37558	0.018	0.004	1	plxna2	Tcells
0.0252861	3.32447	0.014	0.002	1	si:dkey-69o16.5	Tcells
0.00266638	3.29083	0.029	0.006	1	mbl2	Tcells
0.0398903	3.29001	0.012	0.002	1	gbp4	Tcells
9.87360984241889e-51	3.15523	0.492	0.108	2.07681509425439e-46	si:ch73-138i16.1	Tcells
0.0401078	2.94273	0.012	0.002	1	ar	Tcells
0.0128626	2.92065	0.02	0.004	1	ctsba	Tcells
1.7962257292922e-06	2.90511	0.076	0.017	0.0377818	cuzd1.1	Tcells
0.00453708	2.87417	0.03	0.007	1	ttc14	Tcells
0.0162049	2.85729	0.015	0.002	1	zfp36l2	Tcells
0.0401078	2.81318	0.012	0.002	1	si:ch211-142d6.2	Tcells
0.00837862	2.79533	0.021	0.004	1	vtg6	Tcells
0.0464572	2.76683	0.015	0.004	1	znf277	Tcells
0.0304404	2.75532	0.017	0.004	1	necap2	Tcells
0.040217	2.73468	0.012	0.002	1	upp1	Tcells
0.0464572	2.72918	0.015	0.004	1	nol4lb	Tcells
0.0256365	2.62444	0.014	0.002	1	ube2d4	Tcells
0.0467792	2.60211	0.015	0.004	1	syvn1	Tcells
0.00328465	2.52798	0.041	0.013	1	atp5mea	Tcells
0.0327156	2.49781	0.023	0.007	1	rltgr	Tcells
0.000452536	2.45567	0.043	0.009	1	si:dkey-238k10.3	Tcells
0.0308012	2.28189	0.017	0.004	1	nr2f6a	Tcells
0.0308738	2.18399	0.017	0.004	1	mboat2a	Tcells
0.0202574	2.13645	0.018	0.004	1	slc22a18	Tcells
0.0471031	2.1256	0.015	0.004	1	got2a	Tcells
0.0332831	2.06421	0.02	0.006	1	si:ch211-214c20.1.1	Tcells
0.00981423	2.04886	0.024	0.006	1	rpa2	Tcells
0.037289	1.94208	0.033	0.015	1	psmc4	Tcells
0.0334832	1.92594	0.023	0.007	1	rnaseh2a	Tcells
0.0149896	1.9219	0.035	0.013	1	rttn	Tcells
0.00999831	1.88897	0.05	0.022	1	ndufa4	Tcells
0.0475379	1.8766	0.015	0.004	1	tcirg1b	Tcells
0.0220292	1.86734	0.03	0.011	1	enpp7.1	Tcells
0.0104088	1.85186	0.017	0.002	1	cebpd	Tcells
0.00351759	1.84186	0.038	0.011	1	col16a1	Tcells
0.047269	1.83262	0.024	0.009	1	sp100.2	Tcells
0.0469404	1.81664	0.024	0.009	1	arpp19b	Tcells
0.00339416	1.68589	0.064	0.028	1	FP236331.1	Tcells
0.0317142	1.68085	0.029	0.011	1	aimp2	Tcells
0.0205019	1.66622	0.018	0.004	1	si:ch73-138n13.1	Tcells
5.90269765592168e-05	1.66287	0.1	0.041	1	CABZ01074307.1	Tcells
0.0393161	1.64757	0.033	0.015	1	zbtb16a	Tcells
0.0343322	1.60601	0.023	0.007	1	epb41l3b	Tcells
0.0334232	1.58046	0.02	0.006	1	ENSDARG00000067912	Tcells
0.0323666	1.54933	0.029	0.011	1	zfand3	Tcells
0.019193	1.5281	0.047	0.022	1	zgc:194659	Tcells
0.0483506	1.49348	0.024	0.009	1	arhgap27l	Tcells
0.0459522	1.47328	0.027	0.011	1	axin1	Tcells
0.0287636	1.47077	0.035	0.015	1	serp1	Tcells
0.000916475	1.43609	0.116	0.063	1	ctsl.1	Tcells
0.0196264	1.38367	0.059	0.032	1	ndufs7	Tcells
0.0195477	1.33271	0.071	0.041	1	arpc5a	Tcells
0.0399373	1.30947	0.058	0.033	1	mep1b	Tcells
0.0134416	1.30611	0.02	0.004	1	si:dkey-240n22.6.1	Tcells
0.0325279	1.30368	0.047	0.024	1	fasn	Tcells
0.000719069	1.27951	0.141	0.083	1	slc13a2	Tcells
0.0218305	1.2502	0.079	0.048	1	c1qbp	Tcells
0.0485188	1.24311	0.024	0.009	1	cd28	Tcells
0.0190957	1.23776	0.091	0.058	1	eif5a2	Tcells
0.0240528	1.21394	0.027	0.009	1	ctsbb	Tcells
0.00119469	1.156	0.122	0.069	1	pfkfb1	Tcells
5.62621343741439e-11	1.13681	0.386	0.237	1.18341773442574e-06	sesn1	Tcells
9.10253330249181e-08	1.05181	0.401	0.284	0.00191463	fabp1b.1	Tcells
7.71671446873802e-13	1.03439	0.486	0.325	1.62313372135435e-08	actb1	Tcells
0.0490592	1.03031	0.064	0.039	1	nhp2	Tcells
0.00577697	1.02043	0.116	0.071	1	ptbp3	Tcells
0.0273495	0.996675	0.07	0.041	1	snrpd1	Tcells
0.0308917	0.992795	0.097	0.065	1	hif1al	Tcells
0.00492979	0.990584	0.129	0.082	1	nr1d2a	Tcells
0.00159826	0.98332	0.158	0.1	1	gapdh	Tcells
0.0136377	0.955426	0.099	0.061	1	fkbp5	Tcells
0.000729383	0.947467	0.233	0.169	1	cotl1	Tcells
0.0256048	0.931101	0.123	0.087	1	ppib	Tcells
0.0381069	0.91805	0.061	0.035	1	gramd2aa	Tcells
2.16237387951625e-10	0.862779	0.562	0.453	4.54833721817447e-06	rpl22l1	Tcells
8.15939793323458e-06	0.819507	0.383	0.302	0.171625	mibp2	Tcells
7.65757425612727e-11	0.817283	0.576	0.434	1.61069416903381e-06	apoea	Tcells
0.00861572	0.813563	0.258	0.213	1	aldob	Tcells
0.0377455	0.807232	0.208	0.174	1	chia.2	Tcells
0.029448	0.791494	0.236	0.204	1	slc25a3b	Tcells
0.00087262	0.7824	0.195	0.126	1	txnipa	Tcells
0.0436804	0.760345	0.085	0.056	1	dad1	Tcells
1.47930940158415e-08	0.75528	0.585	0.494	0.000311158	rbp2a	Tcells
5.86979978603299e-51	0.743289	0.983	0.92	1.23465368699418e-46	rps29	Tcells
0.0365067	0.711184	0.126	0.091	1	apobb.1	Tcells
0.0216494	0.659401	0.141	0.1	1	cox6a2	Tcells
5.66082119037813e-07	0.650428	0.524	0.443	0.011907	rps27.2	Tcells
2.7472465121616e-27	0.641404	0.935	0.837	5.77855831368071e-23	rpl38	Tcells
2.37477398368877e-13	0.616472	0.767	0.67	4.99509959729096e-09	apoa1a	Tcells
1.72492538486598e-37	0.595612	0.985	0.924	3.6282080545271e-33	rpl37.1	Tcells
0.000909159	0.592751	0.407	0.358	1	cox4i1	Tcells
2.02823004341896e-09	0.562335	0.863	0.833	4.26617907332744e-05	hsp70.1	Tcells
1.91745188658089e-24	0.526107	0.968	0.887	4.03316829823425e-20	rps7	Tcells
7.82955897470555e-20	0.510792	0.95	0.839	1.64686943473957e-15	rpl9	Tcells
2.05211886409795e-08	0.492224	0.737	0.659	0.000431643	rpl5b	Tcells
3.27155979714761e-20	0.483785	0.96	0.887	6.88139887732028e-16	rpl39	Tcells
0.0395245	0.479641	0.161	0.122	1	ucp1	Tcells
1.52434400662665e-18	0.478428	0.951	0.866	3.2063051835385e-14	rplp2	Tcells
2.21372655332861e-18	0.460662	0.941	0.881	4.6563524322714e-14	rpl11	Tcells
5.03123966837754e-07	0.458175	0.733	0.679	0.0105827	rpl6	Tcells
1.02720192106646e-16	0.454075	0.95	0.868	2.1606165207712e-12	rpl12	Tcells
0.00437485	0.44054	0.473	0.438	1	cd74a	Tcells
0.0169038	0.436728	0.424	0.41	1	ppiab	Tcells
4.50984803406559e-15	0.435877	0.941	0.855	9.48601435485356e-11	rps17	Tcells
1.34345423517099e-11	0.427957	0.9	0.809	2.82582163825865e-07	nme2b.1	Tcells
3.93889255658152e-11	0.425437	0.84	0.764	8.28506660351358e-07	ENSDARG00000046157	Tcells
4.04797280576236e-16	0.423574	0.959	0.891	8.51450599964054e-12	rpl35a	Tcells
0.0385864	0.419249	0.448	0.425	1	chia.3	Tcells
8.5778324485186e-11	0.418971	0.91	0.853	1.8042612772214e-06	slc25a5	Tcells
2.50477076049831e-16	0.414777	0.962	0.889	5.26853481763215e-12	rpl21	Tcells
2.98996909545267e-18	0.407868	0.982	0.911	6.28910099537515e-14	rpl23	Tcells
8.2056612667196e-05	0.404886	0.609	0.547	1	eef1b2	Tcells
3.75835877859603e-16	0.400592	0.96	0.905	7.9053318548989e-12	rps19	Tcells
4.58422682275835e-14	0.397375	0.953	0.874	9.6424626989899e-10	rps13	Tcells
8.20448556272195e-16	0.39521	0.973	0.9	1.72573149326293e-11	rpl35	Tcells
1.944826925433e-20	0.387719	0.997	0.957	4.09074895495578e-16	si:dkey-151g10.6	Tcells
1.33654397272429e-11	0.387541	0.939	0.87	2.81128659222827e-07	rpl7a	Tcells
5.28316682947314e-14	0.385987	0.948	0.891	1.11126131091138e-09	rps28	Tcells
3.24547906705859e-15	0.385573	0.968	0.894	6.82654066965104e-11	ENSDARG00000115271	Tcells
4.76952197909475e-10	0.377449	0.927	0.857	1.00322125308279e-05	rpl7	Tcells
6.19166160918287e-15	0.375054	0.967	0.924	1.30235410287552e-10	rpl31	Tcells
6.02540557208014e-13	0.37263	0.964	0.902	1.26738380803134e-08	rpl36	Tcells
5.78467853762579e-11	0.370428	0.939	0.911	1.21674928360421e-06	eef1a1l1	Tcells
2.10798586729569e-12	0.369268	0.96	0.892	4.43393747326975e-08	rps21	Tcells
2.85721356664472e-14	0.367767	0.968	0.915	6.0098630160805e-10	rpsa	Tcells
0.0221034	0.366923	0.248	0.334	1	hmgn2	Tcells
3.97897032685447e-12	0.362568	0.948	0.881	8.36936618550569e-08	rps9	Tcells
1.26337507358823e-07	0.360571	0.878	0.811	0.00265738	rpl3	Tcells
1.28157777882106e-10	0.36011	0.938	0.876	2.69567069997222e-06	rplp0	Tcells
7.41036185096984e-11	0.359818	0.93	0.865	1.558695511733e-06	rpl34	Tcells
1.84839938663403e-12	0.359549	0.96	0.896	3.88792326984602e-08	rpl19	Tcells
2.48063047878626e-11	0.344648	0.967	0.889	5.21775814907902e-07	rps8a	Tcells
3.87776287949917e-11	0.344288	0.967	0.894	8.15648644073855e-07	rpl24	Tcells
1.18668265813526e-10	0.343966	0.953	0.881	2.4960683031217e-06	rpl18a	Tcells
1.33708109662139e-07	0.34141	0.868	0.818	0.00281242	rps18	Tcells
9.78452916005230e-09	0.340983	0.932	0.855	0.000205808	rpl10a	Tcells
9.06704948417135e-12	0.339197	0.973	0.898	1.9071631885006e-07	rplp2l	Tcells
1.00122648297522e-09	0.338519	0.951	0.879	2.10597978429008e-05	rps10	Tcells
0.000553731	0.333523	0.716	0.686	1	rpl5a	Tcells
3.55204669411632e-06	0.332682	0.906	0.848	0.0747138	hsp70.2	Tcells
7.73706342377998e-09	0.329858	0.933	0.865	0.000162741	rpl13a	Tcells
0.0302415	0.328834	0.462	0.455	1	eif3f	Tcells
9.69545459891085e-08	0.32694	0.901	0.805	0.00203934	rps6	Tcells
3.12830099719588e-10	0.326339	0.953	0.887	6.58006831750181e-06	rpl17	Tcells
1.19997153491822e-05	0.325721	0.795	0.727	0.252402	eef1g	Tcells
2.41713923360307e-10	0.314114	0.964	0.913	5.08421066396069e-06	rps2	Tcells
1.58988616776671e-06	0.310094	0.884	0.84	0.0334417	rps4x	Tcells
1.80346077902708e-06	0.309616	0.851	0.811	0.037934	rack1	Tcells
2.35158108552815e-07	0.303369	0.924	0.859	0.00494632	rps3a	Tcells
4.52465319635925e-06	0.303048	0.839	0.79	0.0951716	rpl29	Tcells
1.25818133674077e-08	0.299183	0.96	0.887	0.000264646	rps26l	Tcells
1.51265236210488e-08	0.297806	0.953	0.889	0.000318171	rpl18	Tcells
1.28093918750317e-09	0.295724	0.97	0.909	2.69432748699416e-05	rps15a	Tcells
1.58865743171016e-08	0.295179	0.964	0.904	0.000334158	rpl13	Tcells
4.27629860381269e-06	0.294627	0.871	0.833	0.0899477	actb2	Tcells
1.05613142636371e-07	0.288538	0.947	0.896	0.00222147	uba52	Tcells
4.31063338094564e-10	0.286587	0.976	0.918	9.06698625348105e-06	rpl32	Tcells
7.35635355527214e-09	0.285055	0.953	0.892	0.000154734	rps5	Tcells
1.67991574514087e-08	0.282774	0.962	0.902	0.000353353	rps12	Tcells
7.24021586887294e-08	0.282095	0.944	0.87	0.00152291	rpl15	Tcells
1.12402327213662e-08	0.279657	0.977	0.905	0.000236427	rps27a	Tcells
3.24890455809462e-05	0.27585	0.722	0.618	0.683375	hsp70.3	Tcells
9.66887684942338e-08	0.275662	0.945	0.887	0.00203375	rpl8	Tcells
8.79537034551063e-06	0.273688	0.906	0.85	0.185002	naca	Tcells
0.000256246	0.272751	0.775	0.75	1	tpt1	Tcells
5.88390416523555e-07	0.268549	0.953	0.907	0.0123762	rps25	Tcells
3.57550943711312e-07	0.259823	0.939	0.891	0.00752073	rps23	Tcells
1.73544946381924e-06	0.252002	0.927	0.866	0.0365034	rpl27	Tcells
0.00201367	-0.250312	0.152	0.234	1	mbnl1	Tcells
0.0251317	-0.250802	0.078	0.119	1	camk2g2	Tcells
0.00832066	-0.251276	0.158	0.226	1	srsf5a	Tcells
0.0327665	-0.253041	0.172	0.228	1	rnf213a	Tcells
0.00688255	-0.253135	0.087	0.141	1	bzw1b	Tcells
0.0393419	-0.253366	0.059	0.093	1	si:ch73-248e21.5	Tcells
0.00435281	-0.253998	0.448	0.553	1	tox2	Tcells
0.0166695	-0.256953	0.038	0.071	1	znf296	Tcells
0.0463546	-0.260067	0.191	0.252	1	mylipa	Tcells
0.0332864	-0.26015	0.157	0.213	1	gnb1a	Tcells
0.00759573	-0.261139	0.059	0.104	1	ier5	Tcells
0.00345316	-0.261638	0.12	0.189	1	pik3cd	Tcells
0.0394293	-0.262821	0.035	0.061	1	ENSDARG00000035596	Tcells
0.0209014	-0.263703	0.033	0.063	1	cyfip2	Tcells
0.0100247	-0.267619	0.252	0.334	1	syk	Tcells
0.00695338	-0.268777	0.293	0.38	1	ier2b	Tcells
0.0113906	-0.269145	0.09	0.141	1	ctdp1	Tcells
0.0495226	-0.271148	0.111	0.152	1	ppp1r12a	Tcells
0.011785	-0.271992	0.176	0.245	1	si:dkey-11f4.20	Tcells
0.00314587	-0.272574	0.137	0.21	1	cyth1a.1	Tcells
0.0475085	-0.273938	0.044	0.072	1	mt-atp8	Tcells
0.00866083	-0.275547	0.122	0.182	1	bcas3	Tcells
0.0178892	-0.275648	0.22	0.288	1	elf1	Tcells
0.0479678	-0.277248	0.062	0.095	1	skp1	Tcells
0.0456176	-0.280584	0.044	0.072	1	gnal	Tcells
0.0066746	-0.284457	0.196	0.276	1	arpc2	Tcells
0.0491704	-0.286118	0.1	0.141	1	arhgap27	Tcells
0.00889238	-0.286468	0.128	0.189	1	ENSDARG00000010873	Tcells
0.0300684	-0.291367	0.251	0.319	1	si:dkey-183p4.10	Tcells
0.00280107	-0.291414	0.196	0.28	1	serf2	Tcells
6.08210270481975e-05	-0.292949	0.626	0.755	1	b2ml	Tcells
0.011075	-0.293606	0.128	0.187	1	selenow1	Tcells
0.012816	-0.29614	0.111	0.167	1	mycbp2	Tcells
0.0465116	-0.296548	0.049	0.078	1	si:ch1073-214b20.2	Tcells
0.0127908	-0.297571	0.065	0.108	1	jmjd1cb	Tcells
0.00777304	-0.297826	0.125	0.186	1	batf	Tcells
0.043131	-0.29854	0.085	0.124	1	ywhaqa	Tcells
0.0157	-0.298982	0.581	0.647	1	id3	Tcells
0.00112492	-0.29974	0.204	0.306	1	eif1	Tcells
0.0378034	-0.300457	0.135	0.186	1	ENSDARG00000070601	Tcells
0.0208297	-0.304183	0.056	0.093	1	prkab1b	Tcells
0.0118374	-0.306492	0.123	0.18	1	si:ch211-79k12.1	Tcells
0.0294369	-0.309824	0.078	0.117	1	ucp2	Tcells
0.00990359	-0.312572	0.354	0.438	1	macrod2	Tcells
0.0436413	-0.313691	0.05	0.08	1	camk1da	Tcells
0.0136541	-0.31485	0.061	0.102	1	sqstm1	Tcells
0.0293127	-0.315352	0.035	0.063	1	cmtm6	Tcells
1.17593311971599e-05	-0.316177	0.506	0.69	0.247346	cirbpb	Tcells
0.0252814	-0.316702	0.043	0.074	1	psmg3	Tcells
0.0471741	-0.316992	0.029	0.052	1	med13a	Tcells
0.0469237	-0.317874	0.078	0.113	1	cct4	Tcells
0.000399375	-0.319011	0.245	0.362	1	gapdhs	Tcells
0.0240621	-0.319045	0.043	0.074	1	serpine2	Tcells
0.00547302	-0.320717	0.474	0.568	1	runx3	Tcells
0.0216781	-0.320855	0.289	0.358	1	si:dkey-183i3.6	Tcells
0.0318111	-0.322522	0.074	0.113	1	ubap2l	Tcells
0.00635029	-0.322729	0.12	0.182	1	kansl1b	Tcells
0.0218497	-0.324191	0.143	0.2	1	nfkbie	Tcells
1.52244336246042e-06	-0.326076	0.985	0.987	0.0320231	hsp70l	Tcells
1.06780865189618e-05	-0.328538	0.488	0.647	0.224603	mt-nd3	Tcells
0.00589018	-0.329885	0.289	0.375	1	si:dkey-27i16.2	Tcells
0.0282916	-0.330768	0.032	0.059	1	dek	Tcells
0.00650356	-0.331688	0.076	0.126	1	man1a1	Tcells
5.08936145344334e-05	-0.333141	0.175	0.291	1	galnt1	Tcells
0.011577	-0.334499	0.085	0.134	1	gabarapb	Tcells
0.0270782	-0.336678	0.033	0.061	1	rrp8	Tcells
0.045421	-0.337179	0.061	0.093	1	sept12	Tcells
0.0291267	-0.340214	0.059	0.095	1	scin	Tcells
0.025859	-0.340774	0.087	0.13	1	sema4ab	Tcells
0.0200319	-0.341245	0.076	0.119	1	chd4b	Tcells
0.00604297	-0.342245	0.03	0.065	1	hsf2	Tcells
0.00833334	-0.342619	0.099	0.152	1	chsy1	Tcells
0.00294635	-0.342908	0.126	0.197	1	dedd1	Tcells
0.0463005	-0.345028	0.078	0.113	1	kdm4b	Tcells
0.000802152	-0.345622	0.149	0.239	1	setb	Tcells
0.0367845	-0.345949	0.134	0.18	1	chd9	Tcells
0.021013	-0.346194	0.038	0.069	1	nr3c1	Tcells
0.03107	-0.347386	0.041	0.071	1	cst3	Tcells
0.0223027	-0.34992	0.062	0.1	1	abracl	Tcells
0.004727	-0.351626	0.128	0.191	1	arl5c	Tcells
0.0148806	-0.351896	0.076	0.121	1	mgat5	Tcells
0.0285115	-0.35195	0.015	0.035	1	rab27a	Tcells
0.0189976	-0.355751	0.117	0.169	1	afap1l2	Tcells
0.0138568	-0.357369	0.065	0.108	1	rnf44	Tcells
0.022974	-0.357396	0.105	0.152	1	CU550714.1	Tcells
0.0275842	-0.357462	0.056	0.091	1	stk10	Tcells
0.00359219	-0.358045	0.182	0.263	1	erbin	Tcells
0.00264253	-0.358362	0.143	0.215	1	si:dkey-109a10.2	Tcells
0.0275138	-0.362079	0.078	0.117	1	utrn	Tcells
0.0485932	-0.362085	0.018	0.037	1	ypel3	Tcells
0.0447885	-0.362646	0.056	0.087	1	zgc:112962	Tcells
0.0498962	-0.362974	0.061	0.093	1	dynll1	Tcells
0.0486962	-0.364434	0.018	0.037	1	mat2b	Tcells
0.0184961	-0.366062	0.047	0.082	1	si:ch211-153b23.7	Tcells
0.00271916	-0.366704	0.079	0.137	1	mxd	Tcells
0.00969016	-0.367414	0.079	0.128	1	zfand5a	Tcells
0.00298605	-0.367488	0.134	0.204	1	mhc2a	Tcells
0.0424825	-0.369955	0.079	0.115	1	mknk1	Tcells
0.00213914	-0.370789	0.056	0.108	1	prkacab	Tcells
0.00377514	-0.372556	0.143	0.215	1	acap1	Tcells
0.0428173	-0.373203	0.015	0.033	1	sinhcafl	Tcells
0.0480713	-0.375064	0.032	0.056	1	mpped2a	Tcells
0.0326966	-0.375274	0.053	0.085	1	ppp1r18	Tcells
0.0277314	-0.378158	0.059	0.095	1	cbl	Tcells
0.0234658	-0.378627	0.102	0.147	1	myo1g	Tcells
0.0243892	-0.379611	0.041	0.072	1	pik3r6a	Tcells
0.0150689	-0.381477	0.081	0.126	1	adam10a	Tcells
0.000712027	-0.381533	0.427	0.536	1	mknk2b	Tcells
8.69027586270466e-05	-0.382305	0.234	0.358	1	laptm5	Tcells
0.033382	-0.38319	0.027	0.052	1	gsk3ba	Tcells
9.25676714693068e-05	-0.38669	0.152	0.256	1	zgc:64051	Tcells
0.00886641	-0.388473	0.132	0.193	1	mych	Tcells
0.00455128	-0.391014	0.131	0.197	1	itm2ba	Tcells
0.048688	-0.391678	0.073	0.106	1	arrb2b	Tcells
0.0367704	-0.391866	0.059	0.093	1	cd247l	Tcells
0.0146747	-0.392509	0.05	0.087	1	ywhae1	Tcells
0.0249418	-0.393148	0.044	0.076	1	pcf11	Tcells
0.00314631	-0.393176	0.087	0.145	1	npm1a	Tcells
0.0486275	-0.397886	0.018	0.037	1	pxk	Tcells
0.00897452	-0.398696	0.068	0.113	1	map3k8	Tcells
0.00181687	-0.399459	0.132	0.206	1	jdp2b	Tcells
0.0211607	-0.399585	0.071	0.111	1	si:ch211-132g1.1	Tcells
0.0266455	-0.399835	0.076	0.115	1	mef2d	Tcells
1.78645216560892e-05	-0.400359	0.426	0.573	0.375762	hspa8	Tcells
0.0054021	-0.401596	0.038	0.076	1	si:dkey-57k2.7.1	Tcells
0.0454547	-0.402165	0.05	0.08	1	pnisr	Tcells
0.0179284	-0.403514	0.068	0.109	1	si:ch211-217k17.7	Tcells
0.0258496	-0.404078	0.047	0.08	1	phf20b	Tcells
0.00557408	-0.404313	0.071	0.121	1	si:ch211-136m16.8	Tcells
0.0432304	-0.405249	0.067	0.1	1	elmsan1b	Tcells
0.00036905	-0.405308	0.281	0.397	1	dgkza	Tcells
0.0438585	-0.405481	0.047	0.076	1	gnai1	Tcells
4.79655066343385e-05	-0.40562	0.477	0.609	1	sat1a.2	Tcells
0.00336335	-0.406077	0.082	0.139	1	tbc1d10c	Tcells
0.019291	-0.407946	0.061	0.098	1	dnaja2a	Tcells
0.00536211	-0.408648	0.163	0.232	1	gnao1a	Tcells
0.0307319	-0.40867	0.074	0.113	1	rasgrp4	Tcells
0.0197819	-0.409304	0.035	0.065	1	taf12	Tcells
0.0143954	-0.410033	0.082	0.128	1	snd1	Tcells
0.000362981	-0.411279	0.065	0.13	1	csnk1a1	Tcells
0.0102903	-0.411766	0.07	0.115	1	si:ch211-25d12.7	Tcells
0.0452621	-0.411906	0.053	0.083	1	zgc:154055	Tcells
0.0219129	-0.416942	0.04	0.071	1	si:ch211-218c6.8	Tcells
0.00814246	-0.418704	0.073	0.121	1	camk2b1	Tcells
0.00060579	-0.419236	0.172	0.262	1	roraa	Tcells
7.42475284767708e-05	-0.420697	0.652	0.757	1	dnajb1b	Tcells
0.0124322	-0.425088	0.058	0.098	1	pdlim2	Tcells
0.0498239	-0.426271	0.033	0.058	1	si:ch211-214p13.8	Tcells
0.0459015	-0.426944	0.128	0.171	1	dusp1	Tcells
0.00176509	-0.427142	0.129	0.204	1	zfp36l1a	Tcells
0.0191801	-0.427701	0.053	0.089	1	pik3ap1	Tcells
0.0109847	-0.43097	0.036	0.071	1	vps4b	Tcells
0.0271396	-0.431465	0.073	0.111	1	dnmt3aa	Tcells
0.0191569	-0.434213	0.097	0.143	1	per1b	Tcells
0.000949329	-0.434454	0.126	0.204	1	rhoab	Tcells
0.0012392	-0.434833	0.128	0.199	1	stip1	Tcells
0.00355952	-0.435804	0.111	0.173	1	prdx2	Tcells
0.0215986	-0.436448	0.094	0.139	1	dock11	Tcells
0.012908	-0.436522	0.081	0.126	1	si:ch73-226l13.2	Tcells
0.000735324	-0.437092	0.125	0.204	1	sumo2b	Tcells
0.000380136	-0.439342	0.176	0.275	1	FQ976914.1	Tcells
0.0205393	-0.439869	0.036	0.067	1	irf4b	Tcells
0.000197056	-0.440007	0.125	0.215	1	cblb	Tcells
0.0299087	-0.44169	0.024	0.048	1	nsd3	Tcells
0.00285213	-0.442509	0.085	0.143	1	slc44a2	Tcells
0.00705654	-0.442655	0.173	0.243	1	ankrd11	Tcells
0.00400318	-0.443087	0.062	0.111	1	irf1b	Tcells
1.59339827032249e-10	-0.443168	0.495	0.707	3.35155392179632e-06	mt-nd4	Tcells
0.0029676	-0.444002	0.085	0.143	1	sfpq	Tcells
0.021898	-0.444418	0.027	0.054	1	si:ch73-265h17.4	Tcells
0.031479	-0.444451	0.105	0.148	1	vat1	Tcells
0.0163747	-0.444907	0.056	0.095	1	cytip	Tcells
0.00489434	-0.445602	0.12	0.182	1	spint1a	Tcells
0.00491514	-0.446137	0.122	0.186	1	taok3a	Tcells
0.0424912	-0.449226	0.024	0.046	1	si:dkey-263j23.1	Tcells
0.00823533	-0.449511	0.023	0.052	1	uri1	Tcells
0.0473928	-0.450077	0.011	0.026	1	ufc1	Tcells
0.0209158	-0.450516	0.038	0.069	1	zmiz1a	Tcells
0.00386037	-0.452449	0.059	0.108	1	si:dkey-42i9.4	Tcells
0.000521719	-0.452772	0.134	0.217	1	sept9b	Tcells
0.0296123	-0.454246	0.026	0.05	1	rhocb	Tcells
0.00750883	-0.45427	0.046	0.085	1	strbp	Tcells
0.000329966	-0.454487	0.137	0.224	1	lcp2a	Tcells
0.0258408	-0.457034	0.053	0.087	1	cica	Tcells
0.000327403	-0.457202	0.261	0.371	1	si:dkey-185m8.2	Tcells
0.0169614	-0.457707	0.071	0.113	1	plac8l1	Tcells
2.91581406684957e-20	-0.457838	0.932	0.991	6.13312330821139e-16	mt-co1	Tcells
0.0184777	-0.460122	0.055	0.091	1	lpin2	Tcells
0.00901638	-0.460524	0.099	0.152	1	tbl1xr1a	Tcells
0.0395686	-0.460628	0.041	0.069	1	si:dkey-56i24.1.1	Tcells
0.0176419	-0.462308	0.015	0.037	1	nedd4a	Tcells
0.000413661	-0.463623	0.137	0.223	1	il7r	Tcells
4.99418263170585e-05	-0.464346	0.211	0.328	1	BX120005.2	Tcells
0.0313382	-0.465626	0.041	0.071	1	supt6h	Tcells
0.0366184	-0.465645	0.071	0.108	1	gpatch8	Tcells
0.0323712	-0.467582	0.05	0.082	1	arglu1a	Tcells
0.0192908	-0.467911	0.055	0.091	1	si:ch211-132b12.7	Tcells
0.0164317	-0.46824	0.029	0.058	1	hnrnpk	Tcells
0.00167488	-0.468342	0.125	0.197	1	ldhba	Tcells
0.0342419	-0.471029	0.008	0.022	1	utp23	Tcells
0.00217834	-0.471057	0.061	0.113	1	CABZ01029938.1	Tcells
0.0267752	-0.472413	0.035	0.063	1	si:dkey-286j15.3	Tcells
0.0267146	-0.472947	0.143	0.191	1	tnikb	Tcells
0.0105653	-0.474089	0.149	0.208	1	ankrd12	Tcells
0.000253538	-0.474098	0.28	0.393	1	nfkbiab	Tcells
0.0374134	-0.475895	0.038	0.065	1	bin2b	Tcells
0.0172176	-0.476463	0.073	0.115	1	nfkb1	Tcells
0.00477951	-0.477222	0.074	0.126	1	dnase1l4.2	Tcells
0.000866968	-0.478048	0.061	0.119	1	si:rp71-81e14.2	Tcells
0.000574674	-0.478422	0.091	0.161	1	thrap3b	Tcells
5.02852162820378e-05	-0.478637	0.207	0.321	1	nfkbiaa	Tcells
0.00759986	-0.479094	0.067	0.113	1	atp13a3	Tcells
0.0322376	-0.479817	0.044	0.074	1	calm3a.1	Tcells
0.0205309	-0.480497	0.038	0.069	1	spcs2	Tcells
0.0011146	-0.482006	0.052	0.104	1	rock1	Tcells
0.0183112	-0.482012	0.032	0.061	1	si:dkey-276j7.2	Tcells
0.0342419	-0.482259	0.008	0.022	1	mrps9	Tcells
5.77699762711948e-08	-0.483348	0.433	0.592	0.00121513	atp6v0e1	Tcells
0.031702	-0.484071	0.055	0.087	1	ms4a17a.6	Tcells
0.000348527	-0.486269	0.164	0.256	1	junba	Tcells
0.0332803	-0.486636	0.055	0.087	1	tubb2b	Tcells
0.00100578	-0.486794	0.12	0.193	1	h3f3b.1	Tcells
0.00165584	-0.488071	0.046	0.093	1	si:ch211-200p22.4	Tcells
0.00335938	-0.488197	0.195	0.267	1	BX000363.1	Tcells
0.00138527	-0.488594	0.208	0.293	1	foxo1a	Tcells
0.0455631	-0.488889	0.017	0.035	1	chchd3a	Tcells
0.0212738	-0.489447	0.084	0.126	1	rasgrp3	Tcells
0.00589036	-0.49059	0.04	0.078	1	ccnl1a	Tcells
0.0291601	-0.490814	0.024	0.048	1	stim1b	Tcells
1.52273656234791e-06	-0.493206	0.258	0.419	0.0320292	si:ch211-196l7.4	Tcells
0.0213334	-0.493626	0.026	0.052	1	krtcap2	Tcells
0.00924595	-0.494263	0.087	0.135	1	kif21b	Tcells
0.044834	-0.495331	0.029	0.052	1	ms4a17c.1	Tcells
0.0394712	-0.495819	0.044	0.072	1	tomm20b	Tcells
0.0027403	-0.496822	0.093	0.152	1	kdm6ba	Tcells
0.0136438	-0.496924	0.024	0.052	1	rad23b	Tcells
0.0129358	-0.497993	0.046	0.082	1	zc3h11a	Tcells
0.0159591	-0.498744	0.029	0.058	1	aimp1a	Tcells
0.031994	-0.499094	0.049	0.08	1	capns1b	Tcells
0.000116544	-0.499847	0.179	0.28	1	gpr184	Tcells
0.0146164	-0.500028	0.122	0.174	1	crfb4	Tcells
0.00200652	-0.500291	0.064	0.117	1	ppp2r5cb	Tcells
0.0361263	-0.502545	0.035	0.061	1	si:ch211-132g1.3	Tcells
0.0483951	-0.503216	0.073	0.106	1	mbnl3	Tcells
0.0135167	-0.505507	0.024	0.052	1	purab	Tcells
0.01677	-0.506197	0.043	0.076	1	zmynd11	Tcells
0.0254801	-0.510246	0.021	0.045	1	fnbp4	Tcells
0.00531153	-0.511153	0.049	0.091	1	ogdha	Tcells
0.0371607	-0.512277	0.021	0.043	1	nipa2	Tcells
0.0379626	-0.512764	0.036	0.063	1	hes6	Tcells
0.0273626	-0.513221	0.023	0.046	1	ube2e2	Tcells
0.0262111	-0.513696	0.038	0.067	1	plekho2	Tcells
0.0494132	-0.514492	0.033	0.058	1	traf2b	Tcells
0.0162452	-0.514574	0.043	0.076	1	klf7b	Tcells
5.37003427354599e-08	-0.515762	0.464	0.646	0.00112953	ptprc	Tcells
2.92461524768775e-08	-0.515848	0.386	0.568	0.000615164	mhc1zba	Tcells
0.00920348	-0.515921	0.076	0.122	1	ENSDARG00000115805	Tcells
0.0313267	-0.517747	0.018	0.039	1	tsr2	Tcells
2.14364820136683e-12	-0.520406	0.619	0.787	4.508949626755e-08	FO704772.3	Tcells
0.0134274	-0.521096	0.012	0.033	1	rpp38	Tcells
0.0464916	-0.522057	0.011	0.026	1	pmepa1	Tcells
0.0062267	-0.522556	0.058	0.102	1	trnau1apb	Tcells
0.00427266	-0.52299	0.081	0.134	1	si:dkey-177p2.6	Tcells
0.0332032	-0.523701	0.03	0.056	1	malt3	Tcells
0.0109691	-0.523761	0.061	0.102	1	def6b	Tcells
4.45571429605547e-05	-0.524258	0.135	0.236	0.937215	midn	Tcells
8.69042102695094e-05	-0.52548	0.147	0.243	1	wu:fi09b08	Tcells
8.41381376866826e-05	-0.525685	0.134	0.228	1	tnfaip3	Tcells
0.0405645	-0.527403	0.015	0.033	1	pcid2	Tcells
0.00556347	-0.530483	0.067	0.115	1	tbc1d1	Tcells
0.00968073	-0.531063	0.035	0.069	1	cops7a	Tcells
0.0273213	-0.531463	0.015	0.035	1	soul4	Tcells
5.70276247102195e-06	-0.531744	0.857	0.894	0.119952	hsp90aa1.2	Tcells
0.0337275	-0.532234	0.03	0.056	1	si:dkey-250d21.1	Tcells
0.0025908	-0.532874	0.078	0.134	1	kmt2bb	Tcells
0.0418493	-0.533922	0.05	0.08	1	supt3h	Tcells
0.00568676	-0.534665	0.293	0.369	1	jun	Tcells
9.87863246376485e-06	-0.537604	0.71	0.813	0.207787	mcl1a	Tcells
0.0141994	-0.538092	0.026	0.054	1	fbxl6	Tcells
0.0240511	-0.539397	0.111	0.156	1	hspa5	Tcells
0.0401792	-0.539507	0.053	0.083	1	ushbp1	Tcells
0.0110104	-0.539672	0.055	0.095	1	lyn	Tcells
0.0398174	-0.539695	0.041	0.069	1	cpe	Tcells
0.0160676	-0.540332	0.04	0.072	1	n4bp2	Tcells
4.12454920287305e-05	-0.54051	0.196	0.312	0.867558	si:ch211-165d12.4	Tcells
0.0296896	-0.540814	0.026	0.05	1	arih2	Tcells
0.0132029	-0.542018	0.033	0.065	1	ndfip1l	Tcells
0.000177241	-0.54343	0.091	0.169	1	bcl11ba	Tcells
0.0378706	-0.544122	0.04	0.067	1	yy1a	Tcells
2.10771365742399e-25	-0.544491	0.989	1	4.43336490702563e-21	mt-co3	Tcells
0.0090629	-0.547451	0.081	0.128	1	thoc2	Tcells
5.91208552060413e-05	-0.549023	0.14	0.237	1	itga3a	Tcells
0.0327949	-0.550712	0.064	0.098	1	smarca2	Tcells
0.0214808	-0.55092	0.018	0.041	1	im:7138535	Tcells
6.36210997252316e-11	-0.55148	0.422	0.646	1.33820621162052e-06	mt-nd2	Tcells
0.0364778	-0.551556	0.021	0.043	1	gpcpd1	Tcells
0.00693838	-0.552878	0.035	0.071	1	ipcef1	Tcells
0.00208913	-0.553316	0.126	0.195	1	arhgap15	Tcells
0.0193379	-0.553929	0.065	0.104	1	CABZ01113192.1	Tcells
0.000127311	-0.55607	0.111	0.197	1	ponzr1	Tcells
0.013511	-0.556554	0.05	0.087	1	uckl1b	Tcells
0.00443505	-0.556967	0.043	0.083	1	sort1b	Tcells
0.0176536	-0.558322	0.021	0.046	1	yipf4	Tcells
0.0143958	-0.558604	0.059	0.098	1	grk3	Tcells
0.00312585	-0.559262	0.065	0.117	1	mphosph8	Tcells
0.00522504	-0.559808	0.068	0.117	1	fmnl1a	Tcells
0.0138412	-0.560532	0.052	0.089	1	ttc3	Tcells
0.0443567	-0.560561	0.029	0.052	1	ftr70	Tcells
0.0469814	-0.562211	0.011	0.026	1	zgc:174888	Tcells
0.0184543	-0.563162	0.073	0.113	1	nfatc3a	Tcells
0.0472031	-0.565656	0.018	0.037	1	rabac1	Tcells
0.015227	-0.566601	0.062	0.102	1	fam32a	Tcells
0.00356087	-0.567034	0.103	0.163	1	blk	Tcells
0.0316072	-0.567092	0.018	0.039	1	ubtfl	Tcells
1.15035161584487e-06	-0.569196	0.292	0.445	0.0241965	sla2	Tcells
0.0462542	-0.570797	0.032	0.056	1	si:ch211-160o17.4	Tcells
0.0336531	-0.571286	0.02	0.041	1	zmiz2	Tcells
0.0340857	-0.571649	0.032	0.058	1	man1a2	Tcells
0.00134056	-0.573244	0.062	0.117	1	actr2b	Tcells
1.14061179958652e-05	-0.5737	0.169	0.286	0.239916	cnbpb	Tcells
0.00571637	-0.573784	0.094	0.148	1	pde7a	Tcells
0.00168108	-0.576166	0.065	0.121	1	mef2aa	Tcells
0.0401555	-0.577327	0.024	0.046	1	ptpn2b	Tcells
0.00348655	-0.5775	0.058	0.106	1	pfdn5	Tcells
0.0149292	-0.578088	0.038	0.071	1	zgc:194312	Tcells
0.00111857	-0.578362	0.056	0.109	1	pdcd6	Tcells
0.00572208	-0.580242	0.058	0.102	1	rhoaa	Tcells
0.0205457	-0.581294	0.04	0.071	1	si:ch73-264p11.1	Tcells
0.035247	-0.583376	0.033	0.059	1	cela1.6	Tcells
0.0269227	-0.585292	0.07	0.108	1	tob1a	Tcells
0.020759	-0.58648	0.008	0.024	1	exoc2	Tcells
0.0405016	-0.588605	0.015	0.033	1	adar	Tcells
4.70174849284124e-06	-0.589747	0.202	0.328	0.0988966	si:dkey-262k9.2	Tcells
0.00344601	-0.589799	0.087	0.143	1	plcg2	Tcells
3.04025474970167e-12	-0.59021	1	1	6.3948718405225e-08	zgc:158463	Tcells
0.0118076	-0.590737	0.071	0.115	1	sh3bp2	Tcells
0.0148357	-0.593184	0.07	0.111	1	top2b	Tcells
0.0204832	-0.595742	0.038	0.069	1	smndc1	Tcells
0.00631498	-0.597461	0.033	0.069	1	slc2a3b	Tcells
0.0200116	-0.59802	0.038	0.069	1	letm2	Tcells
0.000705249	-0.598887	0.082	0.148	1	sytl3	Tcells
0.0116569	-0.599091	0.041	0.076	1	ddx23	Tcells
0.000394977	-0.601398	0.059	0.121	1	si:ch211-260e23.9	Tcells
0.000316262	-0.602833	0.041	0.095	1	ppifb	Tcells
0.0225463	-0.602925	0.029	0.056	1	suco	Tcells
0.0207357	-0.604144	0.044	0.076	1	smg6	Tcells
0.0379315	-0.604735	0.047	0.076	1	atp2b1a	Tcells
0.00637072	-0.61082	0.084	0.134	1	ip6k2b	Tcells
0.0444015	-0.611073	0.017	0.035	1	dcun1d4	Tcells
0.000386021	-0.61227	0.097	0.169	1	ier2a	Tcells
0.0355218	-0.612954	0.036	0.063	1	gtf2f1	Tcells
0.0346769	-0.613495	0.02	0.041	1	cdyl	Tcells
2.38749409721407e-05	-0.615539	0.201	0.319	0.502186	prkcbb	Tcells
0.00285085	-0.616086	0.05	0.096	1	ehmt1b	Tcells
0.002526	-0.617905	0.068	0.121	1	pde3b	Tcells
0.0178913	-0.617934	0.033	0.063	1	capns1a	Tcells
0.00659701	-0.618705	0.026	0.058	1	sc:d217	Tcells
3.05281836483081e-06	-0.618709	0.315	0.453	0.064213	hspa4a	Tcells
1.20653893544398e-05	-0.618742	0.202	0.323	0.253783	dub	Tcells
0.00309977	-0.619521	0.029	0.065	1	camk1b	Tcells
0.000296636	-0.619863	0.169	0.258	1	si:dkey-172j4.3	Tcells
0.00429425	-0.620775	0.047	0.089	1	nkap	Tcells
0.0293511	-0.621536	0.062	0.096	1	wnk1a	Tcells
0.0151327	-0.622352	0.068	0.109	1	cblc	Tcells
0.0234394	-0.622421	0.052	0.085	1	crebbpa	Tcells
0.00699582	-0.624495	0.078	0.126	1	si:dkeyp-19e1.3	Tcells
0.00850539	-0.62472	0.023	0.052	1	flot1b	Tcells
2.10616764724149e-23	-0.625558	0.891	0.972	4.43011302920775e-19	mt-atp6	Tcells
0.00335814	-0.62769	0.029	0.065	1	tomm20a	Tcells
0.00511488	-0.628836	0.084	0.135	1	s1pr2	Tcells
0.0102703	-0.630189	0.02	0.046	1	ndufs6	Tcells
0.00874051	-0.630279	0.024	0.054	1	pspc1	Tcells
0.00684819	-0.630588	0.09	0.141	1	ano6	Tcells
0.0493017	-0.631038	0.02	0.039	1	ppp1cb	Tcells
0.0042638	-0.631552	0.061	0.108	1	cabz01093075.1	Tcells
0.0373233	-0.634487	0.014	0.032	1	CABZ01038521.1	Tcells
0.00296908	-0.634493	0.084	0.139	1	atp2a1	Tcells
0.0106403	-0.635005	0.04	0.074	1	pds5b	Tcells
0.00800787	-0.639559	0.059	0.102	1	atf4b	Tcells
6.00273023410627e-05	-0.639817	0.074	0.152	1	ncoa2	Tcells
0.00793488	-0.640293	0.029	0.061	1	lamp2	Tcells
0.0157523	-0.641231	0.059	0.096	1	n4bp1	Tcells
0.0129038	-0.641353	0.105	0.154	1	pde4ba	Tcells
0.011108	-0.64161	0.044	0.08	1	cd247	Tcells
0.000861307	-0.644958	0.033	0.078	1	kcnab2a	Tcells
1.07901074441962e-06	-0.645662	0.208	0.34	0.0226959	akap13	Tcells
0.000667981	-0.646281	0.073	0.135	1	chmp4ba	Tcells
0.0155115	-0.646861	0.043	0.076	1	itpka	Tcells
0.0091606	-0.646874	0.032	0.065	1	nubp1	Tcells
0.00123186	-0.647545	0.078	0.137	1	itpkb	Tcells
0.0141855	-0.647706	0.052	0.089	1	rerea	Tcells
0.000367721	-0.649034	0.087	0.158	1	ptprja	Tcells
0.00250333	-0.651252	0.064	0.115	1	unm-hu7910	Tcells
0.00495492	-0.652275	0.052	0.095	1	serpinb1l1	Tcells
0.000920656	-0.65241	0.087	0.15	1	xbp1	Tcells
0.0426162	-0.653559	0.03	0.054	1	dnajc7	Tcells
0.000233537	-0.653612	0.096	0.171	1	dido1	Tcells
0.049912	-0.653882	0.02	0.039	1	myo1f	Tcells
0.00169864	-0.655433	0.064	0.117	1	CR388373.3	Tcells
0.0259595	-0.655769	0.023	0.046	1	prss59.1	Tcells
0.0240598	-0.655918	0.014	0.033	1	ppardb	Tcells
0.00425297	-0.656112	0.068	0.117	1	ywhaz	Tcells
0.0215935	-0.659273	0.049	0.082	1	sgms1	Tcells
0.000821253	-0.6599	0.047	0.098	1	relb	Tcells
0.0495045	-0.660722	0.02	0.039	1	megf8.1	Tcells
0.0167054	-0.661465	0.03	0.059	1	ino80c	Tcells
0.00985697	-0.661579	0.035	0.069	1	mbnl2	Tcells
0.0134983	-0.664654	0.026	0.054	1	eif4ebp1	Tcells
0.0087468	-0.665352	0.033	0.067	1	cwc25	Tcells
0.00421142	-0.667606	0.064	0.111	1	glcci1a	Tcells
0.00511907	-0.670314	0.038	0.076	1	smc6	Tcells
0.0135019	-0.672198	0.036	0.069	1	chmp5b	Tcells
4.41163502765851e-05	-0.672801	0.111	0.202	0.927943	sf3b1	Tcells
0.0128984	-0.673071	0.035	0.067	1	smad2	Tcells
0.0245487	-0.674453	0.021	0.045	1	ndufc2	Tcells
0.00114729	-0.675107	0.038	0.083	1	stat3	Tcells
0.000246618	-0.67539	0.128	0.21	1	inpp5d	Tcells
0.0213158	-0.678055	0.012	0.032	1	nsfl1c	Tcells
0.0101095	-0.678461	0.026	0.056	1	elob.1	Tcells
1.47588734385182e-05	-0.680654	0.134	0.237	0.310438	si:ch211-105j21.9	Tcells
0.0213816	-0.680691	0.018	0.041	1	akr1b1.2	Tcells
8.92871349046556e-05	-0.681187	0.108	0.193	1	si:dkey-33c12.4	Tcells
0.00918771	-0.68144	0.096	0.145	1	ptpn4b	Tcells
0.0166513	-0.681573	0.03	0.059	1	lsm14ab	Tcells
3.90110920077449e-06	-0.681797	0.146	0.262	0.0820559	fam49a	Tcells
1.51698774816901e-11	-0.68326	0.549	0.725	3.19083202949869e-07	rsrp1	Tcells
0.00900668	-0.683866	0.053	0.093	1	zgc:195282	Tcells
0.0465372	-0.684884	0.018	0.037	1	sco1	Tcells
8.72050937100989e-06	-0.686766	0.137	0.243	0.183427	baz2ba	Tcells
0.0443458	-0.687058	0.03	0.054	1	paxbp1	Tcells
0.000993576	-0.6874	0.082	0.143	1	adcy7	Tcells
0.00223471	-0.688418	0.036	0.078	1	cdc14b	Tcells
0.00189614	-0.688681	0.144	0.213	1	tnip1	Tcells
6.27425370696872e-38	-0.689277	0.997	1	1.3197265247238e-33	mt-co2	Tcells
3.22067689801984e-05	-0.691169	0.112	0.204	0.677437	myca	Tcells
0.0179307	-0.691404	0.035	0.065	1	itsn2b	Tcells
0.0150877	-0.692647	0.027	0.056	1	mrpl32	Tcells
0.0462949	-0.694889	0.03	0.054	1	thraa	Tcells
0.00212223	-0.694901	0.035	0.076	1	commd3	Tcells
0.0246193	-0.695989	0.021	0.045	1	nlk2	Tcells
0.00139843	-0.696806	0.056	0.108	1	sdc2	Tcells
0.021146	-0.69862	0.027	0.054	1	hnrnpd	Tcells
0.000248785	-0.698785	0.053	0.113	1	arl6ip1	Tcells
0.0121466	-0.70015	0.068	0.111	1	si:dkey-242e21.3	Tcells
0.0224909	-0.701726	0.058	0.093	1	nedd9	Tcells
0.000198575	-0.704512	0.068	0.135	1	itk	Tcells
0.00973289	-0.708539	0.014	0.037	1	nfe2l1a	Tcells
0.0288083	-0.709471	0.017	0.037	1	prkag2b	Tcells
0.0011254	-0.710664	0.082	0.143	1	macf1a	Tcells
0.0022388	-0.712368	0.062	0.113	1	napsa	Tcells
0.0291788	-0.713499	0.011	0.028	1	naa15a	Tcells
0.0451646	-0.714628	0.018	0.037	1	bysl	Tcells
0.00138264	-0.715142	0.043	0.089	1	cflara	Tcells
0.0371839	-0.717137	0.005	0.017	1	timm8b	Tcells
0.0301142	-0.718853	0.027	0.052	1	fbxo9	Tcells
0.00113267	-0.719669	0.062	0.117	1	lat	Tcells
0.0171674	-0.720092	0.023	0.048	1	si:ch73-376l24.3	Tcells
1.96273888846795e-14	-0.721157	0.476	0.714	4.12842497800349e-10	ccnd2a	Tcells
0.00588564	-0.723235	0.047	0.087	1	madd	Tcells
0.00093285	-0.723531	0.068	0.126	1	prkcha	Tcells
0.00662743	-0.723744	0.078	0.126	1	crema	Tcells
0.01234	-0.724584	0.053	0.091	1	slc4a11	Tcells
0.00714346	-0.724593	0.027	0.059	1	rapgef3	Tcells
0.0408168	-0.725164	0.015	0.033	1	surf2	Tcells
0.033557	-0.726653	0.02	0.041	1	cbx8a	Tcells
0.0221857	-0.726741	0.058	0.093	1	slc38a2	Tcells
0.0183534	-0.727141	0.011	0.03	1	nudt9	Tcells
0.0214692	-0.727347	0.012	0.032	1	eif4ebp3l	Tcells
0.040049	-0.72772	0.026	0.048	1	mta3	Tcells
0.046573	-0.728045	0.011	0.026	1	nccrp1	Tcells
0.0367798	-0.72832	0.014	0.032	1	arl1	Tcells
0.000806209	-0.728423	0.047	0.098	1	si:dkey-81j8.6	Tcells
0.0184294	-0.730006	0.024	0.05	1	slc38a10	Tcells
0.000890527	-0.730367	0.096	0.16	1	csk	Tcells
0.0173476	-0.730889	0.015	0.037	1	noc2l	Tcells
0.00885893	-0.731315	0.024	0.054	1	meaf6	Tcells
0.0490325	-0.733584	0.02	0.039	1	mia2	Tcells
0.0440935	-0.735404	0.029	0.052	1	tes	Tcells
0.000240686	-0.736471	0.067	0.132	1	atf3	Tcells
0.0401502	-0.738467	0.026	0.048	1	dlst	Tcells
0.00311264	-0.738842	0.046	0.089	1	tox	Tcells
0.00316383	-0.739644	0.035	0.074	1	znf395b	Tcells
0.0161384	-0.739775	0.006	0.022	1	asah2	Tcells
8.53009803574994e-06	-0.739852	0.102	0.199	0.179422	def6a	Tcells
0.0405016	-0.740181	0.015	0.033	1	arcn1b	Tcells
6.17758735458043e-05	-0.740314	0.064	0.135	1	pim2	Tcells
0.00129467	-0.74072	0.053	0.104	1	slc25a55a	Tcells
0.000320864	-0.741537	0.07	0.134	1	traf1	Tcells
0.0255651	-0.743107	0.023	0.046	1	tapbp.1	Tcells
0.0109955	-0.743385	0.03	0.061	1	ENSDARG00000095705	Tcells
0.0356331	-0.743781	0.021	0.043	1	chd6	Tcells
0.000410398	-0.745244	0.059	0.119	1	birc2	Tcells
0.0230677	-0.745349	0.02	0.043	1	malt1	Tcells
0.0335569	-0.746872	0.035	0.061	1	kmt2e	Tcells
0.0445521	-0.748626	0.033	0.058	1	CU984600.3	Tcells
0.0024034	-0.749335	0.03	0.069	1	mrpl36	Tcells
0.0464916	-0.750664	0.011	0.026	1	cactin	Tcells
0.000458896	-0.752284	0.046	0.098	1	cers2a	Tcells
0.00228344	-0.752846	0.023	0.058	1	mia3	Tcells
6.81674100937336e-08	-0.753881	0.132	0.258	0.00143383	hspbp1	Tcells
0.0474547	-0.754051	0.033	0.058	1	gmds	Tcells
0.00994694	-0.75441	0.064	0.106	1	slc6a6b	Tcells
0.00227589	-0.754706	0.029	0.067	1	scaf4b	Tcells
0.00211764	-0.755033	0.059	0.109	1	mapkapk2a	Tcells
0.0316776	-0.755046	0.029	0.054	1	si:ch211-195h23.3	Tcells
0.02863	-0.756918	0.017	0.037	1	szrd1	Tcells
0.0461743	-0.759865	0.018	0.037	1	lpxn	Tcells
0.00135536	-0.760169	0.053	0.104	1	ENSDARG00000078313	Tcells
0.00121205	-0.760228	0.068	0.124	1	card11	Tcells
0.00212938	-0.760877	0.029	0.067	1	nupr1a	Tcells
0.000252888	-0.763624	0.067	0.132	1	skap2	Tcells
0.0263659	-0.764222	0.015	0.035	1	fam76b	Tcells
0.00120164	-0.764527	0.04	0.085	1	tfe3a	Tcells
0.0115507	-0.764753	0.023	0.05	1	zbtb2b	Tcells
0.0486977	-0.764953	0.02	0.039	1	eepd1	Tcells
0.0345211	-0.765396	0.008	0.022	1	znf622	Tcells
0.0097921	-0.765887	0.027	0.058	1	taf9	Tcells
0.00206914	-0.767526	0.027	0.065	1	rnf185	Tcells
0.0206663	-0.768742	0.018	0.041	1	selenok	Tcells
3.71607556616327e-11	-0.769093	0.33	0.536	7.81639334586781e-07	pdcd4b	Tcells
0.0177224	-0.769957	0.023	0.048	1	mafk	Tcells
0.000297842	-0.769978	0.079	0.147	1	tnfrsf9b	Tcells
0.0104463	-0.770847	0.044	0.08	1	pnn	Tcells
0.00215253	-0.77092	0.027	0.065	1	setd2	Tcells
0.0131891	-0.771344	0.024	0.052	1	mhc1zea	Tcells
7.82433885118467e-05	-0.773732	0.079	0.154	1	il6st	Tcells
0.00882589	-0.776116	0.024	0.054	1	rhbdd1	Tcells
0.00369734	-0.777719	0.041	0.082	1	rras2	Tcells
1.41902559347581e-09	-0.779093	0.34	0.506	2.98477843331703e-05	cebpb	Tcells
0.0210538	-0.779461	0.018	0.041	1	herpud1	Tcells
0.0373485	-0.780072	0.041	0.069	1	rbm25b	Tcells
0.0121173	-0.780128	0.023	0.05	1	nap1l4a	Tcells
0.000188484	-0.782165	0.065	0.132	1	svila	Tcells
0.0330798	-0.782818	0.02	0.041	1	rabgap1	Tcells
0.000426055	-0.783462	0.061	0.121	1	morf4l1	Tcells
0.000363624	-0.784696	0.055	0.113	1	itgb7	Tcells
0.0193185	-0.786521	0.017	0.039	1	cenpv	Tcells
0.000139149	-0.787813	0.053	0.115	1	lpar5a	Tcells
0.0023465	-0.788591	0.038	0.08	1	zgc:158564	Tcells
0.00416658	-0.788908	0.033	0.071	1	trip12	Tcells
0.00713539	-0.791223	0.038	0.074	1	ifrd1	Tcells
0.00107649	-0.792159	0.036	0.082	1	ada	Tcells
0.00533415	-0.792269	0.023	0.054	1	wdr33	Tcells
0.01437	-0.793028	0.043	0.076	1	gna13b	Tcells
0.00801193	-0.793182	0.017	0.043	1	csnk1g2a	Tcells
0.0146713	-0.794668	0.029	0.058	1	si:dkey-76b14.2	Tcells
0.0225585	-0.795284	0.02	0.043	1	zgc:162509	Tcells
4.47718515712666e-05	-0.795327	0.09	0.173	0.941731	fli1b	Tcells
0.00479805	-0.796043	0.021	0.052	1	vhll	Tcells
0.0242332	-0.796434	0.021	0.045	1	cope	Tcells
0.00349895	-0.796606	0.023	0.056	1	banf1	Tcells
0.00293297	-0.79795	0.026	0.061	1	si:dkeyp-52c3.7.1	Tcells
0.0141277	-0.798422	0.027	0.056	1	bbx	Tcells
0.0142056	-0.799005	0.027	0.056	1	azin1b	Tcells
0.000442482	-0.79998	0.108	0.18	1	fmnl3	Tcells
0.000133652	-0.801096	0.061	0.126	1	histh1l	Tcells
0.000736261	-0.802466	0.046	0.096	1	smurf2	Tcells
7.8281679808096e-06	-0.802921	0.111	0.21	0.164658	kmt2ca	Tcells
0.0241115	-0.80305	0.021	0.045	1	waca	Tcells
0.0381276	-0.80338	0.024	0.046	1	zc3h4	Tcells
9.14031824177149e-06	-0.804255	0.091	0.182	0.192257	si:ch211-167j9.5	Tcells
0.0290721	-0.804536	0.011	0.028	1	prrc2c	Tcells
0.0264945	-0.804691	0.015	0.035	1	fscn1a	Tcells
0.0454234	-0.806331	0.018	0.037	1	psma6a	Tcells
0.00362767	-0.807774	0.041	0.082	1	cxcr4a	Tcells
0.0280442	-0.808989	0.006	0.02	1	spsb4b	Tcells
0.00662489	-0.809186	0.02	0.048	1	gabarapl2	Tcells
0.0295548	-0.810208	0.011	0.028	1	cdh23.1	Tcells
0.000350475	-0.810736	0.047	0.102	1	stim1a	Tcells
8.51087617320217e-32	-0.811855	0.845	0.972	1.79017769427134e-27	mt-cyb	Tcells
0.0192254	-0.813528	0.017	0.039	1	rest	Tcells
0.0170865	-0.81404	0.015	0.037	1	zfr	Tcells
0.0272302	-0.81542	0.024	0.048	1	ap3d1	Tcells
3.64491343337849e-06	-0.825332	0.09	0.186	0.0766671	si:ch73-285p12.4	Tcells
0.00105823	-0.826329	0.056	0.109	1	trps1	Tcells
3.10367917390889e-05	-0.828511	0.096	0.182	0.652828	rc3h2	Tcells
0.00046387	-0.829337	0.043	0.095	1	mpp1	Tcells
0.000563391	-0.829993	0.052	0.106	1	taf6	Tcells
0.00436338	-0.830512	0.026	0.059	1	lyst	Tcells
0.00160857	-0.835414	0.015	0.046	1	her9	Tcells
0.0322341	-0.838581	0.03	0.056	1	man2a1	Tcells
2.51062864372575e-05	-0.839257	0.085	0.169	0.528086	ahsa1b	Tcells
0.00214761	-0.842177	0.036	0.078	1	tasor2	Tcells
0.0138485	-0.844848	0.027	0.056	1	hk1	Tcells
0.0278577	-0.845045	0.006	0.02	1	CABZ01038494.1	Tcells
0.0184025	-0.847038	0.038	0.069	1	znf1035	Tcells
0.00320545	-0.848755	0.047	0.091	1	si:ch211-213a13.2.1	Tcells
0.00110548	-0.849016	0.038	0.083	1	znf865	Tcells
0.0272485	-0.849349	0.024	0.048	1	cd44b	Tcells
0.00189751	-0.849514	0.026	0.063	1	itgav	Tcells
0.00421576	-0.850082	0.035	0.072	1	rab5c	Tcells
1.00274734014129e-05	-0.851257	0.093	0.184	0.210918	si:dkey-172h23.2	Tcells
0.0122196	-0.851813	0.017	0.041	1	cul4b	Tcells
0.0490997	-0.853045	0.02	0.039	1	tfam	Tcells
0.000621446	-0.854401	0.053	0.108	1	tpm1	Tcells
0.000957871	-0.855192	0.058	0.111	1	rhof	Tcells
0.00210412	-0.85532	0.065	0.117	1	ralgapa2	Tcells
0.00966775	-0.85577	0.027	0.058	1	mkrn1	Tcells
0.00802181	-0.856351	0.012	0.035	1	usp33	Tcells
0.000161066	-0.856974	0.055	0.117	1	socs1a	Tcells
0.00854887	-0.857466	0.018	0.045	1	waslb	Tcells
0.0179752	-0.858066	0.036	0.067	1	zap70	Tcells
0.0167162	-0.858924	0.033	0.063	1	sf1	Tcells
0.0260681	-0.860144	0.015	0.035	1	celf3a	Tcells
0.00136287	-0.860586	0.058	0.109	1	tiparp	Tcells
0.0221912	-0.860888	0.02	0.043	1	ptges3a	Tcells
0.0463294	-0.863695	0.011	0.026	1	ptpn11a	Tcells
0.0370069	-0.866784	0.005	0.017	1	commd4	Tcells
0.0459257	-0.868129	0.011	0.026	1	prkacaa	Tcells
0.0116202	-0.868168	0.023	0.05	1	sf3b2	Tcells
0.0340337	-0.869961	0.008	0.022	1	si:dkey-20i20.15	Tcells
0.0335068	-0.872277	0.012	0.03	1	smim15	Tcells
1.52086484051042e-06	-0.87307	0.067	0.156	0.0319899	agfg1a	Tcells
0.0152726	-0.87319	0.029	0.058	1	nlrc5	Tcells
0.0135992	-0.875539	0.018	0.043	1	hnrnpr	Tcells
0.00104639	-0.876817	0.047	0.096	1	nckap1	Tcells
0.0283645	-0.8774	0.017	0.037	1	smarcb1a	Tcells
0.0250302	-0.878713	0.009	0.026	1	ENSDARG00000086815	Tcells
0.0242085	-0.879398	0.009	0.026	1	ctdsplb	Tcells
0.0162189	-0.880365	0.021	0.046	1	si:ch211-195b13.1	Tcells
0.0294156	-0.882156	0.029	0.054	1	cycsb	Tcells
0.0430089	-0.883645	0.017	0.035	1	ddx51	Tcells
0.0203672	-0.883932	0.008	0.024	1	gmpr2	Tcells
2.77948635007123e-08	-0.885668	0.141	0.28	0.000584637	pbxip1b	Tcells
0.000304836	-0.886944	0.044	0.098	1	camta1a	Tcells
0.0124731	-0.888076	0.024	0.052	1	chchd2	Tcells
4.68945812128526e-07	-0.88924	0.157	0.276	0.00986381	h1-10	Tcells
0.0083494	-0.889281	0.033	0.067	1	zfand2a	Tcells
0.017155	-0.891047	0.023	0.048	1	phf2	Tcells
0.047555	-0.891567	0.006	0.019	1	tsr1	Tcells
0.00221518	-0.891594	0.029	0.067	1	afmid	Tcells
5.28891107938749e-05	-0.891847	0.058	0.126	1	arhgap45a	Tcells
0.045605	-0.895423	0.011	0.026	1	sin3b	Tcells
0.026694	-0.895905	0.026	0.05	1	nab1a	Tcells
0.00172304	-0.897725	0.036	0.08	1	tet2	Tcells
0.00736563	-0.899123	0.03	0.063	1	ints8	Tcells
0.01016	-0.900253	0.029	0.059	1	wdr43	Tcells
0.00421886	-0.901931	0.02	0.05	1	fbxl3a	Tcells
0.0250302	-0.902269	0.009	0.026	1	fuom	Tcells
1.77531887151545e-21	-0.905954	0.509	0.783	3.7342057143456e-17	mt-nd1	Tcells
0.0330484	-0.906149	0.012	0.03	1	tmem11	Tcells
0.0453656	-0.906293	0.011	0.026	1	cmss1	Tcells
0.0201907	-0.90783	0.018	0.041	1	srfbp1	Tcells
0.00181892	-0.908155	0.026	0.063	1	ophn1	Tcells
4.34538914836823e-05	-0.909136	0.109	0.197	0.914009	sat1a.1	Tcells
0.000557318	-0.910718	0.052	0.106	1	egln3	Tcells
0.00533053	-0.911004	0.032	0.067	1	pfkpb	Tcells
0.00284977	-0.915053	0.046	0.089	1	ENSDARG00000101094	Tcells
8.6340770916274e-06	-0.916449	0.108	0.2	0.181609	tnfrsf9a	Tcells
0.000370106	-0.917119	0.041	0.093	1	mt-nd4l	Tcells
0.0464104	-0.917321	0.011	0.026	1	socs3b	Tcells
0.0404621	-0.920464	0.009	0.024	1	gsr	Tcells
0.016673	-0.920784	0.015	0.037	1	zgc:66474	Tcells
0.0400017	-0.921575	0.015	0.033	1	otulina.2	Tcells
1.2771676621465e-05	-0.923547	0.093	0.182	0.268639	ENSDARG00000016188	Tcells
0.000757911	-0.927312	0.04	0.087	1	dnm2a	Tcells
0.00301947	-0.927893	0.053	0.098	1	usp9	Tcells
0.0323709	-0.929011	0.012	0.03	1	tmem184a	Tcells
0.0281448	-0.929211	0.017	0.037	1	mrpl15	Tcells
0.0150504	-0.929233	0.014	0.035	1	prr13	Tcells
0.00123931	-0.932571	0.061	0.113	1	hipk3a	Tcells
0.00214308	-0.936103	0.041	0.083	1	prkar1aa	Tcells
0.0468515	-0.937096	0.006	0.019	1	rbm15	Tcells
0.0151284	-0.938414	0.03	0.059	1	rapgef6	Tcells
0.000968141	-0.9389	0.029	0.071	1	oga	Tcells
0.0106458	-0.940352	0.015	0.039	1	purba	Tcells
0.00638937	-0.940659	0.068	0.113	1	ccl34b.4	Tcells
0.0150579	-0.942015	0.009	0.028	1	taf10	Tcells
0.0322592	-0.942188	0.012	0.03	1	sntb1	Tcells
0.0259203	-0.94254	0.015	0.035	1	reck	Tcells
0.0119256	-0.947416	0.035	0.067	1	tgfbr2b	Tcells
0.00170452	-0.947926	0.02	0.054	1	prkcq	Tcells
9.03114751849333e-05	-0.948247	0.044	0.104	1	sp100.3	Tcells
0.00947712	-0.949569	0.027	0.058	1	creb1a	Tcells
0.047454	-0.949736	0.006	0.019	1	cnot9	Tcells
0.00467364	-0.952235	0.041	0.08	1	itpr2	Tcells
0.0105042	-0.952528	0.021	0.048	1	kdm2aa	Tcells
0.0368307	-0.954562	0.005	0.017	1	nup107	Tcells
0.0183156	-0.958346	0.017	0.039	1	tmod2	Tcells
5.53394764069842e-05	-0.958735	0.044	0.106	1	prkchb	Tcells
0.00598749	-0.961165	0.02	0.048	1	rps6kal	Tcells
0.00410183	-0.961514	0.02	0.05	1	stx8	Tcells
0.00022167	-0.961564	0.05	0.108	1	gadd45ga	Tcells
0.0230953	-0.96158	0.014	0.033	1	mad1l1	Tcells
0.0400088	-0.963097	0.009	0.024	1	nisch	Tcells
0.0120567	-0.9648	0.017	0.041	1	si:ch73-265h17.1	Tcells
0.0289127	-0.965139	0.011	0.028	1	zhx2a	Tcells
1.48363226925889e-06	-0.96546	0.065	0.154	0.0312067	pptc7a	Tcells
0.0393229	-0.96729	0.015	0.033	1	ENSDARG00000067981	Tcells
8.07791821980499e-05	-0.968549	0.059	0.126	1	map3k14a	Tcells
0.033277	-0.968847	0.012	0.03	1	znf654	Tcells
0.0129355	-0.971905	0.012	0.033	1	zbtb33	Tcells
0.00926337	-0.972294	0.027	0.058	1	si:dkey-253i9.4	Tcells
4.98308370920309e-05	-0.974075	0.049	0.113	1	inpp4ab	Tcells
0.0192668	-0.974087	0.027	0.054	1	CR392341.4	Tcells
0.016064	-0.976714	0.006	0.022	1	tbck	Tcells
0.047555	-0.978865	0.006	0.019	1	rexo4	Tcells
0.00306007	-0.97957	0.029	0.065	1	nipblb	Tcells
0.0199409	-0.980228	0.018	0.041	1	nsfb	Tcells
0.0325954	-0.980479	0.012	0.03	1	pias4a	Tcells
0.00700476	-0.981101	0.008	0.028	1	irak3	Tcells
0.0194479	-0.981473	0.027	0.054	1	inpp5b	Tcells
0.0425408	-0.981998	0.033	0.058	1	slka	Tcells
2.47738076327818e-12	-0.982503	0.147	0.33	5.21092269747933e-08	si:ch211-132g1.4	Tcells
0.000295402	-0.982625	0.047	0.102	1	plekha1a	Tcells
0.0364213	-0.982907	0.014	0.032	1	fmr1	Tcells
0.0288598	-0.984097	0.011	0.028	1	znf652	Tcells
0.0168858	-0.985143	0.015	0.037	1	tmem18	Tcells
1.31344568721627e-07	-0.987122	0.126	0.245	0.0027627	rgs13	Tcells
2.51456319711762e-10	-0.987987	0.372	0.505	5.28913222881721e-06	ccl36.1	Tcells
0.0174308	-0.988516	0.011	0.03	1	ndufaf1	Tcells
0.0244958	-0.991659	0.009	0.026	1	BX324157.2	Tcells
0.0150579	-0.991681	0.009	0.028	1	hax1	Tcells
0.042122	-0.993879	0.017	0.035	1	ENSDARG00000004525	Tcells
1.07087130071135e-05	-0.994802	0.073	0.154	0.225247	arrdc2	Tcells
0.0403862	-0.995721	0.009	0.024	1	slc49a4	Tcells
0.015658	-0.996203	0.021	0.046	1	st13	Tcells
0.0116678	-0.999129	0.017	0.041	1	ppdpfa	Tcells
0.0357716	-1.0001	0.014	0.032	1	sh3bp1	Tcells
0.0205406	-1.00081	0.008	0.024	1	BX649250.2	Tcells
0.015355	-1.00144	0.021	0.046	1	CABZ01088367.1	Tcells
0.000851142	-1.00165	0.029	0.071	1	wnk1b	Tcells
0.0243997	-1.00186	0.009	0.026	1	ccnd1	Tcells
0.00145131	-1.00622	0.024	0.061	1	fgf13a	Tcells
0.0431387	-1.00753	0.018	0.037	1	nitr1b.1	Tcells
0.00311464	-1.00849	0.017	0.046	1	mybbp1a	Tcells
0.0149441	-1.00957	0.014	0.035	1	akirin2	Tcells
0.0231744	-1.01248	0.014	0.033	1	eef2k	Tcells
0.0108151	-1.0127	0.015	0.039	1	plac8.1	Tcells
0.0455251	-1.01532	0.011	0.026	1	araf	Tcells
0.0385935	-1.018	0.015	0.033	1	plekha1b	Tcells
0.00786796	-1.02193	0.012	0.035	1	map4k3a	Tcells
0.000375892	-1.02195	0.029	0.074	1	epsti1	Tcells
0.0469514	-1.02506	0.006	0.019	1	mrpl52	Tcells
0.0329915	-1.02872	0.012	0.03	1	golga2	Tcells
0.0157325	-1.02996	0.006	0.022	1	exosc8	Tcells
0.0106518	-1.03064	0.021	0.048	1	FO744833.2	Tcells
0.0499772	-1.03074	0.012	0.028	1	washc2c	Tcells
0.00780716	-1.03118	0.012	0.035	1	tmem106a	Tcells
0.0227814	-1.03241	0.014	0.033	1	mau2	Tcells
0.000207063	-1.03319	0.032	0.082	1	msra	Tcells
0.00311464	-1.03394	0.017	0.046	1	atp8b2	Tcells
0.0204153	-1.03458	0.012	0.032	1	bida	Tcells
0.0336893	-1.03502	0.008	0.022	1	nol11	Tcells
0.000156421	-1.03522	0.05	0.109	1	slc6a14	Tcells
0.0276107	-1.03567	0.006	0.02	1	aqr	Tcells
0.045565	-1.03718	0.011	0.026	1	strn4	Tcells
0.0231348	-1.03865	0.014	0.033	1	ano10a	Tcells
0.0393842	-1.04017	0.015	0.033	1	cldn15la	Tcells
0.0359184	-1.04018	0.014	0.032	1	ythdf1	Tcells
0.0242561	-1.04128	0.009	0.026	1	mrps7	Tcells
0.00297414	-1.04327	0.012	0.039	1	arid2	Tcells
0.0170577	-1.04769	0.015	0.037	1	map2k2a	Tcells
0.0275374	-1.05094	0.017	0.037	1	chchd6b	Tcells
0.0131303	-1.05097	0.012	0.033	1	atg13	Tcells
0.0204537	-1.05178	0.008	0.024	1	pacsin2	Tcells
0.00124981	-1.05217	0.017	0.05	1	plac8.2	Tcells
0.000182418	-1.05493	0.046	0.102	1	hist2h2l	Tcells
0.0130111	-1.05522	0.026	0.054	1	b4galt5	Tcells
0.00196592	-1.05687	0.049	0.095	1	ssbp2	Tcells
0.0109476	-1.0573	0.011	0.032	1	ist1	Tcells
0.0119504	-1.06191	0.008	0.026	1	ing5a	Tcells
0.0306478	-1.06247	0.03	0.056	1	adka	Tcells
0.0235331	-1.06352	0.014	0.033	1	zgc:174906	Tcells
0.00273407	-1.06368	0.052	0.096	1	arhgap24	Tcells
0.0485081	-1.0638	0.003	0.013	1	crbn	Tcells
1.88329848736117e-05	-1.06381	0.081	0.161	0.396133	ddit3	Tcells
0.0342419	-1.06426	0.008	0.022	1	rbm41	Tcells
0.0366553	-1.06467	0.005	0.017	1	galnt11	Tcells
0.00163678	-1.06663	0.006	0.03	1	grk5l	Tcells
0.00229192	-1.06695	0.018	0.05	1	ezh1	Tcells
0.0340337	-1.0702	0.008	0.022	1	aggf1	Tcells
0.000168954	-1.07106	0.035	0.087	1	dnmt3ab	Tcells
0.0230559	-1.07114	0.014	0.033	1	taf1	Tcells
0.00842014	-1.0735	0.026	0.056	1	arhgef18b	Tcells
0.0119359	-1.07856	0.017	0.041	1	prss59.2	Tcells
0.0262779	-1.07861	0.003	0.015	1	ilf3a	Tcells
0.00195938	-1.07975	0.023	0.058	1	mcl1b	Tcells
0.020238	-1.08268	0.008	0.024	1	ap2b1	Tcells
0.0394854	-1.08287	0.009	0.024	1	slc9a6a	Tcells
0.0364213	-1.08542	0.014	0.032	1	il34	Tcells
0.0206373	-1.08563	0.012	0.032	1	slc25a14	Tcells
0.027918	-1.08666	0.026	0.05	1	ENSDARG00000040048	Tcells
0.00320373	-1.08668	0.03	0.067	1	ccser2a	Tcells
0.0176998	-1.08808	0.011	0.03	1	maml1	Tcells
0.00016617	-1.08885	0.017	0.058	1	asxl2	Tcells
0.00478821	-1.08938	0.017	0.045	1	pdcd5	Tcells
0.0065698	-1.09019	0.011	0.033	1	acacb	Tcells
0.0178017	-1.09495	0.011	0.03	1	rab21	Tcells
0.0167659	-1.0965	0.024	0.05	1	skila	Tcells
0.000207271	-1.09765	0.04	0.093	1	knop1	Tcells
0.0275493	-1.09848	0.006	0.02	1	phactr4b	Tcells
0.0254396	-1.09894	0.015	0.035	1	prmt3	Tcells
0.0243517	-1.09943	0.009	0.026	1	snapc3	Tcells
0.035889	-1.10017	0.014	0.032	1	lcorl	Tcells
0.00622445	-1.1002	0.029	0.061	1	ENSDARG00000074640	Tcells
0.027488	-1.10034	0.006	0.02	1	tmem97	Tcells
0.0321477	-1.10119	0.012	0.03	1	strn	Tcells
0.0196594	-1.10374	0.032	0.059	1	si:ch211-214p13.9	Tcells
0.00406048	-1.10847	0.003	0.02	1	aifm1	Tcells
0.0317603	-1.11068	0.012	0.03	1	opa1	Tcells
0.047454	-1.11306	0.006	0.019	1	irf2bp1	Tcells
0.0245439	-1.11365	0.009	0.026	1	gstcd	Tcells
0.01974	-1.11573	0.018	0.041	1	cnot3a	Tcells
0.0474726	-1.11664	0.021	0.041	1	snx9b	Tcells
0.00292563	-1.1179	0.012	0.039	1	ctdspl2a	Tcells
0.0282308	-1.11898	0.011	0.028	1	wdr36	Tcells
0.00191123	-1.12102	0.021	0.056	1	sdhb	Tcells
0.00518479	-1.12114	0.017	0.045	1	atrnl1b	Tcells
0.00768412	-1.1248	0.024	0.054	1	grinaa	Tcells
0.00182484	-1.12621	0.021	0.056	1	tbc1d14	Tcells
0.0477452	-1.12862	0.003	0.013	1	zc3h7ba	Tcells
0.0343813	-1.12973	0.008	0.022	1	snapc4	Tcells
0.00499569	-1.13045	0.012	0.037	1	phpt1	Tcells
0.0203672	-1.13056	0.008	0.024	1	stx17	Tcells
6.23380359033828e-07	-1.13064	0.073	0.167	0.0131122	arg2	Tcells
0.0466521	-1.13424	0.006	0.019	1	vps9d1	Tcells
0.0199819	-1.13957	0.008	0.024	1	nrm	Tcells
0.00232821	-1.14069	0.024	0.059	1	CABZ01079663.1	Tcells
0.00470075	-1.14315	0.023	0.054	1	il12rb2	Tcells
0.0470516	-1.14668	0.006	0.019	1	cerk	Tcells
0.0045814	-1.1494	0.032	0.067	1	jak3	Tcells
0.0275493	-1.15105	0.006	0.02	1	fbxl20	Tcells
0.00175403	-1.15342	0.012	0.041	1	pcmtd1	Tcells
6.45290805989397e-05	-1.15446	0.035	0.091	1	si:dkey-17m8.1	Tcells
0.000219387	-1.15478	0.023	0.067	1	rtn4a	Tcells
0.00482968	-1.15485	0.021	0.052	1	dhrs13a.3	Tcells
0.0202221	-1.15763	0.018	0.041	1	ypel1	Tcells
1.92495945245803e-05	-1.16137	0.041	0.106	0.404896	zmp:0000001139	Tcells
0.0284391	-1.16176	0.011	0.028	1	coa8	Tcells
0.000740543	-1.16249	0.021	0.059	1	tlcd4a	Tcells
0.0035125	-1.16914	0.024	0.058	1	zgc:101583	Tcells
0.0482527	-1.17045	0.003	0.013	1	ints14	Tcells
0.0158607	-1.17664	0.006	0.022	1	plekhm1	Tcells
0.000482418	-1.17699	0.032	0.078	1	nampta	Tcells
0.00107826	-1.17732	0.033	0.076	1	ppp1r10	Tcells
0.000399745	-1.17744	0.02	0.059	1	arhgap17b	Tcells
0.0209727	-1.1776	0.005	0.019	1	chka	Tcells
0.000352863	-1.18052	0.043	0.095	1	acin1b	Tcells
0.0208172	-1.18208	0.005	0.019	1	ilkap	Tcells
0.0276107	-1.18315	0.006	0.02	1	ambra1b	Tcells
0.0379945	-1.18509	0.015	0.033	1	cd9a	Tcells
0.00347676	-1.18589	0.018	0.048	1	fa2h	Tcells
0.00160699	-1.186	0.015	0.046	1	elf2a	Tcells
0.0368307	-1.18859	0.005	0.017	1	znhit3	Tcells
0.000375053	-1.19231	0.015	0.052	1	capn2b	Tcells
0.00237669	-1.19264	0.011	0.037	1	fdx1	Tcells
0.0483802	-1.19347	0.003	0.013	1	fam160b1	Tcells
0.0245922	-1.1965	0.009	0.026	1	vps37a	Tcells
0.0173974	-1.19729	0.011	0.03	1	dph1	Tcells
0.0405159	-1.19961	0.017	0.035	1	ero1b	Tcells
0.000200306	-1.20079	0.023	0.067	1	hsph1	Tcells
0.00159451	-1.20244	0.02	0.054	1	nsd1a	Tcells
0.000466562	-1.20596	0.021	0.061	1	nucb2a	Tcells
0.0207141	-1.20637	0.005	0.019	1	zgc:165583	Tcells
0.017666	-1.20791	0.011	0.03	1	slc25a28	Tcells
0.0178017	-1.20908	0.011	0.03	1	tasorb	Tcells
0.00382368	-1.2159	0.02	0.05	1	ddx47	Tcells
0.00311324	-1.21619	0.023	0.056	1	ttpa	Tcells
0.0161034	-1.21696	0.015	0.037	1	znf384l	Tcells
8.74536995314225e-05	-1.21741	0.082	0.156	1	cited4b	Tcells
0.00109661	-1.22141	0.012	0.043	1	si:ch211-141e20.2	Tcells
0.00255053	-1.22411	0.02	0.052	1	tspan17	Tcells
0.00252374	-1.22457	0.02	0.052	1	erf	Tcells
0.0348443	-1.22476	0.014	0.032	1	mroh1	Tcells
0.0240659	-1.22646	0.009	0.026	1	uvssa	Tcells
0.0108289	-1.22752	0.011	0.032	1	ufd1l	Tcells
0.0241609	-1.22783	0.009	0.026	1	ccdc82	Tcells
5.60456105104819e-06	-1.23135	0.04	0.108	0.117886	pitpnc1b	Tcells
8.97919683899527e-06	-1.23737	0.047	0.117	0.188868	snx29	Tcells
0.0126208	-1.23829	0.027	0.056	1	baz1a	Tcells
0.0272438	-1.2424	0.006	0.02	1	rab40c	Tcells
0.0470516	-1.24398	0.006	0.019	1	fam204a	Tcells
0.00175432	-1.24442	0.021	0.056	1	AL929334.1	Tcells
0.000452585	-1.24575	0.027	0.071	1	prkar2aa	Tcells
0.00154899	-1.2458	0.02	0.054	1	gpc6a	Tcells
0.0262779	-1.24712	0.003	0.015	1	nadkb	Tcells
0.0065295	-1.24933	0.011	0.033	1	snip1	Tcells
0.0280237	-1.2495	0.011	0.028	1	leng8	Tcells
0.0485081	-1.25861	0.003	0.013	1	mipep	Tcells
3.58167959502498e-08	-1.26026	0.067	0.169	0.00075337	clk4a	Tcells
0.0158423	-1.26109	0.006	0.022	1	fstl4	Tcells
0.0468515	-1.26272	0.006	0.019	1	slkb	Tcells
0.01253	-1.26312	0.012	0.033	1	si:ch211-250k18.7	Tcells
0.0483802	-1.2651	0.003	0.013	1	zgc:136439	Tcells
0.0489133	-1.2661	0.012	0.028	1	ncoa6	Tcells
0.0366553	-1.27558	0.005	0.017	1	prf1.9	Tcells
0.0087127	-1.2787	0.009	0.03	1	ubn2a	Tcells
0.0262779	-1.28281	0.003	0.015	1	tapbpl	Tcells
0.00328707	-1.28632	0.018	0.048	1	prpf4ba	Tcells
0.0173641	-1.29014	0.011	0.03	1	rnf144b	Tcells
0.00172827	-1.29414	0.012	0.041	1	krt18a.1	Tcells
5.65522552757542e-06	-1.29453	0.04	0.108	0.118952	ewsr1b	Tcells
3.93960326257904e-05	-1.29454	0.043	0.104	0.828656	tm4sf4	Tcells
0.0159159	-1.29468	0.006	0.022	1	ints11	Tcells
0.0270619	-1.29514	0.006	0.02	1	zgc:112185	Tcells
0.0189094	-1.29521	0.018	0.041	1	ylpm1	Tcells
0.0471519	-1.30117	0.006	0.019	1	runx2a	Tcells
0.00915169	-1.30263	0.006	0.024	1	scrn2	Tcells
0.0367429	-1.30441	0.005	0.017	1	polr2b	Tcells
0.0313225	-1.30849	0.012	0.03	1	otud7b	Tcells
0.00047467	-1.30852	0.014	0.048	1	nup98	Tcells
0.0272438	-1.30979	0.006	0.02	1	map2k4a	Tcells
0.0241371	-1.32022	0.009	0.026	1	dhx40	Tcells
8.9336898963682e-07	-1.3203	0.046	0.124	0.0187911	ccdc88b	Tcells
0.0115534	-1.32179	0.005	0.02	1	ENSDARG00000111170	Tcells
0.00895185	-1.32262	0.014	0.037	1	dusp7	Tcells
0.0205602	-1.32422	0.005	0.019	1	bcl6aa	Tcells
0.000600687	-1.32472	0.009	0.039	1	si:dkey-61p9.9.1	Tcells
0.0271224	-1.33113	0.006	0.02	1	znf653	Tcells
0.0199819	-1.33318	0.008	0.024	1	irf2a	Tcells
0.0200244	-1.334	0.008	0.024	1	znf800b	Tcells
0.0290273	-1.33517	0.018	0.039	1	cul1b	Tcells
0.0369187	-1.33597	0.005	0.017	1	hccsa.1	Tcells
0.00642312	-1.34035	0.011	0.033	1	agr2	Tcells
0.0105108	-1.34068	0.011	0.032	1	stag1b	Tcells
1.02590676474056e-09	-1.34734	0.065	0.182	2.1578922889553e-05	nptna	Tcells
0.0368307	-1.34813	0.005	0.017	1	wls	Tcells
0.0222409	-1.35166	0.014	0.033	1	hdac7a	Tcells
0.0443407	-1.35292	0.011	0.026	1	rars1	Tcells
0.00695714	-1.3549	0.008	0.028	1	rangrf	Tcells
0.0340531	-1.35633	0.026	0.048	1	ENSDARG00000057053	Tcells
0.0273047	-1.35677	0.006	0.02	1	si:dkey-84h14.1	Tcells
0.0228595	-1.35814	0.014	0.033	1	mrpl57	Tcells
3.56085694824171e-06	-1.35818	0.047	0.121	0.0748991	sik1	Tcells
0.0236893	-1.35973	0.009	0.026	1	dnajc19	Tcells
0.0145735	-1.36127	0.009	0.028	1	trappc8	Tcells
0.0483802	-1.36182	0.003	0.013	1	rca2.2	Tcells
0.0311597	-1.36377	0.012	0.03	1	zgc:175088	Tcells
0.0481254	-1.36418	0.003	0.013	1	zgc:123278	Tcells
0.000468564	-1.36528	0.014	0.048	1	pabpc1b	Tcells
0.0116642	-1.36777	0.008	0.026	1	isg20	Tcells
0.0105108	-1.36887	0.011	0.032	1	ndrg1a	Tcells
0.0365678	-1.36918	0.005	0.017	1	ppp4r2b	Tcells
0.0390415	-1.36953	0.009	0.024	1	cars2	Tcells
0.0282938	-1.3699	0.018	0.039	1	ppip5k1b	Tcells
0.000949944	-1.37339	0.015	0.048	1	znrf1	Tcells
0.033212	-1.38222	0.008	0.022	1	atr	Tcells
0.00882863	-1.39158	0.014	0.037	1	scrib	Tcells
0.0368307	-1.40207	0.005	0.017	1	anks1b	Tcells
5.91537724590771e-08	-1.4039	0.026	0.102	0.00124424	cbx7a	Tcells
0.00509327	-1.40521	0.026	0.058	1	si:ch73-308l14.2	Tcells
0.0142944	-1.40674	0.014	0.035	1	si:ch211-239j9.1	Tcells
5.69451750399905e-05	-1.40882	0.036	0.093	1	bag3	Tcells
0.0456657	-1.40961	0.006	0.019	1	ntan1	Tcells
0.00035107	-1.4141	0.009	0.041	1	yipf6	Tcells
0.0366115	-1.41883	0.005	0.017	1	dtd2	Tcells
0.000724618	-1.41887	0.027	0.069	1	trim66	Tcells
0.0207141	-1.43037	0.005	0.019	1	styx	Tcells
0.00169926	-1.43197	0.012	0.041	1	ubap2a	Tcells
0.0206627	-1.43516	0.005	0.019	1	ubxn7	Tcells
0.0479984	-1.43867	0.003	0.013	1	ifrd2	Tcells
0.00521552	-1.44311	0.009	0.032	1	si:ch211-220f16.2	Tcells
0.0333477	-1.4465	0.008	0.022	1	fam168b	Tcells
8.43052692796969e-05	-1.45205	0.024	0.072	1	tnip2	Tcells
0.0333477	-1.45226	0.008	0.022	1	si:dkey-90l8.3	Tcells
0.00514755	-1.45279	0.009	0.032	1	tnfrsf1a	Tcells
0.0225097	-1.45425	0.014	0.033	1	zgc:174877	Tcells
0.0144249	-1.45597	0.009	0.028	1	mafgb	Tcells
0.00407261	-1.45754	0.021	0.052	1	chd3	Tcells
0.0261342	-1.46036	0.003	0.015	1	kctd6b	Tcells
0.0461567	-1.46697	0.006	0.019	1	rhbdf1a	Tcells
0.0268811	-1.4716	0.006	0.02	1	rpap1	Tcells
0.00122603	-1.48283	0.014	0.045	1	rnf114	Tcells
0.0482527	-1.4838	0.003	0.013	1	lamtor1	Tcells
5.23506044185124e-06	-1.48614	0.041	0.109	0.110114	im:7142702	Tcells
0.0481254	-1.48939	0.003	0.013	1	nabp1a	Tcells
5.15118829717246e-07	-1.49878	0.027	0.096	0.010835	serinc5	Tcells
0.0462554	-1.50078	0.006	0.019	1	rgs17	Tcells
0.0366553	-1.50253	0.005	0.017	1	bicral	Tcells
0.00906442	-1.50487	0.006	0.024	1	tmem242	Tcells
0.0141241	-1.50622	0.003	0.017	1	ENSDARG00000105050	Tcells
0.00457462	-1.50635	0.012	0.037	1	mon2	Tcells
0.0262779	-1.50679	0.003	0.015	1	nectin1b	Tcells
0.0479984	-1.50746	0.003	0.013	1	rab5b	Tcells
0.00858671	-1.51252	0.014	0.037	1	zgc:85777	Tcells
0.0385289	-1.5151	0.009	0.024	1	slc6a9	Tcells
0.0142777	-1.51559	0.009	0.028	1	zbtb41	Tcells
0.0481254	-1.52694	0.003	0.013	1	abcd2	Tcells
0.00895637	-1.52796	0.006	0.024	1	si:ch211-91p5.3	Tcells
0.00172866	-1.52861	0.017	0.048	1	sh3glb1b	Tcells
0.000544007	-1.52997	0.015	0.05	1	ddx24	Tcells
0.00205121	-1.5353	0.014	0.043	1	si:dkeyp-82a1.6	Tcells
0.0270015	-1.5353	0.006	0.02	1	ntmt1	Tcells
0.00201837	-1.53731	0.018	0.05	1	ENSDARG00000113899	Tcells
0.0259199	-1.53889	0.003	0.015	1	atpv0e2	Tcells
0.00633294	-1.54056	0.005	0.022	1	plek	Tcells
0.0166358	-1.54994	0.017	0.039	1	srrt	Tcells
0.0462554	-1.55075	0.006	0.019	1	sf3a1	Tcells
0.0115238	-1.55141	0.005	0.02	1	cdk19	Tcells
0.0028847	-1.55159	0.006	0.028	1	ddx49	Tcells
0.00958482	-1.55673	0.015	0.039	1	mrtfba	Tcells
0.00743661	-1.55721	0.012	0.035	1	BX470259.2	Tcells
0.0269413	-1.55821	0.006	0.02	1	ENSDARG00000105669	Tcells
0.00527888	-1.56965	0.014	0.039	1	pcnp	Tcells
0.0481254	-1.57131	0.003	0.013	1	kdf1b	Tcells
0.0196865	-1.57504	0.008	0.024	1	stk26	Tcells
0.0304222	-1.5757	0.002	0.011	1	plgrkt	Tcells
0.0225097	-1.57833	0.014	0.033	1	ncoa4	Tcells
0.0017477	-1.57895	0.009	0.035	1	chmp6b	Tcells
0.00373735	-1.58286	0.011	0.035	1	prf1.1	Tcells
0.0363934	-1.59192	0.005	0.017	1	si:dkey-254e13.6	Tcells
0.000327576	-1.5929	0.015	0.052	1	pde4bb	Tcells
0.0328746	-1.59954	0.008	0.022	1	rps19bp1	Tcells
0.0204582	-1.60238	0.005	0.019	1	gmnn	Tcells
0.000156758	-1.6137	0.014	0.052	1	hist1h4l.10	Tcells
0.0153713	-1.61867	0.006	0.022	1	casp9	Tcells
0.0051065	-1.62	0.006	0.026	1	ndel1b	Tcells
0.00852972	-1.62012	0.009	0.03	1	insl5a	Tcells
0.0085074	-1.62019	0.014	0.037	1	tex264a	Tcells
0.0028774	-1.62352	0.006	0.028	1	ppip5k1a	Tcells
0.0275119	-1.62663	0.011	0.028	1	pan3	Tcells
0.00317726	-1.6267	0.018	0.048	1	tbxas1	Tcells
0.0481254	-1.62705	0.003	0.013	1	acad8	Tcells
0.0363064	-1.62821	0.005	0.017	1	si:rp71-1k13.6	Tcells
0.0479984	-1.63468	0.003	0.013	1	stard7	Tcells
0.0479984	-1.63491	0.003	0.013	1	entpd4	Tcells
0.0363934	-1.63578	0.005	0.017	1	zgc:110171	Tcells
0.00201421	-1.638	0.014	0.043	1	rassf2b	Tcells
0.0364805	-1.64033	0.005	0.017	1	ENSDARG00000098194	Tcells
0.00504709	-1.64129	0.009	0.032	1	prpf4	Tcells
0.00288827	-1.64196	0.009	0.033	1	cd8b	Tcells
0.0327405	-1.64288	0.008	0.022	1	mbip	Tcells
0.0157325	-1.64509	0.006	0.022	1	kdm6al	Tcells
0.0363934	-1.64676	0.005	0.017	1	zmp:0000000991	Tcells
0.00664706	-1.64818	0.008	0.028	1	asxl1	Tcells
0.0114353	-1.65094	0.005	0.02	1	tmem106ba	Tcells
0.0479984	-1.65309	0.003	0.013	1	zgc:113426	Tcells
0.00513178	-1.65874	0.006	0.026	1	gapvd1	Tcells
0.0205092	-1.65923	0.005	0.019	1	ccdc84	Tcells
0.0363064	-1.66077	0.005	0.017	1	ENSDARG00000002670	Tcells
0.000520716	-1.66202	0.015	0.05	1	lrp10	Tcells
0.0204582	-1.66385	0.005	0.019	1	afg3l2	Tcells
0.00289202	-1.66743	0.006	0.028	1	kat6a	Tcells
0.0462554	-1.66832	0.006	0.019	1	aass	Tcells
0.00681603	-1.66885	0.008	0.028	1	tiam2a	Tcells
0.00353511	-1.67057	0.005	0.024	1	stambpa	Tcells
0.0205602	-1.67202	0.005	0.019	1	lonrf1l	Tcells
0.000987032	-1.67609	0.009	0.037	1	gnl1	Tcells
0.0326068	-1.68033	0.008	0.022	1	nus1	Tcells
0.00505628	-1.68204	0.006	0.026	1	zdhhc4	Tcells
0.0116384	-1.6822	0.008	0.026	1	eef2a.1	Tcells
0.0156597	-1.68433	0.006	0.022	1	si:ch73-309g22.1	Tcells
0.00374132	-1.69357	0.011	0.035	1	si:dkey-19b23.10	Tcells
0.0204074	-1.69386	0.005	0.019	1	ercc6	Tcells
0.0304222	-1.69595	0.002	0.011	1	klf6b	Tcells
0.0140444	-1.70052	0.003	0.017	1	rbm10	Tcells
0.0204582	-1.70073	0.005	0.019	1	msi1	Tcells
0.0365678	-1.70211	0.005	0.017	1	xpo1b	Tcells
0.0140047	-1.70288	0.003	0.017	1	pla2r1	Tcells
0.00666227	-1.71325	0.008	0.028	1	ascc1	Tcells
0.0479984	-1.71634	0.003	0.013	1	zgc:162962	Tcells
0.0479984	-1.71747	0.003	0.013	1	ddx31	Tcells
0.0452762	-1.72417	0.006	0.019	1	lclat1	Tcells
0.0479984	-1.72493	0.003	0.013	1	oxa1l	Tcells
0.0115872	-1.72526	0.008	0.026	1	tpm2	Tcells
0.00164103	-1.72785	0.006	0.03	1	herc4	Tcells
0.0140842	-1.72882	0.003	0.017	1	nitr3b	Tcells
0.0266602	-1.72926	0.011	0.028	1	unc50	Tcells
0.00174568	-1.73168	0.009	0.035	1	CR854942.1	Tcells
0.000991716	-1.7345	0.009	0.037	1	fam219aa	Tcells
0.0383109	-1.73508	0.009	0.024	1	nf2a	Tcells
0.0114647	-1.73855	0.005	0.02	1	nup205	Tcells
0.0481254	-1.74419	0.003	0.013	1	CU457778.9	Tcells
0.0378065	-1.7455	0.009	0.024	1	si:ch211-204d2.4	Tcells
0.0016199	-1.74815	0.006	0.03	1	cpne3	Tcells
0.00386256	-1.75287	0.008	0.03	1	uspl1	Tcells
0.0204582	-1.75289	0.005	0.019	1	mccc2	Tcells
0.0304222	-1.7624	0.002	0.011	1	med18	Tcells
0.0456658	-1.76696	0.006	0.019	1	dhx58	Tcells
0.0141241	-1.76804	0.003	0.017	1	itm2cb	Tcells
0.00880704	-1.77253	0.006	0.024	1	parp9	Tcells
0.00348752	-1.77628	0.005	0.024	1	rab11fip5a	Tcells
0.00880704	-1.77802	0.006	0.024	1	zgc:153631	Tcells
0.0479984	-1.78032	0.003	0.013	1	ctps1b	Tcells
0.0139256	-1.78583	0.003	0.017	1	rbck1	Tcells
0.0362197	-1.79075	0.005	0.017	1	krt97	Tcells
0.0114353	-1.79227	0.005	0.02	1	ndufs8a	Tcells
0.0479984	-1.79258	0.003	0.013	1	sp3b	Tcells
0.0477452	-1.79476	0.003	0.013	1	arl8	Tcells
0.00634971	-1.80725	0.005	0.022	1	cxxc1b	Tcells
0.0454706	-1.80744	0.006	0.019	1	grnb	Tcells
2.29976891484359e-06	-1.80913	0.024	0.085	0.0483733	zbtb38	Tcells
0.0193951	-1.81039	0.008	0.024	1	esyt1b	Tcells
0.0476191	-1.81508	0.003	0.013	1	zgc:153215	Tcells
0.0202555	-1.81937	0.005	0.019	1	uba5	Tcells
0.00878589	-1.82058	0.006	0.024	1	zdhhc15b	Tcells
0.00385803	-1.82825	0.008	0.03	1	smarcd1	Tcells
0.0156582	-1.84135	0.002	0.013	1	ca4b	Tcells
0.0361331	-1.84288	0.005	0.017	1	emc9	Tcells
0.0478717	-1.84696	0.003	0.013	1	pparg	Tcells
0.0139873	-1.85736	0.009	0.028	1	tsc2	Tcells
0.00161152	-1.85901	0.006	0.03	1	lpar2b	Tcells
0.0259199	-1.86294	0.003	0.015	1	usp43a	Tcells
0.00407253	-1.86505	0.003	0.02	1	crata	Tcells
0.0454706	-1.87119	0.006	0.019	1	tm2d1	Tcells
0.0156582	-1.88216	0.002	0.013	1	spata2	Tcells
0.00608805	-1.88477	0.011	0.033	1	si:ch211-191j22.3	Tcells
0.0478717	-1.88623	0.003	0.013	1	elmo3	Tcells
0.0139651	-1.88754	0.003	0.017	1	stard3	Tcells
0.00661675	-1.89277	0.008	0.028	1	galt	Tcells
0.0202555	-1.89445	0.005	0.019	1	abcb7	Tcells
7.27191436059113e-05	-1.90465	0.008	0.043	1	mindy1	Tcells
0.0264632	-1.90576	0.006	0.02	1	acsl4b	Tcells
0.0113766	-1.90692	0.005	0.02	1	spg11	Tcells
0.00348752	-1.90738	0.005	0.024	1	ankha	Tcells
0.0259911	-1.90834	0.003	0.015	1	cwf19l1	Tcells
0.0456658	-1.91097	0.006	0.019	1	si:dkey-57k2.7	Tcells
0.0156582	-1.91294	0.002	0.013	1	sclt1	Tcells
0.0452762	-1.91557	0.006	0.019	1	akr1a1b	Tcells
0.00817402	-1.91697	0.009	0.03	1	inpp5ka	Tcells
8.35936688662627e-05	-1.93003	0.014	0.054	1	cylda	Tcells
0.0192302	-1.93312	0.008	0.024	1	dctn5	Tcells
0.0360466	-1.93394	0.005	0.017	1	vwa5a	Tcells
7.96177560181648e-05	-1.94377	0.011	0.048	1	nfatc2ip	Tcells
0.00349699	-1.95092	0.005	0.024	1	kat2b	Tcells
0.000954808	-1.95722	0.009	0.037	1	si:ch73-22o12.1	Tcells
0.00403648	-1.95881	0.003	0.02	1	rbm14a	Tcells
0.0304222	-1.96137	0.002	0.011	1	wdr45b	Tcells
0.0156582	-1.96651	0.002	0.013	1	gclm	Tcells
0.0267592	-1.97092	0.011	0.028	1	pik3c2a	Tcells
0.00218585	-1.98803	0.008	0.032	1	mipol1	Tcells
0.0477452	-1.98834	0.003	0.013	1	si:dkey-21c19.3	Tcells
0.000150288	-1.99944	0.006	0.037	1	tdrd3	Tcells
0.0324736	-2.01421	0.008	0.022	1	klhl6	Tcells
0.0358744	-2.03178	0.005	0.017	1	si:dkey-182i3.11	Tcells
0.000241039	-2.03615	0.011	0.045	1	calhm5.1	Tcells
0.0140842	-2.04811	0.003	0.017	1	gstm.3	Tcells
0.00168031	-2.05511	0.009	0.035	1	senp7b	Tcells
0.0477452	-2.06052	0.003	0.013	1	bag6l	Tcells
0.0111841	-2.06141	0.008	0.026	1	lonrf1	Tcells
0.0156582	-2.06453	0.002	0.013	1	nfil3-6	Tcells
0.000109956	-2.06485	0.012	0.05	1	kif1b	Tcells
0.0112891	-2.0747	0.005	0.02	1	abl2	Tcells
0.0156582	-2.07895	0.002	0.013	1	fbxo28	Tcells
0.00263296	-2.08384	0.012	0.039	1	mepce	Tcells
0.0476191	-2.08593	0.003	0.013	1	actr10	Tcells
0.0474932	-2.08596	0.003	0.013	1	si:ch211-259g3.4	Tcells
0.00751825	-2.08647	0.003	0.019	1	si:dkey-28i19.3	Tcells
0.00626623	-2.10256	0.005	0.022	1	si:ch73-380l3.5	Tcells
0.0259199	-2.10468	0.003	0.015	1	cry3b	Tcells
0.0476191	-2.10705	0.003	0.013	1	si:zfos-1714f5.3	Tcells
0.0303247	-2.11381	0.002	0.011	1	hccsb	Tcells
0.0156582	-2.11754	0.002	0.013	1	washc4	Tcells
0.0303247	-2.11832	0.002	0.011	1	rps6ka4	Tcells
0.0021559	-2.12656	0.003	0.022	1	CABZ01034698.2	Tcells
0.0112891	-2.13227	0.005	0.02	1	pknox1.2	Tcells
0.0156582	-2.13245	0.002	0.013	1	zgc:175280	Tcells
0.0257778	-2.13694	0.003	0.015	1	slc45a4b	Tcells
0.0138078	-2.13787	0.003	0.017	1	actr6	Tcells
0.00418575	-2.14414	0.002	0.017	1	wdr91	Tcells
0.00407253	-2.14468	0.003	0.02	1	upf3a	Tcells
0.00395348	-2.14652	0.003	0.02	1	narf	Tcells
0.00861832	-2.15679	0.006	0.024	1	proza	Tcells
0.00628285	-2.15706	0.005	0.022	1	vgll4b	Tcells
0.0474932	-2.15791	0.003	0.013	1	zgc:110319	Tcells
0.00492045	-2.1761	0.006	0.026	1	tbc1d10b	Tcells
0.0473676	-2.17654	0.003	0.013	1	gramd1c	Tcells
0.0080852	-2.18171	0.002	0.015	1	rogdi	Tcells
0.0202555	-2.18496	0.005	0.019	1	syngr2b	Tcells
0.00115992	-2.1861	0.003	0.024	1	zgc:172145	Tcells
0.00154994	-2.18878	0.006	0.03	1	sec13	Tcells
0.0156582	-2.18898	0.002	0.013	1	ankrd13c	Tcells
0.0473676	-2.18908	0.003	0.013	1	fblim1	Tcells
0.00637867	-2.20049	0.008	0.028	1	mettl16	Tcells
0.0257778	-2.22411	0.003	0.015	1	pygmb	Tcells
0.0257071	-2.22673	0.003	0.015	1	thada	Tcells
0.00209273	-2.22919	0.008	0.032	1	arhgap33	Tcells
0.000683625	-2.23024	0.008	0.035	1	znf740a	Tcells
0.0476191	-2.23187	0.003	0.013	1	wdr12	Tcells
0.0156582	-2.23748	0.002	0.013	1	eci1	Tcells
0.0257778	-2.23986	0.003	0.015	1	slc25a24	Tcells
0.0111158	-2.24232	0.005	0.02	1	arl2	Tcells
0.0138863	-2.24643	0.003	0.017	1	lactb	Tcells
0.000166367	-2.24902	0.005	0.033	1	zgc:101858	Tcells
0.00274883	-2.24986	0.006	0.028	1	alox12	Tcells
0.0304222	-2.25019	0.002	0.011	1	tmem120b	Tcells
0.00103454	-2.25831	0.005	0.028	1	clip1a	Tcells
0.0474932	-2.2739	0.003	0.013	1	aamdc	Tcells
0.0111733	-2.29997	0.005	0.02	1	extl3	Tcells
0.0198554	-2.32934	0.005	0.019	1	dipk2aa	Tcells
0.0085356	-2.33931	0.006	0.024	1	cntln	Tcells
0.00186431	-2.3403	0.005	0.026	1	rnf167	Tcells
7.91620294332691e-05	-2.35608	0.006	0.039	1	ENSDARG00000101507	Tcells
0.00395348	-2.35837	0.003	0.02	1	uck2b	Tcells
0.013847	-2.36793	0.003	0.017	1	bet1	Tcells
7.18567292019730e-09	-2.38666	0.015	0.087	0.000151143	fes	Tcells
0.0139256	-2.39135	0.003	0.017	1	cpped1	Tcells
0.0303247	-2.39512	0.002	0.011	1	prkcz	Tcells
0.0156071	-2.39582	0.002	0.013	1	chp2	Tcells
0.0080852	-2.39703	0.002	0.015	1	ago2	Tcells
0.0155561	-2.40244	0.002	0.013	1	si:dkey-188i13.10	Tcells
3.00145812997632e-33	-2.40981	0.082	0.365	6.3132670305922e-29	CABZ01080568.1	Tcells
0.0156582	-2.42475	0.002	0.013	1	ivd	Tcells
0.0080852	-2.42564	0.002	0.015	1	prdm11	Tcells
1.33801498540876e-20	-2.43979	0.041	0.219	2.81438072030878e-16	AL953907.2	Tcells
0.00213001	-2.44385	0.003	0.022	1	fubp3	Tcells
0.00216418	-2.46695	0.002	0.019	1	znf1153.1	Tcells
0.00620016	-2.49493	0.005	0.022	1	tsr3	Tcells
0.00805837	-2.51372	0.002	0.015	1	zgc:174310	Tcells
0.0156071	-2.51644	0.002	0.013	1	ndor1	Tcells
0.0254958	-2.53502	0.003	0.015	1	atxn7l2b	Tcells
0.00610223	-2.54377	0.005	0.022	1	ctss2.2	Tcells
0.0303247	-2.54689	0.002	0.011	1	si:dkeyp-72e1.6	Tcells
0.0254958	-2.54757	0.003	0.015	1	arf4a.1	Tcells
0.00397704	-2.56838	0.003	0.02	1	zgc:123105	Tcells
0.010945	-2.57522	0.005	0.02	1	nfu1	Tcells
0.0156071	-2.57745	0.002	0.013	1	prkdc	Tcells
4.77011529518851e-05	-2.57746	0.005	0.037	1	sprn2	Tcells
0.0471172	-2.59292	0.003	0.013	1	rcn2	Tcells
8.93584332560121e-09	-2.60345	0.017	0.089	0.000187957	BX936298.3	Tcells
0.0137297	-2.60691	0.003	0.017	1	rnf213b	Tcells
0.0302276	-2.61384	0.002	0.011	1	zmp:0000000624	Tcells
0.00803163	-2.62176	0.002	0.015	1	btr16	Tcells
0.00803163	-2.63333	0.002	0.015	1	lin7c	Tcells
0.0302276	-2.64081	0.002	0.011	1	zmp:0000000937	Tcells
0.0080852	-2.65692	0.002	0.015	1	znf513a	Tcells
0.0316192	-2.65868	0.008	0.022	1	foxp3b	Tcells
0.0302276	-2.65948	0.002	0.011	1	sfxn2	Tcells
0.0080852	-2.6614	0.002	0.015	1	srp72	Tcells
0.0156071	-2.67001	0.002	0.013	1	elf3	Tcells
1.24066362085779e-05	-2.67598	0.006	0.045	0.260961	si:ch73-95l15.5	Tcells
0.00395348	-2.678	0.003	0.02	1	phf20a	Tcells
0.00805837	-2.67826	0.002	0.015	1	fam210b	Tcells
0.00478794	-2.7063	0.006	0.026	1	traf5	Tcells
0.00393006	-2.73751	0.003	0.02	1	selenot2	Tcells
0.00417168	-2.74132	0.002	0.017	1	yod1	Tcells
0.0156071	-2.74185	0.002	0.013	1	ENSDARG00000070621	Tcells
0.00111453	-2.74398	0.003	0.024	1	commd9	Tcells
0.0137687	-2.74589	0.003	0.017	1	aga	Tcells
0.0011285	-2.74825	0.002	0.02	1	plcd1a	Tcells
0.00805837	-2.74985	0.002	0.015	1	lig3	Tcells
0.00393006	-2.75729	0.003	0.02	1	cyp20a1	Tcells
0.000809347	-2.77716	0.006	0.032	1	xpo1a	Tcells
0.00605379	-2.78728	0.005	0.022	1	gltpa	Tcells
0.0472423	-2.79383	0.003	0.013	1	tnfsf18	Tcells
0.0155052	-2.81024	0.002	0.013	1	mindy2	Tcells
0.0301307	-2.82043	0.002	0.011	1	ppa2	Tcells
0.0257071	-2.83455	0.003	0.015	1	ercc8	Tcells
9.26113222165069e-09	-2.84136	0.017	0.089	0.000194799	ccl38a.4	Tcells
0.0301307	-2.8443	0.002	0.011	1	mboat7	Tcells
6.61845550544861e-06	-2.85228	0.006	0.046	0.139213	tmcc1b	Tcells
0.00393006	-2.87917	0.003	0.02	1	ftr90.1	Tcells
0.0299378	-2.89378	0.002	0.011	1	cdc37l1	Tcells
0.00209803	-2.92173	0.003	0.022	1	tfip11	Tcells
0.00803163	-2.9222	0.002	0.015	1	phkg2	Tcells
0.00805837	-2.93036	0.002	0.015	1	CU570894.1	Tcells
0.00803163	-2.94874	0.002	0.015	1	zgc:77262	Tcells
3.76503481950963e-06	-2.96016	0.003	0.041	0.0791937	si:dkey-286j15.1	Tcells
0.0301307	-2.97593	0.002	0.011	1	rad17	Tcells
0.00800496	-2.97632	0.002	0.015	1	atl2	Tcells
0.0300341	-2.98579	0.002	0.011	1	stx7l	Tcells
0.0156071	-3.00522	0.002	0.013	1	asb13b	Tcells
0.0299378	-3.01706	0.002	0.011	1	frs2b	Tcells
0.0154545	-3.0234	0.002	0.013	1	ENSDARG00000076239	Tcells
0.00800496	-3.03433	0.002	0.015	1	si:dkey-265e7.1	Tcells
0.0471172	-3.03558	0.003	0.013	1	si:ch73-100l22.3	Tcells
0.00415066	-3.04886	0.002	0.017	1	bpgm	Tcells
0.0155561	-3.05764	0.002	0.013	1	mansc1	Tcells
0.00207906	-3.06423	0.003	0.022	1	zgc:172079.2	Tcells
0.000587422	-3.06689	0.003	0.026	1	pcnx1	Tcells
0.0020665	-3.06717	0.003	0.022	1	prcc	Tcells
0.0136519	-3.08092	0.003	0.017	1	nxpe3	Tcells
0.0301307	-3.08859	0.002	0.011	1	stambpb	Tcells
0.0300341	-3.09289	0.002	0.011	1	kifap3b	Tcells
0.0301307	-3.13415	0.002	0.011	1	miga1	Tcells
0.00387204	-3.15278	0.003	0.02	1	homer3b	Tcells
0.00111694	-3.21024	0.002	0.02	1	znf142	Tcells
0.0300341	-3.21854	0.002	0.011	1	p3h2	Tcells
0.00327606	-3.23919	0.005	0.024	1	bbs12	Tcells
0.00797837	-3.24329	0.002	0.015	1	isoc1	Tcells
0.000316019	-3.24773	0.003	0.028	1	si:ch211-191c10.1	Tcells
0.00795186	-3.26651	0.002	0.015	1	vps52	Tcells
0.0153535	-3.26811	0.002	0.013	1	zmp:0000001228	Tcells
0.0154545	-3.27684	0.002	0.013	1	ccdc174	Tcells
0.000159489	-3.27836	0.002	0.026	1	znf511	Tcells
0.0300341	-3.27962	0.002	0.011	1	camk2b2	Tcells
0.00112079	-3.32128	0.002	0.02	1	rmdn3	Tcells
4.66136732645571e-05	-3.32211	0.003	0.033	0.980472	ENSDARG00000090408	Tcells
0.0300341	-3.32582	0.002	0.011	1	ctso	Tcells
0.00411585	-3.38272	0.002	0.017	1	flj11011l	Tcells
0.00795186	-3.39439	0.002	0.015	1	cth	Tcells
0.0299378	-3.39448	0.002	0.011	1	tanc1b	Tcells
0.0298417	-3.43514	0.002	0.011	1	josd1	Tcells
0.00111312	-3.45332	0.002	0.02	1	pnp4a	Tcells
0.00212766	-3.55489	0.002	0.019	1	zgc:154075	Tcells
4.54877228399803e-10	-3.58507	0.006	0.074	9.56788762216145e-06	ENSDARG00000075942	Tcells
0.0298417	-3.59292	0.002	0.011	1	prcp	Tcells
0.0300341	-3.705	0.002	0.011	1	kxd1	Tcells
2.79552591952776e-07	-3.71508	0.003	0.048	0.00588011	cd8a	Tcells
0.0153033	-3.73896	0.002	0.013	1	yipf1	Tcells
0.0298417	-3.75515	0.002	0.011	1	si:rp71-80o10.4	Tcells
0.0153535	-3.82026	0.002	0.013	1	LO018260.1	Tcells
2.24296999329911e-05	-3.86818	0.002	0.032	0.471786	si:ch211-197k17.3	Tcells
0.000573196	-3.87981	0.002	0.022	1	abhd4	Tcells
1.17111812219469e-05	-3.9593	0.002	0.033	0.246333	piwil2	Tcells
0.0299378	-4.02392	0.002	0.011	1	elp6	Tcells
0.0298417	-4.04217	0.002	0.011	1	cyp3c3.1	Tcells
0.0299378	-4.07263	0.002	0.011	1	saal1	Tcells
0.00787281	-4.12529	0.002	0.015	1	pcyt1aa	Tcells
6.00666010847242e-06	-4.30842	0.002	0.035	0.126344	rnf166	Tcells
0.0040607	-4.39011	0.002	0.017	1	asb8	Tcells
0.00029544	-4.5128	0.002	0.024	1	ENSDARG00000052059	Tcells
2.32597495846826e-07	-4.51316	0.002	0.045	0.00489246	btg3	Tcells
0.00670016	-5.41963	0	0.011	1	si:ch211-222f23.6	Tcells
0.00670016	-5.54873	0	0.011	1	si:ch211-262h13.3	Tcells
0.00670016	-5.60674	0	0.011	1	gfm1	Tcells
0.00670016	-5.84229	0	0.011	1	crls1	Tcells
0.00670016	-5.90704	0	0.011	1	zmp:0000000662	Tcells
0.00338996	-5.92312	0	0.013	1	CR381673.2	Tcells
0.00670016	-5.92473	0	0.011	1	tap2t	Tcells
0.00670016	-5.94876	0	0.011	1	dcaf11	Tcells
1.84902069078855e-17	-5.96464	0.002	0.109	3.88923012100464e-13	ivns1abpa	Tcells
0.00338996	-5.9735	0	0.013	1	si:ch211-255f4.2	Tcells
0.00670016	-5.99918	0	0.011	1	zgc:174931	Tcells
0.00670016	-6.04776	0	0.011	1	vsnl1b	Tcells
0.00670016	-6.05383	0	0.011	1	her8a	Tcells
0.00338996	-6.12619	0	0.013	1	zfyve19	Tcells
0.00670016	-6.14878	0	0.011	1	rab14l	Tcells
0.00670016	-6.16169	0	0.011	1	si:ch211-69l10.4	Tcells
0.00338996	-6.17373	0	0.013	1	gad1a	Tcells
0.00338996	-6.18372	0	0.013	1	prkg3	Tcells
0.00338996	-6.25497	0	0.013	1	zgc:136872	Tcells
0.00670016	-6.27639	0	0.011	1	hist1h4l.18	Tcells
0.00172638	-6.3121	0	0.015	1	mynn	Tcells
0.00338996	-6.33494	0	0.013	1	nlrc9	Tcells
0.00670016	-6.34484	0	0.011	1	mthfsd	Tcells
0.00670016	-6.38886	0	0.011	1	cntnap2a	Tcells
0.00338996	-6.47708	0	0.013	1	entr1	Tcells
0.00172638	-6.47952	0	0.015	1	zgc:194989	Tcells
0.00670016	-6.48011	0	0.011	1	nin	Tcells
0.00172638	-6.50407	0	0.015	1	rap2b	Tcells
0.00670016	-6.56403	0	0.011	1	hs6st3b	Tcells
0.00172638	-6.6259	0	0.015	1	si:dkey-66a8.7	Tcells
0.00172638	-6.62902	0	0.015	1	retreg2	Tcells
0.00172638	-6.92765	0	0.015	1	mtbp	Tcells
0.00045385	-6.94633	0	0.019	1	nadk2	Tcells
0.000233822	-6.95994	0	0.02	1	acox1	Tcells
0.000233822	-7.24064	0	0.02	1	casp23	Tcells
6.34785754216393e-07	-7.72433	0	0.037	0.0133521	si:ch211-214b16.4	Tcells
6.34785754216393e-07	-8.00129	0	0.037	0.0133521	si:ch211-214b16.3	Tcells
3.57332255929018e-16	-1.25457	0.767	1	7.51612667121097e-12	mt-cyb	ILC3
6.6881301868607e-14	0.745527	0.963	0.888	1.40678130350428e-09	rps29	ILC3
1.85545799216948e-13	9.24488	0.392	0	3.90277034072929e-09	vtg1	ILC3
9.97172732999519e-11	-0.748069	0.995	1	2.09745312659119e-06	mt-co3	ILC3
1.51581752905881e-10	-0.753266	0.995	0.991	3.1883705906223e-06	mt-co2	ILC3
3.07985215092477e-09	-0.823781	0.921	0.981	6.47816101425516e-05	mt-atp6	ILC3
9.98683483167277e-09	-2.23076	0.143	0.421	0.000210063	CABZ01080568.1	ILC3
2.1857716971892e-07	0.510127	0.979	0.907	0.00459755	rpl37.1	ILC3
3.3467468627902e-07	0.466012	0.974	0.944	0.00703955	si:dkey-151g10.6	ILC3
3.79014455876962e-07	0.704616	0.905	0.757	0.00797219	actb2	ILC3
3.93862716627551e-07	0.547233	0.942	0.897	0.00828451	rps28	ILC3
3.96802361891755e-07	0.727331	0.873	0.738	0.00834634	ENSDARG00000046157	ILC3
9.23180426648707e-07	0.556451	0.937	0.86	0.0194182	rpl39	ILC3
1.23810810962369e-06	0.573897	0.915	0.804	0.0260424	rpl9	ILC3
1.25198766723346e-06	0.598258	0.921	0.86	0.0263343	rpl38	ILC3
2.93835985303464e-06	0.52652	0.947	0.86	0.0618055	rpl11	ILC3
7.41609301742225e-06	-7.52062	0	0.103	0.15599	piwil2	ILC3
1.05513958940872e-05	-0.757662	0.587	0.85	0.221938	rsrp1	ILC3
1.18860156698119e-05	-0.625352	1	1	0.25001	zgc:158463	ILC3
1.23371214864308e-05	-1.1938	0.095	0.308	0.259499	myca	ILC3
1.23464704103759e-05	0.463974	0.937	0.907	0.259696	rps19	ILC3
1.37550007524018e-05	-0.894376	0.503	0.748	0.289323	mt-nd1	ILC3
1.60118776999358e-05	-2.62972	0.032	0.178	0.336794	si:rp71-81e14.2	ILC3
1.60835246529037e-05	-1.67647	0.074	0.262	0.338301	BX897691.1	ILC3
1.93011742897076e-05	0.458716	0.952	0.85	0.405981	rplp2l	ILC3
2.10907932752899e-05	1.44799	0.497	0.308	0.443624	actb1	ILC3
2.16596551926145e-05	0.517289	0.899	0.822	0.455589	rps10	ILC3
2.26059437743966e-05	0.469968	0.915	0.85	0.475493	rps7	ILC3
3.34508151893928e-05	0.352754	0.974	0.972	0.703604	tmsb4x	ILC3
4.18832679176291e-05	-0.912509	0.45	0.71	0.880973	mt-nd4	ILC3
6.27104523444976e-05	0.450839	0.921	0.888	1	rpsa	ILC3
8.28084299577616e-05	-1.98212	0.021	0.14	1	cd247	ILC3
9.98036734429866e-05	0.468764	0.942	0.869	1	rplp0	ILC3
0.000105902	-1.16904	0.169	0.374	1	il7r	ILC3
0.000106206	0.466935	0.889	0.832	1	rps3a	ILC3
0.000110841	-0.822996	0.392	0.607	1	ptprc	ILC3
0.000112034	0.424164	0.91	0.879	1	rpl18a	ILC3
0.000112099	0.682415	0.926	0.897	1	hsp70.1	ILC3
0.000113581	-2.9096	0.016	0.121	1	ENSDARG00000101094	ILC3
0.000128094	-3.68398	0.005	0.093	1	CABZ01072487.1	ILC3
0.000135919	-1.36791	0.153	0.355	1	pbxip1b	ILC3
0.000143808	-6.72732	0	0.075	1	hspe1	ILC3
0.000143808	-7.28707	0	0.075	1	jhy	ILC3
0.00017547	0.393406	0.921	0.897	1	rps17	ILC3
0.000180061	7.14633	0.122	0	1	vtg4	ILC3
0.000180907	-0.697145	0.201	0.449	1	eif3g	ILC3
0.000186528	0.380612	0.947	0.888	1	rpl35a	ILC3
0.000204419	-0.780475	0.619	0.776	1	FO704772.3	ILC3
0.000211485	0.407104	0.931	0.86	1	rpl7a	ILC3
0.000220316	-2.92297	0.011	0.103	1	si:dkey-110g7.8	ILC3
0.000223771	0.390709	0.937	0.916	1	rpl31	ILC3
0.000255043	-0.862439	0.095	0.271	1	prelid3b	ILC3
0.000255451	6.73759	0.116	0	1	vtg2	ILC3
0.0002717	-3.11918	0.016	0.112	1	crebrf	ILC3
0.0002717	-3.15016	0.016	0.112	1	BX936298.3	ILC3
0.000285433	-1.9659	0.037	0.159	1	n4bp1	ILC3
0.000306215	0.366371	0.921	0.888	1	rpl23	ILC3
0.000308262	-6.58624	0.005	0.084	1	si:ch211-240l19.8	ILC3
0.000341683	0.360573	0.942	0.935	1	rpl36a	ILC3
0.000346088	0.422351	0.899	0.86	1	rpl13a	ILC3
0.000355519	0.445711	0.868	0.813	1	rps4x	ILC3
0.000385796	-6.59706	0	0.065	1	sptbn2	ILC3
0.000385796	-6.98075	0	0.065	1	si:dkey-229e3.2	ILC3
0.000399417	-2.54621	0.021	0.121	1	ivns1abpa	ILC3
0.000410054	-2.36448	0.026	0.131	1	serinc5	ILC3
0.000426786	-2.16568	0.021	0.121	1	nptna	ILC3
0.000428894	-1.2791	0.169	0.346	1	mbnl1	ILC3
0.000437492	0.432521	0.91	0.822	1	rpl29	ILC3
0.000485298	-0.886866	0.206	0.411	1	ddx21	ILC3
0.000497827	-1.86053	0.063	0.196	1	AL953907.2	ILC3
0.000545678	0.40289	0.958	0.822	1	rps24	ILC3
0.000547889	-2.08963	0.037	0.15	1	cers2a	ILC3
0.000573503	-1.07786	0.101	0.262	1	pde7a	ILC3
0.000577586	0.427971	0.878	0.785	1	rpl7	ILC3
0.000591548	-2.51045	0.011	0.093	1	amfra	ILC3
0.000605965	0.936913	0.741	0.673	1	apoa1a	ILC3
0.000631852	-1.76239	0.09	0.234	1	sat1a.1	ILC3
0.00063322	0.371817	0.931	0.869	1	rps8a	ILC3
0.000807392	-3.98915	0.005	0.075	1	si:ch211-201o1.1	ILC3
0.000816389	-1.81589	0.016	0.103	1	bnip3lb	ILC3
0.000818365	-1.28734	0.09	0.234	1	phactr2	ILC3
0.000849957	-3.66215	0.005	0.075	1	BX571768.1	ILC3
0.000957846	2.85019	0.212	0.075	1	si:ch73-138i16.1	ILC3
0.000985534	0.34876	0.942	0.916	1	rpl35	ILC3
0.000995105	-0.649148	0.222	0.43	1	slco3a1	ILC3
0.00103696	-5.70951	0	0.056	1	pgam5	ILC3
0.00103696	-6.06764	0	0.056	1	si:ch211-204d2.4	ILC3
0.00103696	-5.9777	0	0.056	1	cdk9	ILC3
0.00103696	-6.58726	0	0.056	1	fam219aa	ILC3
0.00103696	-6.19378	0	0.056	1	klhdc4	ILC3
0.00103696	-6.51553	0	0.056	1	ENSDARG00000111170	ILC3
0.0010592	-0.871187	0.095	0.243	1	nitr6b	ILC3
0.00110459	-1.2362	0.085	0.224	1	si:ch211-102c2.4	ILC3
0.00114542	-2.07528	0.026	0.121	1	spryd3	ILC3
0.00125166	-1.47237	0.063	0.187	1	cxcr4b	ILC3
0.00125423	-3.46024	0.011	0.084	1	ENSDARG00000079281	ILC3
0.00129189	0.381554	0.889	0.794	1	rpl12	ILC3
0.00130517	-0.863784	0.101	0.252	1	spint1a	ILC3
0.00137756	0.347306	0.91	0.86	1	rps15a	ILC3
0.00138608	-1.76387	0.026	0.121	1	yy1a	ILC3
0.00139748	-1.74807	0.037	0.14	1	map4k5	ILC3
0.00141416	-2.80619	0.011	0.084	1	kdm4ab	ILC3
0.00141416	-3.15591	0.011	0.084	1	klhl24b	ILC3
0.0014635	0.361771	0.921	0.869	1	rps26l	ILC3
0.00146949	-1.35129	0.053	0.168	1	erh	ILC3
0.00152345	-1.96585	0.011	0.084	1	ranbp3b	ILC3
0.00160329	-0.438972	0.915	0.972	1	mt-co1	ILC3
0.00161564	-4.42848	0.016	0.093	1	prss59.2	ILC3
0.00163498	0.354109	0.926	0.888	1	rplp2	ILC3
0.001683	-2.78225	0.016	0.093	1	smg7	ILC3
0.00185144	-0.663772	0.503	0.645	1	atp6v0e1	ILC3
0.00187547	-2.29602	0.016	0.093	1	tasor2	ILC3
0.0019009	-2.22008	0.016	0.093	1	mepce	ILC3
0.00197045	0.324205	0.926	0.832	1	rpl24	ILC3
0.00199835	-3.9137	0.021	0.103	1	ctrb1	ILC3
0.00202961	6.55572	0.085	0	1	si:dkey-238k10.3	ILC3
0.00206663	-0.917579	0.376	0.542	1	mt-nd2	ILC3
0.00208796	-1.60427	0.016	0.093	1	calhm5.1	ILC3
0.00212249	0.304862	0.915	0.907	1	ENSDARG00000115271	ILC3
0.00218131	-4.24261	0.005	0.065	1	taok1a	ILC3
0.00221829	-3.84521	0.005	0.065	1	baiap2a	ILC3
0.00224125	-0.286838	0.783	0.916	1	dnajb1b	ILC3
0.00225504	0.345194	0.915	0.888	1	rpl8	ILC3
0.00225584	-3.27385	0.005	0.065	1	plpp5	ILC3
0.00226349	-2.42602	0.021	0.103	1	rptor	ILC3
0.00229397	-3.066	0.005	0.065	1	fgf13a	ILC3
0.00229397	-3.0746	0.005	0.065	1	trit1	ILC3
0.00230878	0.316922	0.926	0.869	1	rpl21	ILC3
0.00236039	-0.484495	0.323	0.523	1	romo1	ILC3
0.00240598	0.347017	0.915	0.832	1	faua	ILC3
0.00241065	-1.38178	0.095	0.224	1	agfg1a	ILC3
0.00253105	-0.797269	0.164	0.327	1	wu:fi09b08	ILC3
0.00265101	-1.4473	0.053	0.159	1	iqgap2	ILC3
0.00266198	-1.7151	0.037	0.131	1	histh1l	ILC3
0.00266333	-1.89275	0.026	0.112	1	phf20b	ILC3
0.00280002	-6.24668	0	0.047	1	si:ch73-223f5.1	ILC3
0.00280002	-6.31649	0	0.047	1	CR388047.3	ILC3
0.00280002	-6.02023	0	0.047	1	bag1	ILC3
0.00280002	-6.51446	0	0.047	1	chd8	ILC3
0.00280002	-6.33674	0	0.047	1	ppp3cb	ILC3
0.00280002	-6.64509	0	0.047	1	nitr13	ILC3
0.00280002	-5.92645	0	0.047	1	sdhdb	ILC3
0.00280002	-6.72075	0	0.047	1	si:dkey-263j23.1.1	ILC3
0.00280002	-7.73173	0	0.047	1	ctrl	ILC3
0.00280938	-1.60426	0.032	0.121	1	cpdp	ILC3
0.00281884	-1.08583	0.233	0.402	1	hspbp1	ILC3
0.00288623	-1.58734	0.026	0.112	1	zmiz1a	ILC3
0.00298745	0.815939	0.63	0.523	1	rpl22l1	ILC3
0.00310748	0.276999	0.926	0.925	1	rps25	ILC3
0.00325941	-3.40219	0.011	0.075	1	ela3l	ILC3
0.00330951	0.954495	0.487	0.355	1	mibp2	ILC3
0.00337087	-1.01588	0.116	0.252	1	baz2ba	ILC3
0.00339814	-0.454081	0.656	0.748	1	rsl24d1	ILC3
0.00350513	-2.87156	0.011	0.075	1	slc25a36b	ILC3
0.00350855	0.317906	0.91	0.86	1	rpl15	ILC3
0.00355625	-2.59476	0.011	0.075	1	si:ch211-26b3.4	ILC3
0.00371372	-2.12331	0.011	0.075	1	pdik1l	ILC3
0.00392167	0.420901	0.862	0.785	1	rps6	ILC3
0.00393521	-1.42671	0.069	0.178	1	CABZ01074397.1	ILC3
0.00414808	-3.01208	0.016	0.084	1	hbp1	ILC3
0.00424109	-0.971927	0.138	0.28	1	ENSDARG00000076223	ILC3
0.0042578	-2.58825	0.016	0.084	1	ypel1	ILC3
0.00427082	-0.294301	0.439	0.607	1	sla2	ILC3
0.00432482	-0.833585	0.138	0.28	1	jarid2b	ILC3
0.0043762	1.02816	0.254	0.121	1	kcnq5a	ILC3
0.00449101	-0.945347	0.143	0.29	1	zgc:64051	ILC3
0.00460294	-2.27759	0.016	0.084	1	gpc6a	ILC3
0.0047235	-2.01265	0.016	0.084	1	sp100.3	ILC3
0.0049097	-1.86241	0.016	0.084	1	herc4	ILC3
0.00493738	-1.96841	0.021	0.093	1	si:dkeyp-121d4.3	ILC3
0.00495802	-0.844309	0.079	0.196	1	sema4ab	ILC3
0.00497322	-1.47279	0.016	0.084	1	si:ch211-141e20.2	ILC3
0.00515089	-0.977254	0.063	0.168	1	ENSDARG00000115805	ILC3
0.00517843	-1.98181	0.021	0.093	1	rbp4	ILC3
0.00518207	-1.93952	0.026	0.103	1	pfkpb	ILC3
0.0052751	-1.5223	0.053	0.15	1	fubp1	ILC3
0.00531166	-0.579944	0.725	0.832	1	cebpb	ILC3
0.00536614	-1.87051	0.021	0.093	1	cblc	ILC3
0.0053686	0.411931	0.831	0.729	1	rpl6	ILC3
0.00544426	-1.85141	0.032	0.112	1	hmgb1b	ILC3
0.00553488	-1.35063	0.048	0.14	1	ppp1r9ba	ILC3
0.0055979	0.281011	0.921	0.86	1	rpl19	ILC3
0.00565926	5.88738	0.069	0	1	illr1	ILC3
0.00568209	-3.54735	0.005	0.056	1	vhll	ILC3
0.00576011	-1.84507	0.021	0.093	1	grinaa	ILC3
0.00577635	-3.57369	0.005	0.056	1	si:dkey-28b4.8	ILC3
0.00577635	-3.32697	0.005	0.056	1	ptpn2b	ILC3
0.00589287	0.38516	0.862	0.813	1	slc25a5	ILC3
0.0059691	-3.38943	0.005	0.056	1	socs3b	ILC3
0.00605189	-1.16449	0.058	0.159	1	ppifb	ILC3
0.00606763	-3.22349	0.005	0.056	1	stx17	ILC3
0.00606763	-2.73214	0.005	0.056	1	tmem106a	ILC3
0.0061065	-0.468483	0.91	0.953	1	hsp90aa1.2	ILC3
0.00616763	-1.63552	0.005	0.056	1	fibpb	ILC3
0.00623542	-1.49852	0.032	0.112	1	opa1	ILC3
0.00630024	-1.41629	0.074	0.178	1	kdm7ab	ILC3
0.00661109	-1.19814	0.037	0.121	1	tnrc6a	ILC3
0.00673356	1.11722	0.333	0.206	1	ndufa4l	ILC3
0.00700851	-1.69467	0.063	0.159	1	epsti1	ILC3
0.00707841	-1.0396	0.212	0.355	1	xbp1	ILC3
0.00716544	-1.28345	0.085	0.196	1	hsph1	ILC3
0.00734385	-1.21919	0.095	0.206	1	stk10	ILC3
0.00762828	-7.26843	0	0.037	1	il22	ILC3
0.00762828	-4.92175	0	0.037	1	pwp1	ILC3
0.00762828	-5.79614	0	0.037	1	si:dkey-84h14.1	ILC3
0.00762828	-6.35498	0	0.037	1	optn	ILC3
0.00762828	-5.88968	0	0.037	1	zgc:136461	ILC3
0.00762828	-6.06535	0	0.037	1	nitr2a	ILC3
0.00762828	-6.15181	0	0.037	1	uprt	ILC3
0.00762828	-5.21727	0	0.037	1	surf4l	ILC3
0.00762828	-5.66129	0	0.037	1	lamc3	ILC3
0.00762828	-5.81186	0	0.037	1	ifngr2	ILC3
0.00762828	-5.3121	0	0.037	1	tbc1d8b	ILC3
0.00762828	-6.08302	0	0.037	1	kmt5c	ILC3
0.00762828	-5.8746	0	0.037	1	si:ch211-214b16.3	ILC3
0.00762828	-5.39353	0	0.037	1	zgc:165583	ILC3
0.00762828	-5.73431	0	0.037	1	suz12b	ILC3
0.00762828	-5.44556	0	0.037	1	CR925723.4	ILC3
0.00762828	-5.90821	0	0.037	1	si:dkey-222h21.10	ILC3
0.00762828	-5.93574	0	0.037	1	dtx4b	ILC3
0.00762828	-5.49549	0	0.037	1	gtf2f2a	ILC3
0.00762828	-5.73222	0	0.037	1	pla2g12a	ILC3
0.00762828	-5.14616	0	0.037	1	rpa2	ILC3
0.00762828	-5.79129	0	0.037	1	ica1	ILC3
0.00762828	-5.60514	0	0.037	1	si:ch1073-358c10.1	ILC3
0.00762828	-6.0665	0	0.037	1	ENSDARG00000075942	ILC3
0.00762828	-5.62492	0	0.037	1	ablim2	ILC3
0.00762828	-5.9292	0	0.037	1	unc119a	ILC3
0.00762828	-6.06561	0	0.037	1	zgc:171857	ILC3
0.00762828	-6.06785	0	0.037	1	jade2	ILC3
0.00762828	-5.67638	0	0.037	1	ddx10	ILC3
0.00762828	-5.38431	0	0.037	1	abcc10	ILC3
0.00762828	-6.11603	0	0.037	1	strn	ILC3
0.00762828	-5.75251	0	0.037	1	akt2l	ILC3
0.00762828	-5.45804	0	0.037	1	tgfbr1b	ILC3
0.00762828	-6.11486	0	0.037	1	rubcn	ILC3
0.00762828	-5.62228	0	0.037	1	tcf3b	ILC3
0.00762828	-6.15691	0	0.037	1	zgc:171686	ILC3
0.00762828	-5.0668	0	0.037	1	zgc:194989	ILC3
0.00762828	-6.39587	0	0.037	1	dnm1l	ILC3
0.00762828	-6.24976	0	0.037	1	api5	ILC3
0.00762828	-5.16819	0	0.037	1	ENSDARG00000110991	ILC3
0.00773581	-0.422409	0.714	0.813	1	btf3	ILC3
0.00783195	0.454107	0.942	0.907	1	hsp70.2	ILC3
0.00784042	-1.81241	0.058	0.15	1	relb	ILC3
0.00796288	6.15913	0.063	0	1	apoa2	ILC3
0.00796288	6.25873	0.063	0	1	lgals9l1	ILC3
0.00799059	2.42333	0.116	0.028	1	mep1b	ILC3
0.0080071	-0.836455	0.079	0.187	1	si:dkey-9k7.3	ILC3
0.00846415	-1.20456	0.085	0.187	1	ENSDARG00000101034	ILC3
0.00859074	-2.34066	0.011	0.065	1	nrip1b	ILC3
0.0086674	-0.981726	0.122	0.243	1	ptk2ba	ILC3
0.0087115	-2.4753	0.011	0.065	1	katnb1	ILC3
0.00883378	-2.50854	0.011	0.065	1	pdcd10b	ILC3
0.00898479	-0.890613	0.153	0.28	1	taok3a	ILC3
0.00901636	1.93226	0.116	0.028	1	ctsl.1	ILC3
0.00908294	-1.7784	0.011	0.065	1	bloc1s6	ILC3
0.00933835	-1.54499	0.011	0.065	1	rnf2	ILC3
0.0101156	3.6311	0.079	0.009	1	fam120c	ILC3
0.0101352	0.312665	0.921	0.85	1	uba52	ILC3
0.0102919	-0.527842	0.429	0.598	1	il2rb	ILC3
0.0102968	-0.870475	0.09	0.196	1	itga3a	ILC3
0.0104155	-0.986299	0.159	0.29	1	inpp4ab	ILC3
0.0104372	-1.07952	0.074	0.178	1	ip6k2b	ILC3
0.0104622	-1.21275	0.106	0.215	1	cdkn1bb	ILC3
0.0106051	-2.14093	0.032	0.103	1	dhx36	ILC3
0.0107345	-2.19879	0.026	0.093	1	mob3c	ILC3
0.0107391	1.22564	0.217	0.103	1	atp5pb	ILC3
0.0108007	-1.70603	0.016	0.075	1	txlna	ILC3
0.0108363	-2.25955	0.021	0.084	1	hexim1	ILC3
0.0109506	0.847038	0.556	0.523	1	cfl1	ILC3
0.0109585	-1.10862	0.106	0.215	1	arhgap15	ILC3
0.0110217	-1.67461	0.037	0.112	1	cbx7a	ILC3
0.0110831	-2.14954	0.026	0.093	1	snn	ILC3
0.0111374	-1.16894	0.085	0.187	1	arhgap45a	ILC3
0.0111513	-1.73224	0.032	0.103	1	rest	ILC3
0.0112635	-1.84973	0.032	0.103	1	rsrc2	ILC3
0.0112667	0.998788	0.365	0.252	1	ENSDARG00000031435	ILC3
0.0114417	-1.91169	0.026	0.093	1	trim2a	ILC3
0.0116012	-1.87586	0.021	0.084	1	cicb	ILC3
0.0118397	-1.27704	0.032	0.103	1	bcl2l11	ILC3
0.0118667	-1.90889	0.021	0.084	1	ftr67	ILC3
0.0118674	-0.865728	0.069	0.168	1	cct4	ILC3
0.0119158	-0.49174	0.09	0.196	1	ptgir	ILC3
0.0119175	-1.57503	0.016	0.075	1	si:dkey-263j23.1	ILC3
0.0119484	-0.657629	0.101	0.215	1	si:dkey-171c9.3	ILC3
0.0120014	-2.2637	0.021	0.084	1	sept9a	ILC3
0.0120027	-1.65386	0.037	0.112	1	itgb7	ILC3
0.0125058	-0.569067	0.561	0.766	1	ccnd2a	ILC3
0.0125555	2.30426	0.122	0.037	1	si:ch73-208g10.1	ILC3
0.0125695	0.264662	0.915	0.897	1	rps2	ILC3
0.0126245	-1.03737	0.021	0.084	1	ubald2	ILC3
0.0126901	-1.52948	0.032	0.103	1	tardbp	ILC3
0.0127126	-1.54781	0.026	0.093	1	mbd1b	ILC3
0.0128385	-1.37799	0.021	0.084	1	dnmt3ab	ILC3
0.012872	-0.814009	0.127	0.243	1	kansl1b	ILC3
0.0129291	-1.17723	0.069	0.159	1	paip2b	ILC3
0.0129862	-0.671386	0.069	0.168	1	chmp1b	ILC3
0.0130996	-0.584618	0.101	0.215	1	rps6ka1	ILC3
0.0133967	-0.860429	0.111	0.224	1	h3f3b.1	ILC3
0.0135537	0.267908	0.958	0.916	1	eef1a1l1	ILC3
0.0135563	-0.567904	0.037	0.112	1	bcl3	ILC3
0.0136369	1.02092	0.312	0.187	1	aldob	ILC3
0.0139391	-0.902563	0.037	0.112	1	rab35b	ILC3
0.013969	-1.10629	0.042	0.121	1	ywhaqb	ILC3
0.0141785	-0.515626	0.492	0.664	1	mt-nd3	ILC3
0.0143943	-1.37193	0.106	0.206	1	dido1	ILC3
0.0145379	1.68905	0.18	0.084	1	myo1g	ILC3
0.0145983	-0.835667	0.037	0.112	1	acin1b	ILC3
0.0147311	0.261173	0.873	0.86	1	nme2b.1	ILC3
0.0147774	-3.52589	0.005	0.047	1	senp2	ILC3
0.0147774	-3.19762	0.005	0.047	1	sp3a	ILC3
0.0147774	-3.87563	0.005	0.047	1	mrtfba	ILC3
0.0147774	-3.5621	0.005	0.047	1	bada	ILC3
0.0148213	0.418415	0.677	0.589	1	tagapa	ILC3
0.0149544	-0.881666	0.153	0.271	1	rsl1d1	ILC3
0.0149806	-0.781867	0.476	0.607	1	pdcd4b	ILC3
0.0150158	-3.37634	0.005	0.047	1	fbxo33	ILC3
0.0150158	-3.31663	0.005	0.047	1	kif1b	ILC3
0.0152575	-3.12129	0.005	0.047	1	znf1107	ILC3
0.0152575	-3.6894	0.005	0.047	1	foxj2	ILC3
0.0152575	-3.59548	0.005	0.047	1	rev3l	ILC3
0.0152575	-3.29566	0.005	0.047	1	ENSDARG00000075748	ILC3
0.0152575	-3.22427	0.005	0.047	1	zgc:174877	ILC3
0.0155027	-2.95199	0.005	0.047	1	nitr7b	ILC3
0.0155027	-2.90298	0.005	0.047	1	alox12	ILC3
0.0155027	-3.28891	0.005	0.047	1	vps37a	ILC3
0.0155027	-2.7228	0.005	0.047	1	scyl1	ILC3
0.0155027	-3.54014	0.005	0.047	1	brf1a	ILC3
0.0155027	-2.76112	0.005	0.047	1	si:dkey-286j15.1	ILC3
0.0155027	-2.82803	0.005	0.047	1	pus7	ILC3
0.0155096	-0.817026	0.079	0.178	1	caprin1b	ILC3
0.015557	-0.790225	0.074	0.168	1	brd4	ILC3
0.0157513	-2.48844	0.005	0.047	1	rras2	ILC3
0.0157513	-2.81679	0.005	0.047	1	kat6a	ILC3
0.0157513	-2.99611	0.005	0.047	1	hdac9b	ILC3
0.0157513	-2.55143	0.005	0.047	1	ENSDARG00000043842	ILC3
0.0157513	-2.392	0.005	0.047	1	apoa4a	ILC3
0.0157513	-2.71022	0.005	0.047	1	ccdc130	ILC3
0.0157878	5.64583	0.053	0	1	vps35	ILC3
0.0157878	5.80595	0.053	0	1	isg20	ILC3
0.0159443	-0.84356	0.101	0.206	1	ENSDARG00000045199	ILC3
0.0160034	-2.04123	0.005	0.047	1	larp4ab	ILC3
0.0160034	-2.457	0.005	0.047	1	invs	ILC3
0.0160034	-2.31714	0.005	0.047	1	taok2b	ILC3
0.0160225	1.76077	0.122	0.037	1	CABZ01074307.1	ILC3
0.0163071	-0.431156	0.228	0.374	1	si:ch211-196f2.6	ILC3
0.0164639	0.762642	0.497	0.411	1	si:dkey-33i11.9	ILC3
0.0165174	-0.548691	0.079	0.178	1	rbm39a	ILC3
0.0168687	-1.78505	0.058	0.14	1	il6st	ILC3
0.0170357	-1.51998	0.053	0.131	1	wipf1a	ILC3
0.0170533	-1.06409	0.095	0.196	1	skap2	ILC3
0.0170849	-0.786785	0.106	0.215	1	kmt2bb	ILC3
0.0172312	0.285144	0.884	0.869	1	rps23	ILC3
0.0174049	-1.36995	0.058	0.14	1	si:dkey-42i9.4	ILC3
0.0174429	-0.716432	0.101	0.206	1	CU019662.1	ILC3
0.0176481	1.35883	0.196	0.093	1	uqcrb	ILC3
0.0176541	0.277547	0.942	0.935	1	pfn1	ILC3
0.0183535	-0.725582	0.101	0.206	1	svila	ILC3
0.0183694	0.264203	0.91	0.888	1	rps12	ILC3
0.0187965	-0.97309	0.09	0.187	1	fam49ba	ILC3
0.0188893	0.308016	0.926	0.907	1	FP236331.1	ILC3
0.0195664	-0.289687	0.333	0.477	1	ccni	ILC3
0.0196881	-2.90584	0.011	0.056	1	leo1	ILC3
0.019834	0.272184	0.91	0.86	1	rpl18	ILC3
0.0198539	-0.915091	0.058	0.14	1	plekho2	ILC3
0.0198694	3.58312	0.069	0.009	1	calcoco2	ILC3
0.019993	-0.693481	0.069	0.159	1	tax1bp1b	ILC3
0.0199976	0.263994	0.894	0.86	1	rps13	ILC3
0.0201373	-0.643072	0.069	0.159	1	tob1a	ILC3
0.020238	-1.19277	0.074	0.159	1	gpr184	ILC3
0.0204959	-2.58335	0.011	0.056	1	phf21ab	ILC3
0.0205683	-0.585239	0.095	0.196	1	fmnl1a	ILC3
0.0207715	-2.47623	0.011	0.056	1	srp54	ILC3
0.0208694	-2.2399	0.032	0.093	1	gng2	ILC3
0.0210503	-2.26797	0.011	0.056	1	ptenb	ILC3
0.0210503	-1.96385	0.011	0.056	1	celf3a	ILC3
0.0210503	-2.0737	0.011	0.056	1	si:ch211-59o9.10	ILC3
0.0210698	-3.77501	0.032	0.093	1	prss1	ILC3
0.0211272	-5.19624	0	0.028	1	si:dkey-183c2.4	ILC3
0.0211272	-6.26801	0	0.028	1	si:ch211-240l19.5	ILC3
0.0211272	-5.55597	0	0.028	1	rpap3	ILC3
0.0211272	-5.35077	0	0.028	1	tmem208	ILC3
0.0211272	-5.01152	0	0.028	1	ponzr6	ILC3
0.0211272	-5.1632	0	0.028	1	casp23	ILC3
0.0211272	-5.51124	0	0.028	1	shrprbck1r	ILC3
0.0211272	-5.25696	0	0.028	1	gtf2a2	ILC3
0.0211272	-5.42766	0	0.028	1	ascc2	ILC3
0.0211272	-6.33027	0	0.028	1	bco2a	ILC3
0.0211272	-5.0058	0	0.028	1	znhit3	ILC3
0.0211272	-5.35773	0	0.028	1	ENSDARG00000035570	ILC3
0.0211272	-5.19966	0	0.028	1	trmt2a	ILC3
0.0211272	-5.46941	0	0.028	1	ENSDARG00000099908	ILC3
0.0211272	-5.53731	0	0.028	1	ndor1	ILC3
0.0211272	-5.53967	0	0.028	1	ENSDARG00000079639	ILC3
0.0211272	-5.14647	0	0.028	1	cbx4	ILC3
0.0211272	-4.95142	0	0.028	1	sp100.2	ILC3
0.0211272	-5.80875	0	0.028	1	mhc1zja	ILC3
0.0211272	-5.17304	0	0.028	1	sgsm3	ILC3
0.0211272	-5.24323	0	0.028	1	si:ch211-241f5.3	ILC3
0.0211272	-5.51664	0	0.028	1	zgc:113102.1	ILC3
0.0211272	-4.93023	0	0.028	1	mmd	ILC3
0.0211272	-5.46328	0	0.028	1	cxcr4a	ILC3
0.0211272	-6.10627	0	0.028	1	znf644b	ILC3
0.0211272	-5.5353	0	0.028	1	trnt1	ILC3
0.0211272	-5.07349	0	0.028	1	phlpp1	ILC3
0.0211272	-5.67177	0	0.028	1	ENSDARG00000011723	ILC3
0.0211272	-4.80237	0	0.028	1	zgc:110269	ILC3
0.0211272	-5.30669	0	0.028	1	cep97	ILC3
0.0211272	-5.83994	0	0.028	1	tenm3	ILC3
0.0211272	-5.42533	0	0.028	1	si:dkey-192k22.2	ILC3
0.0211272	-5.47681	0	0.028	1	arl6	ILC3
0.0211272	-5.29913	0	0.028	1	alg11	ILC3
0.0211272	-5.26607	0	0.028	1	srd5a2a	ILC3
0.0211272	-5.58854	0	0.028	1	lpar2b	ILC3
0.0211272	-5.85958	0	0.028	1	tsc2	ILC3
0.0211272	-5.6581	0	0.028	1	ugt1a1	ILC3
0.0211272	-6.31136	0	0.028	1	sec63	ILC3
0.0211272	-5.03273	0	0.028	1	smek1	ILC3
0.0211272	-5.61833	0	0.028	1	si:ch211-59d15.9	ILC3
0.0211272	-6.08819	0	0.028	1	serac1	ILC3
0.0211272	-5.17734	0	0.028	1	stx7l	ILC3
0.0211272	-5.06711	0	0.028	1	zdhhc14	ILC3
0.0211272	-5.84029	0	0.028	1	tsta3	ILC3
0.0211272	-5.64613	0	0.028	1	hadhaa	ILC3
0.0211272	-5.69432	0	0.028	1	b3galt4	ILC3
0.0211272	-6.10919	0	0.028	1	ela2	ILC3
0.0211272	-5.25208	0	0.028	1	wrap73	ILC3
0.0211272	-5.30986	0	0.028	1	abcd1	ILC3
0.0211272	-5.29867	0	0.028	1	edaradd	ILC3
0.0211272	-4.81403	0	0.028	1	jmjd7	ILC3
0.0211272	-6.09775	0	0.028	1	iars2	ILC3
0.0211272	-4.94167	0	0.028	1	bnip4	ILC3
0.0211272	-5.06387	0	0.028	1	CABZ01062996.1	ILC3
0.0211272	-5.08962	0	0.028	1	LO018430.2	ILC3
0.0211272	-5.29751	0	0.028	1	fcf1	ILC3
0.0211272	-5.96386	0	0.028	1	aup1	ILC3
0.0211272	-5.72925	0	0.028	1	si:ch211-114c17.1	ILC3
0.0211272	-5.14906	0	0.028	1	chp1	ILC3
0.0211272	-5.24863	0	0.028	1	wbp1la	ILC3
0.0211272	-6.03028	0	0.028	1	si:ch211-198a12.6	ILC3
0.0211272	-5.70583	0	0.028	1	rab11a	ILC3
0.0211272	-4.88837	0	0.028	1	smad3b	ILC3
0.0211272	-4.97415	0	0.028	1	wash1	ILC3
0.0211272	-5.40731	0	0.028	1	nudt21	ILC3
0.0211272	-4.77994	0	0.028	1	capn5a	ILC3
0.0211272	-5.32916	0	0.028	1	ubald1a	ILC3
0.0211272	-5.97004	0	0.028	1	cep131	ILC3
0.0211272	-5.26849	0	0.028	1	bet1	ILC3
0.0211272	-5.82754	0	0.028	1	fbxl2	ILC3
0.0211272	-5.45768	0	0.028	1	ENSDARG00000075606	ILC3
0.0211272	-4.85255	0	0.028	1	ENSDARG00000042379	ILC3
0.0211272	-5.06554	0	0.028	1	si:dkey-182i3.8	ILC3
0.0211272	-5.21066	0	0.028	1	cldn15lb	ILC3
0.0211272	-5.40862	0	0.028	1	zgc:112994	ILC3
0.0211272	-5.95897	0	0.028	1	fpgs	ILC3
0.0211272	-4.93815	0	0.028	1	ENSDARG00000045127	ILC3
0.0211272	-5.32587	0	0.028	1	dnlz	ILC3
0.0211272	-5.36653	0	0.028	1	sc5d	ILC3
0.0211272	-6.16	0	0.028	1	sycn.2	ILC3
0.0211272	-5.39564	0	0.028	1	mntb	ILC3
0.0211272	-5.62906	0	0.028	1	ppp1r26	ILC3
0.0211272	-5.25162	0	0.028	1	prdm2b	ILC3
0.0211272	-5.48016	0	0.028	1	zgc:158258	ILC3
0.0211272	-5.55291	0	0.028	1	pdrg1	ILC3
[truncated: 2,245 more rows]
