# Supplementary material for: Estrogen impacts NOD2-dependent regulation of intestinal homeostasis
Source: PLoS Biol. 2026 Jun 9;24(6):e3003766. doi: 10.1371/journal.pbio.3003766 (PMC13271492; doi:10.1371/journal.pbio.3003766)
Supplement: S5 Data — (XLSX) [file pbio.3003766.s013.xlsx]

## Sheet: Fig 2K- Lcp1+ cells
Gut #	Genotype	Fold number	Fold length #1 (um)	Fold length #2 (um)	Avg Fold Length (um)	LCP-1 positive cells per villus	LCP-1 positive cells per um		Gut #	Genotype	Fold number	Fold length #1 (um)	Fold length #2 (um)	Avg Fold Length (um)	LCP-1 positive cells per villus	LCP-1 positive cells per um
1	WT	1	450.34	457.48	453.91	22	0.0484678		1	nod2-/-	1	765.84	764.52	765.18	40	0.0522753
1	WT	2	653.97	676.98	665.475	11	0.0165295		1	nod2-/-	1	640.79	652.91	646.85	52	0.0803896
1	WT	3	790.3	812.44	801.37	23	0.0287008		1	nod2-/-	2	547.62	541.36	544.49	36	0.0661169
1	WT	1	1008.71	1025.1	1016.9	34	0.0334348		1	nod2-/-	1	563.75	550.16	556.955	26	0.0466824
1	WT	2	875.67	899.92	887.795	30	0.0337916		1	nod2-/-	2	823.41	845.4	834.405	57	0.0683122
1	WT	1	481.55	507.91	494.73	20	0.0404261		1	nod2-/-	1	525.81	538.15	531.98	68	0.127824
1	WT	2	876.9	869.24	873.07	46	0.0526876		1	nod2-/-	2	721.2	726.21	723.705	28	0.0386898
1	WT	3	890.44	871.5	880.97	27	0.030648		1	nod2-/-	1	489.71	480.18	484.945	18	0.0371176
1	WT	1	919.13	930.45	924.79	65	0.0702862		1	nod2-/-	2	757.54	750.09	753.815	15	0.0198988
1	WT	1	934.84	946.87	940.855	43	0.0457031		1	nod2-/-	1	498.1	476.08	487.09	26	0.0533782
1	WT	2	556.78	528.76	542.77	17	0.0313208		1	nod2-/-	2	759.95	780.25	770.1	40	0.0519413
1	WT	3	954.15	947.7	950.925	18	0.0189289		1	nod2-/-	3	776.8	794.6	785.7	45	0.0572738
1	WT	4	938.2	921.65	929.925	19	0.0204318		1	nod2-/-	1	500.1	490.08	495.09	32	0.0646347
1	WT	1	660.42	695.31	677.865	10	0.0147522		1	nod2-/-	2	779.95	765.25	772.6	53	0.0685995
1	WT	2	800.77	811.77	806.27	31	0.0384487		1	nod2-/-	3	790.8	7576	4183.4	57	0.0136253
1	WT	3	655.28	660.35	657.815	28	0.0425652		1	nod2-/-	1	632.67	612.18	622.425	30	0.0481986
1	WT	1	456.74	472.43	464.585	18	0.0387443		1	nod2-/-	2	814.19	810.43	812.31	18	0.022159
1	WT	2	1015.19	1050.8	1032.99	41	0.0396904		1	nod2-/-	1	745.73	780.65	763.19	105	0.13758
1	WT	3	897.74	899.26	898.5	42	0.0467446		1	nod2-/-	1	450.29	440.84	445.565	40	0.0897737
1	WT	1	797.82	833.8	815.81	27	0.0330959		1	nod2-/-	2	645.37	632.2	638.785	43	0.0673153
1	WT	2	697.09	740.34	718.715	30	0.0417412		1	nod2-/-	1	627.64	627.91	627.775	23	0.0366373
1	WT	1	1060.71	1054.31	1057.51	29	0.0274229		1	nod2-/-	2	489.65	481.31	485.48	30	0.0617945
1	WT	1	530.2	538.25	534.225	15	0.0280781		1	nod2-/-	1	764.37	815.11	789.74	39	0.0493833
1	WT	2	757.33	716.6	736.965	22	0.0298522		1	nod2-/-	2	438.89	467.11	453	25	0.0551876
1	WT	3	576.2	562.64	569.42	7	0.0122932		1	nod2-/-	3	641.72	620.75	631.235	23	0.0364365
1	WT	1	819.17	806.19	812.68	26	0.0319929		1	nod2-/-	1	844.25	799.78	822.015	54	0.0656922
1	WT	2	636.79	644.87	640.83	33	0.0514957		1	nod2-/-	2	157.99	185.39	171.69	14	0.0815423
1	WT	1	798.81	757.23	778.02	28	0.0359888		1	nod2-/-	3	699.31	683.3	691.305	35	0.0506289
1	WT	2	776	735.85	755.925	21	0.0277805		1	nod2-/-	1	837.64	872.58	855.11	75	0.087708
1	WT	1	658.5	620.39	639.445	35	0.054735		1	nod2-/-	1	692.97	661.41	677.19	66	0.0974616
1	WT	2	748.51	731.34	739.925	27	0.0364902		1	nod2-/-	1	675.88	763.24	719.56	88	0.122297
1	WT	1	834.6	836.06	835.33	26	0.0311254		1	nod2-/-	2	528.67	528.72	528.695	42	0.0794409
1	WT	2	1044.49	931.93	988.21	25	0.0252983						Averages	752.23	41.9688	0.0636249
1	WT	3	535.75	511.47	523.61	16	0.0305571
1	WT	1	843.93	870.02	856.975	29	0.03384
1	WT	2	1004.86	961.68	983.27	39	0.0396636		2	nod2-/-	1	655.77	669.63	662.7	21	0.0316885
				Averages	774.677	27.2222	0.0351043		2	nod2-/-	2	548	640.49	594.245	31	0.052167
									2	nod2-/-	1	670.32	647.02	658.67	27	0.0409917
									2	nod2-/-	2	724.04	749.69	736.865	39	0.0529269
2	WT	1	368.78	373.36	371.07	17	0.0458135		2	nod2-/-	1	604.25	581.73	592.99	37	0.0623957
2	WT	2	659.88	641.91	650.895	25	0.0384087		2	nod2-/-	2	434.01	461.93	447.97	27	0.0602719
2	WT	3	769.24	788.43	778.835	21	0.0269633		2	nod2-/-	1	482.25	476.82	479.535	25	0.0521338
2	WT	1	845.54	864.88	855.21	30	0.0350791		2	nod2-/-	2	583.21	590.43	586.82	54	0.0920214
2	WT	2	590.02	581.85	585.935	20	0.0341335		2	nod2-/-	1	544.73	556.16	550.445	34	0.0617682
2	WT	3	644.74	641.97	643.355	21	0.0326414		2	nod2-/-	2	607.25	603.33	605.29	37	0.0611277
2	WT	1	959.95	954.67	957.31	36	0.0376054		2	nod2-/-	1	495.13	488.34	491.735	21	0.0427059
2	WT	2	1066.65	1066.35	1066.5	18	0.0168776		2	nod2-/-	2	551.34	590.77	571.055	28	0.0490321
2	WT	1	994.74	980.91	987.825	33	0.0334067		2	nod2-/-	1	655.11	543.38	599.245	42	0.0700882
2	WT	2	606.84	610.9	608.87	21	0.0344901		2	nod2-/-	2	406	424.42	415.21	16	0.0385347
2	WT	1	859.71	870.03	864.87	25	0.0289061		2	nod2-/-	1	301.24	298.2	299.72	13	0.0433738
2	WT	2	883.57	887.56	885.565	30	0.0338767						Averages	552.833	30.1333	0.0540818
2	WT	3	792.95	776.99	784.97	28	0.0356702
2	WT	1	964.75	975.39	970.07	44	0.0453576
2	WT	2	904.07	928.03	916.05	13	0.0141914		3	nod2-/-	2	574.54	557.73	566.135	25	0.0441591
2	WT	1	1010.19	1007.23	1008.71	37	0.0366805		3	nod2-/-	3	598.67	579.79	589.23	28	0.0475196
2	WT	1	950.25	965.58	957.915	33	0.0344498		3	nod2-/-	1	435	435.65	435.325	29	0.0666169
2	WT	1	753.12	769.82	761.47	29	0.0380842		3	nod2-/-	2	457.64	469.07	463.355	12	0.0258981
2	WT	1	996.17	1167.03	1081.6	33	0.0305104		3	nod2-/-	1	611	521.1	566.05	42	0.0741984
2	WT	2	814.65	815.17	814.91	15	0.0184069		3	nod2-/-	1	697.12	678.19	687.655	41	0.0596229
2	WT	1	939.45	968.04	953.745	40	0.0419399		3	nod2-/-	2	680.03	629.66	654.845	35	0.0534478
2	WT	2	829.24	832.29	830.765	28	0.0337039		3	nod2-/-	1	715.12	655.44	685.28	43	0.0627481
2	WT	1	755.27	746.56	750.915	24	0.031961		3	nod2-/-	1	763.11	742.13	752.62	47	0.0624485
2	WT	2	864.14	860.61	862.375	34	0.039426		3	nod2-/-	2	519.54	590.23	554.885	17	0.030637
2	WT	3	667.2	650.99	659.095	19	0.0288274		3	nod2-/-	1	840.4	807.6	824	50	0.0606796
2	WT	1	806.25	817.99	812.12	30	0.0369404		3	nod2-/-	2	369.1	337.37	353.235	12	0.0339717
				Averages	823.883	27.0769	0.0332443		3	nod2-/-	1	632.84	590.79	611.815	32	0.0523034
									3	nod2-/-	2	359.97	351.11	355.54	12	0.0337515
									3	nod2-/-	3	708.71	641.76	675.235	38	0.0562767
3	WT	2	412.84	410.48	411.66	13	0.0315795		3	nod2-/-	4	399.67	385.43	392.55	17	0.0433066
3	WT	3	899.32	881.92	890.62	35	0.0392985		3	nod2-/-	1	917.32	821.74	869.53	52	0.0598024
3	WT	4	943.81	951.2	947.505	17	0.0179419		3	nod2-/-	2	787.21	805.11	796.16	41	0.0514972
3	WT	1	775.46	800.04	787.75	31	0.0393526		3	nod2-/-	1	692.4	712.47	702.435	42	0.059792
3	WT	2	1027.83	1035.99	1031.91	44	0.0426394		3	nod2-/-	1	712.13	696.12	704.125	48	0.0681697
3	WT	3	501.38	511.94	506.66	17	0.0335531		3	nod2-/-	2	530.28	522.45	526.365	36	0.0683936
3	WT	1	851.53	845.22	848.375	25	0.0294681		3	nod2-/-	1	550.23	541.32	545.775	40	0.0732903
3	WT	2	814.47	817.7	816.085	20	0.0245073		3	nod2-/-	1	552.37	555.24	553.805	37	0.0668105
3	WT	3	450.91	481.8	466.355	10	0.0214429						Averages	582.34	32.2598	0.0543757
3	WT	1	1001.38	1003.78	1002.58	35	0.0349099
3	WT	2	522.04	503.62	512.83	12	0.0233996
3	WT	3	682.38	681.31	681.845	29	0.0425317		4	nod2-/-	1	396.91	388.69	392.8	24	0.0610998
3	WT	1	1048.01	1046.35	1047.18	28	0.0267385		4	nod2-/-	2	945.83	878.92	912.375	65	0.0712426
3	WT	2	787	815.56	801.28	16	0.0199681		4	nod2-/-	1	396.86	399.75	398.305	30	0.0753192
3	WT	3	1007.81	1009.42	1008.62	19	0.0188377		4	nod2-/-	2	725.55	656.65	691.1	43	0.0622196
3	WT	1	691.77	656.64	674.205	28	0.0415304		4	nod2-/-	1	667.63	623.84	645.735	38	0.0588477
3	WT	2	785.35	772.51	778.93	40	0.0513525		4	nod2-/-	2	980	925.96	952.98	37	0.0388256
3	WT	1	994.27	1002.4	998.335	36	0.03606		4	nod2-/-	1	763.24	691.92	727.58	33	0.0453558
3	WT	2	910.09	917.01	913.55	25	0.0273658		4	nod2-/-	1	420.65	452.31	436.48	37	0.0847691
3	WT	1	480.08	499.58	489.83	14	0.0285813		4	nod2-/-	2	658.6	638.42	648.51	67	0.103314
3	WT	2	925.52	926.06	925.79	24	0.0259238		4	nod2-/-	1	670.54	625.47	648.005	62	0.0956783
3	WT	3	941.9	953.12	947.51	32	0.0337727		4	nod2-/-	1	584.32	595.54	589.93	73	0.123743
3	WT	4	816.67	833.97	825.32	14	0.0169631		4	nod2-/-	1	529.56	569.1	549.33	54	0.0983016
3	WT	1	889.9	895.6	892.75	31	0.0347242		4	nod2-/-	1	518.21	520.37	519.29	49	0.0943596
3	WT	2	671.41	664.07	667.74	28	0.0419325		4	nod2-/-	2	526.17	537.09	531.63	15	0.0282151
3	WT	3	1065.03	1055.54	1060.28	26	0.0245217		4	nod2-/-	1	483.02	482.34	482.68	38	0.0787271
3	WT	4	889.97	923.32	906.645	37	0.0408098		4	nod2-/-	2	827.65	814.23	820.94	53	0.0645601
				Averages	808.968	25.4074	0.0314706		4	nod2-/-	1	758.23	715.72	736.975	34	0.0461345
													Averages	628.509	44.2353	0.0723949
4	WT	1	612.65	610.71	611.68	13	0.0212529
4	WT	2	616.68	618.32	617.5	8	0.0129555		5	nod2-/-	2	582.29	550.8	566.545	29	0.0511875
4	WT	3	651.7	654.12	652.91	4	0.00612642		5	nod2-/-	1	596.54	595.23	595.885	39	0.0654489
4	WT	1	416.23	444.41	430.32	5	0.0116193		5	nod2-/-	1	811.66	748.27	779.965	76	0.0974403
4	WT	2	657.15	666.14	661.645	14	0.0211594		5	nod2-/-	1	905.04	890.46	897.75	50	0.0556948
4	WT	3	591.27	590.77	591.02	12	0.0203039		5	nod2-/-	2	845.91	828.45	837.18	47	0.0561409
4	WT	1	615.58	602.11	608.845	20	0.0328491		5	nod2-/-	1	726.47	707.59	717.03	46	0.0641535
4	WT	2	761.45	768.63	765.04	24	0.0313709		5	nod2-/-	1	754.54	681.54	718.04	51	0.0710267
4	WT	3	796.19	782.36	789.275	15	0.0190048		5	nod2-/-	1	699.82	680.4	690.11	38	0.0550637
4	WT	1	977.68	1017.45	997.565	61	0.0611489		5	nod2-/-	2	791.98	749.58	770.78	45	0.0583824
4	WT	1	786.87	798.34	792.605	29	0.0365882		5	nod2-/-	1	756.72	736.33	746.525	44	0.0589398
4	WT	1	642.15	653.19	647.67	27	0.0416879		5	nod2-/-	1	854.14	788.27	821.205	45	0.0547975
4	WT	2	859.19	825.4	842.295	47	0.0557999		5	nod2-/-	2	569.41	565.6	567.505	34	0.0599114
4	WT	3	785.63	778.22	781.925	27	0.0345302		5	nod2-/-	1	762.13	702.48	732.305	43	0.0587187
4	WT	1	830.13	829.4	829.765	28	0.0337445		5	nod2-/-	2	953.14	890.34	921.74	54	0.0585849
4	WT	2	639.62	652.79	646.205	30	0.0464249		5	nod2-/-	1	790.03	766.59	778.31	80	0.102787
4	WT	1	874.74	878.22	876.48	34	0.0387915		5	nod2-/-	2	754.47	664.38	709.425	56	0.0789372
4	WT	1	992.04	995.01	993.525	49	0.0493193		5	nod2-/-	1	574	524	549	35	0.0637523
4	WT	2	782.71	798.31	790.51	24	0.0303601		5	nod2-/-	2	386.77	418.15	402.46	46	0.114297
4	WT	1	749.01	752.34	750.675	44	0.0586139		5	nod2-/-	1	869.7	842.28	855.99	47	0.0549072
4	WT	1	473.72	467.29	470.505	22	0.0467583		5	nod2-/-	2	845.14	782.34	813.74	37	0.0454691
4	WT	2	711.96	740.92	726.44	35	0.0481802						Averages	723.574	47.1	0.066282
4	WT	1	704.19	734.49	719.34	46	0.0639475
4	WT	2	975.19	991.44	983.315	52	0.0528823
4	WT	1	707.9	746.9	727.4	23	0.0316195
4	WT	2	768.18	797.1	782.64	49	0.0626086
4	WT	1	535.08	580.18	557.63	37	0.0663522
4	WT	2	644	691.85	667.925	31	0.0464124
4	WT	1	905.47	932.38	918.925	45	0.0489703
4	WT	2	559.71	578.9	569.305	19	0.033374
				Averages	726.696	29.1333	0.0388252
5	WT	1	499.71	530.19	514.95	11	0.0213613
5	WT	2	920.1	922.75	921.425	37	0.0401552
5	WT	3	638.47	651.27	644.87	21	0.0325647
5	WT	1	429.12	464.4	446.76	13	0.0290984
5	WT	2	631.2	655.68	643.44	10	0.0155415
5	WT	3	528.1	526.78	527.44	13	0.0246474
5	WT	1	573.29	579.45	576.37	12	0.02082
5	WT	2	600.12	619.81	609.965	8	0.0131155
5	WT	3	551.21	554.53	552.87	18	0.0325574
5	WT	1	664.15	693.13	678.64	31	0.0456796
5	WT	2	719.1	732.23	725.665	24	0.0330731
5	WT	1	708.24	735.34	721.79	43	0.0595741
5	WT	2	590.26	587.98	589.12	27	0.0458311
5	WT	3	732.31	730.37	731.34	17	0.023245
5	WT	1	669.61	685.55	677.58	30	0.0442752
5	WT	2	826.02	838.91	832.465	28	0.033635
5	WT	1	505.4	500.08	502.74	31	0.0616621
5	WT	2	607.18	617.03	612.105	21	0.0343078
5	WT	3	530.48	534.18	532.33	15	0.028178
5	WT	1	949.67	976.63	963.15	34	0.0353008
5	WT	2	840.53	852.34	846.435	33	0.038987
5	WT	1	952.2	988.8	970.5	53	0.054611
5	WT	2	1011.14	1012.43	1011.78	55	0.0543594
5	WT	1	860.59	879.34	869.965	45	0.0517262
5	WT	2	795.77	814.96	805.365	32	0.0397335
5	WT	1	853	831.99	842.495	27	0.0320477
5	WT	1	679.98	679.3	679.64	30	0.044141
5	WT	2	423.29	427.86	425.575	13	0.0305469
5	WT	1	503.34	516.61	509.975	30	0.0588264
5	WT	2	789.22	792.23	790.725	29	0.0366752
				Averages	691.916	26.3667	0.0372093

## Sheet: Fig 2L-Lcp1+ cells distribution
Gut #	Genotype	Fold number	LCP-1 positive cells per villus	Number of Stromal LCP-1 positive cells base	Number of Basal LCP-1 positive cells base	Number of Length LCP-1 positive cells	Number of Tip LCP-1 positive cells	% Stromal LCP-1	% Basal LCP-1	% Length LCP-1	% Tip LCP-1		Gut #	Genotype	Fold number	LCP-1 positive cells per villus	Number of Stromal LCP-1 positive cells base	Number of Basal LCP-1 positive cells base	Number of Length LCP-1 positive cells	Number of Tip LCP-1 positive cells	% Stromal LCP-1	% Basal LCP-1	% Length LCP-1	% Tip LCP-1
1	WT	1	19	3	8	8	0	15.7895	42.1053	42.1053	0		1	nod2-/-	1	50	19	10	17	4	38	20	34	8
1	WT	2	25	6	7	12	0	24	28	48	0		1	nod2-/-	1	56	16	10	25	5	28.5714	17.8571	44.6429	8.92857
1	WT	3	19	8	5	6	0	42.1053	26.3158	31.5789	0		1	nod2-/-	2	61	20	21	16	4	32.7869	34.4262	26.2295	6.55738
1	WT	1	34	5	8	17	4	14.7059	23.5294	50	11.7647		1	nod2-/-	1	79	14	17	43	5	17.7215	21.519	54.4304	6.32911
1	WT	2	36	6	6	23	1	16.6667	16.6667	63.8889	2.77778		1	nod2-/-	2	40	11	11	14	4	27.5	27.5	35	10
1	WT	1	21	0	9	8	4	0	42.8571	38.0952	19.0476		1	nod2-/-	1	75	17	11	39	8	22.6667	14.6667	52	10.6667
1	WT	2	66	8	14	38	6	12.1212	21.2121	57.5758	9.09091		1	nod2-/-	2	51	18	11	17	5	35.2941	21.5686	33.3333	9.80392
1	WT	3	32	6	7	14	5	18.75	21.875	43.75	15.625		1	nod2-/-	1	54	12	11	23	8	22.2222	20.3704	42.5926	14.8148
1	WT	1	73	17	16	32	8	23.2877	21.9178	43.8356	10.9589		1	nod2-/-	2	45	11	10	17	7	24.4444	22.2222	37.7778	15.5556
1	WT	1	16	4	4	5	3	25	25	31.25	18.75		1	nod2-/-	1	27	7	8	11	1	25.9259	29.6296	40.7407	3.7037
1	WT	2	18	5	5	7	1	27.7778	27.7778	38.8889	5.55556		1	nod2-/-	2	43	12	12	14	5	27.907	27.907	32.5581	11.6279
1	WT	3	22	7	7	6	2	31.8182	31.8182	27.2727	9.09091		1	nod2-/-	3	48	14	10	17	7	29.1667	20.8333	35.4167	14.5833
1	WT	4	39	5	13	20	1	12.8205	33.3333	51.2821	2.5641		1	nod2-/-	1	31	4	12	13	2	12.9032	38.7097	41.9355	6.45161
1	WT	1	34	9	7	15	3	26.4706	20.5882	44.1176	8.82353		1	nod2-/-	2	35	7	11	13	4	20	31.4286	37.1429	11.4286
1	WT	2	35	7	8	15	5	20	22.8571	42.8571	14.2857		1	nod2-/-	3	32	3	10	12	7	9.375	31.25	37.5	21.875
1	WT	3	11	6	5	0	0	54.5455	45.4545	0	0		1	nod2-/-	1	20	1	8	5	6	5	40	25	30
1	WT	1	24	6	3	9	6	25	12.5	37.5	25		1	nod2-/-	2	39	9	13	13	4	23.0769	33.3333	33.3333	10.2564
1	WT	2	43	5	11	27	0	11.6279	25.5814	62.7907	0		1	nod2-/-	1	96	19	22	45	10	19.7917	22.9167	46.875	10.4167
1	WT	3	44	5	15	18	6	11.3636	34.0909	40.9091	13.6364		1	nod2-/-	1	52	9	14	22	7	17.3077	26.9231	42.3077	13.4615
1	WT	1	34	5	9	15	5	14.7059	26.4706	44.1176	14.7059		1	nod2-/-	2	47	14	10	15	8	29.7872	21.2766	31.9149	17.0213
1	WT	2	31	3	4	18	6	9.67742	12.9032	58.0645	19.3548		1	nod2-/-	1	22	4	8	7	3	18.1818	36.3636	31.8182	13.6364
1	WT	1	32	5	10	13	4	15.625	31.25	40.625	12.5		1	nod2-/-	2	39	9	10	15	5	23.0769	25.641	38.4615	12.8205
1	WT	1	15	0	5	6	4	0	33.3333	40	26.6667		1	nod2-/-	1	52	15	13	23	1	28.8462	25	44.2308	1.92308
1	WT	2	7	3	1	1	2	42.8571	14.2857	14.2857	28.5714		1	nod2-/-	2	21	5	9	7	0	23.8095	42.8571	33.3333	0
1	WT	3	30	5	9	12	4	16.6667	30	40	13.3333		1	nod2-/-	3	28	11	5	10	2	39.2857	17.8571	35.7143	7.14286
1	WT	1	29	6	6	12	5	20.6897	20.6897	41.3793	17.2414		1	nod2-/-	1	39	6	9	20	4	15.3846	23.0769	51.2821	10.2564
1	WT	2	32	4	9	12	7	12.5	28.125	37.5	21.875		1	nod2-/-	2	36	9	9	9	9	25	25	25	25
1	WT	1	25	9	5	11	0	36	20	44	0		1	nod2-/-	3	56	6	10	34	6	10.7143	17.8571	60.7143	10.7143
1	WT	2	35	8	6	15	6	22.8571	17.1429	42.8571	17.1429		1	nod2-/-	1	68	15	18	30	5	22.0588	26.4706	44.1176	7.35294
1	WT	1	37	10	9	15	3	27.027	24.3243	40.5405	8.10811		1	nod2-/-	1	46	9	11	18	8	19.5652	23.913	39.1304	17.3913
1	WT	2	33	7	6	15	5	21.2121	18.1818	45.4545	15.1515		1	nod2-/-	1	67	13	11	35	8	19.403	16.4179	52.2388	11.9403
1	WT	1	17	0	5	8	4	0	29.4118	47.0588	23.5294		1	nod2-/-	2	37	8	6	19	4	21.6216	16.2162	51.3514	10.8108
1	WT	2	39	8	6	20	5	20.5128	15.3846	51.2821	12.8205									Averages	23.0124	25.6565	39.7539	11.5772
1	WT	3	27	0	3	17	7	0	11.1111	62.963	25.9259
1	WT	1	25	0	4	17	4	0	16	68	16
1	WT	2	38	11	6	17	4	28.9474	15.7895	44.7368	10.5263		2	nod2-/-	1	15	0	6	8	1	0	40	53.3333	6.66667
							Averages	19.5313	24.6635	43.2934	12.5118		2	nod2-/-	2	30	4	7	12	7	13.3333	23.3333	40	23.3333
													2	nod2-/-	1	22	0	8	13	1	0	36.3636	59.0909	4.54545
													2	nod2-/-	2	32	10	9	12	1	31.25	28.125	37.5	3.125
2	WT	1	13	0	6	6	1	0	46.1538	46.1538	7.69231		2	nod2-/-	1	32	8	5	14	5	25	15.625	43.75	15.625
2	WT	2	20	4	7	9	0	20	35	45	0		2	nod2-/-	2	25	5	9	8	3	20	36	32	12
2	WT	3	13	3	7	3	0	23.0769	53.8462	23.0769	0		2	nod2-/-	1	24	4	6	14	0	16.6667	25	58.3333	0
2	WT	1	23	0	5	13	5	0	21.7391	56.5217	21.7391		2	nod2-/-	2	39	9	9	17	4	23.0769	23.0769	43.5897	10.2564
2	WT	2	19	5	5	7	2	26.3158	26.3158	36.8421	10.5263		2	nod2-/-	1	22	3	4	12	3	13.6364	18.1818	54.5455	13.6364
2	WT	3	15	3	5	4	3	20	33.3333	26.6667	20		2	nod2-/-	2	31	7	5	16	3	22.5806	16.129	51.6129	9.67742
2	WT	1	27	5	6	13	3	18.5185	22.2222	48.1481	11.1111		2	nod2-/-	1	25	4	6	12	3	16	24	48	12
2	WT	2	12	3	2	6	1	25	16.6667	50	8.33333		2	nod2-/-	2	28	6	7	11	4	21.4286	25	39.2857	14.2857
2	WT	1	14	3	3	7	1	21.4286	21.4286	50	7.14286		2	nod2-/-	1	34	5	11	15	3	14.7059	32.3529	44.1176	8.82353
2	WT	2	23	5	6	12	0	21.7391	26.087	52.1739	0		2	nod2-/-	2	15	5	3	5	2	33.3333	20	33.3333	13.3333
2	WT	1	14	5	5	3	1	35.7143	35.7143	21.4286	7.14286		2	nod2-/-	1	9	3	2	2	2	33.3333	22.2222	22.2222	22.2222
2	WT	2	22	5	10	6	1	22.7273	45.4545	27.2727	4.54545									Averages	18.9563	25.694	44.0476	11.302
2	WT	3	18	1	5	10	2	5.55556	27.7778	55.5556	11.1111
2	WT	1	6	1	4	0	1	16.6667	66.6667	0	16.6667
2	WT	2	43	6	10	21	6	13.9535	23.2558	48.8372	13.9535		3	nod2-/-	2	29	4	5	12	8	13.7931	17.2414	41.3793	27.5862
2	WT	1	51	6	10	30	5	11.7647	19.6078	58.8235	9.80392		3	nod2-/-	3	23	6	2	9	6	26.087	8.69565	39.1304	26.087
2	WT	1	35	3	9	19	4	8.57143	25.7143	54.2857	11.4286		3	nod2-/-	1	14	4	4	6	0	28.5714	28.5714	42.8571	0
2	WT	1	51	7	9	29	6	13.7255	17.6471	56.8627	11.7647		3	nod2-/-	2	31	3	12	7	9	9.67742	38.7097	22.5806	29.0323
2	WT	1	27	9	8	10	0	33.3333	29.6296	37.037	0		3	nod2-/-	1	34	0	8	20	6	0	23.5294	58.8235	17.6471
2	WT	2	9	0	4	4	1	0	44.4444	44.4444	11.1111		3	nod2-/-	1	41	9	7	22	3	21.9512	17.0732	53.6585	7.31707
2	WT	1	11	0	2	8	1	0	18.1818	72.7273	9.09091		3	nod2-/-	2	29	4	15	6	4	13.7931	51.7241	20.6897	13.7931
2	WT	2	15	3	2	8	2	20	13.3333	53.3333	13.3333		3	nod2-/-	1	31	9	11	8	3	29.0323	35.4839	25.8065	9.67742
2	WT	1	15	7	6	2	0	46.6667	40	13.3333	0		3	nod2-/-	1	21	4	7	8	2	19.0476	33.3333	38.0952	9.52381
2	WT	2	29	5	6	15	3	17.2414	20.6897	51.7241	10.3448		3	nod2-/-	2	33	8	8	15	2	24.2424	24.2424	45.4545	6.06061
2	WT	3	18	5	6	6	1	27.7778	33.3333	33.3333	5.55556		3	nod2-/-	1	8	0	4	3	1	0	50	37.5	12.5
2	WT	1	14	0	5	7	2	0	35.7143	50	14.2857		3	nod2-/-	2	38	7	8	20	3	18.4211	21.0526	52.6316	7.89474
							Averages	17.2991	30.7676	42.8301	9.1032		3	nod2-/-	1	20	1	4	12	3	5	20	60	15
													3	nod2-/-	2	10	0	2	6	2	0	20	60	20
													3	nod2-/-	3	12	2	5	4	1	16.6667	41.6667	33.3333	8.33333
3	WT	2	15	0	5	7	3	0	33.3333	46.6667	20		3	nod2-/-	4	29	3	5	16	5	10.3448	17.2414	55.1724	17.2414
3	WT	3	12	4	6	2	0	33.3333	50	16.6667	0		3	nod2-/-	1	41	7	10	20	4	17.0732	24.3902	48.7805	9.7561
3	WT	4	22	3	6	10	3	13.6364	27.2727	45.4545	13.6364		3	nod2-/-	2	35	0	10	23	2	0	28.5714	65.7143	5.71429
3	WT	1	20	7	7	4	2	35	35	20	10		3	nod2-/-	1	42	0	11	27	4	0	26.1905	64.2857	9.52381
3	WT	2	41	6	6	26	3	14.6341	14.6341	63.4146	7.31707		3	nod2-/-	1	47	10	11	25	1	21.2766	23.4043	53.1915	2.12766
3	WT	3	11	0	4	5	2	0	36.3636	45.4545	18.1818		3	nod2-/-	2	44	7	6	22	9	15.9091	13.6364	50	20.4545
3	WT	1	17	3	6	7	1	17.6471	35.2941	41.1765	5.88235		3	nod2-/-	1	30	0	7	17	6	0	23.3333	56.6667	20
3	WT	2	17	3	6	6	2	17.6471	35.2941	35.2941	11.7647		3	nod2-/-	1	32	5	9	13	5	15.625	28.125	40.625	15.625
3	WT	3	8	3	3	2		37.5	37.5	25	0									Averages	13.3266	26.792	46.3642	13.5172
3	WT	1	19	3	4	8	4	15.7895	21.0526	42.1053	21.0526
3	WT	2	10	0	4	4	2	0	40	40	20
3	WT	3	24	3	5	10	6	12.5	20.8333	41.6667	25		4	nod2-/-	1	43	19	10	11	3	44.186	23.2558	25.5814	6.97674
3	WT	1	18	2	5	9	2	11.1111	27.7778	50	11.1111		4	nod2-/-	2	54	14	13	21	6	25.9259	24.0741	38.8889	11.1111
3	WT	2	35	8	6	13	8	22.8571	17.1429	37.1429	22.8571		4	nod2-/-	1	44	10	9	20	5	22.7273	20.4545	45.4545	11.3636
3	WT	3	12	0	8	4	0	0	66.6667	33.3333	0		4	nod2-/-	2	42	5	8	25	4	11.9048	19.0476	59.5238	9.52381
3	WT	1	7	2	2	2	1	28.5714	28.5714	28.5714	14.2857		4	nod2-/-	1	44	7	8	21	8	15.9091	18.1818	47.7273	18.1818
3	WT	2	35	5	8	18	4	14.2857	22.8571	51.4286	11.4286		4	nod2-/-	2	50	8	10	22	10	16	20	44	20
3	WT	1	34	7	6	17	4	20.5882	17.6471	50	11.7647		4	nod2-/-	1	46	15	11	14	6	32.6087	23.913	30.4348	13.0435
3	WT	2	12	3	4	4	1	25	33.3333	33.3333	8.33333		4	nod2-/-	1	85	20	24	34	7	23.5294	28.2353	40	8.23529
3	WT	1	10	3	1	5	1	30	10	50	10		4	nod2-/-	2	33	7	10	9	7	21.2121	30.303	27.2727	21.2121
3	WT	2	22	3	4	12	3	13.6364	18.1818	54.5455	13.6364		4	nod2-/-	1	49	13	10	19	7	26.5306	20.4082	38.7755	14.2857
3	WT	3	17	2	10	2	3	11.7647	58.8235	11.7647	17.6471		4	nod2-/-	1	59	12	10	27	10	20.339	16.9492	45.7627	16.9492
3	WT	4	26	0	7	19	0	0	26.9231	73.0769	0		4	nod2-/-	1	53	15	8	22	8	28.3019	15.0943	41.5094	15.0943
3	WT	1	27	0	6	21	0	0	22.2222	77.7778	0		4	nod2-/-	1	31	11	7	8	5	35.4839	22.5806	25.8065	16.129
3	WT	2	22	5	5	12	0	22.7273	22.7273	54.5455	0		4	nod2-/-	2	49	6	7	28	8	12.2449	14.2857	57.1429	16.3265
3	WT	3	22	3	5	12	2	13.6364	22.7273	54.5455	9.09091		4	nod2-/-	1	55	19	13	18	5	34.5455	23.6364	32.7273	9.09091
3	WT	4	14	2	7	3	2	14.2857	50	21.4286	14.2857		4	nod2-/-	2	47	16	17	4	10	34.0426	36.1702	8.51064	21.2766
							Averages	15.7834	30.8215	42.3849	11.0102		4	nod2-/-	1	29	7	9	11	2	24.1379	31.0345	37.931	6.89655
																				Averages	25.2723	22.8014	38.0617	13.8645
4	WT	1	4	0	3	1	0	0	75	25	0
4	WT	2	6	0	3	3	0	0	50	50	0		5	nod2-/-	2	34	10	8	12	4	29.4118	23.5294	35.2941	11.7647
4	WT	3	4	2	1	1	0	50	25	25	0		5	nod2-/-	1	36	12	5	14	5	33.3333	13.8889	38.8889	13.8889
4	WT	1	7	1	2	4	0	14.2857	28.5714	57.1429	0		5	nod2-/-	1	87	22	23	33	9	25.2874	26.4368	37.931	10.3448
4	WT	2	10	5	4	1	0	50	40	10	0		5	nod2-/-	1	50	8	11	28	3	16	22	56	6
4	WT	3	11	3	4	4	0	27.2727	36.3636	36.3636	0		5	nod2-/-	2	47	7	19	16	5	14.8936	40.4255	34.0426	10.6383
4	WT	1	14	0	7	7	0	0	50	50	0		5	nod2-/-	1	66	18	14	29	5	27.2727	21.2121	43.9394	7.57576
4	WT	2	17	6	7	4	0	35.2941	41.1765	23.5294	0		5	nod2-/-	1	60	19	9	23	9	31.6667	15	38.3333	15
4	WT	3	13	3	8	2	0	23.0769	61.5385	15.3846	0		5	nod2-/-	1	53	12	13	16	12	22.6415	24.5283	30.1887	22.6415
4	WT	1	38	8	8	19	3	21.0526	21.0526	50	7.89474		5	nod2-/-	2	55	12	10	25	8	21.8182	18.1818	45.4545	14.5455
4	WT	1	19	5	4	8	2	26.3158	21.0526	42.1053	10.5263		5	nod2-/-	1	48	13	14	20	1	27.0833	29.1667	41.6667	2.08333
4	WT	1	10	3	1	5	1	30	10	50	10		5	nod2-/-	1	39	11	10	11	7	28.2051	25.641	28.2051	17.9487
4	WT	2	25	7	9	9	0	28	36	36	0		5	nod2-/-	2	56	19	13	17	7	33.9286	23.2143	30.3571	12.5
4	WT	3	7	2	4	1	0	28.5714	57.1429	14.2857	0		5	nod2-/-	1	57	13	14	21	9	22.807	24.5614	36.8421	15.7895
4	WT	1	23	4	6	13	0	17.3913	26.087	56.5217	0		5	nod2-/-	2	72	19	14	29	10	26.3889	19.4444	40.2778	13.8889
4	WT	2	23	6	9	8	0	26.087	39.1304	34.7826	0		5	nod2-/-	1	54	13	11	24	6	24.0741	20.3704	44.4444	11.1111
4	WT	1	19	4	4	8	3	21.0526	21.0526	42.1053	15.7895		5	nod2-/-	2	66	20	20	18	8	30.303	30.303	27.2727	12.1212
4	WT	1	30	6	4	15	5	20	13.3333	50	16.6667		5	nod2-/-	1	45	9	13	17	6	20	28.8889	37.7778	13.3333
4	WT	2	19	6	4	7	2	31.5789	21.0526	36.8421	10.5263		5	nod2-/-	2	44	15	9	17	3	34.0909	20.4545	38.6364	6.81818
4	WT	1	30	7	5	15	3	23.3333	16.6667	50	10		5	nod2-/-	1	46	10	14	19	3	21.7391	30.4348	41.3043	6.52174
4	WT	1	19	4	5	8	2	21.0526	26.3158	42.1053	10.5263		5	nod2-/-	2	45	20	8	9	8	44.4444	17.7778	20	17.7778
4	WT	2	37	10	8	15	4	27.027	21.6216	40.5405	10.8108									Averages	26.7695	23.773	37.3429	12.1147
4	WT	1	31	9	7	11	4	29.0323	22.5806	35.4839	12.9032
4	WT	2	42	7	7	22	6	16.6667	16.6667	52.381	14.2857
4	WT	1	39	10	11	14	4	25.641	28.2051	35.8974	10.2564
4	WT	2	21	5	6	7	3	23.8095	28.5714	33.3333	14.2857
4	WT	1	24	4	7	8	5	16.6667	29.1667	33.3333	20.8333
4	WT	2	39	6	10	18	5	15.3846	25.641	46.1538	12.8205
4	WT	1	13	2	3	6	2	15.3846	23.0769	46.1538	15.3846
4	WT	2	33	6	7	19	1	18.1818	21.2121	57.5758	3.0303
							Averages	22.7386	31.1093	39.2674	6.88468
5	WT	1	10	3	4	3	0	30	40	30	0
5	WT	2	32	6	8	17	1	18.75	25	53.125	3.125
5	WT	3	14	3	2	8	1	21.4286	14.2857	57.1429	7.14286
5	WT	1	11	3	6	2	0	27.2727	54.5455	18.1818	0
5	WT	2	8	4	2	2	0	50	25	25	0
5	WT	3	12	4	5	3	0	33.3333	41.6667	25	0
5	WT	1	12	2	4	5	1	16.6667	33.3333	41.6667	8.33333
5	WT	2	9	3	4	1	1	33.3333	44.4444	11.1111	11.1111
5	WT	3	8	0	3	4	1	0	37.5	50	12.5
5	WT	1	24	9	5	10	0	37.5	20.8333	41.6667	0
5	WT	2	22	4	4	13	1	18.1818	18.1818	59.0909	4.54545
5	WT	1	28	4	6	14	4	14.2857	21.4286	50	14.2857
5	WT	2	18	5	6	7	0	27.7778	33.3333	38.8889	0
5	WT	3	19	4	8	4	3	21.0526	42.1053	21.0526	15.7895
5	WT	1	26	4	8	12	2	15.3846	30.7692	46.1538	7.69231
5	WT	2	19	3	7	9	0	15.7895	36.8421	47.3684	0
5	WT	1	27	6	7	11	3	22.2222	25.9259	40.7407	11.1111
5	WT	2	15	4	5	6	0	26.6667	33.3333	40	0
5	WT	3	17	5	8	4	0	29.4118	47.0588	23.5294	0
5	WT	1	29	5	6	14	4	17.2414	20.6897	48.2759	13.7931
5	WT	2	31	7	8	16	0	22.5806	25.8065	51.6129	0
5	WT	1	41	8	10	19	4	19.5122	24.3902	46.3415	9.7561
5	WT	2	37	8	12	15	2	21.6216	32.4324	40.5405	5.40541
5	WT	1	24	7	7	7	3	29.1667	29.1667	29.1667	12.5
5	WT	2	42	8	9	22	3	19.0476	21.4286	52.381	7.14286
5	WT	1	26	7	6	10	3	26.9231	23.0769	38.4615	11.5385
5	WT	1	11	4	3	3	1	36.3636	27.2727	27.2727	9.09091
5	WT	2	28	7	8	10	3	25	28.5714	35.7143	10.7143
5	WT	1	26	5	7	14	0	19.2308	26.9231	53.8462	0
5	WT	2	23	7	6	7	3	30.4348	26.087	30.4348	13.0435
							Averages	24.206	30.3811	39.1256	6.28737

## Sheet: Fig 2L-Lcp1 distribution avg 
Genotype	Position	Percentage	Average Percentage
WT	Tip	12.5118	9.15945
WT	Tip	9.1032
WT	Tip	11.0102
WT	Tip	6.88468
WT	Tip	6.28737
WT	Length	43.2934	41.3803
WT	Length	42.8301
WT	Length	42.3849
WT	Length	39.2674
WT	Length	39.1256
WT	Basal	24.6635	29.5486
WT	Basal	30.7676
WT	Basal	30.8215
WT	Basal	31.1093
WT	Basal	30.3811
WT	Stromal	19.5313	19.9117
WT	Stromal	17.2991
WT	Stromal	15.7834
WT	Stromal	22.7386
WT	Stromal	24.206
nod2-/-	Tip	11.5772	12.4751
nod2-/-	Tip	11.302
nod2-/-	Tip	13.5172
nod2-/-	Tip	13.8645
nod2-/-	Tip	12.1147
nod2-/-	Length	39.7539	41.1141
nod2-/-	Length	44.0476
nod2-/-	Length	46.3642
nod2-/-	Length	38.0617
nod2-/-	Length	37.3429
nod2-/-	Basal	25.6565	24.9434
nod2-/-	Basal	25.694
nod2-/-	Basal	26.792
nod2-/-	Basal	22.8014
nod2-/-	Basal	23.773
nod2-/-	Stromal	23.0124	21.4674
nod2-/-	Stromal	18.9563
nod2-/-	Stromal	13.3266
nod2-/-	Stromal	25.2723
nod2-/-	Stromal	26.7695
