# Supplementary material for: Estrogen impacts NOD2-dependent regulation of intestinal homeostasis
Source: PLoS Biol. 2026 Jun 9;24(6):e3003766. doi: 10.1371/journal.pbio.3003766 (PMC13271492; doi:10.1371/journal.pbio.3003766)
Supplement: S6 Data — (XLSX) [file pbio.3003766.s014.xlsx]

## Sheet: Fig 3A- GO terms
DE	BP	pvalue	negativelogp	FDR q-value	Enrichment
down	cellular process	0.002	2.69897	0.029	1
down	developmental process	0.022	1.65758	0.17	1.1
down	growth	0.079	1.10237	0.4	1.5
up	localization	0.019	1.72125	0.27	1.4
up	homeostatic process	0.063	1.20066	0.44	1.9
up	response to chemical	5.4e-05	4.26761	0.0036	2.5

## Sheet: Fig 3B- Heatmap
gene	p_val_adj	cell_type	avg_log2FC
myca	4.68279204574992e-05	Progenitor1	-0.754635
ier2a	6.77891616571125e-05	Progenitor1	-0.25669
atoh8	0.000124156	Progenitor1	-1.33782
dpy30	0.000477368	Progenitor1	-0.410303
tgfb2	0.000523014	Progenitor1	-1.16293
gadd45bb	0.000739204	Progenitor1	-0.604538
pygo2	0.000782455	Progenitor1	-1.47776
nrp1a	0.000821584	Progenitor1	-1.13767
ptenb	0.00160913	Progenitor1	-1.10895
jag2b	0.00172108	Progenitor1	-1.14336
rel	0.00179273	Progenitor1	-0.685287
lats1	0.00296971	Progenitor1	-4.29058
agr2	0.00457014	Progenitor1	-0.980982
rhoab	0.00461955	Progenitor1	-0.481291
pitpnb	0.0047971	Progenitor1	-1.29763
wnt7ba	0.00549991	Progenitor1	-5.05415
notch1a	0.00754224	Progenitor1	-0.401428
gmnn	0.00803158	Progenitor1	-0.585711
erbb2	0.00887261	Progenitor1	-0.524524
tiprl	0.00892051	Progenitor1	-1.16016
kras	0.00915726	Progenitor1	-0.468925
gadd45aa	0.00947837	Progenitor1	-0.704309
tcf3a	0.00975926	Progenitor1	-0.576136
rock1	0.0100183	Progenitor1	-0.423898
pdgfaa	0.0102397	Progenitor1	-4.35185
rab18b	0.012007	Progenitor1	-0.501435
pitpnaa	0.0148893	Progenitor1	-0.430618
dla	0.0159835	Progenitor1	-2.55892
ippk	0.0163097	Progenitor1	-0.837424
tgif1	0.0166325	Progenitor1	-0.348062
dact2	0.017139	Progenitor1	-0.758855
mib1	0.0183379	Progenitor1	-0.596273
crebbpa	0.0184169	Progenitor1	-0.420418
rab33ba	0.0192097	Progenitor1	-3.40277
fgf21	0.0192097	Progenitor1	-3.93487
bmper	0.0197656	Progenitor1	-0.805464
dvl2	0.0202742	Progenitor1	-1.21769
pigp	0.0206041	Progenitor1	-0.329646
bmpr2a	0.0324581	Progenitor1	-1.78492
crebl2	0.0337358	Progenitor1	-1.83384
tcf7l1a	0.0342731	Progenitor1	-0.434459
csf3b	0.0364469	Progenitor1	-2.97662
relb	0.0366134	Progenitor1	-0.470443
egr2a	0.0375793	Progenitor1	-0.615674
cdkn1ca	0.043576	Progenitor1	-2.28902
mvda	0.0444722	Progenitor1	-2.04898
smad5	0.0448636	Progenitor1	-1.34395
creb1a	0.0449578	Progenitor1	-0.329483
bap1	0.0463378	Progenitor1	-1.21149
insra	0.0492177	Progenitor1	-0.485025
pitpnb	0.0262354	Progenitor2	-3.21317
pygo2	0.0489512	Progenitor2	-4.14859
tgif1	0.0489512	Progenitor2	-2.11517
ier2a	9.05657545956772e-07	Goblet	-0.97547
rhoab	0.00122314	Goblet	-0.940663
gadd45bb	0.00230415	Goblet	-2.32542
pitpnaa	0.00610994	Goblet	-0.383853
ippk	0.00845886	Goblet	-1.17999
rock1	0.0171921	Goblet	-0.961578
relb	0.0266985	Goblet	-2.25489
dact2	0.0333829	Goblet	-0.374364
mib1	0.0426034	Goblet	-0.391101
insra	0.0172882	Endocrine	-0.387738
relb	0.0333799	Endocrine	-2.098
rhoab	0.0351509	Endocrine	-0.493145
tcf3a	0.037037	Endocrine	-1.31521
ippk	2.73456215362365e-22	EC	-0.875897
gmnn	1.26714867007077e-14	EC	-0.427419
gadd45aa	1.51418912556775e-11	EC	-0.854208
mvda	1.20244251154147e-10	EC	3.09598
dpy30	6.80109439504913e-09	EC	1.09334
ier2a	7.08046696069957e-09	EC	-0.618219
ptenb	7.86907537192114e-09	EC	-0.413744
pitpnb	1.08835185294906e-08	EC	-0.544637
rhoab	5.94049409073866e-08	EC	-0.552558
smad5	6.32997783017691e-08	EC	-0.595884
pitpnaa	1.28548485781519e-05	EC	-0.743283
dact2	0.00164283	EC	1.63591
agr2	0.0043141	EC	-0.677369
nrp1a	0.00926759	EC	-0.647487
gadd45bb	0.0403856	EC	1.22986
crebbpa	2.18034611063219e-05	LRE	-0.48419
ippk	0.000415715	LRE	-0.485866
kras	0.00609699	LRE	-0.412497
mib1	0.0202861	LRE	-0.384947
rhoab	0.0238461	LRE	-0.824406
mvda	0.0287624	LRE	3.51822
ier2a	5.74823853585967e-05	B4O2	-0.801846
pitpnb	0.000805945	B4O2	-1.55018
rock1	0.00126911	B4O2	-0.51415
tcf7l1a	0.00203144	B4O2	-0.765315
pitpnaa	0.0037422	B4O2	-0.590724
rel	0.00500475	B4O2	-1.33763
kras	0.0115819	B4O2	-0.837103
crebbpa	0.0181593	B4O2	-0.539198
rhoab	0.0188817	B4O2	-0.451955
gadd45aa	0.0263403	B4O2	-0.618961
ptenb	0.0397009	B4O2	-0.323545
jag2b	0.0427228	B4O2	1.52614
gadd45aa	0.000247005	Unknown 1	-2.8837
crebbpa	0.0115187	Unknown 1	-1.29785
dact2	0.0347677	Unknown 1	-1.58576
tcf3a	0.0482503	Unknown 1	-2.58796
creb1a	0.000168035	Stromal	-1.85656
tgfb2	0.0191215	Stromal	-0.447208
gadd45aa	0.0214398	Stromal	-4.67978
crebl2	0.0472131	Stromal	-0.324119
myca	2.94313956122382e-10	Leukocyte	-0.85667
ier2a	1.05208412571245e-05	Leukocyte	-0.570771
relb	1.10033557888213e-05	Leukocyte	-0.838893
rhoab	0.000164645	Leukocyte	-0.356087
rock1	0.000182999	Leukocyte	-0.365161
agr2	0.000820308	Leukocyte	-0.832059
pitpnaa	0.00696978	Leukocyte	-0.545788
tcf3a	0.0234182	Leukocyte	-0.357458
kras	0.04458	Leukocyte	-0.277834
dpy30	0.00338445	Pancreatic	1.39549
agr2	0.00413782	Pancreatic	-4.59157
ier2a	0.0070974	Pancreatic	-2.34562
rock1	0.0197274	Pancreatic	1.29636

## Sheet: Fig 3G-Larvae EdU+ cells
Image #	Number of EdU+ cells	Number of nuclei	% EdU+ cells/nuclei
WT CV Image 1-5	91	661	13.767
WT CV Image 2-5	152	706	21.5297
WT CV Image 3-5	129	776	16.6237
WT CV Image 4-4	56	436	12.844
WT CV Image 5-5	95	815	11.6564
WT CV Image 6-5	133	749	17.757
WT CV Image 7-4	100	616	16.2338
WT CV Image 8-2	95	765	12.4183
WT CV Image 9-2	60	530	11.3208
WT CV Image 10-2	90	657	13.6986
WT CV Image 11-3	67	549	12.204
WT CV Image 12-3	76	610	12.459
WT CV Image 13-3	78	595	13.1092
WT CV Image 14-3	86	636	13.522
WT CV Image 15-3	78	689	11.3208
AVERAGE			14.031
Image #	Number of EdU+ cells	Number of nuclei	% EdU+ cells/nuclei
nod2-deficient CV Image 1-3	32	527	6.07211
nod2-deficient CV Image 2-3	40	495	8.08081
nod2-deficient CV Image 3-5	27	438	6.16438
nod2-deficient CV Image 4-3	55	555	9.90991
nod2-deficient CV Image 5-1	72	788	9.13706
nod2-deficient CV Image 6-3	77	778	9.89717
nod2-deficient CV Image 7-3	40	552	7.24638
nod2-deficient CV Image 8-4	56	570	9.82456
nod2-deficient CV Image 9-3	72	658	10.9422
nod2-deficient CV Image 10-3	30	615	4.87805
nod2-deficient CV Image 11-2	30	646	4.64396
nod2-deficient CV Image 12-3	52	484	10.7438
nod2-deficient CV Image 13-5	70	620	11.2903
nod2-deficient CV Image 14-2	46	739	6.22463
nod2-deficient CV Image 15-2	81	722	11.2188
AVERAGE			8.41828
Image #	Number of EdU+ cells	Number of nuclei	% EdU+ cells/nuclei
WT GF Image 1-2	20	553	3.61664
WT GF Image 2-2	15	428	3.50467
WT GF Image 3-4	56	651	8.60215
WT GF Image 4-3	18	563	3.19716
WT GF Image 5-3	28	695	4.02878
WT GF Image 6-2	13	688	1.88953
WT GF Image 7-3	19	821	2.31425
WT GF Image 8-4	17	961	1.76899
WT GF Image 9-5	21	835	2.51497
WT GF Image 10-2	45	684	6.57895
WT GF Image 11-2	20	677	2.95421
WT GF Image 12-4	34	622	5.46624
WT GF Image 13-3	19	576	3.29861
WT GF Image 14-3	67	728	9.2033
WT GF Image 15-4	45	615	7.31707
AVERAGE			4.41703
Image #	Number of EdU+ cells	Number of nuclei	% EdU+ cells/nuclei
nod2-deficient GF Image 1-4	26	485	5.36082
nod2-deficient GF Image 2-3	39	931	4.18904
nod2-deficient GF Image 3-3	32	800	4
nod2-deficient GF Image 4-2	23	854	2.69321
nod2-deficient GF Image 5-2	19	677	2.8065
nod2-deficient GF Image 6-2	21	546	3.84615
nod2-deficient GF Image 7-4	65	858	7.57576
nod2-deficient GF Image 8-3	16	705	2.2695
nod2-deficient GF Image 9-3	21	584	3.59589
nod2-deficient GF Image 10-3	15	546	2.74725
nod2-deficient GF Image 11-3	54	715	7.55245
nod2-deficient GF Image 12-5	26	837	3.10633
nod2-deficient GF Image 13-2	28	783	3.57599
nod2-deficient GF Image 14-3	16	786	2.03562
nod2-deficient GF Image 15-3	16	725	2.2069
AVERAGE			3.83743

## Sheet: Fig 3H-Larvae EdU+MDP cells
Genotype	Condition	Treatment	%EdU+ cells
WT	GF	Veh	4.403
WT	GF	Veh	2.943
WT	GF	Veh	2.549
nod2-/-	GF	Veh	1.811
nod2-/-	GF	Veh	1.672
nod2-/-	GF	Veh	2.145
WT	GF	MDP	8.334
WT	GF	MDP	6.534
WT	GF	MDP	5.877
nod2-/-	GF	MDP	2.854
nod2-/-	GF	MDP	3.044
nod2-/-	GF	MDP	2.3

## Sheet: Fig 3J- Adult PCNA+ cells
Genotype	Gut#	Nuclei Blue	Nuclei Brown	%PCNA+ cells		Genotype	Gut#	Nuclei Blue	Nuclei Brown	%PCNA+ cells
WT	Gut #1-8	190	51	26.8421		nod2-/-	Gut #1-1	231	15	6.49351
WT	Gut #1-7	222	30	13.5135		nod2-/-	Gut #1-2	420	39	9.28571
WT	Gut #1-6	185	39	21.0811		nod2-/-	Gut #1-3	264	19	7.19697
WT	Gut #1-5	285	70	24.5614		nod2-/-	Gut #1-4	447	37	8.2774
WT	Gut #1-4	239	55	23.0126		nod2-/-	Gut #1-5	632	48	7.59494
WT	Gut #1-3	302	50	16.5563		nod2-/-	Gut #1-6	329	39	11.8541
WT	Gut #1-2	230	39	16.9565		nod2-/-	Gut #1-7	277	20	7.22022
WT	Gut #1-1	151	40	26.4901		nod2-/-	Gut #1-8	353	35	9.91501
AVERAGE				21.1267		nod2-/-	Gut #1-9	604	52	8.60927
						nod2-/-	Gut #1-10	254	23	9.05512
WT	Gut #2-1	381	44	11.5486		AVERAGE				8.55023
WT	Gut #2-2	408	98	24.0196
WT	Gut #2-3	482	78	16.1826		nod2-/-	Gut #2-1	261	29	11.1111
WT	Gut #2-4	234	45	19.2308		nod2-/-	Gut #2-2	239	35	14.6444
WT	Gut #2-5	216	58	26.8519		nod2-/-	Gut #2-3	304	48	15.7895
WT	Gut #2-6	218	55	25.2294		nod2-/-	Gut #2-4	307	32	10.4235
WT	Gut #2-7	289	50	17.301		nod2-/-	Gut #2-5	294	54	18.3673
WT	Gut #2-8	393	55	13.9949		nod2-/-	Gut #2-6	261	40	15.3257
AVERAGE				19.2948		nod2-/-	Gut #2-7	332	44	13.253
						nod2-/-	Gut #2-8	177	18	10.1695
WT	Gut #3-1	223	39	17.4888		nod2-/-	Gut #2-9	180	24	13.3333
WT	Gut #3-2	480	92	19.1667		nod2-/-	Gut #2-10	210	29	13.8095
WT	Gut #3-3	202	54	26.7327		AVERAGE				13.6227
WT	Gut #3-4	424	85	20.0472
WT	Gut #3-5	308	54	17.5325		nod2-/-	Gut #3	169	20	11.8343
WT	Gut #3-6	328	57	17.378		nod2-/-	Gut #3-1	426	74	17.3709
WT	Gut #3-7	259	51	19.6911		nod2-/-	Gut #3-2	409	47	11.4914
WT	Gut #3-8	295	53	17.9661		nod2-/-	Gut #3-3	413	81	19.6126
WT	Gut #3-9	233	55	23.6052		nod2-/-	Gut #3-4	162	27	16.6667
AVERAGE				19.9565		AVERAGE				15.3952
WT	Gut #4-1	474	73	15.4008		nod2-/-	Gut #4	147	20	13.6054
WT	Gut #4-2	409	88	21.5159		nod2-/-	Gut #4-1	316	64	20.2532
WT	Gut #4-3	340	47	13.8235		nod2-/-	Gut #4-2	299	51	17.0569
WT	Gut #4-4	437	75	17.1625		nod2-/-	Gut #4-3	245	44	17.9592
WT	Gut #4-5	484	69	14.2562		nod2-/-	Gut #4-4	365	65	17.8082
WT	Gut #4-6	614	72	11.7264		nod2-/-	Gut #4-5	414	69	16.6667
WT	Gut #4-7	573	100	17.452		nod2-/-	Gut #4-6	264	33	12.5
WT	Gut #4-8	394	57	14.467		nod2-/-	Gut #4-7	317	56	17.6656
WT	Gut #4-9	430	74	17.2093		nod2-/-	Gut #4-8	211	41	19.4313
WT	Gut #4-10	448	63	14.0625		nod2-/-	Gut #4-9	412	58	14.0777
AVERAGE				15.7076		nod2-/-	Gut #4-10	343	52	15.1603
						nod2-/-	Gut #4-11	349	64	18.3381
WT	Gut #5-1	315	50	15.873		nod2-/-	Gut #4-12	328	30	9.14634
WT	Gut #5-2	224	34	15.1786		nod2-/-	Gut #4-13	382	40	10.4712
WT	Gut #5-3	274	53	19.3431		AVERAGE				15.7243
WT	Gut #5-4	223	46	20.6278
WT	Gut #5-5	225	61	27.1111		nod2-/-	Gut #5-1	214	25	11.6822
WT	Gut #5-6	264	52	19.697		nod2-/-	Gut #5-2	159	19	11.9497
WT	Gut #5-7	301	44	14.6179		nod2-/-	Gut #5-3	151	24	15.894
WT	Gut #5-8	275	48	17.4545		nod2-/-	Gut #5-4	93	19	20.4301
WT	Gut #5-9	204	38	18.6275		nod2-/-	Gut #5-5	131	20	15.2672
AVERAGE				18.7256		nod2-/-	Gut #5-6	113	24	21.2389
						nod2-/-	Gut #5-7	164	27	16.4634
						nod2-/-	Gut #5-8	161	23	14.2857
						AVERAGE				15.9014
