# Supplementary material for: Estrogen impacts NOD2-dependent regulation of intestinal homeostasis
Source: PLoS Biol. 2026 Jun 9;24(6):e3003766. doi: 10.1371/journal.pbio.3003766 (PMC13271492; doi:10.1371/journal.pbio.3003766)
Supplement: S7 Data — (XLSX) [file pbio.3003766.s015.xlsx]

## Sheet: Fig 4A- Heatmaps
gene	p_val_adj	cell_type	avg_log2FC
mcl1b	5.75994764324007e-06	Progenitor1	-0.883132
bcl2l10	0.00150637	Progenitor1	-0.751421
bik	0.00305706	Progenitor1	-0.564409
sgk1	0.00394314	Progenitor1	-0.408008
casp20	0.00598785	Progenitor1	-2.37407
tigarb	0.0102397	Progenitor1	-3.63761
dedd	0.0115083	Progenitor1	-1.41859
bida	0.0117624	Progenitor1	-0.280387
daxx	0.0123064	Progenitor1	-0.501228
bada	0.0359143	Progenitor1	-1.47144
faim2a	0.0447743	Progenitor1	-1.26265
tnfrsfa	0.0010258	Progenitor2	-1.5593
tp53	0.00808333	Progenitor2	-1.35632
ddit3	0.0112722	Progenitor2	-1.9998
dap3	0.0136305	Progenitor2	-2.54651
fadd	0.017931	Progenitor2	3.20658
crip1	2.99785218402431e-05	Goblet	-0.640761
bcl2a	4.35288570736966e-05	Goblet	-2.91476
bik	0.000269468	Goblet	-0.643076
pawr	0.00155315	Goblet	-0.327175
perp	0.00430145	Goblet	-0.8032
aifm3	0.00753899	Goblet	3.53625
bnip2	0.0158005	Goblet	2.0237
fadd	0.0231584	Goblet	-3.31138
mcl1b	0.0259783	Goblet	-0.984391
hif1al	0.0348833	Goblet	1.18582
bag6l	0.0465192	Goblet	-3.14353
casp7	0.0467948	Goblet	-2.43043
madd	0.0146527	Tuft	-2.84301
bik	0.0335841	Tuft	-0.55341
tradd	0.0378048	Tuft	5.3909
mcl1a	0.0396269	Tuft	-0.922669
aifm2	0.00173814	Endocrine	-2.05928
crip1	0.00651088	Endocrine	-0.61418
tradd	0.00780384	Endocrine	-1.89207
cdip1	0.0201913	Endocrine	-3.14998
tnfrsfa	0.035076	Endocrine	-1.11156
hif1al	2.88154677316174e-67	EC	2.33081
crip1	3.46649152127388e-19	EC	-0.807292
tnfrsfa	4.3111640830859e-12	EC	-0.353166
angptl4	9.06214926274734e-12	EC	1.40326
mcl1a	7.27091374380306e-10	EC	-0.391388
tnfrsf21	3.61448543368068e-09	EC	1.41354
cidec	1.34171380339002e-08	EC	-0.632767
xkr9	1.22746844428006e-06	EC	1.19427
api5	2.30801604953458e-06	EC	-0.74999
badb	2.31294107143773e-05	EC	-0.573918
sgk1	4.96434665175547e-05	EC	0.493006
bbc3	6.76515026026504e-05	EC	2.73381
clptm1l	7.86282748664261e-05	EC	0.847002
chac1	0.000128619	EC	0.452811
dele1	0.000144111	EC	-0.756295
casp3b	0.00018027	EC	-0.854203
cideb	0.000389362	EC	-0.328587
tigara	0.000566752	EC	-2.06723
tp53	0.000919338	EC	0.444872
mcl1b	0.000945398	EC	-0.494929
aifm1	0.00114732	EC	-0.409811
bcl10	0.00252198	EC	-0.936427
dap3	0.00327555	EC	-0.721813
casp7	0.00412623	EC	-0.787953
epas1b	0.00635705	EC	0.75495
casp6a	0.0143922	EC	-0.37979
bnip3la	0.0191605	EC	-0.263951
aifm3	0.0194557	EC	0.767818
bag6l	0.0206441	EC	-0.851076
daxx	0.0225463	EC	-0.368369
madd	0.0226625	EC	-0.276461
casp20	0.0293761	EC	0.739882
faim2a	0.0300881	EC	-0.66079
casp10	0.0372232	EC	-0.467894
dffa	0.0382782	EC	-0.602773
pdcd2l	0.0413923	EC	-1.18746
tgfbr2b	0.042907	EC	0.601225
mcl1a	4.76940927440554e-06	LRE	-0.744935
tnfrsfa	5.70668119779489e-05	LRE	-0.5858
tmbim1a	0.00035954	LRE	-1.97181
bik	0.00103715	LRE	-0.901067
boka	0.00127572	LRE	-0.414196
angptl4	0.00489187	LRE	-0.882795
casp20	0.00535564	LRE	-1.16149
atr	0.00983578	LRE	-1.62885
sgk1	0.0133417	LRE	-0.252104
ripk3	0.0191182	LRE	-3.37013
bag6l	0.0241382	LRE	-0.921526
bcl2l1	0.033828	LRE	-0.294983
bnip3lb	0.0350364	LRE	-0.534054
cdip1	0.0365807	LRE	-0.916276
hif1al	0.0431136	LRE	0.850947
bnip2	0.0477478	LRE	-0.391084
ddit3	1.7229338271633e-05	B4O2	-1.1646
crip1	0.000363102	B4O2	0.627465
tnfrsfa	0.00332946	B4O2	-0.868256
dffa	0.00932049	B4O2	-0.589829
dido1	0.00954338	B4O2	-0.454379
madd	0.0306199	B4O2	-0.532157
aifm1	0.0354998	B4O2	-0.695805
badb	0.0462252	B4O2	-0.753265
bcl2l1	0.012906	Unknown 1	-2.50147
aifm1	0.0277475	Unknown 1	-1.82472
daxx	0.0312683	Unknown 1	-3.118
bcl10	0.049252	Unknown 1	-1.70568
pawr	0.0495325	Unknown 1	-0.588591
perp	0.0124446	Unknown 2	-1.5934
cdip1	0.0286192	Unknown 2	-4.31635
tmbim1a	0.00331839	Stromal	-1.56772
bnip3la	0.0144495	Stromal	-2.15884
pdcd10b	0.0179827	Stromal	-1.80251
bnip4	0.0213897	Stromal	-1.26693
dap1b	0.0214398	Stromal	-5.24703
aatkb	0.0214398	Stromal	-6.5638
pawr	0.0264551	Stromal	-0.544721
tradd	0.0284111	Stromal	-3.32741
birc6	0.0386149	Stromal	-0.838314
mcl1a	7.2027446153325e-07	Leukocyte	-0.406649
dido1	9.84978399846108e-07	Leukocyte	-0.574224
ddit3	6.99587439589651e-06	Leukocyte	-0.656851
tgfbr2b	0.000176666	Leukocyte	-1.01145
madd	0.000453737	Leukocyte	-0.704996
aifm1	0.000820101	Leukocyte	-0.831097
bida	0.00126997	Leukocyte	-0.830514
api5	0.0028454	Leukocyte	-1.08896
bik	0.00510121	Leukocyte	-0.996928
birc6	0.00523842	Leukocyte	-0.25722
bnip3lb	0.00555565	Leukocyte	-0.734902
chac1	0.00867023	Leukocyte	-0.267504
bag6l	0.0093418	Leukocyte	-1.69982
casp7	0.0119623	Leukocyte	-0.347597
pdcd10b	0.022132	Leukocyte	-0.32806
bnip4	0.0244712	Leukocyte	-0.969327
atr	0.033107	Leukocyte	-0.771623
bnip4	0.000528891	Pancreatic	0.808596
xkr9	0.00109874	Pancreatic	1.59586
casp6a	0.00191855	Pancreatic	2.11341
tgfbr2b	0.00608355	Pancreatic	1.01696
hif1al	0.00637367	Pancreatic	1.15805
cdip1	0.0115515	Pancreatic	3.00313
sgk1	0.0195699	Pancreatic	1.03684
bida	0.0280726	Pancreatic	0.907162
bcl10	0.0325032	Pancreatic	3.2395
dido1	0.0387436	Pancreatic	0.526451
bag6l	0.0450171	Pancreatic	0.856181

## Sheet: Fig 4C- Adult Anxa4+ cells
Genotype	Gut#	Nuclei Blue	Anxa4+ cells	%Anxa4+cells		Genotype	Gut#	Nuclei Blue	Anxa4+ cells	%Anxa4+cells
WT	Gut 1.1	171	18	10.5263		nod2-/-	Gut 1.1	299	22	7.35786
WT	Gut 1.2	353	48	13.5977		nod2-/-	Gut 1.2	403	28	6.94789
WT	Gut 1.3	348	30	8.62069		nod2-/-	Gut 1.3	459	29	6.31808
WT	Gut 1.4	186	20	10.7527		nod2-/-	Gut 1.4	560	22	3.92857
WT	Gut 1.5	193	31	16.0622		nod2-/-	Gut 1.5	404	21	5.19802
WT	Gut 1.6	276	20	7.24638		nod2-/-	Gut 1.6	340	24	7.05882
WT	Gut 1.7	258	16	6.20155		nod2-/-	Gut 1.7	209	14	6.69856
WT	Gut 1.8	228	17	7.45614		nod2-/-	Gut 1.8	258	17	6.58915
WT	Gut 1.9	225	48	21.3333		nod2-/-	Gut 1.9	356	11	3.08989
WT	Gut 1.10	350	31	8.85714		nod2-/-	Gut 1.10	273	7	2.5641
WT	Gut 1.11	351	35	9.97151		AVERAGE				5.5751
WT	Gut 1.12	260	28	10.7692
WT	Gut 1.13	438	30	6.84932		nod2-/-	Gut 2.1	229	17	7.42358
WT	Gut 1.14	309	20	6.47249		nod2-/-	Gut 2.2	258	17	6.58915
WT	Gut 1.15	344	24	6.97674		nod2-/-	Gut 2.3	316	16	5.06329
WT	Gut 1.16	298	34	11.4094		nod2-/-	Gut 2.4	436	23	5.27523
WT	Gut 1.17	227	19	8.37004		nod2-/-	Gut 2.5	317	32	10.0946
AVERAGE				10.0866		nod2-/-	Gut 2.6	221	15	6.78733
						AVERAGE				6.8722
WT	Gut 2.1	138	23	16.6667
WT	Gut 2.2	120	18	15		nod2-/-	Gut 3.1	340	11	3.23529
WT	Gut 2.3	164	24	14.6341		nod2-/-	Gut 3.2	349	25	7.16332
WT	Gut 2.4	216	20	9.25926		nod2-/-	Gut 3.3	355	23	6.47887
WT	Gut 2.5	232	23	9.91379		nod2-/-	Gut 3.4	250	20	8
WT	Gut 2.6	250	28	11.2		nod2-/-	Gut 3.5	316	21	6.64557
WT	Gut 2.7	260	23	8.84615		nod2-/-	Gut 3.6	298	23	7.71812
WT	Gut 2.8	271	18	6.64207		AVERAGE				6.5402
WT	Gut 2.9	359	21	5.84958
AVERAGE				10.8902		nod2-/-	Gut 4.1	299	28	9.36455
						nod2-/-	Gut 4.2	364	29	7.96703
WT	Gut 3.1	401	42	10.4738		nod2-/-	Gut 4.3	299	14	4.68227
WT	Gut 3.2	354	38	10.7345		nod2-/-	Gut 4.4	235	25	10.6383
WT	Gut 3.3	196	39	19.898		nod2-/-	Gut 4.5	264	23	8.71212
WT	Gut 3.4	249	36	14.4578		nod2-/-	Gut 4.6	374	29	7.75401
WT	Gut 3.5	293	32	10.9215		nod2-/-	Gut 4.7	196	16	8.16327
WT	Gut 3.6	436	19	4.3578		nod2-/-	Gut 4.8	211	20	9.47867
WT	Gut 3.7	255	26	10.1961		nod2-/-	Gut 4.9	226	26	11.5044
WT	Gut 3.8	368	20	5.43478		nod2-/-	Gut 4.10	271	20	7.38007
WT	Gut 3.9	340	26	7.64706		nod2-/-	Gut 4.11	226	15	6.63717
AVERAGE				10.4579		nod2-/-	Gut 4.12	249	22	8.83534
						nod2-/-	Gut 4.13	346	14	4.04624
WT	Gut 4.1	379	80	21.1082		nod2-/-	Gut 4.14	248	13	5.24194
WT	Gut 4.2	486	72	14.8148		nod2-/-	Gut 4.15	391	21	5.37084
WT	Gut 4.3	408	69	16.9118		AVERAGE				7.71842
AVERAGE				17.6116
						nod2-/-	Gut 5.1	281	10	3.55872
WT	Gut 5.1	330	27	8.18182		nod2-/-	Gut 5.2	393	8	2.03562
WT	Gut 5.2	263	34	12.9278		nod2-/-	Gut 5.3	241	11	4.56432
WT	Gut 5.3	510	35	6.86275		nod2-/-	Gut 5.4	208	6	2.88462
WT	Gut 5.4	475	52	10.9474		nod2-/-	Gut 5.5	234	10	4.2735
WT	Gut 5.5	389	19	4.88432		nod2-/-	Gut 5.6	369	17	4.60705
AVERAGE				8.7608		AVERAGE				3.65397

## Sheet: Fig 4D-Adult TUNEL+ cells
Genotype	Gut#	Nuclei Blue	TUNEL+ cells	%TUNEL+cells		Genotype	Gut#	Nuclei Blue	TUNEL+ cells	%TUNEL+cells
WT	Gut 1.1	171	15	8.77193		nod2-/-	Gut 1.1	299	42	14.0468
WT	Gut 1.2	353	11	3.11615		nod2-/-	Gut 1.2	403	64	15.8809
WT	Gut 1.3	348	16	4.5977		nod2-/-	Gut 1.3	459	49	10.6754
WT	Gut 1.4	186	13	6.98925		nod2-/-	Gut 1.4	560	38	6.78571
WT	Gut 1.5	193	12	6.21762		nod2-/-	Gut 1.5	404	49	12.1287
WT	Gut 1.6	276	32	11.5942		nod2-/-	Gut 1.6	340	48	14.1176
WT	Gut 1.7	258	29	11.2403		nod2-/-	Gut 1.7	209	23	11.0048
WT	Gut 1.8	228	20	8.77193		nod2-/-	Gut 1.8	258	19	7.36434
WT	Gut 1.9	225	16	7.11111		nod2-/-	Gut 1.9	356	19	5.33708
WT	Gut 1.10	350	17	4.85714		nod2-/-	Gut 1.10	273	18	6.59341
WT	Gut 1.11	351	32	9.11681		AVERAGE				10.3935
WT	Gut 1.12	260	9	3.46154
WT	Gut 1.13	438	8	1.82648		nod2-/-	Gut 2.1	229	23	10.0437
WT	Gut 1.14	309	12	3.8835		nod2-/-	Gut 2.2	258	26	10.0775
WT	Gut 1.15	344	10	2.90698		nod2-/-	Gut 2.3	316	37	11.7089
WT	Gut 1.16	298	14	4.69799		nod2-/-	Gut 2.4	436	29	6.65138
WT	Gut 1.17	227	3	1.32159		nod2-/-	Gut 2.5	317	32	10.0946
AVERAGE				5.91072		nod2-/-	Gut 2.6	221	36	16.2896
						AVERAGE				10.8109
WT	Gut 2.1	138	5	3.62319
WT	Gut 2.2	120	2	1.66667		nod2-/-	Gut 3.1	340	25	7.35294
WT	Gut 2.3	164	13	7.92683		nod2-/-	Gut 3.2	349	31	8.88252
WT	Gut 2.4	216	11	5.09259		nod2-/-	Gut 3.3	355	37	10.4225
WT	Gut 2.5	232	8	3.44828		nod2-/-	Gut 3.4	250	22	8.8
WT	Gut 2.6	250	2	0.8		nod2-/-	Gut 3.5	316	31	9.81013
WT	Gut 2.7	260	7	2.69231		nod2-/-	Gut 3.6	298	48	16.1074
WT	Gut 2.8	271	4	1.47601		AVERAGE				10.2293
WT	Gut 2.9	359	8	2.22841
AVERAGE				3.21714		nod2-/-	Gut 4.1	299	44	14.7157
						nod2-/-	Gut 4.2	364	37	10.1648
WT	Gut 3.1	401	25	6.23441		nod2-/-	Gut 4.3	299	31	10.3679
WT	Gut 3.2	354	17	4.80226		nod2-/-	Gut 4.4	235	23	9.78723
WT	Gut 3.3	196	7	3.57143		nod2-/-	Gut 4.5	264	32	12.1212
WT	Gut 3.4	249	21	8.43373		nod2-/-	Gut 4.6	374	24	6.41711
WT	Gut 3.5	293	15	5.11945		nod2-/-	Gut 4.7	196	18	9.18367
WT	Gut 3.6	436	12	2.75229		nod2-/-	Gut 4.8	211	19	9.00474
WT	Gut 3.7	255	10	3.92157		nod2-/-	Gut 4.9	226	20	8.84956
WT	Gut 3.8	368	15	4.07609		nod2-/-	Gut 4.10	271	38	14.0221
WT	Gut 3.9	340	31	9.11765		nod2-/-	Gut 4.11	226	28	12.3894
AVERAGE				5.33654		nod2-/-	Gut 4.12	249	36	14.4578
						nod2-/-	Gut 4.13	346	35	10.1156
WT	Gut 4.1	379	15	3.95778		nod2-/-	Gut 4.14	248	14	5.64516
WT	Gut 4.2	486	13	2.6749		nod2-/-	Gut 4.15	391	17	4.34783
WT	Gut 4.3	408	17	4.16667		AVERAGE				10.106
AVERAGE				3.59978
						nod2-/-	Gut 5.1	281	30	10.6762
WT	Gut 5.1	330	11	3.33333		nod2-/-	Gut 5.2	393	35	8.90585
WT	Gut 5.2	263	9	3.42205		nod2-/-	Gut 5.3	241	28	11.6183
WT	Gut 5.3	510	22	4.31373		nod2-/-	Gut 5.4	208	16	7.69231
WT	Gut 5.4	475	43	9.05263		nod2-/-	Gut 5.5	234	19	8.11966
WT	Gut 5.5	389	8	2.05656		nod2-/-	Gut 5.6	369	14	3.79404
AVERAGE				4.43566		AVERAGE				8.46771

## Sheet: Fig 4F-Larvae Anxa4+ cells
Image #	Number of nuclei	Number of Anxa4+ cells	% of Anxa4+ cells/nuclei
WT CV Image 1-5	661	125	18.9107
WT CV Image 2-5	706	183	25.9207
WT CV Image 3-5	776	100	12.8866
WT CV Image 4-4	436	67	15.367
WT CV Image 5-5	815	165	20.2454
WT CV Image 6-5	749	108	14.4192
WT CV Image 7-4	616	127	20.6169
WT CV Image 8-2	765	108	14.1176
WT CV Image 9-2	530	109	20.566
WT CV Image 10-2	657	95	14.4597
WT CV Image 11-3	549	119	21.6758
WT CV Image 12-3	610	121	19.8361
WT CV Image 13-3	595	115	19.3277
WT CV Image 14-3	636	168	26.4151
WT CV Image 15-3	689	140	20.3193
AVERAGE			19.0056
Image #	Number of nuclei	Number of Anxa4+ cells	% of Anxa4+ cells/nuclei
nod2-deficient CV Image 1-3	527	70	13.2827
nod2-deficient CV Image 2-3	495	63	12.7273
nod2-deficient CV Image 3-5	438	36	8.21918
nod2-deficient CV Image 4-3	555	65	11.7117
nod2-deficient CV Image 5-1	788	72	9.13706
nod2-deficient CV Image 6-3	778	120	15.4242
nod2-deficient CV Image 7-3	552	90	16.3043
nod2-deficient CV Image 8-4	570	95	16.6667
nod2-deficient CV Image 9-3	658	96	14.5897
nod2-deficient CV Image 10-3	615	110	17.8862
nod2-deficient CV Image 11-2	646	100	15.4799
nod2-deficient CV Image 12-3	484	60	12.3967
nod2-deficient CV Image 13-5	620	80	12.9032
nod2-deficient CV Image 14-2	739	92	12.4493
nod2-deficient CV Image 15-2	722	120	16.6205
AVERAGE			13.7199
Image #	Number of nuclei	Number of Anxa4+ cells	% of Anxa4+ cells/nuclei
WT GF Image 1-2	553	50	9.04159
WT GF Image 2-2	428	60	14.0187
WT GF Image 3-4	651	77	11.828
WT GF Image 4-3	563	60	10.6572
WT GF Image 5-3	695	62	8.92086
WT GF Image 6-2	688	57	8.28488
WT GF Image 7-3	821	59	7.18636
WT GF Image 8-4	961	79	8.2206
WT GF Image 9-5	835	71	8.50299
WT GF Image 10-2	684	56	8.18713
WT GF Image 11-2	677	100	14.771
WT GF Image 12-4	622	65	10.4502
WT GF Image 13-3	576	67	11.6319
WT GF Image 14-3	728	85	11.6758
WT GF Image 15-4	615	74	12.0325
AVERAGE			10.3607
Image #	Number of nuclei	Number of Anxa4+ cells	% of Anxa4+ cells/nuclei
nod2-deficient GF Image 1-4	485	60	12.3711
nod2-deficient GF Image 2-3	931	93	9.98926
nod2-deficient GF Image 3-3	800	70	8.75
nod2-deficient GF Image 4-2	854	101	11.8267
nod2-deficient GF Image 5-2	677	81	11.9645
nod2-deficient GF Image 6-2	546	50	9.15751
nod2-deficient GF Image 7-4	858	82	9.55711
nod2-deficient GF Image 8-3	705	90	12.766
nod2-deficient GF Image 9-3	584	70	11.9863
nod2-deficient GF Image 10-3	546	60	10.989
nod2-deficient GF Image 11-3	715	85	11.8881
nod2-deficient GF Image 12-5	837	90	10.7527
nod2-deficient GF Image 13-2	783	100	12.7714
nod2-deficient GF Image 14-3	786	80	10.1781
nod2-deficient GF Image 15-3	725	76	10.4828
AVERAGE			11.0287

## Sheet: Fig 4G- Adult Goblet cells
Genotype	Gut#	Nuclei Blue	Mucus Blue	Goblet Cells		Genotype	Gut#	Nuclei Blue	Mucus Blue	Goblet Cells
WT	Gut #1-8	190	18	9.47368		nod2-/-	Gut #1-1	231	25	10.8225
WT	Gut #1-7	222	28	12.6126		nod2-/-	Gut #1-2	420	30	7.14286
WT	Gut #1-6	185	33	17.8378		nod2-/-	Gut #1-3	264	20	7.57576
WT	Gut #1-5	285	44	15.4386		nod2-/-	Gut #1-4	447	22	4.9217
WT	Gut #1-4	239	24	10.0418		nod2-/-	Gut #1-5	632	40	6.32911
WT	Gut #1-3	302	41	13.5762		nod2-/-	Gut #1-6	329	22	6.68693
WT	Gut #1-2	230	32	13.913		nod2-/-	Gut #1-7	277	15	5.41516
WT	Gut #1-1	151	17	11.2583		nod2-/-	Gut #1-8	353	22	6.23229
AVERAGE				13.019		nod2-/-	Gut #1-9	604	69	11.4238
						nod2-/-	Gut #1-10	254	31	12.2047
WT	Gut #2-1	381	43	11.2861		AVERAGE				7.87549
WT	Gut #2-2	408	47	11.5196
WT	Gut #2-3	482	36	7.46888		nod2-/-	Gut #2-1	261	17	6.51341
WT	Gut #2-4	234	29	12.3932		nod2-/-	Gut #2-2	239	6	2.51046
WT	Gut #2-5	216	36	16.6667		nod2-/-	Gut #2-3	304	11	3.61842
WT	Gut #2-6	218	28	12.844		nod2-/-	Gut #2-4	307	14	4.56026
WT	Gut #2-7	289	43	14.8789		nod2-/-	Gut #2-5	294	9	3.06122
WT	Gut #2-8	393	54	13.7405		nod2-/-	Gut #2-6	261	13	4.98084
AVERAGE				12.5997		nod2-/-	Gut #2-7	332	12	3.61446
						nod2-/-	Gut #2-8	177	11	6.21469
WT	Gut #3-1	223	21	9.41704		nod2-/-	Gut #2-9	180	9	5
WT	Gut #3-2	480	29	6.04167		nod2-/-	Gut #2-10	210	12	5.71429
WT	Gut #3-3	202	14	6.93069		AVERAGE				4.57881
WT	Gut #3-4	424	41	9.66981
WT	Gut #3-5	308	26	8.44156		nod2-/-	Gut #3	169	11	6.50888
WT	Gut #3-6	328	38	11.5854		nod2-/-	Gut #3-1	426	21	4.92958
WT	Gut #3-7	259	26	10.0386		nod2-/-	Gut #3-2	409	16	3.91198
WT	Gut #3-8	295	29	9.83051		nod2-/-	Gut #3-3	413	11	2.66344
WT	Gut #3-9	233	42	18.0258		nod2-/-	Gut #3-4	162	12	7.40741
AVERAGE				9.99789		AVERAGE				5.08426
WT	Gut #4-1	474	33	6.96203		nod2-/-	Gut #4	147	11	7.48299
WT	Gut #4-2	409	41	10.0244		nod2-/-	Gut #4-1	316	12	3.79747
WT	Gut #4-3	340	45	13.2353		nod2-/-	Gut #4-2	299	14	4.68227
WT	Gut #4-4	437	43	9.83982		nod2-/-	Gut #4-3	245	16	6.53061
WT	Gut #4-5	484	66	13.6364		nod2-/-	Gut #4-4	365	18	4.93151
WT	Gut #4-6	614	65	10.5863		nod2-/-	Gut #4-5	414	29	7.00483
WT	Gut #4-7	573	65	11.3438		nod2-/-	Gut #4-6	264	29	10.9848
WT	Gut #4-8	394	38	9.64467		nod2-/-	Gut #4-7	317	41	12.9338
WT	Gut #4-9	430	49	11.3953		nod2-/-	Gut #4-8	211	17	8.05687
WT	Gut #4-10	448	57	12.7232		nod2-/-	Gut #4-9	412	29	7.03883
AVERAGE				10.9391		nod2-/-	Gut #4-10	343	21	6.12245
						nod2-/-	Gut #4-11	349	28	8.02292
WT	Gut #5-1	315	22	6.98413		nod2-/-	Gut #4-12	328	32	9.7561
WT	Gut #5-2	224	39	17.4107		nod2-/-	Gut #4-13	382	31	8.11518
WT	Gut #5-3	274	33	12.0438		AVERAGE				7.5329
WT	Gut #5-4	223	19	8.52018
WT	Gut #5-5	225	30	13.3333		nod2-/-	Gut #5-1	214	12	5.60748
WT	Gut #5-6	264	35	13.2576		nod2-/-	Gut #5-2	159	9	5.66038
WT	Gut #5-7	301	23	7.6412		nod2-/-	Gut #5-3	151	8	5.29801
WT	Gut #5-8	275	22	8		nod2-/-	Gut #5-4	93	7	7.52688
WT	Gut #5-9	204	24	11.7647		nod2-/-	Gut #5-5	131	7	5.34351
AVERAGE				10.9951		nod2-/-	Gut #5-6	113	12	10.6195
						nod2-/-	Gut #5-7	164	11	6.70732
						nod2-/-	Gut #5-8	161	14	8.69565
						AVERAGE				6.93234

## Sheet: Fig 4H- Villus Length
Genotype	Gut#	Villus_length (um)		Genotype	Gut#	Villus_length (um)
WT	Gut #1-8	170.041		nod2-/-	Gut #1-1	138.135
WT	Gut #1-8	87.001		nod2-/-	Gut #1-1	91.564
WT	Gut #1-8	143.561		nod2-/-	Gut #1-1	85.094
WT	Gut #1-7	140.023		nod2-/-	Gut #1-1	65.801
WT	Gut #1-7	128.266		nod2-/-	Gut #1-2	230.113
WT	Gut #1-7	160.897		nod2-/-	Gut #1-2	263.384
WT	Gut #1-6	184.311		nod2-/-	Gut #1-3	207.754
WT	Gut #1-6	97.08		nod2-/-	Gut #1-3	149.1
WT	Gut #1-6	131.019		nod2-/-	Gut #1-4	112.987
WT	Gut #1-5	252.633		nod2-/-	Gut #1-4	85.866
WT	Gut #1-5	169.357		nod2-/-	Gut #1-4	87.142
WT	Gut #1-5	102.381		nod2-/-	Gut #1-5	139.421
WT	Gut #1-4	127.715		nod2-/-	Gut #1-5	108.303
WT	Gut #1-4	157.96		nod2-/-	Gut #1-5	174.431
WT	Gut #1-4	121.27		nod2-/-	Gut #1-5	67.549
WT	Gut #1-3	226.995		nod2-/-	Gut #1-6	231.832
WT	Gut #1-3	199.568		nod2-/-	Gut #1-6	227.755
WT	Gut #1-3	159.66		nod2-/-	Gut #1-6	75.515
WT	Gut #1-3	110.431		nod2-/-	Gut #1-7	189.699
WT	Gut #1-2	114.433		nod2-/-	Gut #1-7	129.4
WT	Gut #1-2	163.88		nod2-/-	Gut #1-8	175.158
WT	Gut #1-2	113.184		nod2-/-	Gut #1-8	138.618
WT	Gut #1-1	100.697		nod2-/-	Gut #1-8	169.545
WT	Gut #1-1	102.015		nod2-/-	Gut #1-9	205.473
AVERAGE		144.349		nod2-/-	Gut #1-9	94.037
				nod2-/-	Gut #1-9	139.38
WT	Gut #2-1	170.014		nod2-/-	Gut #1-9	55.9
WT	Gut #2-1	187.616		nod2-/-	Gut #1-10	225.885
WT	Gut #2-1	147.656		nod2-/-	Gut #1-10	153
WT	Gut #2-2	218.461		AVERAGE		145.443
WT	Gut #2-2	185.485
WT	Gut #2-2	196.021		nod2-/-	Gut #2-1	103.253
WT	Gut #2-2	145.711		nod2-/-	Gut #2-1	133.245
WT	Gut #2-3	164.178		nod2-/-	Gut #2-1	143.27
WT	Gut #2-3	164.755		nod2-/-	Gut #2-1	160.499
WT	Gut #2-3	137.141		nod2-/-	Gut #2-2	156.017
WT	Gut #2-3	177.126		nod2-/-	Gut #2-2	112.499
WT	Gut #2-3	170.414		nod2-/-	Gut #2-2	127.312
WT	Gut #2-4	111.65		nod2-/-	Gut #2-3	259.888
WT	Gut #2-4	88.008		nod2-/-	Gut #2-3	219.989
WT	Gut #2-4	115.061		nod2-/-	Gut #2-4	218.02
WT	Gut #2-5	96.137		nod2-/-	Gut #2-4	205.943
WT	Gut #2-5	108.736		nod2-/-	Gut #2-5	206.832
WT	Gut #2-5	122.853		nod2-/-	Gut #2-5	237.332
WT	Gut #2-5	110.296		nod2-/-	Gut #2-6	245.411
WT	Gut #2-6	87.103		nod2-/-	Gut #2-6	227.372
WT	Gut #2-6	117.772		nod2-/-	Gut #2-7	172.798
WT	Gut #2-6	137.591		nod2-/-	Gut #2-7	219.208
WT	Gut #2-6	123.299		nod2-/-	Gut #2-7	213.279
WT	Gut #2-6	129.788		nod2-/-	Gut #2-8	137.703
WT	Gut #2-7	161.634		nod2-/-	Gut #2-8	144.527
WT	Gut #2-7	144.032		nod2-/-	Gut #2-9	147.641
WT	Gut #2-7	153.453		nod2-/-	Gut #2-9	130.252
WT	Gut #2-7	113.896		nod2-/-	Gut #2-10	181.687
WT	Gut #2-7	170.209		nod2-/-	Gut #2-10	159.754
AVERAGE		143.314		AVERAGE		177.655
WT	Gut #3-1	272.572		nod2-/-	Gut #3	101.637
WT	Gut #3-1	98.72		nod2-/-	Gut #3	83.326
WT	Gut #3-1	118.672		nod2-/-	Gut #3	113.823
WT	Gut #3-2	113.337		nod2-/-	Gut #3-1	172.318
WT	Gut #3-2	125.726		nod2-/-	Gut #3-1	86.505
WT	Gut #3-2	108.62		nod2-/-	Gut #3-2	122.947
WT	Gut #3-3	102.974		nod2-/-	Gut #3-2	115.245
WT	Gut #3-3	98.83		nod2-/-	Gut #3-2	124.728
WT	Gut #3-4	111.15		nod2-/-	Gut #3-2	63.54
WT	Gut #3-4	176.973		nod2-/-	Gut #3-2	144.194
WT	Gut #3-5	229.481		nod2-/-	Gut #3-3	114.756
WT	Gut #3-5	81.401		nod2-/-	Gut #3-3	150.244
WT	Gut #3-5	117.042		nod2-/-	Gut #3-3	128.466
WT	Gut #3-6	110.26		nod2-/-	Gut #3-4	130.617
WT	Gut #3-6	134.886		nod2-/-	Gut #3-4	127.835
WT	Gut #3-7	129.143		AVERAGE		118.679
WT	Gut #3-7	104.731
WT	Gut #3-7	90.989		nod2-/-	Gut #4	119.58
WT	Gut #3-8	138.292		nod2-/-	Gut #4	159.766
WT	Gut #3-8	90.412		nod2-/-	Gut #4	129.037
WT	Gut #3-8	206.987		nod2-/-	Gut #4	114.558
WT	Gut #3-9	107.963		nod2-/-	Gut #4	119.629
WT	Gut #3-9	115.712		nod2-/-	Gut #4	140.677
WT	Gut #3-9	125.477		nod2-/-	Gut #4-1	116.609
AVERAGE		129.598		nod2-/-	Gut #4-1	118.802
				nod2-/-	Gut #4-1	162.682
WT	Gut #4-1	246.087		nod2-/-	Gut #4-1	103.997
WT	Gut #4-1	156.828		nod2-/-	Gut #4-2	119.874
WT	Gut #4-2	175.968		nod2-/-	Gut #4-2	123.52
WT	Gut #4-2	178.697		nod2-/-	Gut #4-2	165.554
WT	Gut #4-2	196.621		nod2-/-	Gut #4-2	91.886
WT	Gut #4-3	155.187		nod2-/-	Gut #4-2	101.723
WT	Gut #4-3	194.773		nod2-/-	Gut #4-3	93.028
WT	Gut #4-3	178.052		nod2-/-	Gut #4-3	129.427
WT	Gut #4-4	203.49		nod2-/-	Gut #4-3	163.067
WT	Gut #4-4	118.732		nod2-/-	Gut #4-3	91.448
WT	Gut #4-4	192.747		nod2-/-	Gut #4-3	152.767
WT	Gut #4-4	194.494		nod2-/-	Gut #4-4	81.401
WT	Gut #4-4	103.668		nod2-/-	Gut #4-4	160.219
WT	Gut #4-5	178.437		nod2-/-	Gut #4-4	117.378
WT	Gut #4-5	185.372		nod2-/-	Gut #4-4	124.328
WT	Gut #4-5	187.102		nod2-/-	Gut #4-5	118.38
WT	Gut #4-5	173.969		nod2-/-	Gut #4-5	119.83
WT	Gut #4-6	234.711		nod2-/-	Gut #4-5	109.237
WT	Gut #4-6	167.812		nod2-/-	Gut #4-5	88.628
WT	Gut #4-6	215.055		nod2-/-	Gut #4-5	127.669
WT	Gut #4-6	161.758		nod2-/-	Gut #4-5	138.38
WT	Gut #4-7	226.891		nod2-/-	Gut #4-5	94.437
WT	Gut #4-7	151.369		nod2-/-	Gut #4-6	117.884
WT	Gut #4-7	201.853		nod2-/-	Gut #4-6	134.819
WT	Gut #4-7	186.668		nod2-/-	Gut #4-6	45.749
WT	Gut #4-8	131.558		nod2-/-	Gut #4-6	80.499
WT	Gut #4-8	125.987		nod2-/-	Gut #4-7	107.117
WT	Gut #4-8	137.542		nod2-/-	Gut #4-7	144.308
WT	Gut #4-9	193.385		nod2-/-	Gut #4-7	139.202
WT	Gut #4-9	194.407		nod2-/-	Gut #4-7	122.386
WT	Gut #4-9	273.554		nod2-/-	Gut #4-7	126.225
WT	Gut #4-10	198.512		nod2-/-	Gut #4-7	104.903
WT	Gut #4-10	155.653		nod2-/-	Gut #4-8	148.151
WT	Gut #4-10	213.17		nod2-/-	Gut #4-8	137.519
WT	Gut #4-10	159.759		nod2-/-	Gut #4-8	90.451
WT	Gut #4-10	211.183		nod2-/-	Gut #4-9	125.717
AVERAGE		182.251		nod2-/-	Gut #4-9	163.743
				nod2-/-	Gut #4-9	131.834
WT	Gut #5-1	143.635		nod2-/-	Gut #4-9	133.871
WT	Gut #5-1	150.661		nod2-/-	Gut #4-9	107.993
WT	Gut #5-1	161.484		nod2-/-	Gut #4-10	135.943
WT	Gut #5-2	179.762		nod2-/-	Gut #4-10	101.344
WT	Gut #5-2	92.187		nod2-/-	Gut #4-10	113.838
WT	Gut #5-2	154.196		nod2-/-	Gut #4-10	95.381
WT	Gut #5-3	117.189		nod2-/-	Gut #4-10	110.992
WT	Gut #5-3	107.791		nod2-/-	Gut #4-10	116.016
WT	Gut #5-3	150.481		nod2-/-	Gut #4-11	150.992
WT	Gut #5-4	146.241		nod2-/-	Gut #4-11	122.15
WT	Gut #5-4	103.862		nod2-/-	Gut #4-11	75.622
WT	Gut #5-4	146.97		nod2-/-	Gut #4-11	120.291
WT	Gut #5-5	100.967		nod2-/-	Gut #4-12	118.515
WT	Gut #5-5	156.96		nod2-/-	Gut #4-12	98.726
WT	Gut #5-5	139.196		nod2-/-	Gut #4-12	109.09
WT	Gut #5-6	171.046		nod2-/-	Gut #4-12	116.477
WT	Gut #5-6	177.682		nod2-/-	Gut #4-13	125.33
WT	Gut #5-7	137.031		nod2-/-	Gut #4-13	145.514
WT	Gut #5-7	113.405		nod2-/-	Gut #4-13	131.092
WT	Gut #5-7	132.682		nod2-/-	Gut #4-13	126.569
WT	Gut #5-7	104.854		nod2-/-	Gut #4-13	137.059
WT	Gut #5-8	114.502		nod2-/-	Gut #4-13	99.368
WT	Gut #5-8	95.32		AVERAGE		120.438
WT	Gut #5-8	112.321
WT	Gut #5-9	108.087		nod2-/-	Gut #5-1	111.783
WT	Gut #5-9	127.124		nod2-/-	Gut #5-1	109.349
AVERAGE		132.524		nod2-/-	Gut #5-1	91.532
				nod2-/-	Gut #5-2	138.025
				nod2-/-	Gut #5-2	113.633
				nod2-/-	Gut #5-2	147.489
				nod2-/-	Gut #5-3	139.364
				nod2-/-	Gut #5-3	116.177
				nod2-/-	Gut #5-3	147.24
				nod2-/-	Gut #5-4	142.444
				nod2-/-	Gut #5-4	100.932
				nod2-/-	Gut #5-4	120.225
				nod2-/-	Gut #5-5	108.294
				nod2-/-	Gut #5-5	145.19
				nod2-/-	Gut #5-5	115.585
				nod2-/-	Gut #5-6	123.124
				nod2-/-	Gut #5-6	100.355
				nod2-/-	Gut #5-7	130.835
				nod2-/-	Gut #5-7	109.047
				nod2-/-	Gut #5-7	103.842
				nod2-/-	Gut #5-8	129.169
				nod2-/-	Gut #5-8	80.11
				AVERAGE		119.261

## Sheet: Fig 4J- Alcian blue DSS
Condition	% Alcian Blue+ Area
WT	19.468
WT	12.259
WT	17.142
WT	18.617
WT	16.236
WT	20.729
WT	23.766
WT_DSS	34.048
WT_DSS	29.343
WT_DSS	25.487
WT_DSS	34.35
WT_DSS	36.764
WT_DSS	33.594
WT_DSS	31.846
WT_DSS	30.016
WT_DSS	34.186
nod2	7.363
nod2	6.807
nod2	10.646
nod2	5.667
nod2	11.859
nod2	13.985
nod2	10.438
nod2	12.81
nod2	6.636
nod2_DSS	16.559
nod2_DSS	26.291
nod2_DSS	16.908
nod2_DSS	20.796
nod2_DSS	28.676
nod2_DSS	13.936
