# Supplementary material for: Estrogen impacts NOD2-dependent regulation of intestinal homeostasis
Source: PLoS Biol. 2026 Jun 9;24(6):e3003766. doi: 10.1371/journal.pbio.3003766 (PMC13271492; doi:10.1371/journal.pbio.3003766)
Supplement: S8 Data — (XLSX) [file pbio.3003766.s016.xlsx]

## Sheet: Fig 5A- GO terms
DE	BP	pvalue	negativelogp	FDR q-value	Enrichment
up	cellular process	0.0051	2.29243	0.038	1
up	homeostatic process	0.011	1.95861	0.054	1.5
up	localization	0.00021	3.67778	0.0032	1.3
up	response to hormone	3.2e-06	5.49485	0.00025	2.8
down	metabolic process	0.0074	2.13077	5.1e-17	1.2
down	vesicle-mediated transport	0.0045	2.34679	0.089	1.3
down	pattern specification process	0.013	1.88606	0.2	1.3
down	establishment of localization	0.028	1.55284	0.33	1.1

## Sheet: Fig 5B- Volcano
p_val	avg_log2FC	pct.1	pct.2	p_val_adj	gene	cell_type
0.00504482	-0.586507	0.01	0.018	1	aagab	Epithelium
4.27475136848121e-72	-2.44517	0.015	0.125	8.99151202846338e-68	aamdc	Epithelium
0.00203985	-0.252639	0.086	0.108	1	aamp	Epithelium
0.0272497	-0.446921	0.013	0.02	1	aar2	Epithelium
0.00051249	-0.469689	0.012	0.023	1	aars2	Epithelium
0.0270116	-0.487733	0.018	0.026	1	aatf	Epithelium
2.13411148396824e-10	0.482048	0.521	0.489	4.48889009537879e-06	abat	Epithelium
6.71846400566133e-12	4.67976	0.018	0.002	1.4131617189508e-07	abca12	Epithelium
0.0376671	0.791134	0.039	0.03	1	abca1a	Epithelium
0.00147606	-0.522843	0.006	0.014	1	abcb6a	Epithelium
0.00452436	-0.543485	0.015	0.025	1	abcb9	Epithelium
0.0241543	0.617539	0.245	0.235	1	abcc4	Epithelium
0.0374404	0.532779	0.117	0.103	1	abcc5	Epithelium
7.57380049264732e-10	-1.76006	0.006	0.024	1.59307319562344e-05	abcd2	Epithelium
4.2315924154641e-11	-1.06425	0.02	0.049	8.90073148668719e-07	abcd3b	Epithelium
2.65920587708234e-06	-0.32842	0.045	0.072	0.0559337	abce1	Epithelium
3.75622666385447e-06	-0.98791	0.016	0.033	0.0790085	abcf2a	Epithelium
7.17799407789194e-07	-0.510021	0.027	0.05	0.0150982	abcf2b	Epithelium
5.36518244823208e-17	-0.876035	0.035	0.083	1.12851247616114e-12	abcg2c	Epithelium
0.0369636	0.643121	0.073	0.062	1	abhd12	Epithelium
1.05458586046068e-06	-0.404805	0.036	0.062	0.0221822	abhd17b	Epithelium
5.01654609816622e-15	-0.450173	0.074	0.131	1.05518030628828e-10	abhd17c	Epithelium
1.28365380166995e-13	-0.635839	0.061	0.112	2.70003740643257e-09	abhd3	Epithelium
3.09422769755546e-08	-0.262235	0.177	0.233	0.00065084	abi1a	Epithelium
0.000519835	-0.412378	0.029	0.045	1	abi2b	Epithelium
5.94951546914322e-07	1.12516	0.046	0.024	0.0125142	ablim2	Epithelium
0.000268106	-0.550153	0.032	0.049	1	abr	Epithelium
1.98675459469195e-07	-0.36082	0.12	0.166	0.00417894	abracl	Epithelium
5.57036492621972e-10	-0.474132	0.11	0.163	1.17167055858106e-05	acaa1	Epithelium
5.21455878525143e-16	0.854552	0.349	0.281	1.09683029488979e-11	acacb	Epithelium
0.0214402	0.624775	0.047	0.036	1	acap1	Epithelium
1.87334916222886e-08	-0.353762	0.055	0.091	0.00039404	acbd3	Epithelium
0.0278576	1.18777	0.017	0.011	1	acer2	Epithelium
0.00156294	0.592119	0.178	0.155	1	aco2	Epithelium
1.02668251800531e-09	-0.797784	0.029	0.059	2.15952400837237e-05	acot15	Epithelium
2.23128455486221e-06	-0.7967	0.028	0.051	0.0469328	acot18	Epithelium
3.57450757248508e-14	-0.753641	0.044	0.089	7.51861922796512e-10	acot19	Epithelium
0.000370625	0.936712	0.033	0.02	1	acot22	Epithelium
0.0107805	-0.395925	0.02	0.03	1	acot9.1	Epithelium
2.7805345424916e-276	-6.32019	0.006	0.321	5.84857635667684e-272	acox1	Epithelium
0.00929104	-0.459713	0.011	0.019	1	acp6	Epithelium
0.00870737	0.560656	0.032	0.022	1	acsl1a	Epithelium
3.13209647483665e-13	-0.273147	0.538	0.622	6.58805172517142e-09	actb1	Epithelium
2.44711857895398e-06	-0.680087	0.021	0.04	0.0514727	actn3b	Epithelium
0.00433613	-0.303219	0.019	0.03	1	acvr1bb	Epithelium
2.53595445349457e-05	-0.821933	0.011	0.024	0.533413	acvr2ab	Epithelium
8.03861071218836e-05	-0.852246	0.009	0.02	1	acy1.1	Epithelium
0.0021062	-0.260693	0.02	0.032	1	acy3.1	Epithelium
0.023973	-0.383125	0.006	0.011	1	adam12	Epithelium
0.000315329	-0.641082	0.012	0.024	1	adam17b	Epithelium
0.00346888	-0.287016	0.013	0.022	1	adam22	Epithelium
0.0172707	0.509587	0.159	0.143	1	adam28	Epithelium
8.22927342341271e-05	-0.524648	0.008	0.018	1	adat1	Epithelium
0.0151196	-0.500037	0.009	0.016	1	adat2	Epithelium
2.2532195485259e-07	-0.805503	0.025	0.049	0.00473942	adcy6a	Epithelium
0.0471148	0.301012	0.345	0.335	1	adcy9	Epithelium
0.0355434	1.34432	0.017	0.011	1	adcyap1a	Epithelium
1.04885073116928e-21	-1.16753	0.035	0.091	2.20615262794147e-17	adgre5b.3	Epithelium
0.0387454	0.252135	0.114	0.133	1	adgrg1.1	Epithelium
1.49736800170214e-10	-0.257677	0.228	0.297	3.14956385478027e-06	adgrg4a	Epithelium
4.87513650642954e-34	-2.82926	0.009	0.062	1.02543621276239e-29	adgrv1	Epithelium
9.72167570474736e-06	0.469966	0.252	0.215	0.204486	adh8a	Epithelium
0.024387	0.691552	0.038	0.029	1	adi1	Epithelium
0.0195514	-0.66589	0.007	0.013	1	adma	Epithelium
0.000522873	-0.644481	0.01	0.02	1	adnpb	Epithelium
0.000878755	-0.827725	0.009	0.018	1	adpgk	Epithelium
1.339778154179e-06	-0.334347	0.05	0.079	0.0281809	adpgk2	Epithelium
0.000297109	-0.370272	0.01	0.021	1	adprm	Epithelium
4.96043171061364e-05	-0.845181	0.006	0.016	1	adrb3a	Epithelium
9.70508727429574e-05	-0.570842	0.009	0.02	1	adrb3b	Epithelium
2.04982190637686e-09	-1.24622	0.015	0.038	4.31159539787309e-05	afap1l2	Epithelium
0.000654585	1.14519	0.067	0.049	1	aff2	Epithelium
0.00140084	0.477383	0.199	0.175	1	aff4	Epithelium
1.07557103632006e-05	1.16717	0.079	0.054	0.226236	afg1la	Epithelium
1.09433144550286e-08	-0.509039	0.035	0.065	0.000230182	afg1lb	Epithelium
3.51389914396397e-06	-0.720316	0.63	0.643	0.0739114	afp4.1	Epithelium
0.0123502	-0.667177	0.017	0.026	1	aftpha	Epithelium
0.000362686	-0.765047	0.018	0.031	1	agap3	Epithelium
1.7665510014445e-13	-0.271434	0.083	0.142	3.71576337643836e-09	agfg1a	Epithelium
0.00993356	-0.301401	0.035	0.048	1	aggf1	Epithelium
4.8487247924268e-06	-1.23446	0.007	0.019	0.101988	aglb	Epithelium
0.000220672	0.756914	0.078	0.056	1	agmat	Epithelium
0.0138315	-0.483447	0.009	0.015	1	ago2	Epithelium
7.79859220601139e-11	-0.289023	0.06	0.104	1.64035588461244e-06	ago3a	Epithelium
0.000884106	-0.46471	0.007	0.016	1	ago3b	Epithelium
2.25251561066967e-07	-0.293582	0.084	0.122	0.00473794	agpat4	Epithelium
3.7047885736229e-15	-0.299317	0.101	0.164	7.7926522857584e-11	agr2	Epithelium
1.10573679977998e-12	-0.254345	0.203	0.279	2.32580678465722e-08	agrn	Epithelium
8.55923243740974e-06	0.71095	0.12	0.089	0.180035	agtrap	Epithelium
4.58154743299312e-12	-0.308762	0.085	0.14	9.63682687055773e-08	ahcyl1	Epithelium
0.00073268	0.274745	0.38	0.357	1	ahcyl2b	Epithelium
5.39317038796449e-09	-0.683917	0.018	0.042	0.00011344	ahi1	Epithelium
2.99628423396097e-08	1.0542	0.168	0.125	0.000630238	ahr1a	Epithelium
7.7705995314386e-38	-0.821763	0.104	0.22	1.63446790544279e-33	ahsa1b	Epithelium
0.0125363	0.288108	0.032	0.044	1	aida	Epithelium
5.04636606285823e-05	0.96211	0.087	0.062	1	aifm3	Epithelium
0.000499561	-1.06418	0.004	0.011	1	aipl2	Epithelium
0.0381438	-0.300852	0.019	0.027	1	ak5	Epithelium
5.91820849269861e-18	-0.324304	0.133	0.216	1.24483597435423e-13	akap7	Epithelium
2.14817202416069e-06	-0.419121	0.039	0.064	0.0451846	akirin1	Epithelium
3.00280734533947e-06	0.4841	0.43	0.407	0.063161	akr1a1a	Epithelium
9.47861914372042e-08	-0.561259	0.037	0.065	0.00199373	akr1a1b	Epithelium
0.0490367	0.479711	0.076	0.064	1	akr7a3	Epithelium
6.6486648007928e-78	-1.76842	0.054	0.206	1.39848015419876e-73	AL953907.2	Epithelium
5.19290588450933e-07	-0.45884	0.031	0.056	0.0109228	aldh18a1	Epithelium
6.34334500873207e-07	0.590247	0.258	0.218	0.0133426	aldh1l1	Epithelium
2.19793779625913e-07	-0.421031	0.067	0.102	0.00462314	aldh2.2	Epithelium
0.00292747	-0.362882	0.031	0.045	1	aldh3a2a	Epithelium
6.76240394123697e-06	0.410167	0.384	0.353	0.14224	aldh6a1	Epithelium
3.54737632164595e-10	0.314948	0.598	0.585	7.4615513549501e-06	aldh9a1a.1	Epithelium
2.7704834836908e-12	-0.384934	0.311	0.393	5.82743495959522e-08	aldoaa	Epithelium
0.00051576	-0.35364	0.026	0.041	1	alg11	Epithelium
0.0149437	-0.462266	0.011	0.018	1	alg3	Epithelium
0.0108775	-0.297249	0.02	0.029	1	alg6	Epithelium
0.00724713	-0.661256	0.006	0.012	1	alkbh1	Epithelium
1.18801032492829e-05	-2.23304	0.004	0.013	0.249886	alkbh2	Epithelium
0.0112245	-0.726266	0.017	0.025	1	alkbh3	Epithelium
0.00268396	-0.431516	0.017	0.028	1	alkbh4	Epithelium
7.09071540789956e-08	-1.092	0.009	0.026	0.00149146	alkbh8	Epithelium
1.39634480063766e-07	0.709442	0.234	0.194	0.00293707	allc	Epithelium
3.02376608243633e-11	-0.449947	0.297	0.366	6.36018957779657e-07	alpi.2	Epithelium
2.86424836371085e-10	-0.513972	0.076	0.121	6.02466000822941e-06	amd1	Epithelium
3.60069679569819e-11	1.09038	0.1	0.058	7.57370564007157e-07	amn	Epithelium
0.0387502	0.539333	0.041	0.032	1	ampd3b	Epithelium
0.00240551	-0.529372	0.014	0.024	1	anapc15	Epithelium
2.55308212893499e-05	0.627873	0.124	0.094	0.537015	angptl4	Epithelium
9.12347866929373e-07	-0.979034	0.014	0.032	0.0191903	ank1b	Epithelium
1.97920330087684e-11	-1.37316	0.016	0.044	4.16305622306435e-07	ankdd1b	Epithelium
0.00955665	-0.403261	0.01	0.018	1	ankle2	Epithelium
0.0178179	-0.351384	0.009	0.015	1	ankmy1	Epithelium
1.28686850658545e-11	-0.288728	0.17	0.24	2.70679921675184e-07	ankrd12	Epithelium
0.0374946	-0.29667	0.028	0.037	1	ankrd13c	Epithelium
4.06322809931844e-07	-0.756938	0.023	0.046	0.00854659	ankrd22	Epithelium
0.000587102	1.15111	0.019	0.01	1	ankrd45	Epithelium
1.50294613380755e-07	-0.789478	0.01	0.027	0.0031613	ankrd50l	Epithelium
0.0148599	-0.271556	0.025	0.035	1	ankrd52a	Epithelium
0.000114705	-0.539222	0.013	0.026	1	anks1aa	Epithelium
0.0227418	-0.416353	0.01	0.016	1	anks1b	Epithelium
8.9874808880695e-13	0.333452	0.702	0.666	1.89042672999654e-08	anpepb	Epithelium
0.000282126	-0.338755	0.017	0.031	1	antkmt	Epithelium
2.41492758892754e-35	-0.567992	0.458	0.58	5.07955869055018e-31	anxa2b	Epithelium
6.64209071077851e-05	-0.281215	0.039	0.06	1	anxa3b	Epithelium
1.17781902603808e-07	0.498403	0.426	0.396	0.00247743	aoc1	Epithelium
0.00977443	0.492037	0.083	0.067	1	aox6	Epithelium
0.000120819	-0.312662	0.096	0.126	1	ap1ar	Epithelium
0.0004369	-0.861608	0.018	0.031	1	ap1g2	Epithelium
3.46258506992709e-05	-1.75239	0.004	0.014	0.72832	ap1m1	Epithelium
0.0488608	0.367468	0.018	0.025	1	ap4e1	Epithelium
0.00636853	-1.04915	0.007	0.014	1	ap5m1	Epithelium
0.00498939	0.289235	0.01	0.005	1	apba2a	Epithelium
0.0299268	0.320584	0.036	0.047	1	apbb1	Epithelium
2.41029621707673e-06	-0.435146	0.041	0.067	0.0506982	apbb1ip	Epithelium
3.26875133738202e-05	-0.508722	0.04	0.062	0.687549	aph1b	Epithelium
8.24748507673044e-07	-0.46813	0.042	0.07	0.0173478	api5	Epithelium
3.37266566910786e-07	-0.489568	0.06	0.093	0.00709407	apmap	Epithelium
5.18966998875429e-11	4.55496	0.017	0.002	1.09159518543458e-06	apoa1b	Epithelium
2.76350139532088e-18	3.476	0.043	0.01	5.81274883491794e-14	apoa2	Epithelium
3.45072514769264e-06	-0.569636	0.331	0.37	0.0725826	apoa4a	Epithelium
5.02492856951824e-31	-0.866492	0.584	0.658	1.05694347531247e-26	apoa4b.2.1	Epithelium
2.31117433672096e-14	3.60835	0.022	0.002	4.86132409985886e-10	apoba	Epithelium
1.98377585619e-17	-0.840604	0.442	0.511	4.17267413591004e-13	apoc1	Epithelium
0.000199207	-0.293333	0.609	0.651	1	apoc2	Epithelium
8.42127047610254e-70	-2.32119	0.025	0.142	1.77133003194341e-65	aqp11	Epithelium
3.3209247878878e-40	2.00919	0.156	0.059	6.98523319884321e-36	aqp8a.1	Epithelium
2.47765686595138e-09	0.403164	0.449	0.395	5.21150345184213e-05	ar	Epithelium
0.0429312	0.258053	0.077	0.091	1	araf	Epithelium
1.85808709922804e-11	-0.467706	0.048	0.09	3.90830040451626e-07	areg	Epithelium
7.39710529299229e-06	-0.250264	0.075	0.107	0.155591	arf1	Epithelium
5.54421003926495e-05	-0.443959	0.073	0.101	1	arf4a.1	Epithelium
0.029748	-0.402746	0.011	0.017	1	arf4b	Epithelium
8.25001307517381e-16	-0.440981	0.147	0.224	1.73530775023206e-11	arf5	Epithelium
2.85570008615849e-07	-0.34302	0.113	0.157	0.00600668	arfgap2	Epithelium
2.01960949560119e-15	-1.15732	0.018	0.053	4.24804661304754e-11	arfgap3	Epithelium
1.50852276462739e-17	-0.518105	0.081	0.148	3.17302678311724e-13	arfgef2	Epithelium
9.89171427801119e-11	-0.27116	0.141	0.202	2.08062318123687e-06	arfip1	Epithelium
0.0103146	0.45116	0.023	0.015	1	arhgap24	Epithelium
0.000134045	-0.576544	0.013	0.026	1	arhgap33	Epithelium
3.5771599011497e-07	0.653761	0.22	0.179	0.0075242	arhgdig	Epithelium
0.00919798	-0.719949	0.01	0.018	1	arhgef18a	Epithelium
8.66636832433311e-21	-1.02661	0.045	0.104	1.82288391334023e-16	arid3c	Epithelium
1.13336332130839e-06	-1.23961	0.01	0.026	0.0238392	arl14	Epithelium
0.0332107	-0.680411	0.031	0.04	1	arl14ep	Epithelium
3.4889689688042e-08	-1.09371	0.016	0.037	0.00073387	arl2	Epithelium
1.67236930509398e-10	-0.317419	0.057	0.099	3.51766159633467e-06	arl4aa	Epithelium
1.21398344661104e-08	-0.307029	0.116	0.165	0.000255349	arl4ab	Epithelium
0.000990806	-0.323993	0.044	0.061	1	arl5a	Epithelium
1.09732951527097e-37	1.56965	0.16	0.065	2.30812290242097e-33	arl5c	Epithelium
0.000432983	-0.783346	0.005	0.014	1	armc9	Epithelium
0.0318735	0.358197	0.006	0.011	1	arntl1b	Epithelium
0.0284377	0.734645	0.014	0.009	1	arpc1b	Epithelium
6.14830344639888e-06	-0.413816	0.064	0.094	0.129323	arpc4	Epithelium
4.53106886596302e-06	-0.742712	0.029	0.051	0.0953065	arpc5b	Epithelium
0.000819179	-0.277058	0.042	0.06	1	arpin	Epithelium
0.0132333	-0.721728	0.014	0.022	1	arrb2a	Epithelium
1.21135865078485e-08	0.733848	0.274	0.228	0.000254797	arrdc3a	Epithelium
8.63482812381465e-09	-0.320683	0.037	0.068	0.000181625	arrdc3b	Epithelium
1.84281541752539e-05	-0.663781	0.01	0.023	0.387618	arsh	Epithelium
6.56429156274497e-07	-1.98277	0.003	0.014	0.0138073	arsk	Epithelium
6.10519835785279e-13	-0.867653	0.044	0.086	1.28416742259076e-08	art4	Epithelium
0.000703737	1.30615	0.023	0.013	1	asah1a	Epithelium
0.00121708	0.426836	0.213	0.189	1	asah1b	Epithelium
6.47622200348634e-07	-0.266794	0.234	0.286	0.0136221	asah2	Epithelium
0.015474	1.31373	0.01	0.005	1	asb1	Epithelium
0.00199949	-0.472208	0.028	0.042	1	asb12a	Epithelium
0.00382085	-1.31826	0.008	0.015	1	asb13b	Epithelium
0.0352644	-0.343141	0.016	0.023	1	asdurf	Epithelium
0.00120187	-0.641735	0.008	0.016	1	asic2	Epithelium
0.00243047	0.9031	0.025	0.015	1	asl	Epithelium
0.000175223	-0.416954	0.01	0.022	1	asns	Epithelium
0.000622603	-0.307486	0.059	0.08	1	asph	Epithelium
5.77724898930259e-05	-0.623844	0.076	0.104	1	asrgl1	Epithelium
6.44312221909702e-07	-0.337597	0.055	0.086	0.0135525	asxl2	Epithelium
0.00327712	-0.495728	0.016	0.026	1	atad1a	Epithelium
0.00224144	-0.35251	0.015	0.026	1	atad1b	Epithelium
0.010368	-0.267305	0.007	0.013	1	atad5a	Epithelium
3.04351037672098e-33	-0.816094	0.101	0.207	6.40171972639491e-29	atf3	Epithelium
6.46723054204481e-14	-0.287309	0.207	0.291	1.3603172722137e-09	atf4a	Epithelium
6.86023931414064e-07	-0.427624	0.098	0.138	0.0144298	atf6	Epithelium
0.0461641	-0.39894	0.011	0.017	1	atf7ip2	Epithelium
0.00423282	-0.367051	0.013	0.022	1	atg4db	Epithelium
0.000589367	-0.382718	0.06	0.081	1	atg5	Epithelium
0.000137197	-0.279033	0.073	0.1	1	atl3	Epithelium
1.17340320727479e-08	-0.617707	0.031	0.06	0.000246814	atoh1b	Epithelium
0.00159236	-1.07572	0.004	0.01	1	atoh8	Epithelium
2.7984019016246e-20	-0.265448	0.231	0.34	5.88615855987719e-16	atp10d	Epithelium
2.51118345526078e-07	0.687221	0.089	0.057	0.00528202	atp11a	Epithelium
6.14023868560842e-05	0.779392	0.082	0.058	1	atp11c	Epithelium
3.09539172236918e-05	-0.440584	0.016	0.031	0.651085	atp13a2	Epithelium
1.78794957059838e-21	-0.381855	0.056	0.123	3.76077312679663e-17	atp2a1	Epithelium
0.000330863	-0.478569	0.016	0.029	1	atp2a1l	Epithelium
1.02823178160957e-10	-0.789506	0.03	0.062	2.16278272943757e-06	atp2a2a	Epithelium
4.06834161931279e-19	-0.404217	0.13	0.215	8.55734976206253e-15	atp2a2b	Epithelium
2.93621718440744e-07	-0.292958	0.074	0.11	0.00617604	atp2a3	Epithelium
3.32271156041982e-13	-0.48994	0.134	0.202	6.98899149618705e-09	atp2c1	Epithelium
1.8598926927653e-14	0.330088	0.67	0.65	3.91209828996253e-10	atp5f1b	Epithelium
0.0346687	0.279576	0.373	0.376	1	atp5f1c	Epithelium
6.61460223082967e-11	0.295938	0.624	0.616	1.39131543323271e-06	atp5f1e	Epithelium
2.12036297850143e-17	0.3845	0.637	0.603	4.45997148897991e-13	atp5fa1	Epithelium
2.59227388463491e-17	0.269608	0.784	0.78	5.45258888894106e-13	atp5mc3b	Epithelium
1.58611144993179e-17	1.16071	0.145	0.082	3.33622682378653e-13	atp5mea	Epithelium
0.0157871	0.288817	0.45	0.455	1	atp5mf	Epithelium
8.67842939309266e-06	0.48301	0.461	0.446	0.182542	atp6v0ca	Epithelium
0.00675652	0.916895	0.023	0.014	1	atp6v0cb	Epithelium
2.10689476424483e-77	-0.769755	0.596	0.738	4.43164244711258e-73	atp6v0e1	Epithelium
0.026339	0.945069	0.021	0.014	1	atp6v1c1b	Epithelium
0.0190959	1.09752	0.018	0.011	1	atp6v1f	Epithelium
0.0496208	0.689175	0.061	0.051	1	atp7a	Epithelium
4.83796880975579e-06	-0.323117	0.058	0.087	0.101762	atrxl	Epithelium
8.69465645431699e-08	-0.515923	0.031	0.058	0.00182883	atxn2l	Epithelium
0.000322734	-0.722016	0.008	0.017	1	atxn7l2b	Epithelium
0.0113974	-0.481458	0.024	0.035	1	aurkaip1	Epithelium
0.000307928	-0.479691	0.031	0.048	1	axin2	Epithelium
6.60151326339954e-35	-0.396403	0.766	0.827	1.38856229982346e-30	b2m	Epithelium
0.0118596	-0.529527	0.039	0.052	1	b3gnt2a	Epithelium
0.0210766	-0.596432	0.005	0.01	1	b3gnt2l	Epithelium
8.76568992988364e-05	-1.06448	0.014	0.027	1	b3gnt5b	Epithelium
1.81467507288849e-12	-1.10953	0.012	0.039	3.81698754831366e-08	b3gnt7	Epithelium
0.0168527	0.280056	0.053	0.067	1	b4galt1l	Epithelium
1.23667558372734e-10	-0.428211	0.049	0.088	2.60122342281209e-06	b4galt4	Epithelium
2.995585552075e-14	-0.355031	0.095	0.158	6.30091465023455e-10	b4galt5	Epithelium
5.70788522144331e-05	-0.407776	0.025	0.043	1	babam1	Epithelium
1.0419778004185e-07	-0.571603	0.107	0.151	0.0021917	badb	Epithelium
6.37197861691843e-26	-0.881349	0.088	0.173	1.34028198228262e-21	bag3	Epithelium
0.0017329	-0.292971	0.017	0.028	1	bag4	Epithelium
1.71539645062995e-08	-0.294517	0.055	0.091	0.000360816	bag6	Epithelium
0.00260147	-0.279758	0.019	0.03	1	bag6l	Epithelium
1.28460344009113e-08	-0.326843	0.102	0.149	0.000270203	bahcc1b	Epithelium
1.62179112058527e-05	0.799313	0.216	0.183	0.341128	bahd1	Epithelium
7.13818570439916e-35	-1.03901	0.091	0.194	1.50144598106332e-30	bambia	Epithelium
0.00227847	-0.532473	0.011	0.02	1	bambib	Epithelium
1.78567467505764e-09	-0.365052	0.042	0.076	3.75598811151624e-05	baz1a	Epithelium
4.63147340154722e-10	-0.33924	0.079	0.126	9.74184115281442e-06	baz1b	Epithelium
0.000220069	1.65659	0.014	0.005	1	bbc3	Epithelium
8.88593762392298e-05	-0.26889	0.051	0.074	1	bbx	Epithelium
2.20056995161706e-17	-0.358715	0.116	0.193	4.62867883623133e-13	bcar1	Epithelium
0.00079889	-0.257771	0.077	0.101	1	bcas2	Epithelium
1.57367069384971e-13	-0.47371	0.104	0.166	3.31005893744348e-09	bckdk	Epithelium
0.0209302	-0.437452	0.019	0.027	1	bcl10	Epithelium
3.10572852487881e-19	-0.910539	0.089	0.161	6.53258937923008e-15	bcl11ab	Epithelium
7.77904998983285e-14	-0.60417	0.062	0.114	1.63624537486144e-09	bcl3	Epithelium
0.0106001	1.36448	0.018	0.011	1	bcl6aa	Epithelium
4.86151046959634e-05	-0.982947	0.018	0.034	1	bcl7ba	Epithelium
0.000224197	0.665786	0.256	0.228	1	bco1l	Epithelium
6.81670378105683e-12	-0.513368	0.052	0.095	1.43382547330749e-07	bcor	Epithelium
0.00722306	-0.684035	0.008	0.014	1	bean1	Epithelium
0.00071847	-0.594569	0.016	0.028	1	bend3	Epithelium
1.59653279931768e-31	-2.31039	0.009	0.059	3.3581470900848e-27	bet1	Epithelium
0.00270123	-0.627556	0.032	0.046	1	bet1l	Epithelium
0.00696495	-0.544611	0.007	0.013	1	bhlha15	Epithelium
5.36783454765813e-10	-0.528389	0.054	0.093	1.12907031875441e-05	bicd2	Epithelium
7.26943855390153e-06	-0.457439	0.028	0.049	0.152905	bicdl2	Epithelium
0.00117011	-1.35889	0.004	0.011	1	bicdl2l	Epithelium
0.00786428	-0.315825	0.029	0.041	1	bicra	Epithelium
0.0465343	0.315036	0.04	0.051	1	bida	Epithelium
8.0162910970737e-11	-0.661005	0.06	0.103	1.68614666935848e-06	bik	Epithelium
0.000177587	-0.252491	0.029	0.047	1	bloc1s5	Epithelium
0.00534012	-0.349355	0.022	0.033	1	bmi1a	Epithelium
5.18126756157548e-11	-1.75738	0.007	0.027	1.08982781890179e-06	bmp16	Epithelium
0.00031972	1.91041	0.015	0.006	1	bmp7b	Epithelium
0.000179439	-0.608633	0.006	0.015	1	bmper	Epithelium
1.97207180196286e-07	-1.77908	0.005	0.018	0.00414806	bmpr1ba	Epithelium
0.0301657	-0.299201	0.015	0.022	1	bmt2	Epithelium
0.0219301	-0.438193	0.031	0.041	1	bop1	Epithelium
0.00413822	-0.967621	0.005	0.011	1	borcs5	Epithelium
0.000194809	-1.77454	0.004	0.012	1	brat1	Epithelium
1.21631138078942e-08	-0.365787	0.049	0.083	0.000255839	brd1b	Epithelium
2.31508590929094e-27	-0.412561	0.232	0.358	4.86955170160255e-23	brd2a	Epithelium
3.83973901690863e-18	-0.268904	0.247	0.352	8.07650704816561e-14	brd4	Epithelium
7.42984180404487e-07	-0.265384	0.061	0.093	0.0156279	brd8	Epithelium
0.0253039	0.584892	0.209	0.198	1	bri3	Epithelium
0.000461002	-0.436043	0.036	0.054	1	brms1	Epithelium
0.00194442	-1.1274	0.007	0.014	1	brpf1	Epithelium
9.62543977983379e-07	-0.278921	0.053	0.083	0.0202462	btaf1	Epithelium
0.00497927	-0.326382	0.029	0.041	1	btbd2a	Epithelium
0.0377421	0.625043	0.024	0.017	1	btd	Epithelium
2.14007234222203e-19	-0.295206	0.768	0.829	4.50142816462982e-15	btf3	Epithelium
0.0343649	0.325683	0.256	0.24	1	btg2	Epithelium
8.49043946754315e-05	-0.905434	0.016	0.03	1	btg3	Epithelium
2.69161149785995e-13	-0.631417	0.058	0.107	5.66153562459863e-09	btr02	Epithelium
0.00757419	-0.260843	0.016	0.026	1	btr12	Epithelium
1.10477537843569e-15	3.78722	0.027	0.003	2.32378453100162e-11	btr20	Epithelium
1.41323999288739e-57	-5.29552	0.001	0.075	2.97260900103933e-53	btr25	Epithelium
0.000291905	-0.310265	0.005	0.013	1	btr26	Epithelium
7.32489175234635e-06	-0.335624	0.033	0.056	0.154072	btr33	Epithelium
0.0010889	-0.996884	0.004	0.01	1	BX005073.3	Epithelium
0.00289131	-1.03616	0.005	0.012	1	BX005085.7	Epithelium
1.18830522606216e-48	-1.62905	0.032	0.127	2.49948121249915e-44	BX005442.3	Epithelium
1.83404332589964e-25	-4.34271	0.001	0.035	3.85772673169731e-21	BX248410.4	Epithelium
4.65783291139556e-07	-0.384395	0.033	0.058	0.00979729	BX321875.2	Epithelium
2.2710797187757e-07	-1.18128	0.01	0.027	0.00477699	BX323861.3	Epithelium
0.00667633	-1.36138	0.005	0.011	1	BX323887.1	Epithelium
0.00650178	-0.738915	0.016	0.025	1	BX324216.3	Epithelium
0.00805609	1.19892	0.046	0.034	1	BX465198.2	Epithelium
0.00354966	-0.527319	0.012	0.021	1	BX470137.2	Epithelium
0.00159914	-1.33989	0.004	0.01	1	BX470189.1	Epithelium
9.45012428000162e-07	-2.20762	0.002	0.011	0.0198774	BX470211.2	Epithelium
2.69369086642685e-22	-1.43725	0.029	0.083	5.66590936844223e-18	BX548028.1	Epithelium
0.000137082	-0.461799	0.023	0.039	1	BX649250.2	Epithelium
0.000643389	-1.74525	0.003	0.01	1	BX649295.2	Epithelium
0.0207984	-0.493046	0.021	0.029	1	BX649300.2	Epithelium
8.25800690658592e-18	-0.36923	0.1	0.173	1.73698917273128e-13	BX664603.1	Epithelium
0.000131689	-1.10796	0.014	0.027	1	BX890572.2	Epithelium
2.47056970693571e-08	-2.38979	0.004	0.018	0.00051966	BX908782.2	Epithelium
0.00153973	-0.679795	0.013	0.023	1	BX927081.1	Epithelium
0.000378625	-1.14301	0.006	0.015	1	BX927212.1	Epithelium
1.53112668331484e-05	-0.251984	0.031	0.051	0.322057	BX927362.2	Epithelium
3.01063425382966e-09	-1.29363	0.006	0.023	6.33256808950532e-05	BX942846.1	Epithelium
4.84591624799942e-06	3.4001	0.01	0.002	0.101929	BX957278.1	Epithelium
1.58168878381931e-05	-0.564734	0.047	0.072	0.332692	bysl	Epithelium
3.23219956720552e-11	-0.519157	0.084	0.135	6.79860856966008e-07	bzw1b	Epithelium
0.000293822	0.334367	0.226	0.196	1	c1qbp	Epithelium
4.23632505800284e-11	-3.30224	0.001	0.016	8.91068612700317e-07	c3b.1	Epithelium
4.84773788507344e-09	-4.41901	0.001	0.013	0.000101967	c3b.2	Epithelium
4.21156100126264e-06	3.16219	0.013	0.003	0.088586	c5	Epithelium
3.00695605403994e-09	-0.591173	0.12	0.169	6.32483136406761e-05	ca4b	Epithelium
0.0395641	-0.396183	0.008	0.013	1	ca8	Epithelium
2.08254772677409e-23	1.45821	0.155	0.081	4.38043088849663e-19	cables1	Epithelium
1.24711575018465e-09	-6.47011	0	0.011	2.6231832689384e-05	CABZ01009512.1	Epithelium
3.4064247262802e-05	-0.399796	0.017	0.032	0.716507	CABZ01020840.1	Epithelium
0.000179862	-0.606657	0.016	0.03	1	CABZ01021433.1	Epithelium
9.13982456652448e-09	-2.94354	0.003	0.016	0.000192247	CABZ01028298.1	Epithelium
9.38047974632713e-10	-0.579314	0.039	0.074	1.97309010984245e-05	CABZ01032476.1	Epithelium
1.0044843479787e-27	-1.16341	0.039	0.108	2.11283237753839e-23	CABZ01038521.1	Epithelium
0.000957482	-0.484051	0.009	0.018	1	CABZ01044099.1	Epithelium
3.21841448811666e-05	-0.5609	0.014	0.028	0.676961	CABZ01045212.1	Epithelium
3.72205382630343e-13	-1.1199	0.021	0.054	7.82896801824664e-09	CABZ01046088.1	Epithelium
6.56720079226384e-05	-1.58233	0.004	0.012	1	CABZ01046093.1	Epithelium
0.0123471	-0.830294	0.009	0.015	1	CABZ01054394.1	Epithelium
1.31667886261282e-05	-0.762615	0.007	0.019	0.27695	CABZ01055347.1	Epithelium
7.3909968122898e-06	-0.469968	0.045	0.07	0.155462	CABZ01061592.1	Epithelium
0.00651549	-0.457375	0.021	0.031	1	CABZ01065131.1	Epithelium
0.00316605	-1.23239	0.007	0.014	1	CABZ01068600.1	Epithelium
1.3544252972023e-50	2.23618	0.135	0.035	2.84889817013533e-46	CABZ01069162.1	Epithelium
0.0230623	-0.770382	0.005	0.01	1	CABZ01071056.1	Epithelium
4.46337983160826e-35	2.02781	0.125	0.045	9.38827313780481e-31	CABZ01074307.1	Epithelium
0.0228929	0.695186	0.091	0.078	1	CABZ01075509.1	Epithelium
3.56007048263383e-14	-2.67746	0.005	0.027	7.488252253172e-10	CABZ01075521.1	Epithelium
9.59246701368241e-06	-2.48124	0.003	0.012	0.201768	CABZ01076737.1	Epithelium
4.59827047960298e-05	-1.15788	0.005	0.015	0.9672	CABZ01077218.1	Epithelium
6.51864750827694e-05	-1.32041	0.004	0.012	1	CABZ01077956.1	Epithelium
0.000802146	-1.762	0.004	0.011	1	CABZ01078733.1	Epithelium
5.34071216230081e-09	-0.461207	0.163	0.219	0.000112337	CABZ01079267.1	Epithelium
3.59180375105461e-34	-1.51946	0.046	0.127	7.55500000996826e-30	CABZ01080550.1	Epithelium
4.94318189200082e-162	-2.06372	0.124	0.407	1.03974887916345e-157	CABZ01080568.1	Epithelium
0.00228118	0.548248	0.071	0.054	1	CABZ01080702.1	Epithelium
0.000225487	1.39766	0.012	0.004	1	CABZ01081747.1	Epithelium
0.000128417	0.595222	0.249	0.221	1	CABZ01083442.1	Epithelium
1.15580082474796e-09	-0.993658	0.008	0.027	2.43111145477485e-05	CABZ01084501.2	Epithelium
8.25210834031403e-05	-0.434516	0.023	0.04	1	CABZ01084603.1	Epithelium
0.00286693	-0.603606	0.006	0.013	1	CABZ01085710.1	Epithelium
0.00423406	1.35835	0.016	0.009	1	CABZ01102240.1	Epithelium
1.52674509834422e-06	0.634407	0.173	0.134	0.0321136	CABZ01111953.1	Epithelium
3.2514707240325e-09	-1.27264	0.006	0.022	6.83914352092997e-05	CABZ01111959.1	Epithelium
1.70357568449414e-20	-1.01989	0.049	0.109	3.58330109476497e-16	CABZ01112049.1	Epithelium
0.00145854	0.415387	0.043	0.061	1	cacna1bb	Epithelium
0.0210636	1.09045	0.027	0.019	1	cacna1c	Epithelium
9.86109773225362e-05	0.950085	0.011	0.003	1	cacna1hb	Epithelium
0.0416583	-0.766323	0.005	0.01	1	cacng2a	Epithelium
0.00408937	-0.348605	0.031	0.044	1	cactin	Epithelium
0.000163198	-0.293466	0.025	0.041	1	cad	Epithelium
0.000101298	-0.271658	0.018	0.033	1	calcrla	Epithelium
7.41869378621991e-07	-1.95912	0.001	0.01	0.0156045	cald1b	Epithelium
3.14603014977371e-27	-0.433554	0.506	0.616	6.61735981703402e-23	calm3a	Epithelium
5.29781602175609e-17	-0.357829	0.23	0.325	1.11434262201618e-12	camk2g1	Epithelium
8.88748594560841e-13	-0.299081	0.122	0.186	1.86939379379927e-08	camsap3	Epithelium
4.11913632446356e-19	-0.380644	0.117	0.198	8.66419134487664e-15	camta1b	Epithelium
0.0396302	-0.318776	0.025	0.033	1	cant1a	Epithelium
5.69115029750632e-10	-0.442828	0.094	0.144	1.19707655357748e-05	cant1b	Epithelium
2.6337349836711e-07	-0.496042	0.035	0.062	0.0055398	capn15	Epithelium
1.43958371292676e-09	-0.572448	0.024	0.052	3.02802038177015e-05	capn3a	Epithelium
2.62822099380705e-13	-0.525643	0.054	0.101	5.52820003837374e-09	capn5a	Epithelium
0.00175306	-0.402224	0.017	0.028	1	capzb	Epithelium
0.000371296	-0.441878	0.032	0.049	1	cars1	Epithelium
0.00396478	-0.336493	0.012	0.02	1	casp10	Epithelium
1.52876282454196e-18	-7.36681	0	0.022	3.21559972514155e-14	casp23	Epithelium
0.000156103	-0.254513	0.017	0.03	1	casp3b	Epithelium
0.0166644	-0.362604	0.031	0.043	1	casp6a	Epithelium
0.000183978	-0.488952	0.021	0.035	1	casp7	Epithelium
1.80637994709268e-06	-0.897851	0.029	0.052	0.0379954	caspa	Epithelium
0.000864855	-0.799724	0.005	0.013	1	cav1	Epithelium
0.000610577	-0.72963	0.014	0.026	1	cav2	Epithelium
0.00116913	-0.531122	0.013	0.023	1	cavin2a	Epithelium
4.91871963545655e-07	-0.466333	0.02	0.041	0.010346	cavin2b	Epithelium
0.00492349	-0.445444	0.019	0.029	1	cbln6	Epithelium
1.90760726894183e-06	0.82164	0.04	0.02	0.0401246	cbln7	Epithelium
2.52598019206817e-13	4.88928	0.024	0.004	5.31314673599619e-09	cbln8	Epithelium
0.0322486	0.269636	0.041	0.052	1	cbr1	Epithelium
2.55562238678989e-07	-0.330956	0.145	0.192	0.0053755	cbsa	Epithelium
8.07963768714368e-08	0.634854	0.226	0.18	0.00169947	cbsb	Epithelium
0.00258531	-0.262933	0.076	0.097	1	cbx3b	Epithelium
0.0271551	-0.357959	0.032	0.042	1	cbx6a	Epithelium
3.17983276427331e-08	-0.994776	0.018	0.041	0.000668846	cbx7a	Epithelium
0.0470251	0.420583	0.04	0.05	1	cbx8a	Epithelium
1.04628434428064e-11	-0.652206	0.07	0.118	2.2007544897599e-07	ccdc125	Epithelium
0.00421527	-0.690303	0.004	0.01	1	ccdc13	Epithelium
5.36245878992606e-05	-0.720941	0.007	0.017	1	ccdc149a	Epithelium
8.12413771685824e-20	-0.541293	0.168	0.26	1.70883112736396e-15	ccdc186	Epithelium
0.0072949	-0.352834	0.022	0.033	1	ccdc43	Epithelium
5.49448284858431e-06	-0.340329	0.05	0.077	0.115571	ccdc50	Epithelium
0.00221775	0.286408	0.27	0.248	1	ccdc6a	Epithelium
0.011512	-0.374845	0.007	0.014	1	ccdc77	Epithelium
2.62163257002177e-25	1.0454	0.452	0.376	5.51434194778379e-21	ccdc85ca	Epithelium
1.34073629360938e-06	-0.430973	0.073	0.107	0.028201	ccl19b	Epithelium
0.000761162	-0.473718	0.007	0.015	1	ccl20b	Epithelium
0.00486291	-0.520158	0.005	0.012	1	ccl36.1	Epithelium
0.000234168	-0.595459	0.02	0.034	1	ccm2	Epithelium
0.0278298	-0.733887	0.008	0.013	1	ccn1	Epithelium
6.25521721839872e-12	-0.450183	0.037	0.076	1.31572238971799e-07	ccnd1	Epithelium
1.62167377104762e-06	-0.413849	0.063	0.095	0.0341103	ccnd2a	Epithelium
2.07302083246764e-13	-0.57651	0.046	0.091	4.36039201901243e-09	ccnjl	Epithelium
2.59317461807725e-08	-0.52058	0.044	0.077	0.000545448	ccnl1b	Epithelium
0.00115065	0.25423	0.355	0.334	1	cct6a	Epithelium
2.24007038573216e-15	-0.262206	0.245	0.343	4.71176404934903e-11	cd2ap	Epithelium
9.59996872671608e-28	-0.980524	0.376	0.511	2.01925742197746e-23	cd63	Epithelium
2.33639913198791e-35	-0.604164	0.132	0.253	4.91438193422336e-31	cd74a	Epithelium
2.68641512386216e-25	-0.727162	0.081	0.164	5.65060557153167e-21	cd74b	Epithelium
1.6595406862051e-11	-0.699429	0.018	0.047	3.49067787936381e-07	cd82a	Epithelium
0.00859095	-0.403938	0.012	0.02	1	cdc23	Epithelium
0.002604	-0.634043	0.01	0.018	1	cdc37	Epithelium
0.0044763	-0.291313	0.025	0.037	1	cdc40	Epithelium
0.0398413	-0.511113	0.009	0.014	1	cdc42ep2	Epithelium
0.0177447	-0.288274	0.053	0.067	1	cdc42ep5	Epithelium
2.59730642782864e-14	-0.266118	0.244	0.334	5.46317434029476e-10	cdc42l	Epithelium
1.36387731325665e-05	-0.317891	0.062	0.09	0.286878	cdc5l	Epithelium
5.12864370051636e-09	-0.272653	0.095	0.141	0.000107876	cdc73	Epithelium
0.0494193	0.336953	0.056	0.068	1	cdca4	Epithelium
7.02377890349954e-05	-0.901115	0.015	0.028	1	cdcp1a	Epithelium
0.0437802	-0.520327	0.015	0.021	1	cdip1	Epithelium
0.0118683	-0.267736	0.007	0.014	1	cdk10	Epithelium
5.58259878978628e-09	-0.329555	0.1	0.148	0.000117424	cdk16	Epithelium
0.0406818	0.626765	0.227	0.218	1	cdk17	Epithelium
0.000140488	-0.625866	0.009	0.019	1	cdk21	Epithelium
0.00300377	-0.514881	0.012	0.021	1	cdk2ap2	Epithelium
0.0126128	-0.673917	0.017	0.026	1	cdk5	Epithelium
0.000131915	-0.573761	0.038	0.058	1	cdk5rap3	Epithelium
0.00159716	-0.700675	0.012	0.022	1	cdkn1a	Epithelium
1.28247462256996e-10	-0.314583	0.117	0.175	2.69755712111365e-06	cdkn1ba	Epithelium
1.39280263514071e-28	-0.378518	0.42	0.553	2.92962106275497e-24	cdx1b	Epithelium
1.47221741094621e-36	0.872671	0.412	0.297	3.09666210218426e-32	cebpd	Epithelium
1.03232211083177e-06	-0.585337	0.031	0.055	0.0217139	cebpz	Epithelium
0.00233897	-0.72377	0.004	0.01	1	cel.1	Epithelium
8.14180608542853e-15	-2.52604	0.033	0.075	1.71254749200904e-10	cela1.6	Epithelium
9.67856206590298e-07	1.20752	0.041	0.021	0.0203579	celf4	Epithelium
0.00639627	-0.532267	0.013	0.021	1	cemip	Epithelium
3.61383248584008e-06	-0.941661	0.021	0.04	0.0760134	cenpv	Epithelium
0.000872273	-0.484538	0.003	0.01	1	cep152	Epithelium
0.00106656	0.662696	0.022	0.012	1	cerkl	Epithelium
0.0115792	-0.275697	0.021	0.031	1	cers3b	Epithelium
6.43237243134588e-12	-0.499909	0.126	0.187	1.35298521720929e-07	cers5	Epithelium
1.01043049890672e-12	1.01564	0.117	0.069	2.1253395114004e-08	cert1a	Epithelium
6.71400975268868e-14	-0.371481	0.258	0.341	1.41222481138054e-09	ces2b	Epithelium
8.56621312090555e-11	-0.3798	0.066	0.111	1.80181726785127e-06	ces2b.1	Epithelium
0.00071617	-0.286646	0.028	0.043	1	cfap157	Epithelium
4.40357631623727e-14	-0.555019	0.076	0.132	9.26248242357347e-10	cflara	Epithelium
4.41218878506529e-34	1.18212	0.175	0.08	9.28059789050632e-30	cgref1	Epithelium
0.00416394	-1.27698	0.007	0.014	1	cgrrf1	Epithelium
0.0455691	-0.847092	0.006	0.01	1	chac2	Epithelium
1.50889618198175e-06	-0.469996	0.03	0.053	0.0317381	chchd1	Epithelium
6.79600174733363e-07	-0.30261	0.053	0.083	0.0142947	chd1	Epithelium
0.000797022	2.05976	0.016	0.008	1	chga	Epithelium
3.82239630067819e-07	0.334694	0.671	0.681	0.00804003	chia.2	Epithelium
1.25729143212047e-09	-1.85076	0.016	0.04	2.64458679832219e-05	chia.4	Epithelium
0.00584842	-0.492813	0.019	0.029	1	chic2	Epithelium
2.64574278070719e-35	-0.824426	0.201	0.33	5.5650553649395e-31	chka	Epithelium
0.000519482	-0.27641	0.055	0.076	1	chmp7	Epithelium
3.1687148887671e-05	-0.369646	0.028	0.047	0.666507	chordc1a	Epithelium
0.0251221	-0.598958	0.021	0.029	1	chpfa	Epithelium
9.42554432310302e-06	-0.312346	0.31	0.358	0.198257	chpt1	Epithelium
0.0169804	-0.326738	0.035	0.047	1	chrac1	Epithelium
0.00186192	-0.424552	0.049	0.066	1	chrm3a	Epithelium
2.51310307994219e-11	-2.40296	0.001	0.015	5.28606101835041e-07	chrna2b	Epithelium
6.3695494924728e-07	0.335181	0.531	0.507	0.0133977	chs1	Epithelium
9.64089388025616e-05	-0.865323	0.011	0.023	1	chst6	Epithelium
0.016075	-0.731027	0.011	0.018	1	chst7	Epithelium
0.0107935	-0.277526	0.008	0.014	1	chsy3	Epithelium
0.00461508	0.307091	0.06	0.045	1	ciapin1	Epithelium
4.4829095918897e-05	-0.581278	0.023	0.041	0.942935	cib2	Epithelium
5.10579776024061e-05	-0.298123	0.104	0.137	1	cideb	Epithelium
9.08611738388763e-09	-0.361516	0.054	0.09	0.000191117	cidec	Epithelium
0.00773286	-0.391687	0.011	0.018	1	cinp	Epithelium
3.04749971361418e-10	-0.257596	0.606	0.678	6.41011089761607e-06	cirbpb	Epithelium
4.365957651612e-23	-0.959058	0.034	0.092	9.18335532440068e-19	cish	Epithelium
0.000248121	0.461312	0.248	0.219	1	cited4a	Epithelium
7.62097963200107e-09	-0.384453	0.052	0.088	0.0001603	cited4b	Epithelium
0.0405489	-0.365192	0.01	0.016	1	ciz1a	Epithelium
9.32519568117626e-12	0.749029	0.203	0.145	1.96146165957861e-07	ckbb	Epithelium
0.000546631	0.295881	0.472	0.468	1	ckmt1	Epithelium
2.13976559066728e-38	1.07303	0.418	0.302	4.50078294340957e-34	clca1	Epithelium
1.23076253465006e-06	-0.270491	0.158	0.205	0.0258879	clcn2b	Epithelium
0.00640441	0.550817	0.16	0.14	1	cldn15b	Epithelium
1.91962962132044e-21	-0.481623	0.209	0.313	4.03774894548542e-17	cldn15lb	Epithelium
0.0396776	-0.542022	0.009	0.014	1	cldnb	Epithelium
1.41320077566725e-06	-1.74143	0.004	0.015	0.0297253	cldnd1b	Epithelium
0.0488105	0.622173	0.047	0.038	1	cldnh	Epithelium
0.00427687	-0.481346	0.033	0.046	1	clic1	Epithelium
1.15456062963961e-06	-0.368857	0.031	0.055	0.024285	clns1a	Epithelium
0.00796037	-0.398651	0.011	0.018	1	clockb	Epithelium
0.00113386	-0.315407	0.023	0.036	1	clpb	Epithelium
0.000729748	-0.55816	0.02	0.034	1	clpp	Epithelium
0.0246633	0.512278	0.069	0.057	1	clptm1l	Epithelium
0.00782917	-0.500987	0.022	0.032	1	clpxb	Epithelium
9.8551221789287e-17	-0.286326	0.102	0.175	2.07292639911586e-12	clstn1	Epithelium
2.65419087284507e-13	-0.320758	0.108	0.172	5.58282508194233e-09	cltcb	Epithelium
1.05007839534746e-10	-0.417879	0.092	0.143	2.20873489677386e-06	cluha	Epithelium
1.89240339865048e-13	-0.281425	0.248	0.333	3.98048130872142e-09	cmah	Epithelium
0.000331857	-0.521237	0.023	0.038	1	cmasa	Epithelium
0.000796684	-0.391506	0.035	0.052	1	cmc2	Epithelium
0.0159044	0.983513	0.023	0.015	1	cmc4	Epithelium
6.83149526389871e-07	-0.770826	0.026	0.048	0.0143694	cmss1	Epithelium
0.000433697	-0.725362	0.006	0.014	1	cnksr2a	Epithelium
9.98142943576566e-12	-1.72036	0.006	0.027	2.09949386751895e-07	cnn1b	Epithelium
1.86654280931206e-05	-0.565841	0.033	0.054	0.392609	cnn2	Epithelium
6.13741324657233e-05	0.725222	0.149	0.119	1	cnnm2b	Epithelium
7.11968687722619e-13	-0.69956	0.05	0.095	1.49755493775576e-08	cnnm4b	Epithelium
1.94284405303947e-06	-1.06912	0.012	0.028	0.0408658	cnot4a	Epithelium
1.77095452142094e-07	0.812823	0.222	0.182	0.00372503	cnot6a	Epithelium
0.000116363	-0.551722	0.034	0.053	1	cnot6b	Epithelium
0.0220642	-0.389714	0.038	0.05	1	cnppd1	Epithelium
3.66543707449585e-05	-0.466652	0.029	0.049	0.770988	coa7	Epithelium
0.0272707	-0.303654	0.024	0.033	1	coasy	Epithelium
0.00907253	0.298464	0.552	0.544	1	cobl	Epithelium
0.00190014	-0.461263	0.035	0.05	1	cog2	Epithelium
0.0078627	-0.488661	0.019	0.029	1	cog4	Epithelium
0.000173325	-0.522396	0.027	0.044	1	cog6	Epithelium
0.0461414	-0.293137	0.014	0.02	1	cog8	Epithelium
0.00138013	-0.42074	0.018	0.03	1	coil	Epithelium
0.00116127	-0.972726	0.011	0.021	1	colec12	Epithelium
1.68136313438683e-07	-2.22384	0.001	0.011	0.00353658	colgalt1	Epithelium
0.000246151	-0.303204	0.042	0.062	1	commd3	Epithelium
3.43998691115815e-06	-0.50513	0.051	0.079	0.0723567	comta	Epithelium
0.0359193	-0.478944	0.015	0.022	1	cop1	Epithelium
4.74571272445729e-13	-0.368808	0.041	0.084	9.98213214462346e-09	cops2	Epithelium
0.0215876	-0.61026	0.008	0.013	1	cops3	Epithelium
2.41461775771607e-13	-0.61348	0.063	0.114	5.07890699157999e-09	copz2	Epithelium
0.0464047	0.800754	0.022	0.016	1	coq2	Epithelium
2.50216137674606e-05	-0.687663	0.024	0.042	0.526305	coq3	Epithelium
0.000581277	0.964763	0.029	0.016	1	coq4	Epithelium
1.65985859612608e-19	0.945525	0.343	0.27	3.49134657109159e-15	coq8aa	Epithelium
0.0266193	1.47328	0.01	0.005	1	coq8ab	Epithelium
0.00487305	-0.525799	0.011	0.02	1	coq8b	Epithelium
0.0164132	-0.42066	0.009	0.015	1	coro7	Epithelium
3.57483642622927e-07	-0.384353	0.072	0.108	0.00751931	cox10	Epithelium
5.12431805124328e-21	0.362044	0.657	0.632	1.07784905889851e-16	cox4i1	Epithelium
7.43702093223966e-12	0.4863	0.513	0.476	1.56430298288729e-07	cox4i1l	Epithelium
1.55255354734155e-14	0.489885	0.462	0.405	3.26564113147821e-10	cox5ab	Epithelium
3.05758769536806e-18	0.467011	0.563	0.523	6.43132995843717e-14	cox7a1	Epithelium
0.00925864	-1.05258	0.008	0.014	1	cpb1	Epithelium
0.000813517	-0.302584	0.066	0.087	1	cpda	Epithelium
0.0203391	0.933303	0.023	0.016	1	cpe	Epithelium
5.08908460127334e-18	-0.301645	0.398	0.499	1.07043805503183e-13	cpeb4b	Epithelium
0.0398292	-0.49538	0.009	0.014	1	cplane2	Epithelium
0.0382054	1.12102	0.014	0.009	1	cplx2l	Epithelium
5.60786461518762e-13	-1.27726	0.016	0.046	1.17955824315856e-08	cplx4c	Epithelium
0.00640429	0.532915	0.042	0.03	1	cpm	Epithelium
0.000652302	-1.08422	0.003	0.01	1	cpne8	Epithelium
1.08063981967012e-05	-0.42248	0.208	0.248	0.227302	cpo	Epithelium
7.72685627217101e-05	-0.364013	0.076	0.103	1	cpped1	Epithelium
0.00147583	-0.315695	0.031	0.046	1	cpt1aa	Epithelium
3.77717001269763e-75	-1.08847	0.122	0.306	7.9448994047082e-71	cpt1ab	Epithelium
0.00387754	-0.391348	0.02	0.031	1	cptp	Epithelium
4.71044705015886e-06	0.947799	0.142	0.109	0.0990795	cpvl	Epithelium
0.00652874	2.14483	0.011	0.005	1	CR381531.2	Epithelium
7.20773316392652e-05	-0.56574	0.02	0.036	1	CR388047.3	Epithelium
3.80558882044998e-05	1.65698	0.031	0.016	0.800468	CR388079.3	Epithelium
1.48005175832829e-06	-2.54373	0.002	0.011	0.0311314	CR388207.2	Epithelium
1.00746017413683e-06	-1.15032	0.013	0.03	0.0211909	CR392045.1	Epithelium
0.0012036	-0.759088	0.014	0.025	1	CR522881.1	Epithelium
1.54296902237875e-05	-1.18801	0.007	0.018	0.324548	CR589947.1	Epithelium
1.75868821190036e-12	-1.38351	0.005	0.026	3.69922478491121e-08	CR589947.2	Epithelium
2.70978760525545e-30	-1.5655	0.018	0.076	5.69976724889431e-26	CR589947.3	Epithelium
0.0489229	-0.429261	0.007	0.011	1	CR749167.2	Epithelium
2.95143891148758e-10	-1.21584	0.008	0.028	6.20805660642299e-06	CR762483.1	Epithelium
0.0205218	-0.528116	0.009	0.016	1	CR847936.6	Epithelium
0.0366168	-0.513379	0.008	0.013	1	CR855318.1	Epithelium
2.01121322516166e-21	-0.292301	0.236	0.351	4.23038589780504e-17	CR855996.2	Epithelium
0.0106846	-0.321052	0.017	0.026	1	CR936300.2	Epithelium
4.82049422506609e-07	-0.389019	0.087	0.125	0.0101394	cracr2b	Epithelium
0.00165229	-0.4348	0.021	0.033	1	cramp1	Epithelium
2.1193483370106e-11	-0.420735	0.107	0.164	4.45783729206809e-07	crb3a	Epithelium
0.019361	-0.275928	0.042	0.055	1	creb1a	Epithelium
8.37475231339419e-07	-1.00016	0.013	0.03	0.0176155	creb3l1	Epithelium
8.69915635723403e-26	0.996676	0.49	0.423	1.82978054818061e-21	creb3l3b	Epithelium
0.00502967	-0.790914	0.005	0.011	1	creb5a	Epithelium
0.00565266	0.252528	0.039	0.053	1	crebl2	Epithelium
9.0650964616134e-06	-0.723998	0.035	0.058	0.190675	creg2	Epithelium
0.0377114	-0.670963	0.01	0.016	1	crfb2	Epithelium
5.25547710848039e-22	-0.370327	0.398	0.516	1.10543705499777e-17	crip1	Epithelium
0.000364984	-0.611349	0.008	0.018	1	cript	Epithelium
0.0010576	-0.446234	0.024	0.038	1	crkl	Epithelium
0.00189579	1.90759	0.01	0.004	1	crlf1b	Epithelium
0.000333757	-0.389394	0.031	0.048	1	crlf3	Epithelium
0.00199645	-0.741975	0.011	0.02	1	cry-dash	Epithelium
0.00607567	-0.54108	0.011	0.018	1	csgalnact2	Epithelium
2.38374770484903e-06	-2.38975	0.002	0.011	0.0501397	csmd2	Epithelium
7.38433573479068e-12	-0.493061	0.029	0.064	1.55322117845587e-07	csrnp2	Epithelium
7.64230521134874e-06	-0.286382	0.078	0.111	0.160748	CT956002.2	Epithelium
5.06678885790157e-15	0.786086	0.446	0.391	1.06574836837102e-10	CT990561.1	Epithelium
0.000553859	0.583047	0.165	0.139	1	ctdp1	Epithelium
0.00162994	-0.575031	0.021	0.034	1	ctnnbip1	Epithelium
0.017733	0.654947	0.019	0.012	1	ctnnd2a	Epithelium
0.000541284	1.21893	0.035	0.022	1	ctns	Epithelium
0.0100445	-0.359617	0.011	0.019	1	ctps1b	Epithelium
1.09807070523163e-07	-2.02481	0.026	0.05	0.00230968	ctrb1	Epithelium
2.53936946163956e-11	-2.58869	0.007	0.028	5.34130972561264e-07	ctrl	Epithelium
3.1743221694877e-08	1.13678	0.201	0.159	0.000667687	ctsa	Epithelium
1.68708776626127e-95	2.68995	0.204	0.043	3.54862040755396e-91	ctsba	Epithelium
3.91462216059485e-12	1.51927	0.193	0.139	8.2340162525952e-08	ctsbb	Epithelium
5.42543638705028e-10	1.2365	0.213	0.166	1.14118628965216e-05	ctsc	Epithelium
0.000113017	0.626793	0.282	0.255	1	ctsd	Epithelium
0.0391111	0.645896	0.247	0.238	1	ctsh	Epithelium
2.48264912205031e-29	1.724	0.493	0.391	5.22200416332063e-25	ctsl.1	Epithelium
3.00215498765395e-07	-0.605863	0.076	0.112	0.00631473	ctsla	Epithelium
1.40679578792708e-21	1.58656	0.247	0.166	2.95905426032582e-17	ctsz	Epithelium
6.13926120607854e-08	-0.64761	0.035	0.064	0.00129133	cttnbp2nlb	Epithelium
0.000263878	-0.432579	0.009	0.019	1	ctu1	Epithelium
0.0391093	-0.416395	0.008	0.013	1	CU326366.2	Epithelium
0.000928691	-0.889723	0.011	0.022	1	CU457778.9	Epithelium
1.26379960606797e-06	-0.588108	0.009	0.024	0.0265828	CU459012.1	Epithelium
9.80152618350216e-18	-0.50859	0.293	0.395	2.06165301743785e-13	CU459056.1	Epithelium
2.58689395815085e-07	-0.382766	0.035	0.061	0.00544127	CU468041.2	Epithelium
0.000112395	1.35505	0.022	0.01	1	CU499336.2	Epithelium
7.28386699292009e-14	-1.10931	0.006	0.03	1.53208858329081e-09	CU550714.1	Epithelium
3.56577718852041e-07	-2.16273	0.004	0.016	0.00750026	CU638714.1	Epithelium
5.07491534707931e-06	-0.257859	0.199	0.25	0.106746	CU639469.1	Epithelium
1.33721030032893e-06	-0.755987	0.021	0.042	0.0281269	CU655842.1	Epithelium
2.3115892277452e-14	-0.402208	0.103	0.167	4.86219678163925e-10	CU693379.1	Epithelium
3.6241061781726e-06	-1.79798	0.006	0.018	0.0762294	CU695215.3	Epithelium
0.00147203	-1.0738	0.006	0.013	1	CU855758.3	Epithelium
1.55639278283354e-18	-0.584497	0.073	0.14	3.27371657941207e-14	CU856539.2	Epithelium
0.0161367	-0.842953	0.006	0.011	1	CU856539.3	Epithelium
0.0226457	1.0953	0.013	0.008	1	CU861903.1	Epithelium
0.0383529	-0.959843	0.008	0.013	1	CU929391.1	Epithelium
1.11518370268204e-13	0.895962	0.141	0.085	2.3456774002214e-09	cubn	Epithelium
1.31944300143043e-17	0.957783	0.097	0.045	2.77531640920877e-13	cuzd1.1	Epithelium
9.30358876124529e-05	0.558586	0.029	0.016	1	cuzd1.2	Epithelium
0.000447157	-0.651099	0.008	0.017	1	cwf19l1	Epithelium
3.3827471980001e-05	0.281945	0.468	0.434	0.711527	cx28.9	Epithelium
3.73161125886829e-14	-0.294998	0.1	0.165	7.84907112190356e-10	cxadr	Epithelium
5.15072235961394e-05	1.82424	0.051	0.032	1	cxcl8b.1	Epithelium
1.33502065336633e-12	-0.489922	0.046	0.089	2.80808244229074e-08	cxcr3.1	Epithelium
5.18400869125221e-11	-0.310308	0.429	0.512	1.09040438811799e-06	cyb5a	Epithelium
0.027307	0.357631	0.29	0.281	1	cyb5r2	Epithelium
0.0128574	-0.371713	0.017	0.026	1	cybc1	Epithelium
8.83527120437926e-18	-0.435578	0.29	0.391	1.85841094512913e-13	cycsb	Epithelium
3.92517761577106e-14	-0.347628	0.441	0.524	8.25621859701285e-10	cygb1	Epithelium
4.32235270661541e-57	-1.27246	0.104	0.248	9.09163668309486e-53	cyp1a	Epithelium
0.0198835	1.2557	0.011	0.006	1	cyp27a1.2	Epithelium
0.00453986	0.879923	0.05	0.037	1	cyp27a1.4	Epithelium
0.00199052	-0.824647	0.007	0.014	1	cyp2aa2	Epithelium
0.000121977	0.407343	0.372	0.351	1	cyp2ad2	Epithelium
6.19357033979698e-07	-0.755036	0.011	0.027	0.0130276	cyp2k16	Epithelium
0.00148374	-1.17049	0.005	0.012	1	cyp2k17	Epithelium
4.76560239823075e-05	1.16938	0.024	0.011	1	cyp2k20	Epithelium
3.20611572181102e-12	-1.14799	0.046	0.087	6.7437438092573e-08	cyp2k22	Epithelium
0.000137693	0.644858	0.177	0.149	1	cyp2n13	Epithelium
6.26595558659039e-13	0.821469	0.303	0.246	1.31798109808342e-08	cyp2x8	Epithelium
0.00144062	0.400854	0.315	0.299	1	cyp2x9	Epithelium
1.10102303763455e-09	-0.362796	0.139	0.195	2.31589185736051e-05	cyp3c3	Epithelium
6.38035105340646e-06	-0.270819	0.133	0.175	0.134204	cyp3c4	Epithelium
1.23589974094513e-08	-0.340039	0.318	0.383	0.000259959	cyp46a1.1	Epithelium
2.41345937566734e-24	-1.03106	0.024	0.078	5.07647045077869e-20	cyp46a1.2	Epithelium
5.04897456961391e-13	-0.950956	0.045	0.089	1.06200131097259e-08	cyp46a1.4	Epithelium
6.23613530839809e-06	0.542924	0.264	0.226	0.131171	cyp4t8	Epithelium
1.33338972127667e-30	2.57992	0.064	0.012	2.80465193973334e-26	cyp51	Epithelium
3.37670297862048e-66	8.42611	0.084	0.001	7.10255704523031e-62	cyp7a1	Epithelium
0.000476046	-0.379801	0.021	0.035	1	cyp7b1	Epithelium
1.72361054942727e-09	1.41515	0.081	0.048	3.62544242966533e-05	cyp8b1	Epithelium
0.000197374	-0.334461	0.025	0.041	1	cyth1a	Epithelium
0.00838696	-0.491099	0.025	0.036	1	czib	Epithelium
2.84979162770569e-12	0.847318	0.155	0.101	5.99425170971614e-08	dab2	Epithelium
0.0314692	0.477934	0.1	0.086	1	dab2ipa	Epithelium
2.56669997174796e-14	-0.404423	0.342	0.436	5.39879672057467e-10	dacha	Epithelium
1.07734196915922e-10	-0.281572	0.14	0.201	2.26608109792951e-06	dag1	Epithelium
6.54255657665945e-06	0.6164	0.126	0.094	0.137616	dao.3	Epithelium
0.00392394	0.589226	0.096	0.077	1	dap1b.1	Epithelium
2.23366312161598e-10	-0.429101	0.13	0.188	4.69828701000705e-06	dapk1	Epithelium
0.0345868	0.955421	0.015	0.009	1	dapk2b	Epithelium
9.33508382335299e-06	-0.368951	0.012	0.027	0.196354	dapk3	Epithelium
0.0490807	0.588902	0.059	0.049	1	dapp1	Epithelium
6.31760825822675e-05	-0.511204	0.018	0.033	1	daxx	Epithelium
0.0178485	-0.325649	0.01	0.016	1	dbf4	Epithelium
2.94968186692008e-06	0.291345	0.542	0.543	0.0620436	dbi	Epithelium
0.0108187	0.683652	0.029	0.02	1	dbn1	Epithelium
2.33056285698302e-14	-0.352038	0.116	0.183	4.90210591337808e-10	dbnlb	Epithelium
0.00411175	0.665599	0.133	0.114	1	dbpb	Epithelium
0.0113039	-0.487126	0.017	0.025	1	dbr1	Epithelium
1.60229902585102e-05	-0.307987	0.048	0.074	0.337028	dcbld1	Epithelium
0.000314009	-1.88149	0.003	0.01	1	dclk1b	Epithelium
2.28765695770491e-07	-0.381071	0.021	0.044	0.00481186	dctn5	Epithelium
0.000182217	-0.472148	0.018	0.032	1	dcun1d1	Epithelium
0.00298735	-0.376752	0.014	0.024	1	dcun1d3	Epithelium
1.09461634415613e-07	-0.588691	0.025	0.049	0.00230242	dcun1d5	Epithelium
3.18768653064502e-09	1.87519	0.035	0.013	6.70497984855873e-05	dcxr	Epithelium
2.13157145806329e-14	-0.909744	0.017	0.051	4.48354740489031e-10	ddhd2	Epithelium
0.00262255	-0.370077	0.025	0.037	1	ddi2	Epithelium
6.62158421890098e-12	0.527929	0.289	0.23	1.39278402460363e-07	ddt	Epithelium
2.61042298107223e-11	-0.267608	0.08	0.13	5.49076369838733e-07	ddx18	Epithelium
0.00118924	-0.535098	0.011	0.02	1	ddx31	Epithelium
0.000939503	-0.295668	0.012	0.023	1	ddx49	Epithelium
9.06455493590522e-23	-0.265772	0.254	0.378	1.90663848521831e-18	ddx5	Epithelium
0.00610389	-0.399311	0.015	0.025	1	ddx54	Epithelium
0.0432395	-0.418757	0.012	0.018	1	ddx56	Epithelium
0.000307727	-0.363907	0.026	0.042	1	dek	Epithelium
8.98406326668389e-58	-1.83564	0.032	0.14	1.88970786751429e-53	dennd2b	Epithelium
8.30361593978921e-17	-0.395525	0.106	0.178	1.74658257677526e-12	dennd2da	Epithelium
0.000383552	0.479338	0.142	0.115	1	deptor	Epithelium
0.0244222	-0.318812	0.01	0.016	1	det1	Epithelium
0.000455555	-0.465263	0.022	0.036	1	dffa	Epithelium
2.90051996408794e-08	-0.275655	0.137	0.188	0.000610095	dgat1b	Epithelium
4.43134208574071e-17	0.983769	0.35	0.284	9.320884943147e-13	dgat2	Epithelium
0.0231541	-0.403747	0.035	0.045	1	dgcr8	Epithelium
0.0065094	0.482434	0.075	0.06	1	dglucy	Epithelium
5.54332025854021e-08	1.51721	0.035	0.015	0.00116598	dhcr24	Epithelium
0.000264076	0.441904	0.253	0.225	1	dhdhl	Epithelium
4.11389565137108e-10	-0.79622	0.022	0.051	8.65316811309394e-06	dhps	Epithelium
3.3739025983577e-06	-0.255711	0.258	0.312	0.0709667	dhrs1	Epithelium
0.00336193	1.53384	0.02	0.011	1	dhrs13a.1	Epithelium
0.0298041	0.397813	0.093	0.08	1	dhrs4	Epithelium
0.02053	-0.276151	0.037	0.048	1	dhrs7	Epithelium
3.93613560535119e-05	0.322866	0.396	0.374	0.827927	dhrs9	Epithelium
2.70616419991532e-05	-0.340357	0.059	0.086	0.569215	dhx16	Epithelium
5.66219449431909e-05	-0.435311	0.031	0.05	1	dhx37	Epithelium
1.4313110905012e-05	0.427447	0.465	0.445	0.301062	diaph2	Epithelium
5.9026491174801e-07	-2.06207	0.005	0.018	0.0124156	dimt1l	Epithelium
2.34091754029919e-05	0.464746	0.216	0.181	0.492389	dio1	Epithelium
0.0147103	-0.392095	0.013	0.021	1	dip2a	Epithelium
2.41372449341778e-06	-0.653753	0.016	0.033	0.0507703	dip2cb	Epithelium
2.88233084131098e-05	-0.377293	0.021	0.038	0.606269	dipk2aa	Epithelium
2.12111755344278e-05	-1.14832	0.009	0.022	0.446156	dis3	Epithelium
5.08811664504433e-07	-0.289903	0.086	0.125	0.0107023	dis3l2	Epithelium
5.18132366668122e-14	-0.715484	0.056	0.105	1.08983962004973e-09	dkc1	Epithelium
6.90927577090004e-12	1.91711	0.04	0.014	1.45329706565111e-07	dkk3b	Epithelium
0.0192033	-0.902332	0.006	0.011	1	dlgap4b	Epithelium
2.51828317339874e-24	-1.15916	0.057	0.128	5.29695682692691e-20	dlx3b	Epithelium
0.0103175	-1.00856	0.006	0.011	1	dmgdh	Epithelium
0.0174266	-0.352314	0.005	0.011	1	dmtf1	Epithelium
0.0138512	-1.22755	0.006	0.011	1	dnah2	Epithelium
0.0261893	-0.410465	0.007	0.013	1	dnaja3b	Epithelium
1.5168713905321e-07	-0.649288	0.034	0.061	0.00319059	dnajb11	Epithelium
3.53063605680714e-05	-0.496473	0.04	0.062	0.742634	dnajb14	Epithelium
1.74868750823383e-12	-0.500022	0.055	0.101	3.67818930481903e-08	dnajb1a	Epithelium
3.10701916322969e-46	-0.443365	0.312	0.494	6.53530410793732e-42	dnajb1b	Epithelium
7.74012177326308e-17	-0.585481	0.077	0.141	1.62805721378816e-12	dnajb2	Epithelium
2.79533040174851e-06	-0.376699	0.042	0.068	0.058797	dnajb6a	Epithelium
2.54873520742836e-07	-0.708139	0.049	0.079	0.00536101	dnajb6b	Epithelium
5.08850322888731e-08	-0.464951	0.035	0.064	0.00107032	dnajc10	Epithelium
4.84959229958442e-05	-0.37122	0.043	0.065	1	dnajc15	Epithelium
0.0123866	-0.298335	0.022	0.032	1	dnajc16l	Epithelium
1.76681400642316e-05	-0.361503	0.081	0.112	0.371632	dnajc19	Epithelium
0.00139696	-0.259949	0.013	0.023	1	dnajc2	Epithelium
0.047032	0.435836	0.006	0.01	1	dnajc21	Epithelium
1.18283893586617e-05	-0.783102	0.013	0.028	0.248798	dnajc24	Epithelium
0.00155203	-1.09263	0.008	0.016	1	dnajc27	Epithelium
0.000960145	-0.516123	0.029	0.045	1	dnajc3a	Epithelium
0.00509464	0.33334	0.061	0.046	1	dnajc6	Epithelium
3.24299292246328e-05	1.69065	0.013	0.004	0.682131	dnase1l1	Epithelium
0.0319901	-0.273378	0.011	0.018	1	dnlz	Epithelium
4.79896905556371e-15	-0.387978	0.164	0.242	1.00941515114727e-10	dnmbp	Epithelium
6.75821988563104e-23	-1.75645	0.019	0.068	1.42152397074363e-18	dnmt3ab	Epithelium
1.16673963707708e-05	-0.508398	0.029	0.049	0.245412	dnttip2	Epithelium
0.00497182	-1.30019	0.009	0.017	1	dock3	Epithelium
3.93074948132881e-14	-0.271857	0.103	0.168	8.26793845902703e-10	dok1b	Epithelium
2.31052332523744e-19	-0.443911	0.189	0.283	4.85995476230443e-15	dok4	Epithelium
9.35358181830471e-11	-0.627732	0.044	0.082	1.96743239966221e-06	dot1l	Epithelium
3.1319921516601e-13	0.771582	0.222	0.157	6.58783229180184e-09	dpep1	Epithelium
2.15025981454777e-05	-0.388171	0.047	0.071	0.452286	dph1	Epithelium
2.19502693576431e-07	-0.463927	0.039	0.068	0.00461702	dpm2	Epithelium
1.43410157008444e-06	0.72968	0.153	0.116	0.0301649	dpp7	Epithelium
1.06410069465996e-08	1.41928	0.049	0.024	0.000223823	dpy19l3	Epithelium
0.000474908	0.706955	0.11	0.087	1	dpy30	Epithelium
0.000125585	3.0889	0.011	0.003	1	drd2b	Epithelium
5.24290542713275e-07	-2.26766	0.001	0.011	0.0110279	drd3	Epithelium
6.37959819470844e-05	-0.643191	0.017	0.032	1	drosha	Epithelium
0.00149344	-0.997369	0.008	0.017	1	drp2	Epithelium
0.0102399	0.676585	0.072	0.058	1	dspb	Epithelium
5.63645301514015e-05	-0.377715	0.03	0.049	1	dtx2	Epithelium
0.0285363	-0.289841	0.02	0.028	1	dtx4b	Epithelium
0.000134669	-0.291597	0.017	0.031	1	dus1l	Epithelium
6.87956487538177e-05	-0.688254	0.007	0.018	1	dus2	Epithelium
0.000627976	-0.417416	0.008	0.017	1	dusp10	Epithelium
0.00103302	-0.346407	0.012	0.022	1	dusp11	Epithelium
6.51727811695479e-10	-0.402657	0.07	0.113	1.37084427912027e-05	dusp5	Epithelium
6.40060553678073e-13	-0.81412	0.046	0.089	1.34630336860646e-08	dusp7	Epithelium
5.36514970026634e-14	-0.330563	0.134	0.205	1.12850558795402e-09	dusp8a	Epithelium
0.00826473	-0.91863	0.005	0.01	1	dync1i2b	Epithelium
0.0142254	-0.318027	0.039	0.052	1	dync1li1	Epithelium
4.34885966680315e-07	-0.284597	0.085	0.124	0.00914739	dync1li2	Epithelium
3.37632302006376e-06	-0.33343	0.018	0.037	0.0710176	dyrk2	Epithelium
6.00910331301232e-18	2.19956	0.037	0.007	1.26395479085901e-13	dysf	Epithelium
0.0108251	-0.36083	0.016	0.025	1	e2f3	Epithelium
0.000150392	-0.257722	0.032	0.051	1	e2f4	Epithelium
2.20197243352295e-07	-0.42272	0.044	0.074	0.00463163	ebna1bp2	Epithelium
1.11471282384374e-10	1.34539	0.056	0.026	2.34468695367292e-06	ebp	Epithelium
0.0245511	-0.262294	0.083	0.099	1	eci1	Epithelium
3.31781156626134e-07	-0.419096	0.041	0.069	0.00697869	ecpas	Epithelium
0.00752912	-0.356111	0.035	0.048	1	edc3	Epithelium
6.41742215682723e-05	-0.755169	0.017	0.031	1	edem3	Epithelium
0.000285664	1.2127	0.029	0.016	1	edn2	Epithelium
9.10879953927044e-08	-0.391399	0.04	0.069	0.00191595	edrf1	Epithelium
4.27124542078191e-14	-0.518649	0.037	0.08	8.98413761807267e-10	eef2a.1	Epithelium
2.04824315115416e-62	-2.09903	0.043	0.165	4.30827464413767e-58	eevs	Epithelium
1.8706775624035e-07	-0.873134	0.017	0.038	0.00393478	efcab11	Epithelium
1.25514905606634e-06	-0.326779	0.068	0.101	0.0264008	efna1a	Epithelium
2.99442060146532e-14	-0.43628	0.086	0.147	6.29846429312216e-10	efna1b	Epithelium
1.40347242826246e-23	-0.373016	0.096	0.183	2.95206390560727e-19	efnb1	Epithelium
1.36631057881161e-19	-0.430189	0.068	0.135	2.87389767147233e-15	efr3a	Epithelium
4.76736867900378e-06	-0.579671	0.017	0.035	0.100277	efr3ba	Epithelium
2.09188764014979e-07	-0.753335	0.005	0.018	0.00440008	egfl6	Epithelium
0.000225137	-0.780539	0.017	0.031	1	egr2a	Epithelium
0.00118233	-0.902048	0.004	0.011	1	egr2b	Epithelium
0.00118392	1.10503	0.03	0.018	1	egr4	Epithelium
1.29247985945043e-05	-0.80649	0.026	0.045	0.27186	ehd4	Epithelium
1.51631763884116e-07	0.434941	0.389	0.356	0.00318942	ehhadh	Epithelium
2.69408643790427e-07	-0.462799	0.099	0.14	0.00566674	eif1ad	Epithelium
2.19948382532056e-06	-0.315305	0.054	0.083	0.0462639	eif1b	Epithelium
0.00736463	-0.446103	0.015	0.024	1	eif2ak2	Epithelium
0.00381258	-0.374354	0.022	0.034	1	eif2b1	Epithelium
1.64861116564068e-10	-0.972315	0.029	0.061	3.46768872580861e-06	eif2s1a	Epithelium
2.16060936934164e-11	0.754007	0.17	0.116	4.54462574747321e-07	eif3ja	Epithelium
1.28451250338984e-26	-0.797077	0.099	0.191	2.70184359963018e-22	eif4a1a	Epithelium
0.0186675	0.273079	0.305	0.292	1	eif4ebp3l	Epithelium
7.92904879262962e-11	-0.662612	0.041	0.079	1.66779612304171e-06	eif4g2a	Epithelium
2.54124489249101e-14	-0.328063	0.103	0.168	5.34525450686559e-10	eif4g2b	Epithelium
2.05514764748202e-10	-0.642104	0.05	0.089	4.32279756171368e-06	eif4g3b	Epithelium
5.3533419054323e-09	0.293538	0.598	0.585	0.000112602	eif5a	Epithelium
1.07337361894804e-08	-0.390149	0.092	0.137	0.000225773	eif6	Epithelium
0.0242494	0.701566	0.068	0.056	1	eipr1	Epithelium
5.85114644107178e-09	-2.48833	0.003	0.016	0.000123073	ela2	Epithelium
6.75163683969412e-10	-2.27143	0.013	0.036	1.42013929286126e-05	ela2l	Epithelium
5.74672131222869e-08	-0.87269	0.017	0.038	0.00120877	elac1	Epithelium
9.05328655430546e-05	-0.671022	0.014	0.028	1	elac2	Epithelium
3.18977336211267e-15	-0.383145	0.114	0.183	6.7093692898678e-11	elf3	Epithelium
9.60710566883216e-07	-0.363065	0.032	0.057	0.0202076	elk3	Epithelium
5.06010702329267e-12	0.795183	0.309	0.252	1.06434291127938e-07	ell2	Epithelium
0.00391649	-0.376841	0.031	0.044	1	eloa	Epithelium
2.85934218562459e-11	1.35213	0.098	0.057	6.01434035324277e-07	elovl5	Epithelium
3.92126591830408e-09	-0.789677	0.026	0.053	8.24799073256081e-05	elp2	Epithelium
8.64300289115406e-10	-1.0891	0.015	0.039	1.81796922812534e-05	elp3	Epithelium
0.0015659	-0.488788	0.029	0.043	1	elp4	Epithelium
0.00256913	-0.468976	0.016	0.026	1	elp5	Epithelium
0.00013011	-0.284928	0.041	0.062	1	emc8	Epithelium
0.010583	-0.399317	0.013	0.02	1	emg1	Epithelium
0.00303967	-0.648179	0.014	0.023	1	emp2	Epithelium
4.75741193847637e-11	-0.869829	0.02	0.049	1.00067402713912e-06	enc1	Epithelium
3.06791267820731e-05	1.0924	0.045	0.027	0.645305	eno1a	Epithelium
0.0336326	-0.485312	0.011	0.016	1	eno1b	Epithelium
1.35958273284545e-06	0.509688	0.474	0.453	0.0285975	enpep	Epithelium
1.17142066083286e-08	0.917384	0.337	0.299	0.000246397	enpp7.1	Epithelium
1.41894139077954e-07	-0.370229	0.038	0.067	0.0029846	ENSDARG00000002220	Epithelium
1.8439937340042e-27	-0.398352	0.566	0.67	3.87865642010443e-23	ENSDARG00000002369	Epithelium
5.98693975742402e-06	-0.280443	0.037	0.061	0.125929	ENSDARG00000003984	Epithelium
8.27503653075694e-07	-0.663066	0.027	0.051	0.0174057	ENSDARG00000004525	Epithelium
5.99658237324869e-06	-0.292647	0.089	0.124	0.126132	ENSDARG00000011609	Epithelium
0.0242152	-0.48099	0.013	0.02	1	ENSDARG00000011837	Epithelium
0.0120745	0.420289	0.01	0.017	1	ENSDARG00000012204	Epithelium
9.88582222318582e-16	-0.427303	0.151	0.232	2.0793838464249e-11	ENSDARG00000016188	Epithelium
0.0345279	-0.403685	0.017	0.025	1	ENSDARG00000020611	Epithelium
0.0472531	0.830507	0.012	0.007	1	ENSDARG00000027547	Epithelium
0.00010646	-0.303924	0.015	0.029	1	ENSDARG00000028583	Epithelium
0.000317157	-0.705009	0.01	0.021	1	ENSDARG00000028800	Epithelium
2.31234243925608e-06	-1.82984	0.005	0.016	0.0486378	ENSDARG00000029930	Epithelium
2.98016867345337e-05	-0.394649	0.062	0.089	0.626849	ENSDARG00000035596	Epithelium
0.00171168	0.535431	0.204	0.181	1	ENSDARG00000036489	Epithelium
0.00189507	-0.289482	0.019	0.03	1	ENSDARG00000037679	Epithelium
0.0161133	-0.526936	0.009	0.015	1	ENSDARG00000039008	Epithelium
2.25728350300635e-12	-0.98581	0.027	0.061	4.74797012022355e-08	ENSDARG00000040280	Epithelium
0.000659956	0.386	0.347	0.324	1	ENSDARG00000040683	Epithelium
5.9796860665823e-05	-0.745707	0.004	0.013	1	ENSDARG00000042249	Epithelium
1.74799951350027e-05	-0.372499	0.027	0.047	0.367674	ENSDARG00000042520	Epithelium
2.22309727176391e-05	-0.836301	0.016	0.032	0.467606	ENSDARG00000042899	Epithelium
4.07470677622499e-05	1.0294	0.055	0.035	0.857074	ENSDARG00000043799	Epithelium
7.55606270721375e-08	-1.21049	0.011	0.028	0.00158934	ENSDARG00000044072	Epithelium
0.0242508	-0.265774	0.007	0.012	1	ENSDARG00000045785	Epithelium
0.000597626	-0.444538	0.019	0.032	1	ENSDARG00000045797	Epithelium
0.000787001	-0.358551	0.045	0.064	1	ENSDARG00000046071	Epithelium
0.0114485	-0.3734	0.041	0.054	1	ENSDARG00000054292	Epithelium
0.000186781	0.644905	0.259	0.233	1	ENSDARG00000054534	Epithelium
1.15304758783754e-07	-0.27063	0.031	0.057	0.00242532	ENSDARG00000055383	Epithelium
9.16024180870499e-12	-0.945465	0.031	0.066	1.92676526204301e-07	ENSDARG00000055574	Epithelium
1.15406974965861e-07	-0.473784	0.029	0.055	0.00242747	ENSDARG00000056704	Epithelium
0.000369063	0.376737	0.427	0.41	1	ENSDARG00000057053	Epithelium
2.94631534681597e-14	-1.50775	0.006	0.03	6.19727970049271e-10	ENSDARG00000058270	Epithelium
3.76112414728178e-10	-0.994631	0.007	0.027	7.9111485313925e-06	ENSDARG00000060631	Epithelium
0.0282974	-0.312208	0.013	0.02	1	ENSDARG00000061257	Epithelium
0.000467325	1.94245	0.014	0.006	1	ENSDARG00000061664	Epithelium
0.00506666	0.873635	0.034	0.023	1	ENSDARG00000062460	Epithelium
0.0379962	-0.330822	0.021	0.029	1	ENSDARG00000062929	Epithelium
1.49257346752235e-12	1.23031	0.093	0.05	3.13947903158651e-08	ENSDARG00000067912	Epithelium
3.77753652683117e-13	-1.87554	0.007	0.03	7.94567033053669e-09	ENSDARG00000068231	Epithelium
1.55237524289841e-15	0.890716	0.18	0.115	3.26526608591251e-11	ENSDARG00000068280	Epithelium
3.08389753639713e-08	1.69472	0.039	0.018	0.000648667	ENSDARG00000068874	Epithelium
0.0017433	-0.631017	0.011	0.02	1	ENSDARG00000069909	Epithelium
8.89693539871633e-13	-0.34837	0.146	0.214	1.87138139176599e-08	ENSDARG00000070174	Epithelium
8.7645528176548e-05	-1.807	0.004	0.012	1	ENSDARG00000070393	Epithelium
0.0199318	-0.461102	0.026	0.036	1	ENSDARG00000071567	Epithelium
0.0121445	-0.260574	0.021	0.031	1	ENSDARG00000073741	Epithelium
6.61300740813056e-05	0.668617	0.122	0.094	1	ENSDARG00000076011	Epithelium
6.47534389519937e-25	4.72611	0.033	0.001	1.36202383491623e-20	ENSDARG00000076056	Epithelium
0.0332411	-0.31943	0.015	0.022	1	ENSDARG00000076920	Epithelium
2.35051871083104e-05	-0.926264	0.009	0.021	0.494408	ENSDARG00000077040	Epithelium
0.00288944	0.712541	0.067	0.051	1	ENSDARG00000077330	Epithelium
4.89554817682881e-06	-0.421869	0.037	0.061	0.102973	ENSDARG00000078615	Epithelium
3.87392405990184e-05	1.47281	0.027	0.014	0.814841	ENSDARG00000078741	Epithelium
0.0371564	0.928815	0.029	0.021	1	ENSDARG00000079446	Epithelium
0.00015765	-0.314961	0.015	0.028	1	ENSDARG00000079608	Epithelium
0.00165666	-0.547025	0.004	0.01	1	ENSDARG00000079876	Epithelium
0.0136425	-0.272283	0.029	0.04	1	ENSDARG00000080019	Epithelium
0.0193468	-0.678324	0.006	0.011	1	ENSDARG00000086107	Epithelium
9.02614488526407e-07	-0.964253	0.009	0.023	0.0189856	ENSDARG00000086300	Epithelium
0.00264828	-0.524287	0.02	0.032	1	ENSDARG00000086735	Epithelium
9.05700787729854e-08	0.82079	0.137	0.098	0.00190505	ENSDARG00000087456	Epithelium
0.0184724	-0.585802	0.01	0.016	1	ENSDARG00000087599	Epithelium
0.0413676	-0.742196	0.005	0.01	1	ENSDARG00000088463	Epithelium
0.00016908	1.04574	0.041	0.026	1	ENSDARG00000088842	Epithelium
5.73182670591561e-22	-1.90455	0.022	0.071	1.20563242932229e-17	ENSDARG00000090408	Epithelium
7.85466398955271e-11	1.76461	0.089	0.051	1.65215002356252e-06	ENSDARG00000092404	Epithelium
0.0167444	1.22858	0.015	0.009	1	ENSDARG00000093021	Epithelium
0.015243	-0.576241	0.015	0.022	1	ENSDARG00000093253	Epithelium
0.0279559	-0.645956	0.005	0.01	1	ENSDARG00000095067	Epithelium
6.43451817568156e-13	-0.311166	0.217	0.295	1.35343655307286e-08	ENSDARG00000095705	Epithelium
0.00601027	-0.324099	0.012	0.021	1	ENSDARG00000096749	Epithelium
2.12536353628151e-20	-1.61559	0.04	0.095	4.47048966221453e-16	ENSDARG00000097285	Epithelium
1.29720375650195e-05	-0.489459	0.009	0.021	0.272854	ENSDARG00000098215	Epithelium
1.81697441025933e-12	-0.860006	0.016	0.046	3.82182397453947e-08	ENSDARG00000098655	Epithelium
6.04133346317257e-06	-1.14641	0.003	0.013	0.127073	ENSDARG00000098868	Epithelium
4.15101980912606e-06	-1.43495	0.002	0.011	0.0873126	ENSDARG00000099178	Epithelium
1.14077202498214e-05	-0.370566	0.018	0.035	0.23995	ENSDARG00000100308	Epithelium
0.00660912	-0.71156	0.009	0.016	1	ENSDARG00000100751	Epithelium
1.28557910878391e-08	-0.315426	0.093	0.138	0.000270409	ENSDARG00000102191	Epithelium
0.0379744	-0.263108	0.029	0.038	1	ENSDARG00000102252	Epithelium
8.34366496527764e-07	-3.51594	0.001	0.011	0.0175501	ENSDARG00000102261	Epithelium
0.0186041	-0.550861	0.021	0.03	1	ENSDARG00000102759	Epithelium
0.00137113	-0.480475	0.111	0.136	1	ENSDARG00000104387	Epithelium
9.21944132451074e-09	-2.80249	0.003	0.016	0.000193922	ENSDARG00000104834	Epithelium
8.69730934222412e-07	-0.995826	0.014	0.031	0.0182939	ENSDARG00000104841	Epithelium
0.00220148	-0.394657	0.013	0.023	1	ENSDARG00000105118	Epithelium
0.00523498	-0.304418	0.007	0.014	1	ENSDARG00000106989	Epithelium
0.00043358	0.622538	0.26	0.236	1	ENSDARG00000107408	Epithelium
4.32985905228036e-11	-0.522692	0.015	0.042	9.10742553056652e-07	ENSDARG00000108298	Epithelium
1.62361637930969e-06	-1.11521	0.014	0.032	0.0341511	ENSDARG00000109502	Epithelium
0.000591424	-0.424694	0.04	0.058	1	ENSDARG00000109774	Epithelium
0.0177984	-0.38244	0.022	0.032	1	ENSDARG00000109820	Epithelium
1.84111238006534e-07	0.666327	0.094	0.062	0.0038726	ENSDARG00000110700	Epithelium
0.0342005	-0.269962	0.025	0.034	1	ENSDARG00000110991	Epithelium
2.53228570397178e-08	-0.669263	0.024	0.049	0.000532641	ENSDARG00000114329	Epithelium
0.000373748	-0.731631	0.008	0.018	1	ENSDARG00000114796	Epithelium
2.07955766247341e-06	-0.733269	0.013	0.029	0.0437414	entpd4	Epithelium
7.11509585710968e-08	0.900579	0.218	0.176	0.00149659	entpd8	Epithelium
0.00854207	0.746029	0.017	0.01	1	epas1b	Epithelium
5.28536051693795e-11	-1.70063	0.003	0.019	1.11172273113273e-06	epb41l4a	Epithelium
3.22415787189137e-09	-0.90378	0.032	0.062	6.78169366773632e-05	epb41l4b	Epithelium
8.82128663123697e-08	-0.37953	0.046	0.077	0.00185547	epb41l5	Epithelium
0.000996458	-0.296784	0.035	0.051	1	epc2	Epithelium
8.01080102840221e-07	-1.01899	0.031	0.054	0.0168499	epdl1	Epithelium
2.07509980866747e-23	0.649267	0.752	0.735	4.36476493755116e-19	epdl2	Epithelium
1.47590700309917e-20	-0.813452	0.033	0.087	3.1044227903188e-16	epha2a	Epithelium
2.53030640765365e-24	-0.912154	0.07	0.146	5.32224649785868e-20	epha2b	Epithelium
2.9420734559147e-06	-0.312535	0.035	0.059	0.0618836	epha4a	Epithelium
0.0410201	-0.301928	0.027	0.035	1	ephb4b	Epithelium
6.20916145869175e-11	-0.517997	0.038	0.074	1.30603502122122e-06	epn2	Epithelium
1.0241195472726e-24	-0.563261	0.262	0.38	2.15413305573318e-20	eppk1	Epithelium
5.23639186986686e-10	-0.509645	0.039	0.074	1.10142266590779e-05	epsti1	Epithelium
0.0136944	0.711262	0.125	0.11	1	erbb3a	Epithelium
0.0104835	-0.577804	0.007	0.013	1	ercc4	Epithelium
1.02594309975647e-15	-0.54945	0.062	0.118	2.15796871602776e-11	erf	Epithelium
8.10787790244383e-21	-0.311547	0.205	0.309	1.70541103800004e-16	erfl3	Epithelium
5.6210620974312e-10	-0.618947	0.027	0.057	1.18233420157368e-05	ergic3	Epithelium
7.97354758164875e-08	-1.29622	0.012	0.031	0.00167716	ern2	Epithelium
5.16842164984338e-08	-0.304039	0.159	0.212	0.00108713	erp44	Epithelium
3.02604688459139e-12	-0.441197	0.052	0.097	6.36498701704952e-08	esf1	Epithelium
5.63097011614251e-91	1.7619	0.454	0.262	1.18441825422942e-86	esr2b	Epithelium
8.30721625619816e-13	-0.444497	0.062	0.112	1.74733986732872e-08	esrp1	Epithelium
0.000827053	-0.673904	0.014	0.026	1	ess2	Epithelium
2.13222870497742e-16	-0.363736	0.095	0.163	4.48492985804951e-12	etf1b	Epithelium
1.55380590408816e-09	0.488789	0.313	0.261	3.26827533865903e-05	etfb	Epithelium
0.00322774	-0.551608	0.013	0.022	1	etnk2	Epithelium
0.0280454	0.32215	0.009	0.014	1	etv5a	Epithelium
0.003519	-0.892696	0.005	0.011	1	eva1ba	Epithelium
0.00510085	-0.352587	0.011	0.019	1	eve1	Epithelium
4.37612421935494e-13	-0.442595	0.107	0.169	9.20473968299118e-09	evplb	Epithelium
3.35794434109631e-15	-7.59476	0	0.018	7.06310012706198e-11	ewsr1b.1	Epithelium
9.71056752954877e-37	-8.24438	0	0.045	2.04252077416529e-32	exoc3l1	Epithelium
0.026689	-0.344179	0.022	0.031	1	exoc5	Epithelium
0.032166	0.69377	0.2	0.188	1	exoc6	Epithelium
0.0008892	-0.551352	0.026	0.04	1	exosc10	Epithelium
0.000343789	1.21436	0.044	0.029	1	exosc2	Epithelium
0.000801463	1.56653	0.02	0.011	1	exosc3.1	Epithelium
0.00803705	-0.286081	0.013	0.021	1	exosc6	Epithelium
2.72775825406928e-05	-0.376783	0.023	0.041	0.573757	ext1a	Epithelium
0.00107883	-0.313938	0.016	0.028	1	eya3	Epithelium
1.89802073461027e-05	-0.840331	0.004	0.013	0.39923	eya4	Epithelium
9.53283475324332e-09	-0.360555	0.026	0.053	0.000200514	ezh2	Epithelium
0.000428756	-1.20868	0.004	0.011	1	f10	Epithelium
1.60632849881632e-10	-0.277804	0.157	0.221	3.37875136441025e-06	f11r.1	Epithelium
1.74099791868891e-05	-0.519298	0.013	0.027	0.366202	faah	Epithelium
3.76856205978083e-21	6.17235	0.027	0.001	7.92679343654299e-17	fabp10a	Epithelium
2.11568006928869e-19	0.556801	0.801	0.775	4.45012145774183e-15	fabp1b.1	Epithelium
7.80101887816958e-20	-1.35039	0.071	0.137	1.64086631083419e-15	fabp3	Epithelium
7.83703099212265e-07	0.707916	0.42	0.387	0.0164844	fabp6	Epithelium
1.4370943249016e-05	-0.261098	0.043	0.067	0.302278	faf2	Epithelium
0.0126624	-0.292401	0.009	0.015	1	faim2a	Epithelium
5.64831591502704e-07	0.698702	0.116	0.081	0.0118807	fam102aa	Epithelium
0.000159293	-1.01966	0.008	0.019	1	fam110c	Epithelium
0.000458704	-0.501356	0.034	0.051	1	fam114a1	Epithelium
8.35477907594012e-06	-0.323624	0.09	0.124	0.175734	fam114a2	Epithelium
0.00016002	-0.604487	0.009	0.02	1	fam117aa	Epithelium
0.0292024	1.24979	0.01	0.006	1	fam117ab	Epithelium
4.88531425869086e-05	0.520453	0.307	0.279	1	fam120a	Epithelium
9.99588358011333e-05	-0.665204	0.021	0.037	1	fam120b	Epithelium
4.34239763001424e-14	-0.355468	0.104	0.17	9.13379917497196e-10	fam126a	Epithelium
8.3427024706924e-10	1.54351	0.037	0.014	1.75480403768544e-05	fam131c	Epithelium
2.90556025180604e-06	-0.651019	0.039	0.064	0.0611156	fam135a	Epithelium
1.08411995603518e-12	0.966205	0.207	0.147	2.2803379155244e-08	fam13a	Epithelium
0.0040338	0.692051	0.064	0.049	1	fam151a	Epithelium
0.00190722	-0.426946	0.023	0.036	1	fam160b1	Epithelium
0.00125033	-0.590674	0.007	0.015	1	fam167ab	Epithelium
0.00058298	-0.299519	0.05	0.07	1	fam171a1	Epithelium
2.70671130507595e-05	-0.444889	0.016	0.032	0.56933	fam174b	Epithelium
0.000288373	1.12381	0.026	0.014	1	fam184b	Epithelium
1.81202975409016e-05	-0.289578	0.043	0.067	0.381142	fam189a1	Epithelium
0.000475516	-0.304002	0.066	0.089	1	fam20b	Epithelium
0.0410001	-0.287167	0.025	0.033	1	fam210ab	Epithelium
0.000107507	-0.441966	0.106	0.138	1	fam210b	Epithelium
9.5199060109113e-07	0.950266	0.169	0.133	0.0200242	fam214a	Epithelium
1.25702440863179e-09	-0.297033	0.212	0.277	2.6440251411161e-05	fam32a	Epithelium
0.000932895	-0.407204	0.073	0.095	1	fam3a	Epithelium
3.18145775802967e-05	0.803289	0.072	0.049	0.669188	fam43a	Epithelium
5.27021605995068e-08	-0.289398	0.074	0.113	0.00110854	fam83c	Epithelium
0.0172927	1.27989	0.013	0.008	1	fam83d	Epithelium
4.3168700109003e-05	-0.658585	0.029	0.049	0.90801	fam83fa	Epithelium
2.04143128142532e-18	-1.84157	0.035	0.084	4.29394655735003e-14	fam92a1	Epithelium
4.49743073802929e-09	-0.846771	0.033	0.064	9.45989581437081e-05	farsa	Epithelium
6.65763682226264e-07	-0.378217	0.197	0.248	0.0140037	fblim1	Epithelium
0.0307441	-0.250116	0.063	0.076	1	fbp1a	Epithelium
1.66269523936319e-10	0.424402	0.483	0.454	3.49731316647653e-06	fbp1b	Epithelium
9.40165226817251e-25	-0.339264	0.16	0.27	1.97754353808741e-20	fbrsl1	Epithelium
2.21185479616789e-09	-0.276699	0.164	0.224	4.65241537825954e-05	fbxl8	Epithelium
0.0185107	-0.363352	0.018	0.026	1	fbxw9	Epithelium
1.16161788212296e-05	-0.498828	0.035	0.058	0.244335	fcf1	Epithelium
0.0215309	0.550205	0.05	0.039	1	fdps	Epithelium
0.0171051	0.498878	0.041	0.031	1	fdx2	Epithelium
0.000962879	1.35208	0.037	0.024	1	fdxr	Epithelium
0.0317033	-0.292177	0.005	0.01	1	fech	Epithelium
0.000279793	-0.548637	0.007	0.016	1	fem1b	Epithelium
3.48036767583025e-15	-2.51304	0.005	0.029	7.32060536934135e-11	fer1l4	Epithelium
4.05704161643028e-12	-1.02882	0.02	0.051	8.53358133599945e-08	fer1l6	Epithelium
7.25015924056816e-14	4.50388	0.019	0.001	1.52499849466111e-09	fgd1	Epithelium
0.00143699	0.393503	0.055	0.039	1	fgf11a	Epithelium
2.37941525121215e-13	-0.611161	0.064	0.114	5.00486203939965e-09	fgfr2	Epithelium
3.2272080271815e-14	-1.42837	0.022	0.058	6.78810936437357e-10	fgfr3	Epithelium
6.81308586086168e-15	1.22499	0.061	0.024	1.43306447997365e-10	fh	Epithelium
0.011547	-0.349337	0.007	0.014	1	fhdc1	Epithelium
0.00124005	-0.309163	0.033	0.048	1	fhdc3	Epithelium
0.0271597	-0.868486	0.009	0.014	1	fhl2b	Epithelium
4.7386675375617e-18	-4.20572	0.001	0.024	9.96731329850728e-14	fibcd1	Epithelium
0.0111775	-0.851028	0.009	0.016	1	ficd	Epithelium
0.00760943	-0.35614	0.047	0.062	1	fip1l1b	Epithelium
3.85393693730491e-10	-0.554995	0.061	0.103	8.10637095392715e-06	fis1	Epithelium
0.00288368	-1.18355	0.004	0.01	1	fkbp1b	Epithelium
4.52070932772363e-08	0.580569	0.195	0.15	0.000950886	fkbp3	Epithelium
1.92344508925975e-276	3.48587	0.461	0.097	4.04577440074896e-272	fkbp5	Epithelium
0.00466347	-0.880212	0.006	0.012	1	fkbpl	Epithelium
0.00065645	-0.31248	0.048	0.067	1	flad1	Epithelium
0.0413755	-1.13854	0.005	0.01	1	flj13639	Epithelium
4.06760397114116e-13	-0.287942	0.211	0.292	8.55579819289832e-09	flvcr1	Epithelium
5.90762201796701e-21	-0.666878	0.124	0.209	1.24260921525918e-16	flvcr2b	Epithelium
9.08447614528793e-14	-1.13527	0.01	0.037	1.91082871239986e-09	fmn1	Epithelium
0.00767981	-0.82629	0.007	0.014	1	fmn2a	Epithelium
2.79160232780119e-07	5.06134	0.01	0.001	0.00587186	fn1b	Epithelium
0.00193671	0.303509	0.031	0.046	1	fndc3ba	Epithelium
0.00484511	-0.383908	0.035	0.049	1	fndc4b	Epithelium
0.00461085	-0.330424	0.038	0.052	1	fnta	Epithelium
3.81326005680431e-81	-0.775211	0.629	0.818	8.0208112034822e-77	FO704772.3	Epithelium
0.0165446	-0.638659	0.007	0.012	1	FO834800.1	Epithelium
1.79144951417362e-15	-0.681103	0.048	0.097	3.76813490811279e-11	FO904880.1	Epithelium
1.60009605034382e-06	0.268113	0.482	0.447	0.0336564	folr	Epithelium
3.09850489266183e-07	-0.828005	0.038	0.065	0.00651739	foxa1	Epithelium
2.28668376798461e-10	-0.512006	0.064	0.106	4.80981063757882e-06	foxa3	Epithelium
0.000244025	0.65381	0.086	0.064	1	foxd2	Epithelium
1.08861835127086e-19	-0.374895	0.203	0.306	2.28979984006313e-15	foxj3	Epithelium
0.00315698	0.756311	0.099	0.081	1	foxk1	Epithelium
4.40364944138767e-19	0.879934	0.364	0.287	9.26263623501482e-15	foxo1a	Epithelium
0.0150469	0.909638	0.039	0.028	1	foxo3a	Epithelium
2.35124660399372e-53	1.47596	0.363	0.221	4.94561210684038e-49	foxo3b	Epithelium
0.00888074	0.782816	0.027	0.018	1	foxp2	Epithelium
0.00187435	0.256814	0.038	0.055	1	foxp4	Epithelium
0.0042417	-0.481176	0.004	0.01	1	FP015810.1	Epithelium
0.0101838	-0.583508	0.011	0.018	1	FP236812.1	Epithelium
0.0301098	0.64846	0.093	0.08	1	fpgs	Epithelium
3.83834832088363e-05	-1.2555	0.007	0.018	0.807358	fras1	Epithelium
1.39720170759448e-08	-2.08826	0.001	0.012	0.000293887	frem1a	Epithelium
0.000495971	-0.370008	0.031	0.048	1	frg1	Epithelium
1.27793656815383e-08	-0.380151	0.083	0.127	0.000268801	frk	Epithelium
1.97730415009618e-13	-0.336099	0.106	0.17	4.15906154931232e-09	frmd4ba	Epithelium
0.0302055	0.39468	0.162	0.147	1	ftcd	Epithelium
0.000111632	0.335203	0.475	0.462	1	fth1a	Epithelium
0.0490209	0.38589	0.6	0.657	1	fthl27	Epithelium
4.98611664847209e-06	1.81671	0.021	0.008	0.104878	fthl31	Epithelium
0.0373546	0.336092	0.081	0.097	1	fto	Epithelium
8.72746552196504e-09	-0.659422	0.022	0.047	0.000183574	ftr12	Epithelium
0.0410966	-0.674886	0.009	0.015	1	ftr14	Epithelium
0.000420952	-1.4729	0.004	0.011	1	ftr23	Epithelium
5.18375666823654e-07	-2.33559	0.001	0.011	0.0109035	ftr33	Epithelium
4.81094496526416e-22	1.773	0.068	0.021	1.01193416399366e-17	ftr51	Epithelium
0.0330045	-0.419873	0.015	0.022	1	ftr52p	Epithelium
0.00858334	1.17105	0.031	0.022	1	ftr56	Epithelium
0.00161004	-1.44587	0.004	0.01	1	ftr59	Epithelium
0.000413006	-0.586851	0.011	0.022	1	ftr64	Epithelium
0.000982968	-0.510898	0.031	0.046	1	ftr79	Epithelium
0.000641148	-0.355393	0.011	0.022	1	ftr97.1	Epithelium
0.000638002	-0.440569	0.011	0.022	1	ftsj3	Epithelium
3.68637417389504e-07	-0.329726	0.042	0.07	0.00775392	fubp3	Epithelium
6.92182579158324e-11	1.05993	0.114	0.07	1.45593683700162e-06	fuca1.1	Epithelium
0.0346004	0.842033	0.051	0.041	1	fuca1.2	Epithelium
0.00387385	0.538729	0.22	0.2	1	fuca2	Epithelium
7.50487095233188e-14	-0.805714	0.028	0.067	1.57857455611349e-09	furinb	Epithelium
0.000820698	-0.852983	0.012	0.022	1	fus	Epithelium
0.0379227	0.332109	0.368	0.36	1	fut8a	Epithelium
0.000384359	-0.543176	0.025	0.04	1	fxr1	Epithelium
2.09633166380915e-07	-0.541098	0.035	0.062	0.00440942	fxr2	Epithelium
1.16505626669221e-08	-0.271743	0.075	0.117	0.000245058	fzd3b	Epithelium
0.0110562	-0.590556	0.007	0.012	1	fzr1b	Epithelium
3.09701297044664e-14	-0.859398	0.036	0.078	6.51425708203747e-10	g0s2	Epithelium
2.38875682090902e-05	-0.26174	0.044	0.068	0.502451	g3bp1	Epithelium
8.51465724043076e-101	2.15291	0.378	0.177	1.79097300395221e-96	g6pca.2	Epithelium
1.02570238194152e-07	-0.342727	0.073	0.111	0.00215746	gab2	Epithelium
8.79963358218249e-08	-0.278506	0.114	0.16	0.00185092	gabarapl2	Epithelium
1.10934855883388e-19	-0.910094	0.029	0.079	2.33340375865118e-15	gad1a	Epithelium
1.38289392591048e-12	-1.51062	0.008	0.031	2.90877908376011e-08	gad2	Epithelium
2.53840680078661e-10	-0.412533	0.034	0.068	5.33928486477455e-06	gadd45aa	Epithelium
2.27372439859103e-05	-0.323127	0.05	0.075	0.478255	gadd45ab	Epithelium
2.05840080070896e-07	-0.37048	0.154	0.202	0.00432964	gadd45ba	Epithelium
0.00129562	-0.493762	0.014	0.025	1	gadd45ga	Epithelium
6.2437768731823e-39	1.07456	0.355	0.226	1.31331602750516e-34	gal3st3	Epithelium
0.00509346	0.84894	0.037	0.026	1	galca	Epithelium
0.0209352	0.563653	0.037	0.028	1	galcb	Epithelium
0.0433745	0.348107	0.093	0.081	1	galm	Epithelium
0.00369715	-0.31266	0.051	0.067	1	galnt11	Epithelium
0.000610151	-0.367404	0.018	0.03	1	galnt12	Epithelium
8.45879126356823e-08	-0.422013	0.055	0.089	0.00177922	galnt6	Epithelium
1.8052654646282e-10	-0.345708	0.105	0.159	3.79719537829895e-06	galnt8a.1	Epithelium
3.69583923659822e-07	-1.41393	0.01	0.027	0.00777383	galnt8a.1.1	Epithelium
9.8868294743457e-08	-1.97696	0.004	0.016	0.0020796	galnt8b.1	Epithelium
5.60665225300146e-06	-1.85947	0.003	0.013	0.11793	galnt8b.2	Epithelium
0.0449164	0.504208	0.151	0.137	1	galt	Epithelium
1.34060802012408e-12	0.291516	0.756	0.74	2.81983490952899e-08	gapdh	Epithelium
3.74325996791983e-06	-0.814748	0.021	0.04	0.0787357	gar1	Epithelium
2.59383863146559e-05	-0.717824	0.009	0.022	0.545588	gas8	Epithelium
7.75617725748608e-14	-0.396131	0.152	0.224	1.63143432433962e-09	gata5	Epithelium
0.0011525	-0.336365	0.018	0.03	1	gatad2b	Epithelium
0.0160134	0.763669	0.027	0.018	1	gatd1	Epithelium
0.00114472	0.583432	0.052	0.036	1	gba	Epithelium
8.38683705602333e-17	-0.477807	0.113	0.187	1.76408730636395e-12	gba2	Epithelium
8.98329481893171e-59	-9.06605	0	0.072	1.8895462322141e-54	gba3	Epithelium
8.20762347291763e-05	0.7603	0.062	0.042	1	gbp	Epithelium
0.000441651	0.983657	0.046	0.03	1	gbp3	Epithelium
0.000102155	1.34362	0.039	0.023	1	gbp4	Epithelium
0.0117117	-0.409237	0.011	0.018	1	gcc1	Epithelium
0.000704842	-0.533971	0.011	0.022	1	gcfc2	Epithelium
2.24343136010264e-06	-0.767647	0.013	0.03	0.0471883	gcgra	Epithelium
2.10851263558221e-09	-0.41656	0.044	0.079	4.43504547768362e-05	gckr	Epithelium
0.00626127	0.795075	0.017	0.01	1	gdi1	Epithelium
0.0352247	0.341633	0.342	0.338	1	gdi2	Epithelium
3.25632335770315e-06	-0.6507	0.016	0.033	0.0684935	gdnfa	Epithelium
2.97612701920179e-11	-1.00014	0.024	0.055	6.25998557218904e-07	gdpd3a	Epithelium
1.53135469819186e-05	0.868267	0.037	0.02	0.322105	gdpd5b	Epithelium
1.74841597341035e-05	-0.554795	0.009	0.021	0.367762	gemin5	Epithelium
0.0121705	0.676778	0.05	0.038	1	get3	Epithelium
0.0353506	-0.256428	0.027	0.036	1	gfer	Epithelium
1.15505977160727e-05	-0.896544	0.007	0.02	0.242955	gfi1aa	Epithelium
0.00129266	1.33008	0.014	0.007	1	gfod2	Epithelium
4.43503672450921e-07	-0.537036	0.026	0.049	0.00932866	gfpt1	Epithelium
1.00163056415078e-64	-0.890209	0.276	0.468	2.10682972863475e-60	gfpt2	Epithelium
0.0202312	1.10657	0.023	0.016	1	gfra1a	Epithelium
0.000460597	-0.386832	0.064	0.087	1	gga1	Epithelium
0.0417371	-0.287886	0.005	0.01	1	gga3b	Epithelium
1.81090802842742e-18	-0.426489	0.112	0.191	3.80906394699423e-14	ggps1	Epithelium
0.00980605	-0.52066	0.013	0.02	1	ghdc	Epithelium
1.10437713996048e-16	-0.818729	0.038	0.086	2.32294687619288e-12	ghrb	Epithelium
0.00278009	-0.475768	0.028	0.041	1	ghrhrb	Epithelium
0.00626495	-0.457322	0.023	0.034	1	ghrl	Epithelium
0.019692	-0.408061	0.006	0.011	1	gig2p	Epithelium
1.05173788103589e-20	9.48962	0.026	0.001	2.21222545897089e-16	gip	Epithelium
2.11648368439079e-21	1.50568	0.162	0.091	4.45181178174759e-17	gldc	Epithelium
0.00102974	1.09639	0.03	0.018	1	glg1b	Epithelium
0.0199505	0.730613	0.044	0.034	1	gli2a	Epithelium
5.38739639170493e-08	1.12432	0.039	0.018	0.00113319	glis2a	Epithelium
2.21182281199645e-05	-1.23077	0.013	0.028	0.465235	glmna	Epithelium
6.91917082135453e-06	0.840317	0.072	0.047	0.145538	glmp	Epithelium
0.000686648	1.67732	0.019	0.009	1	glra1	Epithelium
0.0277535	-0.612057	0.009	0.014	1	glsa	Epithelium
7.61806423088788e-08	1.1207	0.238	0.2	0.00160238	glsb	Epithelium
0.0134417	-0.563113	0.023	0.033	1	glt1d1	Epithelium
0.0370598	0.444369	0.01	0.015	1	glt8d1	Epithelium
8.31987620150998e-13	-0.479515	0.094	0.151	1.75000276022561e-08	gltpa	Epithelium
1.06233556990566e-14	1.08446	0.175	0.113	2.23451663773956e-10	glula	Epithelium
6.7173857901954e-08	1.32529	0.043	0.021	0.00141293	gm2a	Epithelium
1.2142604160597e-18	-0.405481	0.16	0.248	2.55407535913997e-14	gmnn	Epithelium
0.00812475	-0.482279	0.017	0.026	1	gmppaa	Epithelium
0.0362651	-0.278169	0.01	0.015	1	gmppab	Epithelium
3.51889522964967e-06	-0.359491	0.037	0.061	0.0740164	gmppb	Epithelium
1.68478611435516e-10	-0.489761	0.069	0.113	3.54377911293465e-06	gmps	Epithelium
1.39886177873667e-24	-0.504712	0.132	0.23	2.94236586539472e-20	gna11a	Epithelium
4.22325306071038e-18	-0.289767	0.232	0.332	8.88319048789821e-14	gna11b	Epithelium
0.00735992	-0.371193	0.024	0.035	1	gna13a	Epithelium
0.0280806	-0.729885	0.005	0.01	1	gnb2	Epithelium
0.00988354	0.317855	0.04	0.054	1	gnb4b	Epithelium
1.29664520285832e-07	-0.325309	0.058	0.092	0.00272736	gng12a	Epithelium
0.00144264	1.42892	0.021	0.011	1	gng7	Epithelium
2.39787848777778e-05	-0.874305	0.011	0.024	0.50437	gngt2a	Epithelium
1.2122220859883e-05	-0.312319	0.031	0.052	0.254979	gnl2	Epithelium
7.20703069919762e-08	-0.335679	0.052	0.086	0.00151593	gnl3	Epithelium
0.0438031	-0.493778	0.013	0.02	1	gnpat	Epithelium
2.23870236144558e-18	-0.77128	0.077	0.143	4.70888654706463e-14	gnpnat1	Epithelium
0.000129488	1.00392	0.056	0.037	1	gnsb	Epithelium
3.24233203917401e-05	-0.256431	0.088	0.12	0.681992	golga1	Epithelium
1.51842956027892e-11	-0.634669	0.056	0.1	3.19386473709067e-07	golga2	Epithelium
0.00114558	-0.29445	0.021	0.034	1	golim4a	Epithelium
1.92427684992421e-08	-0.752577	0.052	0.085	0.000404752	golph3l	Epithelium
2.75393480342286e-06	-1.13926	0.008	0.022	0.0579263	golt1bb	Epithelium
3.30184039803481e-07	-0.413742	0.052	0.083	0.00694509	gopc	Epithelium
0.00281057	-0.572458	0.019	0.031	1	gorab	Epithelium
0.0427989	0.572136	0.028	0.037	1	gorasp1a	Epithelium
2.23189589123979e-07	-0.51161	0.055	0.087	0.00469457	gosr2	Epithelium
0.0280936	0.427462	0.175	0.161	1	got2a	Epithelium
8.3341717632132e-09	-0.457628	0.077	0.119	0.000175301	got2b	Epithelium
8.46273798002137e-12	-1.29415	0.014	0.04	1.78005230671769e-07	gpam	Epithelium
1.356365244737e-08	-0.332742	0.03	0.058	0.000285298	gpatch4	Epithelium
0.000283831	1.00697	0.05	0.032	1	gpc5c	Epithelium
2.68637086566181e-27	-1.12277	0.062	0.141	5.65051247883305e-23	gpc6a	Epithelium
4.15047203617588e-28	0.920962	0.409	0.309	8.73010288089235e-24	gpcpd1	Epithelium
0.00267205	0.311776	0.225	0.199	1	gpd1b	Epithelium
0.0138024	-0.418312	0.031	0.042	1	gpm6aa	Epithelium
3.22720895399985e-05	1.03996	0.048	0.029	0.678811	gpr137ba	Epithelium
0.00265463	-0.423481	0.04	0.056	1	gpr155a	Epithelium
2.36363166633752e-18	1.75672	0.082	0.034	4.97166284697434e-14	gpr39	Epithelium
0.00266093	0.562696	0.054	0.039	1	gpr55a	Epithelium
2.60809008902898e-05	-1.60735	0.002	0.01	0.548586	gpr78a	Epithelium
0.00236272	-0.492385	0.013	0.022	1	gpt2	Epithelium
8.36633875162879e-16	0.807715	0.354	0.29	1.7597756930176e-11	gpx1b	Epithelium
2.64910900724106e-06	-0.437348	0.039	0.064	0.0557214	gpx3	Epithelium
3.41934595159598e-26	0.529052	0.575	0.52	7.19225227458699e-22	gpx4b	Epithelium
1.32474140745942e-13	-0.407437	0.11	0.174	2.78646107645015e-09	gramd1c	Epithelium
3.54927940141828e-07	1.27359	0.037	0.017	0.00746555	gramd2aa	Epithelium
3.61374158072669e-13	-0.503384	0.131	0.197	7.60114404090052e-09	gramd4b	Epithelium
7.98769889846638e-05	-0.331274	0.058	0.083	1	grasp	Epithelium
3.32968409585348e-05	-1.0519	0.008	0.02	0.700366	grb7	Epithelium
0.00427491	1.19661	0.013	0.006	1	greb1l	Epithelium
2.42334011842243e-08	2.11926	0.018	0.004	0.000509725	gria3b	Epithelium
5.44821063901735e-07	-1.30614	0.004	0.016	0.0114598	gria4b	Epithelium
0.0233761	-1.15392	0.005	0.01	1	grid1b	Epithelium
0.00207149	-0.904754	0.005	0.011	1	grik1a	Epithelium
2.3142054316696e-07	-0.892425	0.015	0.034	0.0048677	grinaa	Epithelium
7.81146593298071e-13	-0.531828	0.049	0.093	1.64306374434316e-08	grk5l	Epithelium
2.95299328271743e-13	-0.376842	0.134	0.203	6.21132607086784e-09	grk6	Epithelium
4.72590324294842e-06	-0.259383	0.014	0.03	0.0994046	grm1a	Epithelium
1.08860465897313e-08	1.59349	0.053	0.026	0.000228977	grm1b	Epithelium
2.30487990738277e-66	-3.87897	0.009	0.104	4.84808439718892e-62	grm8b	Epithelium
0.000548035	-0.539005	0.069	0.091	1	grn1	Epithelium
1.83416732751373e-67	4.70564	0.09	0.003	3.85798755669238e-63	grn2	Epithelium
0.00226667	-0.250836	0.03	0.044	1	grnb	Epithelium
0.00296016	-0.703269	0.006	0.012	1	grpel2	Epithelium
3.19181124164159e-08	-0.676736	0.036	0.066	0.000671366	grwd1	Epithelium
0.0489872	-0.387168	0.019	0.026	1	gsap	Epithelium
5.85927721501523e-05	-0.729644	0.008	0.019	1	gsdmea	Epithelium
0.0314544	1.74615	0.011	0.006	1	gsk3bb	Epithelium
7.31087365645642e-08	0.553836	0.205	0.158	0.00153777	gsta.1	Epithelium
0.000172919	0.822284	0.046	0.029	1	gsta.2	Epithelium
0.0047282	-0.387587	0.01	0.018	1	gstk2	Epithelium
1.2068241751936e-18	0.925912	0.177	0.105	2.53843397010222e-14	gsto1	Epithelium
0.000840153	0.286384	0.551	0.538	1	gstp1	Epithelium
2.07830311785947e-07	0.577878	0.206	0.163	0.0043715	gstz1	Epithelium
2.69925512690107e-08	-0.965318	0.018	0.041	0.000567761	gtf2a2	Epithelium
1.32963491737765e-07	-0.723074	0.017	0.038	0.00279675	gtf2e1	Epithelium
0.0247945	-0.291507	0.031	0.041	1	gtf2h4	Epithelium
0.00580659	-0.444562	0.007	0.014	1	gtf3aa	Epithelium
0.0127664	-0.28289	0.013	0.02	1	gtf3c5	Epithelium
0.00689914	-0.256505	0.028	0.039	1	gtpbp1l	Epithelium
3.28608983022918e-08	-0.398175	0.12	0.167	0.000691196	gucy2c	Epithelium
0.00108301	-0.549015	0.011	0.021	1	guf1	Epithelium
3.73497729599511e-07	-0.509088	0.035	0.061	0.00785615	guk1a	Epithelium
1.67156705335636e-05	-1.85879	0.002	0.01	0.351597	gulp1a	Epithelium
2.92165005310699e-08	-0.331372	0.167	0.221	0.00061454	gusb	Epithelium
3.55274100428977e-10	-0.299819	0.173	0.237	7.47283542842309e-06	h1-0	Epithelium
3.14433691397953e-12	-0.508389	0.144	0.208	6.61379826486454e-08	h1-10	Epithelium
7.49454020265051e-06	-0.57907	0.04	0.064	0.15764	h6pd	Epithelium
4.7454906228453e-05	-0.372596	0.019	0.035	0.998166	hace1	Epithelium
0.000239323	0.930522	0.021	0.011	1	hbae5	Epithelium
1.73867824962983e-07	0.962061	0.073	0.044	0.00365714	hbp1	Epithelium
1.03209562717782e-08	-0.621585	0.017	0.041	0.000217091	hccsa.1	Epithelium
3.69810632118613e-08	-4.05228	0.001	0.01	0.00077786	hcn2b	Epithelium
0.00109399	-0.479728	0.018	0.03	1	hdhd3	Epithelium
0.00181493	-0.941522	0.009	0.018	1	hdlbpb	Epithelium
0.00014743	-0.43194	0.021	0.037	1	hdr	Epithelium
6.17506057707895e-09	-0.296391	0.032	0.062	0.000129886	heatr1	Epithelium
2.5694197894492e-08	-0.790069	0.02	0.043	0.000540452	heatr3	Epithelium
0.0382991	-0.257623	0.03	0.039	1	heatr5a	Epithelium
0.0281431	-0.836423	0.005	0.01	1	heatr5b	Epithelium
0.0220001	-0.286717	0.009	0.014	1	heatr6	Epithelium
0.000672	1.05037	0.049	0.033	1	hebp2	Epithelium
6.13661958578314e-09	-0.452478	0.075	0.117	0.000129078	helz	Epithelium
5.30471024575739e-05	-0.547666	0.014	0.028	1	helz2	Epithelium
9.97762997022487e-14	-0.608314	0.112	0.176	2.0986946879371e-09	hemgn	Epithelium
1.30098062754806e-05	-0.733874	0.01	0.023	0.273648	hemk1	Epithelium
0.000268448	-0.379853	0.048	0.069	1	herc1	Epithelium
1.8430704719914e-08	-0.74705	0.035	0.065	0.000387671	herc4	Epithelium
0.000137368	-0.293465	0.041	0.061	1	hesx1	Epithelium
0.000197556	0.68916	0.246	0.22	1	hexb	Epithelium
1.23254259170759e-10	-0.69999	0.083	0.131	2.59253008739775e-06	hexim1	Epithelium
0.00107472	-0.393517	0.006	0.014	1	hgh1	Epithelium
1.19181637059183e-07	-2.37171	0.001	0.012	0.00250687	hhatla	Epithelium
0.0119605	1.32837	0.013	0.007	1	hhla2b.1	Epithelium
5.10474131325333e-05	-0.25109	0.022	0.039	1	hic1l	Epithelium
0.00465829	-0.654586	0.006	0.012	1	hid1b	Epithelium
8.44273979176388e-58	1.77116	0.258	0.118	1.77584588779961e-53	hif1al	Epithelium
0.00135311	-0.276709	0.07	0.091	1	higd2a	Epithelium
0.00484694	-1.01193	0.009	0.017	1	hinfp	Epithelium
0.00242045	-0.803291	0.009	0.018	1	hipk1a	Epithelium
0.00403416	0.653068	0.012	0.005	1	hist1h2ba	Epithelium
4.04973624318617e-33	-9.68225	0	0.04	8.51821521391779e-29	hist1h4l.18	Epithelium
7.22687913389902e-13	-0.551859	0.053	0.099	1.52010175702432e-08	hist1h4l.3	Epithelium
2.83201241462632e-12	-0.693382	0.098	0.153	5.95685491292501e-08	histh1l	Epithelium
9.61293089856775e-14	-1.03998	0.033	0.073	2.02198388520474e-09	hk2	Epithelium
3.93654417641359e-10	-0.393179	0.086	0.133	8.28012702066834e-06	hkdc1	Epithelium
1.7248389205042e-06	-0.550161	0.037	0.062	0.0362803	hmbsa	Epithelium
0.0130599	-0.424459	0.019	0.028	1	hmg20a	Epithelium
6.67576762601708e-07	-0.497595	0.031	0.056	0.0140418	hmga2	Epithelium
2.56977943433398e-27	1.96695	0.063	0.013	5.40527406217808e-23	hmgcra	Epithelium
0.0210935	0.554991	0.066	0.054	1	hmgcs1	Epithelium
0.000732592	0.40011	0.187	0.228	1	hmgn2	Epithelium
5.60488359256306e-06	1.93113	0.017	0.006	0.117893	hmox1a	Epithelium
0.000993743	0.618385	0.233	0.208	1	hnf4b	Epithelium
0.000655027	-0.508583	0.015	0.027	1	hnmt	Epithelium
6.51610859708072e-07	-0.288014	0.062	0.096	0.013706	hnrnpa0a	Epithelium
1.42624195070714e-15	-0.25588	0.153	0.234	2.99995731911739e-11	hnrnpa0b	Epithelium
0.000446934	-0.561692	0.016	0.028	1	hnrnpa0l	Epithelium
5.74695101515738e-13	-0.354202	0.108	0.17	1.2088136765282e-08	hnrnpl2	Epithelium
3.41477753467345e-18	-0.319311	0.135	0.219	7.18264306643213e-14	hnrpkl	Epithelium
4.15059326190201e-09	1.14942	0.073	0.041	8.7303578670847e-05	hoga1	Epithelium
0.0454119	-0.30221	0.011	0.016	1	homer3b	Epithelium
0.0046532	-0.448143	0.023	0.035	1	homezb	Epithelium
0.00645553	0.846556	0.027	0.018	1	hoxd3a	Epithelium
0.0170874	1.94423	0.01	0.005	1	hoxd4a	Epithelium
0.000152633	-0.411855	0.016	0.029	1	hpcal1	Epithelium
5.08652369002035e-05	0.845287	0.061	0.04	1	hps5	Epithelium
3.36860634536138e-16	-2.62877	0.003	0.028	7.08552658683312e-12	hs6st3b	Epithelium
3.48773872924669e-05	-0.503592	0.01	0.023	0.733611	hsbp1a	Epithelium
0.0328058	-0.418993	0.012	0.018	1	hsbp1l1	Epithelium
1.39230173293833e-40	1.17409	0.399	0.283	2.92856746506247e-36	hsd11b2	Epithelium
6.29934618706151e-12	-0.306788	0.103	0.161	1.32500447698652e-07	hsd17b12a	Epithelium
0.00114006	0.943647	0.02	0.011	1	hsd17b7	Epithelium
5.66416681458941e-07	1.00494	0.08	0.051	0.011914	hsd20b2	Epithelium
0.00233243	1.01318	0.26	0.246	1	hsd3b7	Epithelium
1.38410318796572e-37	-0.532626	0.389	0.548	2.91132264556709e-33	hsp70.3	Epithelium
8.90912075101088e-28	-0.379282	0.616	0.726	1.87394445876763e-23	hsp70l	Epithelium
3.80798295385749e-39	-0.501645	0.412	0.57	8.00971134514385e-35	hsp90aa1.2	Epithelium
5.00384304635762e-64	-0.855417	0.314	0.512	1.05250834637086e-59	hspa4a	Epithelium
9.99466917682287e-22	-0.38267	0.22	0.327	2.10227871465292e-17	hspa5	Epithelium
3.60795779140934e-11	-0.320973	0.124	0.185	7.58897841845041e-07	hspa9	Epithelium
7.2638874724289e-08	-0.754733	0.009	0.026	0.00152789	hspb1	Epithelium
1.50904860148676e-107	-1.54916	0.141	0.372	3.17413282836725e-103	hspbp1	Epithelium
4.70867064141748e-10	-0.346472	0.059	0.101	9.90421782715753e-06	hspd1	Epithelium
0.0161589	0.439973	0.204	0.188	1	hspg2	Epithelium
0.000537815	-1.72208	0.011	0.022	1	htr7c	Epithelium
0.0172382	0.562871	0.035	0.025	1	hvcn1	Epithelium
0.0463766	-0.371894	0.012	0.018	1	hyal1	Epithelium
0.000138887	-0.591074	0.046	0.068	1	hyal2b	Epithelium
0.000180511	-0.402161	0.035	0.054	1	ibtk	Epithelium
0.000758603	-0.364756	0.014	0.026	1	ice2	Epithelium
1.27687071318007e-38	-0.823732	0.166	0.303	2.68576985810296e-34	id2a	Epithelium
0.033947	-1.40919	0.006	0.01	1	id2b	Epithelium
6.36749130266192e-57	-0.915236	0.169	0.334	1.33933812060191e-52	id3	Epithelium
2.45897943166751e-09	0.391934	0.512	0.499	5.17221733656945e-05	idh1	Epithelium
3.33807109644846e-23	-0.676189	0.149	0.243	7.0212987442697e-19	ier2a	Epithelium
1.34951115451967e-09	-0.296319	0.223	0.29	2.83856176241667e-05	ier2b	Epithelium
3.51988614970905e-14	-0.330413	0.096	0.159	7.40372852729801e-10	ier5	Epithelium
0.00151914	-0.63167	0.008	0.017	1	ier5l	Epithelium
6.9267028730058e-18	-3.29168	0.001	0.025	1.45696268230804e-13	iffo2a	Epithelium
0.0076724	0.871473	0.285	0.272	1	ifi30	Epithelium
0.000148179	-0.290397	0.076	0.103	1	ifih1	Epithelium
7.78364625719517e-06	-2.0747	0.004	0.014	0.163721	ifit14	Epithelium
2.39086329829623e-14	-0.926689	0.052	0.101	5.02894186163629e-10	ifit15	Epithelium
1.34673521051886e-14	-1.23966	0.022	0.059	2.83272284180538e-10	ifrd2	Epithelium
0.00817042	-1.22142	0.005	0.01	1	ift172	Epithelium
0.0133144	1.38315	0.013	0.007	1	ift27	Epithelium
0.00057438	1.1618	0.03	0.018	1	ift74	Epithelium
0.049299	0.392851	0.024	0.017	1	igf1ra	Epithelium
1.39359746406336e-14	-0.445535	0.1	0.164	2.93129290591087e-10	igf2b	Epithelium
0.000214156	0.520832	0.129	0.103	1	igf2bp3	Epithelium
9.15862230880664e-34	-1.57768	0.042	0.121	1.92642461643439e-29	igfbp2a	Epithelium
0.00013436	-1.1192	0.007	0.017	1	igfbp2b	Epithelium
0.000136723	-0.880644	0.008	0.018	1	igfbp3	Epithelium
0.00057512	-0.570295	0.012	0.022	1	igfn1.1	Epithelium
2.2851631085728e-20	0.806876	0.001	0.026	4.80661208257204e-16	ighv1-4.1	Epithelium
0.0184067	-0.521927	0.006	0.012	1	igsf11	Epithelium
0.0357462	-0.766609	0.008	0.013	1	igsf8	Epithelium
0.0125067	0.854823	0.021	0.014	1	ikbip	Epithelium
4.37620283136529e-11	-0.519933	0.056	0.099	9.20490503549376e-07	il13ra1	Epithelium
3.38042137654246e-05	-0.308594	0.051	0.075	0.711038	il15l	Epithelium
3.20492576902152e-07	-0.29653	0.076	0.114	0.00674124	il17rc	Epithelium
4.17523243683667e-06	-0.400126	0.039	0.064	0.0878218	il17rd	Epithelium
1.99277142828214e-06	-1.1539	0.006	0.019	0.041916	il1fma	Epithelium
0.012171	-0.947288	0.007	0.013	1	il1rapl1a	Epithelium
0.0114	1.81175	0.011	0.006	1	il2rga	Epithelium
2.2231244268169e-05	-1.13612	0.013	0.027	0.467612	il34	Epithelium
6.15298029772539e-16	-0.306764	0.116	0.189	1.29421787582356e-11	il6st	Epithelium
8.14940204369376e-05	-1.08719	0.007	0.018	1	ildr1a	Epithelium
0.00559084	-0.446642	0.009	0.016	1	ilkap	Epithelium
0.00287541	-0.587875	0.011	0.019	1	imp4	Epithelium
2.03808171613805e-07	-0.440938	0.036	0.063	0.0042869	impad1	Epithelium
3.83436023820918e-08	-0.954821	0.008	0.025	0.000806519	impdh1b	Epithelium
1.04099335599876e-09	-0.448642	0.043	0.078	2.1896254250078e-05	impdh2	Epithelium
0.0313623	-0.571667	0.006	0.011	1	ing1	Epithelium
0.00923094	-0.259242	0.02	0.03	1	ino80b	Epithelium
0.0166595	-0.255842	0.019	0.027	1	ino80db	Epithelium
2.1541459308048e-05	1.11193	0.042	0.024	0.453103	inpp4b	Epithelium
0.0187778	-0.5617	0.011	0.018	1	inpp5d	Epithelium
5.23834829459915e-50	1.74288	0.192	0.074	1.10183418028599e-45	insig1	Epithelium
0.00638847	-0.944463	0.013	0.021	1	ints11	Epithelium
0.000201536	-0.379232	0.017	0.031	1	ints3	Epithelium
0.000554396	-0.262766	0.021	0.035	1	ints6l	Epithelium
3.48425859042171e-06	-1.23308	0.007	0.02	0.0732879	ints9	Epithelium
1.70969612753222e-05	-0.274665	0.043	0.067	0.359617	invs	Epithelium
2.48095127342423e-05	-0.417754	0.029	0.048	0.521843	ip6k2a	Epithelium
1.44028551955062e-07	-0.328176	0.064	0.099	0.0030295	ipmkb	Epithelium
1.77814007684461e-10	-0.825981	0.025	0.056	3.74013983763496e-06	ipo4	Epithelium
1.36223967464633e-16	-0.366805	0.197	0.287	2.8653349316511e-12	ipo7	Epithelium
0.00384109	-0.513905	0.012	0.02	1	ipo9	Epithelium
4.53293370040329e-28	-0.560188	0.113	0.214	9.53457274542828e-24	ippk	Epithelium
7.56921022847784e-07	0.852784	0.126	0.091	0.0159211	iqsec3a	Epithelium
0.015591	-0.265941	0.015	0.022	1	irak1	Epithelium
7.95647048553355e-14	-0.970403	0.045	0.089	1.67356400192713e-09	irf1b	Epithelium
0.000257058	-0.486911	0.029	0.046	1	irf7	Epithelium
0.000260218	-0.610958	0.011	0.022	1	irge4	Epithelium
0.00383548	-0.792754	0.012	0.02	1	irgq1	Epithelium
6.64831858284356e-27	1.48924	0.155	0.076	1.39840733071531e-22	irs2a	Epithelium
1.74823840949728e-18	1.59521	0.095	0.042	3.67724467053657e-14	irs2b	Epithelium
0.000329034	-1.13675	0.005	0.012	1	ism1	Epithelium
0.0163489	0.34929	0.019	0.028	1	isoc1	Epithelium
0.000996634	0.654838	0.148	0.124	1	isoc2	Epithelium
0.0250551	-0.553821	0.01	0.016	1	itga2.3	Epithelium
5.86162395262946e-06	0.536221	0.221	0.183	0.123293	itgb6	Epithelium
6.96199482547852e-10	1.13415	0.063	0.032	1.46438599159115e-05	itln2.1	Epithelium
5.16182374262406e-44	1.15142	0.5	0.394	1.08573800602355e-39	itpkcb	Epithelium
1.86788384219363e-19	-1.0276	0.082	0.152	3.92890687367009e-15	itpr3	Epithelium
1.86700123217213e-14	-0.830319	0.077	0.133	3.92705039175086e-10	itsn2a	Epithelium
0.00159079	0.68853	0.107	0.086	1	ivd	Epithelium
4.68792782173784e-15	-0.409463	0.095	0.16	9.86058738024338e-11	ivns1abpa	Epithelium
2.3373025939956e-05	-0.914279	0.019	0.036	0.491628	jade3	Epithelium
8.32109673275893e-07	-3.39912	0.001	0.011	0.0175026	jag1a	Epithelium
0.0199381	-0.416807	0.042	0.054	1	jakmip1	Epithelium
1.31708715357264e-09	-0.367842	0.099	0.149	2.7703611188247e-05	jdp2b	Epithelium
2.08720618769608e-27	-1.38548	0.016	0.068	4.39022949519994e-23	jhy	Epithelium
0.000874336	-0.296296	0.019	0.032	1	jkamp	Epithelium
0.00152428	-0.424187	0.021	0.033	1	josd1	Epithelium
5.62305866091075e-12	-0.276176	0.199	0.274	1.18275415873597e-07	jph1a	Epithelium
0.00412377	1.61899	0.01	0.004	1	jph3	Epithelium
2.4594921220256e-24	-0.510056	0.409	0.524	5.17329572946865e-20	jun	Epithelium
1.43062195649372e-13	-0.315064	0.196	0.276	3.0091702232889e-09	junba	Epithelium
0.0444175	1.33433	0.018	0.012	1	jupb	Epithelium
2.41883798984832e-07	0.753245	0.384	0.358	0.00508778	kalrna	Epithelium
1.39503561289457e-17	-0.371535	0.167	0.256	2.93431790816243e-13	kalrnb	Epithelium
4.98035592023433e-09	-0.266084	0.12	0.171	0.000104757	kansl1a	Epithelium
1.08104263467811e-07	-0.375309	0.087	0.127	0.00227386	kaznb	Epithelium
0.0063663	0.29581	0.041	0.055	1	kbtbd8	Epithelium
2.70890104935668e-08	-0.384335	0.064	0.101	0.00056979	kcmf1	Epithelium
4.55343681081667e-10	3.60407	0.014	0.001	9.57769898787179e-06	kcnab1a	Epithelium
4.11149839856357e-05	1.0653	0.054	0.034	0.864813	kcnh7	Epithelium
0.00542859	1.51731	0.015	0.008	1	kcnk5b	Epithelium
0.000443242	-0.972564	0.008	0.017	1	kcnmb2	Epithelium
1.9759084072744e-07	-0.548009	0.018	0.039	0.00415613	kcnn4	Epithelium
3.6639543040641e-26	2.31921	0.084	0.027	7.70676148316843e-22	kcnq5a	Epithelium
0.0173706	1.22912	0.01	0.005	1	kcnq5b	Epithelium
0.000725141	-1.41393	0.004	0.011	1	kctd12.1	Epithelium
0.000708223	-0.300085	0.044	0.063	1	kdf1b	Epithelium
2.20208409394912e-10	-1.00743	0.028	0.06	4.63186368321257e-06	kdm6al	Epithelium
0.000106096	-0.328022	0.06	0.084	1	kdm6bb	Epithelium
0.00468322	0.838817	0.088	0.071	1	kdm7aa	Epithelium
5.45491035093392e-13	-0.528991	0.089	0.147	1.14738584321544e-08	kdm7ab	Epithelium
6.53611253504102e-09	0.816084	0.147	0.103	0.000137481	keap1a	Epithelium
0.000103708	0.881839	0.073	0.051	1	kidins220a	Epithelium
0.0294833	0.868669	0.011	0.007	1	kif14	Epithelium
0.0164661	0.419943	0.058	0.045	1	kif21b	Epithelium
0.0148278	-0.345381	0.008	0.014	1	kif22	Epithelium
0.00198121	-0.530935	0.009	0.017	1	kif3a	Epithelium
0.0139892	-0.294076	0.008	0.014	1	kiss1	Epithelium
8.43053677955594e-05	-0.455069	0.057	0.081	1	kita	Epithelium
0.0344377	0.370021	0.279	0.267	1	klc4	Epithelium
2.20975092728353e-18	-1.00904	0.034	0.084	4.64799010044817e-14	klf11b	Epithelium
0.000849953	1.54129	0.016	0.008	1	klf12a	Epithelium
0.00310782	-0.68744	0.009	0.016	1	klf12b	Epithelium
2.03086719724916e-08	1.28295	0.085	0.052	0.000427173	klf13	Epithelium
0.000740472	-0.40123	0.007	0.016	1	klf2a	Epithelium
8.94168347481632e-22	-1.4236	0.02	0.068	1.88079370209286e-17	klf2b	Epithelium
3.50345998432153e-10	-0.558878	0.029	0.061	7.36917773102192e-06	klf4	Epithelium
3.33687089874339e-40	-0.524802	0.257	0.413	7.01877424841685e-36	klf6a	Epithelium
1.23421277886966e-06	-1.15982	0.009	0.024	0.0259604	klf7a	Epithelium
2.66012445755377e-14	-0.291262	0.134	0.208	5.5953057840186e-10	klf7b	Epithelium
0.00109725	1.07609	0.046	0.031	1	klf9	Epithelium
3.96877842107558e-08	-1.16509	0.008	0.025	0.000834793	klhdc7a	Epithelium
0.019049	0.525727	0.019	0.012	1	klhl24a	Epithelium
5.07934849406107e-07	0.632882	0.12	0.085	0.0106839	klhl24b	Epithelium
9.28749074286305e-22	-0.636207	0.074	0.147	1.95353080285381e-17	knop1	Epithelium
7.16458449598406e-16	-0.257004	0.107	0.178	1.50699870288529e-11	kras	Epithelium
0.00387484	-0.73028	0.009	0.016	1	kremen1	Epithelium
3.75095812541004e-11	-1.55932	0.011	0.035	7.88976532098748e-07	krt1-c5	Epithelium
0.0121852	1.07056	0.013	0.007	1	krt15	Epithelium
8.83127382572607e-08	-0.665848	0.28	0.329	0.00185757	krt18a.1	Epithelium
3.484513467828e-09	-0.56106	0.04	0.072	7.32932562822941e-05	krt91	Epithelium
1.15841955958464e-18	-1.10199	0.122	0.196	2.43661970163034e-14	krt96	Epithelium
5.30705945938992e-51	-1.45974	0.195	0.343	1.11628688668808e-46	krt97	Epithelium
0.0112451	-0.71952	0.01	0.017	1	l3mbtl2	Epithelium
8.57832417739912e-06	-0.570904	0.024	0.044	0.180436	lamb2l	Epithelium
2.8393622187744e-15	-0.275766	0.12	0.194	5.97231449097007e-11	lamc1	Epithelium
0.000798299	-0.741407	0.015	0.026	1	larp1	Epithelium
0.000383462	-0.458262	0.023	0.037	1	larp4aa	Epithelium
1.24324944119057e-08	-0.37782	0.084	0.127	0.000261505	larp4ab	Epithelium
3.98517676653934e-07	-0.774035	0.023	0.045	0.00838242	larp6a	Epithelium
2.7270780766211e-06	-0.63267	0.027	0.048	0.0573614	larp7	Epithelium
9.99017769033704e-07	-0.733672	0.021	0.041	0.0210133	lars2	Epithelium
0.000200868	-0.435474	0.022	0.037	1	lats1	Epithelium
0.00516534	0.377649	0.021	0.032	1	lats2	Epithelium
0.0438489	-0.546204	0.007	0.012	1	laynb	Epithelium
0.0377451	-0.53762	0.006	0.011	1	lbh	Epithelium
2.08172768951341e-25	-0.850625	0.078	0.159	4.3787060221225e-21	ldah	Epithelium
0.0019306	-0.320671	0.015	0.025	1	lemd3	Epithelium
8.12107254650727e-06	-0.276875	0.029	0.05	0.170819	leng1	Epithelium
2.05612927678182e-05	-0.804081	0.024	0.042	0.432486	leng9	Epithelium
0.000237886	-0.951698	0.014	0.027	1	lgals3b	Epithelium
1.94944610255207e-09	1.4285	0.246	0.198	4.10046493210803e-05	lgmn	Epithelium
2.10196073685366e-15	-0.698283	0.144	0.218	4.42126421389798e-11	lhfpl2a	Epithelium
0.00423734	-0.443676	0.015	0.024	1	lin54	Epithelium
0.0277197	0.674702	0.127	0.113	1	lipea	Epithelium
0.0124654	-0.333362	0.027	0.037	1	lmbr1	Epithelium
0.00804841	-0.562083	0.011	0.018	1	lmf2b	Epithelium
0.00187537	-0.30776	0.047	0.065	1	lmnb2	Epithelium
0.00531013	0.534128	0.301	0.286	1	lmtk2	Epithelium
1.35250484456861e-08	-1.68832	0.007	0.023	0.000284486	lmx1a	Epithelium
0.000144827	0.75472	0.218	0.19	1	lnx1	Epithelium
2.84414272595508e-06	-1.0923	0.005	0.017	0.0598237	LO017725.1	Epithelium
1.30019196805887e-08	2.0167	0.022	0.006	0.000273482	LO017835.1	Epithelium
0.00680875	-1.28433	0.005	0.011	1	LO018680.1	Epithelium
1.4885568984619e-05	-0.252704	0.013	0.028	0.313103	lonp1	Epithelium
2.75680767233499e-13	-0.384101	0.076	0.131	5.79866925798943e-09	lonp2	Epithelium
2.11202380008249e-13	-1.84412	0.017	0.049	4.44243086109352e-09	loxl3b	Epithelium
3.30366435058308e-07	-1.17615	0.008	0.023	0.00694893	loxl4	Epithelium
0.0184611	0.455814	0.056	0.044	1	lpar1	Epithelium
0.000605166	-0.311065	0.026	0.041	1	lpar2b	Epithelium
8.51688544339664e-15	-0.420133	0.094	0.158	1.79144168416405e-10	lpar3	Epithelium
8.42480595996489e-05	0.719957	0.121	0.093	1	lpin1	Epithelium
0.00103091	-0.833743	0.006	0.013	1	lrfn4b	Epithelium
0.00417714	-0.30734	0.017	0.027	1	lrp12	Epithelium
1.13854537518411e-08	0.73194	0.198	0.151	0.000239482	lrp2b	Epithelium
1.76415267943485e-07	0.770039	0.121	0.085	0.00371072	lrpap1	Epithelium
0.000928658	-0.426298	0.014	0.025	1	lrrc38b	Epithelium
0.0120155	-0.65145	0.006	0.012	1	lrrc58a	Epithelium
0.0416652	0.71328	0.11	0.097	1	lrrc58b	Epithelium
3.66462850953793e-15	-0.842567	0.114	0.18	7.70817960696208e-11	lrrc59	Epithelium
8.04612365400606e-08	1.19061	0.091	0.059	0.00169242	lrrc66	Epithelium
1.2884722099353e-05	-0.644036	0.025	0.044	0.271017	lrrc8aa	Epithelium
0.00118276	-0.40357	0.008	0.016	1	lrsam1	Epithelium
0.00141729	-0.544708	0.009	0.018	1	lrwd1	Epithelium
0.000988074	-0.680575	0.024	0.038	1	lsg1	Epithelium
4.25762906842412e-05	-0.774749	0.015	0.03	0.89555	lsm1	Epithelium
0.00749381	-0.437049	0.049	0.064	1	lsm3	Epithelium
5.13778224268005e-06	-0.394739	0.056	0.084	0.108068	lsm5	Epithelium
8.99890673295904e-08	1.53894	0.022	0.007	0.00189283	lss	Epithelium
1.10894997371155e-22	-0.771233	0.086	0.164	2.33256537470487e-18	lta4h	Epithelium
0.0178827	-0.307186	0.015	0.023	1	lto1	Epithelium
0.032154	-0.296637	0.035	0.046	1	ltv1	Epithelium
0.0445028	0.265808	0.084	0.1	1	luc7l	Epithelium
2.75706982799106e-92	-2.88485	0.021	0.16	5.7992206761964e-88	luzp2	Epithelium
1.96816110128885e-07	1.36255	0.059	0.034	0.00413983	ly6m6	Epithelium
1.57983801310225e-06	-2.44226	0.003	0.013	0.0332303	ly97.2	Epithelium
0.000206223	-0.468783	0.022	0.037	1	lyar	Epithelium
0.0205696	-0.333991	0.027	0.037	1	lyn.1	Epithelium
7.30220341874083e-05	-0.413637	0.011	0.024	1	lypd6	Epithelium
0.0231689	-0.381335	0.013	0.02	1	lyplal1	Epithelium
9.88150484429655e-07	-0.896903	0.011	0.026	0.0207848	lyrm1	Epithelium
6.19166465992667e-06	-1.19712	0.003	0.013	0.130235	lyrm5b	Epithelium
0.00032069	-0.462301	0.037	0.055	1	lyrm7	Epithelium
3.90344939451084e-05	-0.621346	0.014	0.029	0.821052	lysmd2	Epithelium
8.73546532036522e-11	-0.58241	0.036	0.071	1.83741777548562e-06	lysmd3	Epithelium
0.0127396	0.261251	0.055	0.07	1	lyst	Epithelium
1.14028820555794e-14	-1.17236	0.024	0.061	2.39848221157058e-10	lzts1	Epithelium
0.000685246	1.25414	0.035	0.022	1	lzts2a	Epithelium
1.3041058077037e-06	-0.261642	0.09	0.127	0.0274306	madd	Epithelium
7.93965531740315e-25	0.974994	0.337	0.246	1.67002709946258e-20	mafa	Epithelium
4.45900408502992e-20	2.48232	0.076	0.029	9.37906919245194e-16	mafbb	Epithelium
5.72276354343638e-07	-0.635696	0.048	0.078	0.0120373	maff	Epithelium
1.52418710270119e-07	-0.92112	0.017	0.037	0.00320597	mafk	Epithelium
8.947518753242e-11	-0.984514	0.014	0.039	1.88202109455692e-06	magi1a	Epithelium
8.90966150076233e-08	-0.596715	0.028	0.054	0.00187406	mal2	Epithelium
0.000396787	-0.945071	0.009	0.02	1	malt1	Epithelium
1.45956499864426e-07	-0.258184	0.112	0.158	0.00307005	maml3	Epithelium
2.21504591327451e-08	1.05578	0.138	0.098	0.000465913	man2b1	Epithelium
0.0144475	0.997574	0.041	0.03	1	manba	Epithelium
3.127938880944e-08	-0.370726	0.153	0.207	0.000657931	mansc1	Epithelium
1.63778437780301e-06	-0.262974	0.078	0.112	0.0344492	map1sa	Epithelium
0.00728309	-0.534145	0.015	0.024	1	map2k2b	Epithelium
0.000110766	-0.260698	0.056	0.08	1	map2k4a	Epithelium
0.0362477	-0.37132	0.011	0.017	1	map3k10	Epithelium
0.000686789	-1.35413	0.005	0.012	1	map3k15	Epithelium
0.00125931	-0.343458	0.041	0.058	1	map3k2	Epithelium
6.93075921991056e-05	-1.03244	0.005	0.014	1	map7d2b	Epithelium
9.02866912054054e-08	-0.336098	0.081	0.121	0.00189909	mapk1	Epithelium
6.47012122506807e-10	-0.290813	0.09	0.139	1.36092529848082e-05	mapk6	Epithelium
0.00317688	-0.343625	0.019	0.03	1	mapk8a	Epithelium
0.0163156	-0.496939	0.009	0.015	1	mapk8ip3	Epithelium
6.67466703136152e-07	-0.340487	0.032	0.057	0.0140395	mapk9	Epithelium
1.4420179568633e-07	3.65531	0.011	0.001	0.00303314	mapre3a	Epithelium
6.13545641250144e-06	-0.456018	0.072	0.103	0.129053	marcksl1a	Epithelium
4.21192163807794e-06	-0.253674	0.108	0.146	0.0885936	mark3b	Epithelium
0.000319489	-0.479166	0.008	0.017	1	masp1	Epithelium
1.29431807499298e-08	-0.258647	0.274	0.347	0.000272247	mast2	Epithelium
0.0303835	-0.318663	0.01	0.016	1	mast3b	Epithelium
2.61121347994352e-07	0.6802	0.224	0.185	0.00549243	mat1a	Epithelium
4.22729849591592e-09	-0.310856	0.108	0.157	8.89169965630954e-05	mat2aa	Epithelium
2.81779399958407e-05	-0.925995	0.029	0.049	0.592695	mau2	Epithelium
0.000191317	-0.437737	0.018	0.032	1	maza	Epithelium
9.147804819841e-06	-0.329002	0.025	0.045	0.192415	mbd1a	Epithelium
1.53906573364516e-10	-0.577399	0.051	0.09	3.23727086414924e-06	mbd2	Epithelium
0.0451626	0.63005	0.054	0.043	1	mbd3b	Epithelium
0.00148415	-0.33754	0.016	0.027	1	mbip	Epithelium
0.0389405	0.684452	0.013	0.008	1	mblac1	Epithelium
0.0365895	-0.478756	0.008	0.013	1	mboat1	Epithelium
6.70953868375095e-05	-0.604718	0.013	0.026	1	mboat7	Epithelium
1.55988372903771e-05	-0.487098	0.008	0.021	0.328106	mcf2l2	Epithelium
1.30098918233898e-06	-0.461276	0.044	0.072	0.027365	mcf2la	Epithelium
1.33942442906669e-19	-0.367536	0.394	0.503	2.81734534409887e-15	mcl1a	Epithelium
1.16366813639799e-08	-0.3718	0.104	0.151	0.000244766	mcl1b	Epithelium
0.0474842	-0.455904	0.025	0.033	1	mcm3ap	Epithelium
0.000304801	-0.999797	0.017	0.03	1	mcrip1	Epithelium
1.99708184805593e-09	-1.03583	0.006	0.024	4.20066195920084e-05	mctp1a	Epithelium
0.00168772	-0.307457	0.039	0.055	1	mdc1	Epithelium
5.07758256422693e-33	0.538567	0.681	0.633	1.06801871655949e-28	mdh1aa	Epithelium
1.77033885247734e-15	0.351567	0.674	0.671	3.72373074230084e-11	mdh2	Epithelium
0.00378075	-0.331102	0.017	0.028	1	mdkb	Epithelium
0.0162484	0.678382	0.169	0.152	1	me1	Epithelium
2.92926360258413e-08	-0.416451	0.067	0.105	0.000616141	me2	Epithelium
1.18982486636042e-05	-0.407079	0.061	0.089	0.250268	med1	Epithelium
0.000152203	-0.32046	0.02	0.035	1	med14	Epithelium
0.0354084	-0.261033	0.023	0.032	1	med19b	Epithelium
0.00252024	-0.746643	0.017	0.028	1	med20	Epithelium
0.000792307	-0.376506	0.019	0.032	1	med21	Epithelium
0.00622214	-0.305205	0.019	0.029	1	med23	Epithelium
1.25504464226075e-08	-0.335887	0.036	0.067	0.000263986	med27	Epithelium
0.0414039	-0.418093	0.014	0.021	1	med28	Epithelium
0.0139188	-0.301889	0.024	0.034	1	med29	Epithelium
0.000201319	-1.02251	0.004	0.012	1	med7	Epithelium
2.39000227023137e-06	-0.714808	0.058	0.087	0.0502713	meis1b	Epithelium
5.44720589912521e-06	-0.253846	0.311	0.363	0.114577	meltf	Epithelium
0.00472835	-0.293915	0.017	0.028	1	memo1	Epithelium
1.87766642093541e-24	-0.581533	0.444	0.537	3.94948354979555e-20	mep1a.1	Epithelium
4.16980603804716e-20	0.798945	0.449	0.385	8.77077002042839e-16	mep1a.2	Epithelium
1.42985362874298e-15	0.542224	0.505	0.468	3.00755412269798e-11	mep1b	Epithelium
0.00296205	-0.435354	0.022	0.034	1	metap1d	Epithelium
0.00182727	0.431466	0.308	0.289	1	metap2b	Epithelium
1.78607614275365e-08	-0.255461	0.177	0.236	0.000375683	metrnla	Epithelium
2.92866311616745e-09	-0.611634	0.037	0.07	6.16014999854662e-05	mettl16	Epithelium
0.00100781	-0.7584	0.009	0.019	1	mettl2a	Epithelium
0.0185554	-0.349971	0.007	0.013	1	mettl3	Epithelium
0.00100608	-0.286179	0.03	0.045	1	mfn1b	Epithelium
1.62631404694023e-05	-0.463646	0.046	0.07	0.342079	mfsd4aa	Epithelium
0.0190215	0.709695	0.037	0.028	1	mfsd4b	Epithelium
7.96717153414065e-07	-0.439378	0.032	0.056	0.0167581	mfsd6b	Epithelium
0.000416466	-0.618281	0.011	0.022	1	mgat1b	Epithelium
1.10911023062236e-15	-0.409397	0.139	0.217	2.33290245909108e-11	mgat3a	Epithelium
9.06825773110787e-20	-0.567881	0.135	0.22	1.90741733116123e-15	mhc1uba	Epithelium
1.11945689626466e-08	-0.376651	0.075	0.116	0.000235467	mhc1uka	Epithelium
3.1729099399078e-06	-0.461161	0.021	0.041	0.066739	mhc1zea	Epithelium
2.35155097806385e-05	-1.05211	0.007	0.019	0.494625	mhc1zja	Epithelium
2.2981316220963e-08	-0.313659	0.146	0.199	0.000483389	mia3	Epithelium
1.04523283911121e-06	-1.80144	0.003	0.013	0.0219854	mical3a	Epithelium
3.18251844588217e-14	-0.479332	0.058	0.11	6.69410929906855e-10	micall2b	Epithelium
1.63681946335954e-13	-0.457317	0.157	0.229	3.44288605923045e-09	mid1ip1b	Epithelium
0.0193646	-0.415397	0.02	0.028	1	mier1b	Epithelium
0.000127078	-0.475723	0.02	0.035	1	mier2	Epithelium
7.61844773327718e-06	-0.598615	0.028	0.049	0.160246	mier3a	Epithelium
0.0350443	-0.321339	0.027	0.035	1	miga1	Epithelium
6.27221284702943e-20	-0.619343	0.23	0.329	1.31929725024417e-15	mindy3	Epithelium
1.67346331985422e-08	-0.918915	0.025	0.05	0.000351996	mipep	Epithelium
1.8902615714947e-13	0.778284	0.39	0.333	3.97597618948195e-09	mknk2a	Epithelium
6.99387223839696e-17	-0.260452	0.365	0.469	1.47109108662442e-12	mknk2b	Epithelium
0.0373627	-0.747091	0.009	0.014	1	mkrn4	Epithelium
5.92798707744751e-10	-3.27208	0.002	0.015	1.24689280187031e-05	mks1	Epithelium
1.71214793430058e-08	-0.642426	0.023	0.048	0.000360133	mlec	Epithelium
4.75654113839579e-05	-1.30565	0.007	0.018	1	mlf1	Epithelium
0.00991311	0.425192	0.011	0.019	1	mlh3	Epithelium
0.011106	0.877434	0.051	0.039	1	mlxipl.1	Epithelium
0.00943781	-0.283729	0.011	0.019	1	mmachc	Epithelium
3.32819747859664e-11	-2.94284	0.001	0.016	7.00053057648017e-07	mmp15a	Epithelium
3.02363708125626e-05	-0.453165	0.017	0.033	0.635992	mms19	Epithelium
0.00194078	-0.38303	0.022	0.034	1	mnat1	Epithelium
0.000606545	-0.38451	0.046	0.064	1	mob1a	Epithelium
0.0298657	-0.27097	0.043	0.054	1	mob2b	Epithelium
5.72014098811871e-07	-0.294507	0.05	0.081	0.0120317	mocs3	Epithelium
6.28342313413873e-08	-0.512704	0.045	0.077	0.00132165	mogat3b	Epithelium
0.0115932	-0.911557	0.01	0.017	1	morn4	Epithelium
5.19230533080921e-17	-0.569308	0.057	0.114	1.09214950328241e-12	mov10b.1	Epithelium
0.000259545	-0.55515	0.024	0.04	1	mov10b.2	Epithelium
1.16285142096868e-06	-0.533848	0.021	0.041	0.0244594	mpi	Epithelium
1.52302638109109e-17	-0.562196	0.042	0.094	3.20353368998699e-13	mpp6a	Epithelium
0.000268863	-0.632182	0.016	0.029	1	mppe1	Epithelium
2.05262775139975e-08	-0.915917	0.016	0.038	0.00043175	mpv17l2	Epithelium
7.11074211690404e-05	-0.691218	0.013	0.026	1	mri1	Epithelium
9.00506920893691e-08	-0.382011	0.051	0.083	0.00189413	mrpl12	Epithelium
0.00705737	-0.350354	0.024	0.035	1	mrpl19	Epithelium
8.74296132215341e-05	-0.735051	0.025	0.043	1	mrpl21	Epithelium
0.000478572	-0.759482	0.016	0.029	1	mrpl22	Epithelium
2.13343471140608e-08	-0.329208	0.086	0.129	0.000448747	mrpl28	Epithelium
0.00134297	-0.317446	0.045	0.062	1	mrpl4	Epithelium
0.0149356	-0.384449	0.039	0.051	1	mrpl44	Epithelium
0.00461219	-0.362114	0.027	0.039	1	mrpl53	Epithelium
4.88144268364155e-05	-0.464265	0.051	0.075	1	mrpl54	Epithelium
0.000588897	-0.429741	0.017	0.029	1	mrpl9	Epithelium
1.00908357625039e-07	-0.325914	0.027	0.053	0.00212251	mrps18b	Epithelium
0.00010161	-0.441538	0.04	0.06	1	mrps18c	Epithelium
7.0047876394018e-05	-0.557365	0.017	0.031	1	mrps22	Epithelium
0.0233104	0.379328	0.023	0.032	1	mrps23	Epithelium
4.94277049300942e-06	-0.310592	0.051	0.078	0.103966	mrps26	Epithelium
2.23687779803572e-05	-0.268546	0.044	0.068	0.470505	mrps31	Epithelium
1.16536087757725e-05	-0.428217	0.06	0.088	0.245122	mrps33	Epithelium
6.52177207141646e-06	-0.28226	0.058	0.087	0.137179	mrps6	Epithelium
0.000871139	-0.273537	0.042	0.059	1	mrps9	Epithelium
0.00257651	-0.667861	0.018	0.029	1	mrs2	Epithelium
2.92592361288247e-05	0.619874	0.322	0.295	0.615439	mrtfab	Epithelium
0.00276166	1.38722	0.017	0.009	1	ms4a17a.11	Epithelium
2.35359805170882e-59	1.67973	0.208	0.076	4.95055814196433e-55	ms4a17a.16	Epithelium
7.81422645282692e-17	1.02548	0.346	0.269	1.64364439208761e-12	ms4a17a.17	Epithelium
0.000965425	-0.611289	0.013	0.024	1	msl1b	Epithelium
2.18976405831471e-06	1.00906	0.084	0.057	0.0460595	msmo1	Epithelium
0.000480769	0.427714	0.297	0.271	1	msra	Epithelium
0.0019914	-0.255665	0.056	0.075	1	msrb2	Epithelium
5.40956643543049e-08	-0.347436	0.06	0.096	0.00113785	mst1ra	Epithelium
1.09005331816352e-32	-0.320486	0.98	0.993	2.29281814942515e-28	mt-atp6	Epithelium
8.95904188821311e-13	-0.252935	0.308	0.397	1.88444487076674e-08	mt-atp8	Epithelium
1.9298866145935e-49	-0.325475	0.999	1	4.05932350513597e-45	mt-co2	Epithelium
1.00021061483815e-57	-0.435294	0.965	0.995	2.10384300725056e-53	mt-cyb	Epithelium
2.38150477782041e-84	-0.606397	0.864	0.929	5.00925714966744e-80	mt-nd1	Epithelium
3.0330503193692e-47	-0.452897	0.835	0.895	6.37971804176118e-43	mt-nd2	Epithelium
4.2953480546986e-18	-0.507435	0.117	0.196	9.03483509825303e-14	mt-nd6	Epithelium
9.32751765823984e-39	0.690518	0.641	0.517	1.96195006423417e-34	mt2	Epithelium
1.29349020760035e-07	0.693594	0.32	0.287	0.00272073	mta2	Epithelium
1.66167385879209e-09	2.07475	0.038	0.015	3.49516479458328e-05	mtbl	Epithelium
0.020517	-0.269973	0.011	0.018	1	mtfr1l	Epithelium
0.00873279	-0.497212	0.012	0.02	1	mtg1	Epithelium
0.000603446	0.369699	0.26	0.234	1	mthfd1b	Epithelium
4.9442671050757e-07	-0.616624	0.01	0.026	0.0103998	mthfd2	Epithelium
0.000522403	-0.588139	0.007	0.016	1	mtpap	Epithelium
1.75390204588522e-09	-0.50211	0.042	0.076	3.68915756331498e-05	mtrr	Epithelium
2.00523957247371e-05	0.569335	0.138	0.107	0.421782	mtus1b	Epithelium
4.17835965055402e-06	0.853084	0.053	0.031	0.0878876	mustn1a	Epithelium
3.56509877742317e-05	-0.404775	0.036	0.057	0.749883	mvb12a	Epithelium
0.000269976	0.695431	0.028	0.015	1	mvda	Epithelium
2.55521030103064e-18	-2.1114	0.015	0.053	5.37462934718786e-14	mxg	Epithelium
0.0320859	-0.345726	0.029	0.039	1	myb	Epithelium
5.52409610206266e-09	-0.522245	0.054	0.09	0.000116194	mybbp1a	Epithelium
1.16679785078127e-09	-0.33391	0.072	0.116	2.45424259933333e-05	mycb	Epithelium
6.21793287790393e-10	-0.484119	0.057	0.097	1.30788000153831e-05	mych	Epithelium
0.0139559	-0.928472	0.011	0.018	1	mycla	Epithelium
1.09088570026442e-05	0.460158	0.214	0.177	0.229457	myh9a	Epithelium
0.00917594	-0.331182	0.041	0.055	1	myl12.2	Epithelium
0.0197604	-0.800386	0.014	0.021	1	mynn	Epithelium
5.32934113107026e-14	-0.611703	0.041	0.086	1.12097361350932e-09	myo10	Epithelium
0.00564381	0.762735	0.03	0.02	1	myo10l3	Epithelium
4.26730940475393e-14	-0.311579	0.339	0.427	8.97585860195941e-10	myo15b	Epithelium
2.64295689569428e-47	2.68777	0.098	0.018	5.55919553440334e-43	myo16	Epithelium
9.77428309948212e-51	-0.96657	0.076	0.202	2.05592270714507e-46	myo3a	Epithelium
0.00118819	0.368876	0.46	0.45	1	myo5b	Epithelium
1.09329353571865e-57	-1.20097	0.118	0.271	2.2996336230306e-53	myo6b	Epithelium
2.42752251086546e-05	-0.351112	0.047	0.071	0.510605	myo7aa	Epithelium
0.0309176	0.587437	0.169	0.157	1	myzap	Epithelium
3.05321265399646e-05	-0.301027	0.04	0.062	0.642213	n4bp1	Epithelium
0.0115076	-0.484716	0.007	0.014	1	naa40.1	Epithelium
1.86899040402408e-05	-0.477924	0.035	0.057	0.393123	naa50	Epithelium
2.99240506922766e-06	0.69023	0.256	0.221	0.0629422	naalad2	Epithelium
0.0137412	-0.667392	0.014	0.022	1	nacc1a	Epithelium
0.00463732	0.801949	0.231	0.212	1	naga	Epithelium
9.05393298060378e-08	-0.33123	0.042	0.073	0.0019044	nampta	Epithelium
9.71179673020256e-10	-0.40182	0.25	0.317	2.04277932423081e-05	nansb	Epithelium
2.1475835931077e-23	-1.29206	0.029	0.084	4.51722732974273e-19	nap1l4a	Epithelium
8.96142968228513e-05	-0.924292	0.019	0.035	1	nat10	Epithelium
4.20141675283811e-08	1.15273	0.061	0.034	0.000883726	nat16l	Epithelium
8.66795966899225e-12	-0.279503	0.058	0.104	1.82321863677583e-07	nav2b	Epithelium
0.0461923	0.915741	0.011	0.006	1	nav3	Epithelium
4.19277476992332e-15	-0.610706	0.291	0.367	8.81908245105672e-11	nbn	Epithelium
3.54508532343595e-19	-0.727974	0.119	0.198	7.45673246931518e-15	nccrp1	Epithelium
3.99907450609334e-07	-0.564196	0.06	0.092	0.00841165	nceh1b.1	Epithelium
5.49938023234217e-15	-0.742082	0.046	0.095	1.15673963807085e-10	ncf4	Epithelium
1.05679727272079e-07	-0.262354	0.282	0.344	0.00222287	ncl	Epithelium
0.000969143	0.688557	0.252	0.232	1	ncoa4	Epithelium
1.74093513016175e-17	-0.346701	0.364	0.462	3.66188295278222e-13	ncor1	Epithelium
0.0291286	0.283274	0.12	0.142	1	ndfip1l	Epithelium
0.000168731	-0.489344	0.008	0.018	1	ndor1	Epithelium
0.0050073	0.262246	0.131	0.159	1	ndrg3a	Epithelium
0.0102819	0.416376	0.006	0.012	1	ndst1a	Epithelium
0.0158753	0.664188	0.108	0.093	1	ndufa4	Epithelium
0.0264027	-0.250728	0.011	0.018	1	ndufaf6	Epithelium
0.00095376	0.278549	0.415	0.397	1	ndufb3	Epithelium
0.0263617	0.256927	0.348	0.337	1	ndufb9	Epithelium
0.00515786	0.298557	0.358	0.346	1	ndufs5	Epithelium
4.47809227880351e-39	-0.484498	0.263	0.421	9.41921929923531e-35	nectin1b	Epithelium
0.00247779	-0.856675	0.01	0.019	1	nelfb	Epithelium
1.9275401963317e-15	-0.399868	0.168	0.248	4.0543880489641e-11	neo1a	Epithelium
1.91789610020748e-10	-0.603439	0.201	0.263	4.03410265717642e-06	neu3.3	Epithelium
0.00308914	0.521666	0.032	0.02	1	neurod1	Epithelium
0.0101202	-0.47321	0.017	0.026	1	nfat5a	Epithelium
0.00157423	0.571976	0.075	0.057	1	nfatc2a	Epithelium
5.05932233458374e-17	-0.981449	0.025	0.067	1.06417785985634e-12	nfe2l1a	Epithelium
5.18072001203229e-08	-0.323476	0.037	0.067	0.00108971	nfe2l1b	Epithelium
6.43094003323246e-11	-0.26033	0.399	0.478	1.35268392659012e-06	nfe2l2a	Epithelium
4.8057451818683e-22	-0.867519	0.06	0.129	1.01084044155418e-17	nfe2l2b	Epithelium
4.0273389688237e-09	0.999862	0.099	0.062	8.47110478702378e-05	nfil3-6	Epithelium
0.00979141	-0.66566	0.006	0.012	1	nfkbil1	Epithelium
0.000306586	-0.386865	0.009	0.019	1	nfkbiz	Epithelium
0.000605166	-0.367821	0.016	0.028	1	nfxl1	Epithelium
0.00179344	-0.440385	0.011	0.02	1	nfya	Epithelium
4.46547271281453e-34	0.951717	0.479	0.382	9.39267530413407e-30	ngef	Epithelium
0.0410237	-0.259852	0.025	0.034	1	ngfb	Epithelium
0.000386786	-0.435766	0.018	0.031	1	nhlrc2	Epithelium
1.7049838117093e-08	-0.434195	0.041	0.073	0.000358626	nhp2	Epithelium
0.00355085	-0.277499	0.013	0.022	1	nif3l1	Epithelium
1.23409897933364e-07	-0.814398	0.021	0.043	0.0025958	nifk	Epithelium
3.72265402602221e-18	-0.300805	0.194	0.29	7.83023047833512e-14	nipa2	Epithelium
6.49930380285984e-12	-0.422511	0.112	0.172	1.36706356189354e-07	nipblb	Epithelium
2.59076745302836e-26	-2.03622	0.008	0.052	5.44942026069986e-22	nit1	Epithelium
5.27486288048977e-07	0.752023	0.238	0.198	0.0110951	nkd1	Epithelium
3.69281702144521e-08	-0.352758	0.089	0.131	0.000776747	nkpd1	Epithelium
0.0160903	-1.07103	0.008	0.014	1	nlrc7	Epithelium
0.000736057	-1.09459	0.006	0.014	1	nlrp15	Epithelium
0.000138839	-0.258625	0.03	0.048	1	nlrx1	Epithelium
0.0274567	0.520472	0.027	0.037	1	nme2b.2	Epithelium
6.7655318390196e-14	-0.26852	0.202	0.284	1.42306196701938e-09	nmrk2	Epithelium
2.59755879531611e-08	-0.437926	0.032	0.06	0.000546371	noc2l	Epithelium
0.000138985	-0.379832	0.01	0.021	1	noctb	Epithelium
2.53515408000866e-06	-1.24108	0.009	0.023	0.0533244	nod1	Epithelium
9.0528281075222e-07	-0.29008	0.04	0.067	0.0190417	nol11	Epithelium
0.0422764	-0.281731	0.015	0.022	1	nol12	Epithelium
0.00163426	-0.765135	0.017	0.028	1	nol4la	Epithelium
0.047537	0.341724	0.492	0.493	1	nol4lb	Epithelium
5.62445510423329e-13	-1.40865	0.011	0.038	1.18304788662443e-08	nol6	Epithelium
1.25800972410709e-06	-0.344149	0.095	0.134	0.026461	nop10	Epithelium
8.85344699888298e-11	-0.879874	0.012	0.036	1.86223404174505e-06	nop14	Epithelium
0.00107053	-0.540761	0.046	0.064	1	nop16	Epithelium
1.05356727683727e-11	-0.377019	0.053	0.097	2.21607341009952e-07	nop2	Epithelium
2.53160521877362e-08	-0.251713	0.087	0.129	0.000532498	notch3	Epithelium
0.00211064	0.280092	0.037	0.053	1	npas2	Epithelium
1.27570732932829e-05	0.729781	0.291	0.261	0.268332	npc2	Epithelium
0.000107114	-0.336006	0.025	0.042	1	npdc1a	Epithelium
0.000144423	-0.326393	0.044	0.065	1	nphp3	Epithelium
1.02211951349586e-14	-0.49762	0.094	0.158	2.14992618468719e-10	npm1a	Epithelium
0.0028227	1.65818	0.01	0.004	1	npnta	Epithelium
0.000481723	-1.33056	0.009	0.018	1	npr3	Epithelium
2.36549920770984e-05	-0.343494	0.031	0.052	0.497559	npy1r	Epithelium
0.000154556	-0.297717	0.147	0.182	1	nqo1	Epithelium
1.32483644103515e-13	0.703789	0.337	0.277	2.78666097007332e-09	nr0b2a	Epithelium
0.0316103	0.743436	0.107	0.094	1	nr1d1	Epithelium
1.46382805598097e-92	1.63815	0.441	0.246	3.07901593295038e-88	nr1d2a	Epithelium
0.0182727	0.315528	0.209	0.244	1	nr1h4	Epithelium
3.40755124211295e-15	-0.448952	0.072	0.129	7.16744328266038e-11	nr2f2	Epithelium
0.00754917	0.424124	0.46	0.457	1	nr3c2	Epithelium
0.0330022	0.636002	0.036	0.027	1	nrm	Epithelium
2.89402923551392e-05	-0.527282	0.021	0.038	0.60873	nrp1a	Epithelium
0.00691811	-0.871572	0.005	0.011	1	nrp2b	Epithelium
0.00702577	-0.563086	0.005	0.011	1	nsd2	Epithelium
2.10447074771193e-08	-0.683021	0.015	0.036	0.000442654	nt5dc1	Epithelium
1.15385428701702e-09	-0.650674	0.051	0.088	2.42701710731161e-05	nt5e	Epithelium
0.040886	0.311756	0.29	0.274	1	ntn1a	Epithelium
0.00949709	-0.408213	0.009	0.015	1	ntpcr	Epithelium
0.0006272	-1.63955	0.004	0.011	1	ntrk2b	Epithelium
4.70816405775336e-08	-0.693764	0.031	0.059	0.000990315	nuak2	Epithelium
0.00017477	-0.337296	0.047	0.068	1	nubp1	Epithelium
0.00040324	-0.521173	0.04	0.058	1	nudcd2	Epithelium
0.0015827	-0.477732	0.032	0.047	1	nudcd3	Epithelium
0.0315635	-0.393974	0.009	0.015	1	nudt2	Epithelium
0.00492526	-0.291274	0.026	0.038	1	nudt3b	Epithelium
3.09328046496218e-18	-0.476544	0.16	0.249	6.50640613000145e-14	nudt4a	Epithelium
0.0088184	-0.337567	0.006	0.012	1	nudt4b	Epithelium
7.73114367837296e-05	-0.367379	0.039	0.06	1	nudt9	Epithelium
0.000112301	-1.05349	0.005	0.014	1	nufip1	Epithelium
8.14321200959071e-08	-0.455579	0.058	0.093	0.00171284	nup153	Epithelium
0.000183365	-0.678978	0.017	0.031	1	nup160	Epithelium
0.00273792	-0.863189	0.008	0.016	1	nup214	Epithelium
0.00274473	-0.25156	0.026	0.039	1	nup88	Epithelium
3.72651848372965e-09	-0.280225	0.233	0.3	7.83835897867694e-05	nupr1b	Epithelium
0.00417755	-0.436444	0.023	0.034	1	nxnl2	Epithelium
0.000355155	-0.628135	0.005	0.013	1	nxpe3	Epithelium
2.88574835299746e-08	0.913182	0.136	0.097	0.000606988	oat	Epithelium
9.08323782091696e-13	-1.02199	0.013	0.04	1.91056824325167e-08	oaz2a	Epithelium
1.44625322273216e-17	-0.581274	0.283	0.377	3.04204902869483e-13	ociad2	Epithelium
3.07109712590391e-10	-0.317185	0.114	0.169	6.45974569462629e-06	oclna	Epithelium
2.81755682946544e-07	-0.304862	0.054	0.086	0.00592645	ocrl	Epithelium
4.40363844438632e-06	1.1523	0.039	0.02	0.0926261	oct2	Epithelium
6.93977189617498e-08	-0.284897	0.035	0.064	0.00145971	odc1	Epithelium
2.72710345823449e-16	0.991371	0.38	0.325	5.73618941405042e-12	ogdhb	Epithelium
0.0165571	-0.332348	0.007	0.012	1	ogg1	Epithelium
0.00633689	0.91706	0.021	0.013	1	olah	Epithelium
1.9523468262587e-07	-1.07504	0.008	0.024	0.00410657	onecut3a	Epithelium
0.0236256	-0.465753	0.01	0.016	1	orai2	Epithelium
0.00095296	-0.86332	0.004	0.011	1	orc3	Epithelium
6.086515896923e-06	0.604959	0.094	0.065	0.128024	osbpl10b	Epithelium
0.0115492	-0.580764	0.017	0.025	1	osbpl11	Epithelium
7.24345027202813e-05	0.572012	0.322	0.296	1	osbpl2b	Epithelium
0.000110553	-0.398968	0.026	0.043	1	osbpl5	Epithelium
6.77741526615524e-15	-0.562095	0.066	0.122	1.42556152708309e-10	oser1	Epithelium
0.0491288	-0.715292	0.008	0.013	1	osgepl1	Epithelium
2.61203854851382e-08	-0.258121	0.16	0.214	0.000549416	osr2	Epithelium
0.00876833	0.379827	0.277	0.259	1	ost4	Epithelium
0.0420653	-0.409868	0.094	0.108	1	otop2	Epithelium
1.64628176105921e-05	-0.313328	0.031	0.051	0.346279	otud3	Epithelium
1.84501492498277e-07	-0.937329	0.019	0.04	0.0038808	otud6b	Epithelium
7.24369334172851e-09	-1.65403	0.007	0.024	0.000152364	otulina.2	Epithelium
6.58990964736615e-05	-0.464228	0.023	0.04	1	ovol1a	Epithelium
7.51662912176913e-12	-0.911488	0.025	0.058	1.58104776947292e-07	oxa1l	Epithelium
0.0118459	1.19758	0.011	0.006	1	oxct1a	Epithelium
0.00127694	-0.976435	0.014	0.025	1	oxr1b	Epithelium
0.0265316	-0.270525	0.013	0.019	1	oxsm	Epithelium
1.81374068517388e-08	-0.28681	0.145	0.198	0.000381502	oxsr1b	Epithelium
2.44742424899718e-11	-1.11414	0.011	0.036	5.14791216534067e-07	p2rx1	Epithelium
3.28995907592022e-07	-0.519579	0.007	0.021	0.0069201	p2rx5	Epithelium
4.15210620256036e-05	-1.61825	0.002	0.01	0.873354	p2ry2.1	Epithelium
0.00928394	-0.510685	0.015	0.024	1	p4ha2	Epithelium
7.51856608495551e-05	-0.786633	0.015	0.029	1	pacsin2	Epithelium
0.00349155	-0.367243	0.022	0.033	1	padi2	Epithelium
0.015258	-0.255142	0.024	0.034	1	paip1	Epithelium
5.14574804217255e-28	-0.734823	0.11	0.208	1.08235664319057e-23	pak1	Epithelium
4.84393672097425e-08	-1.09198	0.019	0.042	0.00101887	pak1ip1	Epithelium
4.06182294234336e-07	-0.920223	0.021	0.043	0.00854364	pak6b	Epithelium
0.000671323	0.866598	0.096	0.074	1	pank1a	Epithelium
0.00228393	-0.437049	0.011	0.02	1	pard3ba	Epithelium
9.69104400290278e-08	-0.26006	0.055	0.088	0.00203841	parm1	Epithelium
3.82234368233096e-08	-2.96981	0.003	0.015	0.000803992	parp11	Epithelium
2.65309935516048e-07	-0.66059	0.041	0.07	0.00558053	parp9	Epithelium
0.0325207	0.807456	0.013	0.008	1	pax2a	Epithelium
0.00338338	1.48412	0.011	0.005	1	pax4	Epithelium
0.00406146	1.08789	0.011	0.005	1	pbx3b	Epithelium
6.57544941821716e-10	-0.535576	0.132	0.185	1.3830800306278e-05	pbxip1b	Epithelium
0.00338305	-1.20825	0.011	0.019	1	pcdh15a	Epithelium
2.46421395797339e-07	-2.41498	0.003	0.015	0.00518323	pcdh15b	Epithelium
4.58358678635645e-52	0.964107	0.491	0.35	9.64111644642216e-48	pck1	Epithelium
5.6679973047305e-11	0.551411	0.431	0.388	1.19220655307701e-06	pck2	Epithelium
0.00495508	1.27304	0.017	0.009	1	pcloa	Epithelium
7.3249470058607e-05	-1.50503	0.012	0.025	1	pcolceb	Epithelium
0.00555151	1.2377	0.022	0.014	1	pcsk1nl	Epithelium
3.22398892308207e-09	-0.481302	0.04	0.073	6.78133830081082e-05	pcsk7	Epithelium
2.17010375101256e-08	0.787339	0.274	0.228	0.00045646	pcxa	Epithelium
0.00472601	-0.839851	0.013	0.021	1	pcyox1l	Epithelium
2.00556387521604e-05	-0.438402	0.031	0.051	0.42185	pcyt1aa	Epithelium
4.14770787767161e-15	-0.658324	0.093	0.156	8.72428874989447e-11	pcyt2	Epithelium
1.23724432433533e-05	-0.517959	0.043	0.067	0.260242	pdap1a	Epithelium
0.0416837	-0.374471	0.006	0.011	1	pdcd2l	Epithelium
2.2160437822213e-15	-0.307636	0.313	0.409	4.66122649152429e-11	pdcd4b	Epithelium
9.26363255823461e-12	-0.274046	0.133	0.196	1.94851247229907e-07	pdcd6	Epithelium
2.40670559184883e-05	-0.445216	0.027	0.046	0.506226	pde4ba	Epithelium
2.25297634987921e-19	-1.36944	0.017	0.058	4.73891045433593e-15	pde4bb	Epithelium
0.0169559	0.416474	0.088	0.073	1	pde4ca	Epithelium
3.88629155732812e-07	0.580082	0.401	0.364	0.00817443	pde5ab	Epithelium
3.56391980987852e-13	-0.302268	0.155	0.227	7.49634892809848e-09	pdia5	Epithelium
[truncated: 1,487 more rows]

## Sheet: Fig 5D- Heatmap
gene	p_val_adj	cell_type	avg_log2FC
vtg1	2.85669334336041e-21	Progenitor1	6.46792
vtg2	1.18514753772228e-07	Progenitor1	7.85652
vtg4	3.53547722411297e-05	Progenitor1	3.38003
vtg7	0.00226105	Progenitor1	6.14282
vtg5	0.00334077	Progenitor1	4.39772
esr2b	0.0311206	Progenitor1	1.6498
vtg1	8.72085169145077e-05	Progenitor2	4.04105
vtg1	1.44046127426365e-21	Goblet	8.39364
vtg2	1.65215528392443e-11	Goblet	7.89144
vtg4	7.61762503829828e-07	Goblet	7.8127
esr2b	0.000827055	Goblet	2.19815
vtg7	0.000928758	Goblet	6.59861
vtg3	0.0105178	Goblet	4.72006
vtg5	0.0105178	Goblet	4.29609
vtg6	0.0370207	Goblet	3.17793
vtg1	1.21102136891282e-05	Tuft	6.82466
vtg2	0.00115102	Tuft	6.74073
vtg4	0.00660968	Tuft	6.24775
esr2b	0.0157628	Tuft	4.91233
vtg1	5.22407961158562e-09	Endocrine	7.84728
vtg2	1.44079176435084e-05	Endocrine	6.71624
vtg4	0.00595865	Endocrine	5.39087
vtg1	4.34523361993107e-151	EC	5.66738
esr2b	1.19837448987137e-89	EC	1.93809
vtg2	4.19006515612445e-43	EC	8.05283
vtg4	1.08637100061645e-27	EC	4.29574
vtg7	1.81150159862722e-16	EC	8.53227
vtg5	1.71028492037674e-09	EC	2.32197
vtg6	7.52520333052655e-09	EC	6.81947
vtg3	7.51171256521037e-06	EC	3.14812
vtg1	1.52202665863341e-31	LRE	6.73689
vtg2	1.53875222445013e-09	LRE	7.64663
vtg5	3.52443601187571e-06	LRE	6.82246
vtg4	3.42842647185182e-05	LRE	5.18537
esr2b	6.69250084371891e-05	LRE	0.828149
vtg7	0.000503093	LRE	5.81066
vtg6	0.014387	LRE	5.12194
vtg1	8.55225704292744e-30	B4O2	9.92441
vtg2	1.3683644422791e-11	B4O2	6.57105
vtg4	4.27390505545188e-07	B4O2	7.45146
vtg5	2.57335145225816e-05	B4O2	7.31006
vtg7	0.000393986	B4O2	6.34621
vtg6	0.00310493	B4O2	5.77152
vtg1	0.00351597	Unknown 1	5.49691
vtg1	1.43732547625535e-05	Unknown 2	7.04661
vtg4	0.0163112	Unknown 2	4.66916
vtg1	3.0270701917051e-08	Stromal	3.58204
vtg2	0.000897131	Stromal	6.55225
vtg4	0.0151306	Stromal	5.67813
vtg7	0.0305833	Stromal	5.23662
vtg1	2.10684812664286e-94	Leukocyte	5.84845
vtg2	5.35893505278904e-28	Leukocyte	10.4089
vtg4	1.94046961355985e-18	Leukocyte	9.73343
vtg5	1.94470059627163e-12	Leukocyte	7.49595
vtg7	2.6457584792483e-09	Leukocyte	8.63512
vtg3	0.000219059	Leukocyte	7.20999
vtg6	0.00352692	Leukocyte	2.66075
vtg1	9.51034764646834e-24	Pancreatic	14.676
esr2b	3.00294662942708e-16	Pancreatic	2.7926
vtg2	1.53559112012681e-10	Pancreatic	13.2733
vtg4	3.46895196803327e-08	Pancreatic	12.6956
vtg7	3.46895196803327e-08	Pancreatic	11.3844
vtg5	8.43486049562269e-08	Pancreatic	9.37722
vtg6	1.24779894251007e-06	Pancreatic	11.3857
vtg3	7.44976130095435e-06	Pancreatic	9.94538

## Sheet: Fig 5F- Heatmap
gene	p_val	cell_type	avg_log2FC
vtg1	3.63254013183095e-60	Tcells	6.04929
vtg2	1.142128848705e-19	Tcells	10.0348
vtg4	2.63498125590475e-12	Tcells	9.21643
vtg5	9.79087502725487e-10	Tcells	8.85377
vtg7	3.11242743493552e-06	Tcells	8.23775
vtg3	0.00407443	Tcells	6.62474
vtg6	0.00837862	Tcells	2.79533
vtg1	1.85545799216948e-13	ILC3	9.24488
vtg4	0.000180061	ILC3	7.14633
vtg2	0.000255451	ILC3	6.73759
vtg7	0.0222676	ILC3	5.69659
vtg5	0.0446003	ILC3	4.95811
vtg1	0.00157689	ILC2	6.68993
vtg1	6.09749090524899e-08	Macrophages	3.06594
vtg2	0.00288985	Macrophages	6.5202
vtg4	0.0207754	Macrophages	5.75534
vtg1	1.25650778676981e-11	Granulocyte	8.52744
vtg2	1.86426741362585e-05	Granulocyte	7.40661
vtg5	0.0242691	Granulocyte	5.78325
vtg1	0.000191332	Bcells	6.75974
esr2b	0.0185621	Bcells	-5.12145
vtg1	0.00645115	Dendriticcells	3.96398
vtg7	0.0305781	Dendriticcells	3.16237
vtg1	4.53058054954709e-07	Stromal1	5.32922
vtg2	0.0011022	Stromal1	6.56556
vtg4	0.0276933	Stromal1	5.5425
vtg7	0.0276933	Stromal1	5.3322
vtg1	0.0364776	Stromal2	1.68859

## Sheet: Fig5H- Male vtg qPCR
Genotype and Sex	Fold change- vtg1
WTM	5.7				Wildtype					nod2-/-
WTM	1.93				WT1 Male	WT2 Male	WT3 Male	WT4 Male	WT5 Male	nod2-/- Male #1	nod2-/- Male #2	nod2-/- Male #3	nod2-/- Male #4	nod2-/- Male #5
WTM	2.06			EF1a mean CT	24.96	25.66	25.03	26.57	26.34	24.22	23.19	27.35	25.49	25.34
WTM	2.95			vtg1 mean ct	26.91	29.17	28.45	29.47	30.15	26.95	26.66	31.81	28.57	29.36
WTM	1.57			delta CT	1.95	3.51	3.42	2.9	3.81	2.73	3.47	4.46	3.08	4.02
nod2-/-M	3.32			delta delta CT	-2.51	-0.95	-1.04	-1.56	-0.65	-1.73	-0.99	0	-1.38	-0.44
nod2-/-M	1.99			Fold Induction	5.6962	1.93187	2.05623	2.94854	1.56917	3.31728	1.98618	1	2.60268	1.3566
nod2-/-M	1
nod2-/-M	2.6
nod2-/-M	1.36
Genotype and Sex	Fold change- vtg2
WTM	1.62				Wildtype					nod2-/-
WTM	1				WT1 Male	WT2 Male	WT3 Male	WT4 Male	WT5 Male	nod2-/- Male #1	nod2-/- Male #2	nod2-/- Male #3	nod2-/- Male #4	nod2-/- Male #5
WTM	1.05			EF1a mean CT	24.96	25.66	25.03	26.57	26.34	24.22	23.19	27.35	25.49	25.34
WTM	2.6			vtg2 mean ct	25.65	27.05	26.35	26.58	27.19	24.86	23.81	28.67	25.07	26.36
WTM	1.45			delta CT	0.69	1.39	1.32	0.01	0.85	0.64	0.62	1.32	-0.42	1.02
nod2-/-M	1.68			delta delta CT	-0.7	0	-0.07	-1.38	-0.54	-0.75	-0.77	-0.07	-1.81	-0.37
nod2-/-M	1.71			Fold Induction	1.6245	1	1.04972	2.60268	1.45397	1.68179	1.70527	1.04972	3.50642	1.29235
nod2-/-M	1.05
nod2-/-M	3.51
nod2-/-M	1.29
Genotype and Sex	Fold change- vtg4
WTM	1.79
WTM	1				Wildtype					nod2-/-
WTM	1.04				WT1 Male	WT2 Male	WT3 Male	WT4 Male	WT5 Male	nod2-/- Male #1	nod2-/- Male #2	nod2-/- Male #3	nod2-/- Male #4	nod2-/- Male #5
WTM	2.11			EF1a mean CT	24.96	25.66	25.03	26.57	26.34	24.22	23.19	27.35	25.49	25.34
WTM	4.06			vtg4 mean ct	24.99	26.53	25.85	26.36	25.19	24.04	23.8	27.85	24.91	25.56
nod2-/-M	2.07			delta CT	0.03	0.87	0.82	-0.21	-1.15	-0.18	0.61	0.5	-0.58	0.22
nod2-/-M	1.2			delta delta CT	-0.84	0	-0.05	-1.08	-2.02	-1.05	-0.26	-0.37	-1.45	-0.65
nod2-/-M	1.29			Fold Induction	1.79005	1	1.03526	2.11404	4.05584	2.07053	1.19748	1.29235	2.73208	1.56917
nod2-/-M	2.73
nod2-/-M	1.57

## Sheet: Fig5H-Male vtg qPCR raw data
Name	Ct SYBR	Ct Mean SYBR	Ct Dev. SYBR	Target SYBR
WT1_Male_1/1	25	24.96	0.05	EF1a
WT1_Male_1/2	24.99	24.96	0.05	EF1a
WT1_Male_1/3	24.9	24.96	0.05	EF1a
WT2_Male_1/1	25.53	25.66	0.22	EF1a
WT2_Male_1/2	25.91	25.66	0.22	EF1a
WT2_Male_1/3	25.53	25.66	0.22	EF1a
WT3_Male_1/1	25.12	25.03	0.08	EF1a
WT3_Male_1/2	24.98	25.03	0.08	EF1a
WT3_Male_1/3	24.99	25.03	0.08	EF1a
WT4_Male_1/1	26.35	26.57	0.2	EF1a
WT4_Male_1/2	26.71	26.57	0.2	EF1a
WT4_Male_1/3	26.65	26.57	0.2	EF1a
WT5_Male_1/1	26.16	26.34	0.19	EF1a
WT5_Male_1/2	26.53	26.34	0.19	EF1a
WT5_Male_1/3	26.34	26.34	0.19	EF1a
nod2_Male1_1/1	24.07	24.22	0.21	EF1a
nod2_Male1_1/2	24.12	24.22	0.21	EF1a
nod2_Male1_1/3	24.45	24.22	0.21	EF1a
nod2_Male2_1/1	22.95	23.19	0.27	EF1a
nod2_Male2_1/2	23.14	23.19	0.27	EF1a
nod2_Male2_1/3	23.48	23.19	0.27	EF1a
nod2_Male3_1/1	27.21	27.35	0.24	EF1a
nod2_Male3_1/2	27.21	27.35	0.24	EF1a
nod2_Male3_1/3	27.63	27.35	0.24	EF1a
nod2_Male4_1/1	25.56	25.49	0.09	EF1a
nod2_Male4_1/2	25.51	25.49	0.09	EF1a
nod2_Male4_1/3	25.39	25.49	0.09	EF1a
nod2_Male5_1/1	25.17	25.34	0.15	EF1a
nod2_Male5_1/2	25.42	25.34	0.15	EF1a
nod2_Male5_1/3	25.42	25.34	0.15	EF1a
WT1_Male_1/1	25.64	25.65	0.02	vtg2
WT1_Male_1/2	25.67	25.65	0.02	vtg2
WT1_Male_1/3	25.66	25.65	0.02	vtg2
WT2_Male_1/1	26.75	27.05	0.51	vtg2
WT2_Male_1/2	26.78	27.05	0.51	vtg2
WT2_Male_1/3	27.64	27.05	0.51	vtg2
WT3_Male_1/1	26.26	26.35	0.09	vtg2
WT3_Male_1/2	26.44	26.35	0.09	vtg2
WT3_Male_1/3	26.35	26.35	0.09	vtg2
WT4_Male_1/1	26.72	26.58	0.16	vtg2
WT4_Male_1/2	26.61	26.58	0.16	vtg2
WT4_Male_1/3	26.4	26.58	0.16	vtg2
WT5_Male_1/1	27.043	27.19	0.12	vtg2
WT5_Male_1/2	27.19	27.19	0.12	vtg2
WT5_Male_1/3	27.337	27.19	0.12	vtg2
nod2_Male1_1/1	24.83	24.86	0.03	vtg2
nod2_Male1_1/2	24.86	24.86	0.03	vtg2
nod2_Male1_1/3	24.88	24.86	0.03	vtg2
nod2_Male2_1/1	23.95	23.81	0.23	vtg2
nod2_Male2_1/2	23.55	23.81	0.23	vtg2
nod2_Male2_1/3	23.95	23.81	0.23	vtg2
nod2_Male3_1/1	28.3	28.67	0.34	vtg2
nod2_Male3_1/2	28.78	28.67	0.34	vtg2
nod2_Male3_1/3	28.95	28.67	0.34	vtg2
nod2_Male4_1/1	25.009	25.07	0.05	vtg2
nod2_Male4_1/2	25.07	25.07	0.05	vtg2
nod2_Male4_1/3	25.131	25.07	0.05	vtg2
nod2_Male5_1/1	26.23	26.36	0.17	vtg2
nod2_Male5_1/2	26.55	26.36	0.17	vtg2
nod2_Male5_1/3	26.31	26.36	0.17	vtg2
WT1_Male_1/1	26.89	26.91	0.05	vtg1
WT1_Male_1/2	26.88	26.91	0.05	vtg1
WT1_Male_1/3	26.97	26.91	0.05	vtg1
WT2_Male_1/1	29.2	29.17	0.11	vtg1
WT2_Male_1/2	29.05	29.17	0.11	vtg1
WT2_Male_1/3	29.25	29.17	0.11	vtg1
WT3_Male_1/1	28.45	28.45	0.13	vtg1
WT3_Male_1/2	28.32	28.45	0.13	vtg1
WT3_Male_1/3	28.57	28.45	0.13	vtg1
WT4_Male_1/1	28.98	29.47	0.4	vtg1
WT4_Male_1/2	29.96	29.47	0.4	vtg1
WT4_Male_1/3	29.47	29.47	0.4	vtg1
WT5_Male_1/1	29.966	30.15	0.15	vtg1
WT5_Male_1/2	30.334	30.15	0.15	vtg1
WT5_Male_1/3	30.15	30.15	0.15	vtg1
nod2_Male1_1/1	26.87	26.95	0.07	vtg1
nod2_Male1_1/2	27	26.95	0.07	vtg1
nod2_Male1_1/3	26.99	26.95	0.07	vtg1
nod2_Male2_1/1	25.81	26.66	1.14	vtg1
nod2_Male2_1/2	26.22	26.66	1.14	vtg1
nod2_Male2_1/3	27.96	26.66	1.14	vtg1
nod2_Male3_1/1	31.54	31.81	0.4	vtg1
nod2_Male3_1/2	32.27	31.81	0.4	vtg1
nod2_Male3_1/3	31.61	31.81	0.4	vtg1
nod2_Male4_1/1	28.252	28.57	0.26	vtg1
nod2_Male4_1/2	28.88	28.57	0.26	vtg1
nod2_Male4_1/3	28.57	28.57	0.26	vtg1
nod2_Male5_1/1	29.26	29.36	0.19	vtg1
nod2_Male5_1/2	29.25	29.36	0.19	vtg1
nod2_Male5_1/3	29.57	29.36	0.19	vtg1
WT1_Male_1/1	24.98	24.99	0.03	vtg4
WT1_Male_1/2	24.97	24.99	0.03	vtg4
WT1_Male_1/3	25.03	24.99	0.03	vtg4
WT2_Male_1/1	26.37	26.53	0.19	vtg4
WT2_Male_1/2	26.74	26.53	0.19	vtg4
WT2_Male_1/3	26.48	26.53	0.19	vtg4
WT3_Male_1/1	25.82	25.85	0.25	vtg4
WT3_Male_1/2	26.12	25.85	0.25	vtg4
WT3_Male_1/3	25.61	25.85	0.25	vtg4
WT4_Male_1/1	26.39	26.36	0.06	vtg4
WT4_Male_1/2	26.29	26.36	0.06	vtg4
WT4_Male_1/3	26.41	26.36	0.06	vtg4
WT5_Male_1/1	25.37	25.19	0.15	vtg4
WT5_Male_1/2	25.01	25.19	0.15	vtg4
WT5_Male_1/3	25.19	25.19	0.15	vtg4
nod2_Male1_1/1	23.99	24.04	0.04	vtg4
nod2_Male1_1/2	24.05	24.04	0.04	vtg4
nod2_Male1_1/3	24.07	24.04	0.04	vtg4
nod2_Male2_1/1	23.83	23.8	0.21	vtg4
nod2_Male2_1/2	23.99	23.8	0.21	vtg4
nod2_Male2_1/3	23.57	23.8	0.21	vtg4
nod2_Male3_1/1	27.75	27.85	0.38	vtg4
nod2_Male3_1/2	28.27	27.85	0.38	vtg4
nod2_Male3_1/3	27.52	27.85	0.38	vtg4
nod2_Male4_1/1	24.996	24.91	0.07	vtg4
nod2_Male4_1/2	24.91	24.91	0.07	vtg4
nod2_Male4_1/3	24.284	24.91	0.07	vtg4
nod2_Male5_1/1	25.56	25.56	0.03	vtg4
nod2_Male5_1/2	25.52	25.56	0.03	vtg4
nod2_Male5_1/3	25.58	25.56	0.03	vtg4
Analysis Parameters
Type of Application	Quantification
Dye(s)	SYBR
Inverted Data	OFF
Threshold setting	Noiseband
Threshold level	1318
Baseline setting	Automatic
Baseline range (from cycle no. ... to)	n/a
Drift Correction	OFF

## Sheet: Fig5I- Female vtg qPCR
Genotype and Sex	Fold change- vtg1
WTF	1				Wildtype					nod2-/-
WTF	2.1				WT1 Female	WT2 Female	WT3 Female	WT4 Female	WT5 Female	nod2-/- Female #1	nod2-/- Female #2	nod2-/- Female #3	nod2-/- Female #4	nod2-/- Female #5
WTF	2.81			EF1a mean CT	26.4	27.9	26.4	27.55	26.27	24.48	24.34	24.8	25.87	24.81
WTF	2.57			vtg1 mean ct	30.81	31.24	29.32	31.6	29.32	27.8	26.99	27.07	28.34	27.07
WTF	1.28			delta CT	4.41	3.34	2.92	4.05	3.05	3.32	2.65	2.27	2.47	2.26
nod2-/-F	2.13			delta delta CT	0	-1.07	-1.49	-0.36	-1.36	-1.09	-1.76	-2.14	-1.94	-2.15
nod2-/-F	3.39			Fold Induction	1	2.09943	2.80889	1.28343	2.56685	2.12874	3.38698	4.40762	3.83706	4.43828
nod2-/-F	4.41
nod2-/-F	4.44
nod2-/-F	3.84
					Wildtype					nod2-/-
					WT1 Female	WT2 Female	WT3 Female	WT4 Female	WT5 Female	nod2-/- Female #1	nod2-/- Female #2	nod2-/- Female #3	nod2-/- Female #4	nod2-/- Female #5
				EF1a mean CT	26.4	27.9	26.4	27.55	26.27	24.48	24.34	24.8	25.87	24.81
Genotype and Sex	Fold change- vtg2			vtg2 mean ct	28.19	28.53	27.67	28.34	26.97	24.74	25	25.57	26.34	24.66
WTF	1			delta CT	1.79	0.63	1.27	0.79	0.7	0.26	0.66	0.77	0.47	-0.15
WTF	2.23			delta delta CT	0	-1.16	-0.52	-1	-1.09	-1.53	-1.13	-1.02	-1.32	-1.94
WTF	1.43			Fold Induction	1	2.23457	1.43396	2	2.12874	2.88786	2.18859	2.02792	2.49666	3.83706
WTF	2.13
WTF	2
nod2-/-F	2.89
nod2-/-F	2.19				Wildtype					nod2-/-
nod2-/-F	2.03				WT1 Female	WT2 Female	WT3 Female	WT4 Female	WT5 Female	nod2-/- Female #1	nod2-/- Female #2	nod2-/- Female #3	nod2-/- Female #4	nod2-/- Female #5
nod2-/-F	3.84			EF1a mean CT	26.4	27.9	26.4	27.55	26.27	24.48	24.34	24.8	25.87	24.81
nod2-/-F	2.5			vtg4 mean ct	26.38	28.09	25.65	27.31	25.08	22.03	22.51	21.84	24.194	22.29
				delta CT	-0.02	0.19	-0.75	-0.24	-1.19	-2.45	-1.83	-2.96	-1.676	-2.52
				delta delta CT	-0.21	0	-0.94	-0.43	-1.38	-2.64	-2.02	-3.15	-1.866	-2.71
				Fold Induction	1.15669	1	1.91853	1.34723	2.60268	6.23332	4.05584	8.87656	3.64521	6.54322
Genotype and Sex	Fold change- vtg4
WTF	1.163
WTF	1
WTF	1.92
WTF	2.6
WTF	1.35
nod2-/-F	6.23
nod2-/-F	4.06
nod2-/-F	8.88
nod2-/-F	6.54
nod2-/-F	3.65

## Sheet: Fig5I-Female vtg qPCR raw data
Name	Ct SYBR	Ct Mean SYBR	Ct Dev. SYBR	Target SYBR
WT1_Female_1/1	26.15	26.4	0.24	EF1a
WT1_Female_1/2	26.63	26.4	0.24	EF1a
WT1_Female_1/3	26.42	26.4	0.24	EF1a
WT2_Female_1/1	27.21	27.9	0.66	EF1a
WT2_Female_1/2	27.95	27.9	0.66	EF1a
WT2_Female_1/3	28.53	27.9	0.66	EF1a
WT3_Female_1/1	26.42	26.4	0.09	EF1a
WT3_Female_1/2	26.48	26.4	0.09	EF1a
WT3_Female_1/3	26.3	26.4	0.09	EF1a
WT4_Female_1/1	27.464	27.55	0.07	EF1a
WT4_Female_1/2	27.636	27.55	0.07	EF1a
WT4_Female_1/3	27.55	27.55	0.07	EF1a
WT5_Female_1/1	26.21	26.27	0.08	EF1a
WT5_Female_1/2	26.25	26.27	0.08	EF1a
WT5_Female_1/3	26.37	26.27	0.08	EF1a
nod2_Female1_1/1	24.11	24.48	0.37	EF1a
nod2_Female1_1/2	24.47	24.48	0.37	EF1a
nod2_Female1_1/3	24.85	24.48	0.37	EF1a
nod2_Female2_1/1	24.81	24.34	0.41	EF1a
nod2_Female2_1/2	24.12	24.34	0.41	EF1a
nod2_Female2_1/3	24.09	24.34	0.41	EF1a
nod2_Female3_1/1	24.99	24.8	0.17	EF1a
nod2_Female3_1/2	24.7	24.8	0.17	EF1a
nod2_Female3_1/3	24.71	24.8	0.17	EF1a
nod2_Female4_1/1	25.98	25.87	0.3	EF1a
nod2_Female4_1/2	26.1	25.87	0.3	EF1a
nod2_Female4_1/3	25.53	25.87	0.3	EF1a
nod2_Female5_1/1	25.12	24.81	0.29	EF1a
nod2_Female5_1/2	24.56	24.81	0.29	EF1a
nod2_Female5_1/3	24.74	24.81	0.29	EF1a
WT1_Female_1/1	28	28.19	0.18	vtg2
WT1_Female_1/2	28.36	28.19	0.18	vtg2
WT1_Female_1/3	28.23	28.19	0.18	vtg2
WT2_Female_1/1	28.38	28.53	0.2	vtg2
WT2_Female_1/2	28.45	28.53	0.2	vtg2
WT2_Female_1/3	28.76	28.53	0.2	vtg2
WT3_Female_1/1	27.817	27.67	0.12	vtg2
WT3_Female_1/2	27.523	27.67	0.12	vtg2
WT3_Female_1/3	27.67	27.67	0.12	vtg2
WT4_Female_1/1	28.168	28.34	0.14	vtg2
WT4_Female_1/2	28.512	28.34	0.14	vtg2
WT4_Female_1/3	28.34	28.34	0.14	vtg2
WT5_Female_1/1	26.94	26.97	0.06	vtg2
WT5_Female_1/2	27.04	26.97	0.06	vtg2
WT5_Female_1/3	26.94	26.97	0.06	vtg2
nod2_Female1_1/1	24.44	24.74	0.29	vtg2
nod2_Female1_1/2	24.75	24.74	0.29	vtg2
nod2_Female1_1/3	25.02	24.74	0.29	vtg2
nod2_Female2_1/1	24.87	25	0.16	vtg2
nod2_Female2_1/2	25.17	25	0.16	vtg2
nod2_Female2_1/3	24.97	25	0.16	vtg2
nod2_Female3_1/1	25.28	25.57	0.4	vtg2
nod2_Female3_1/2	25.39	25.57	0.4	vtg2
nod2_Female3_1/3	26.03	25.57	0.4	vtg2
nod2_Female4_1/1	26.071	26.34	0.22	vtg2
nod2_Female4_1/2	26.34	26.34	0.22	vtg2
nod2_Female4_1/3	26.609	26.34	0.22	vtg2
nod2_Female5_1/1	24.75	24.66	0.08	vtg2
nod2_Female5_1/2	24.58	24.66	0.08	vtg2
nod2_Female5_1/3	24.65	24.66	0.08	vtg2
WT1_Female_1/1	30.98	30.81	0.2	vtg1
WT1_Female_1/2	30.87	30.81	0.2	vtg1
WT1_Female_1/3	30.6	30.81	0.2	vtg1
WT2_Female_1/1	32.29	31.24	0.91	vtg1
WT2_Female_1/2	30.71	31.24	0.91	vtg1
WT2_Female_1/3	30.72	31.24	0.91	vtg1
WT3_Female_1/1	29.36	29.32	0.12	vtg1
WT3_Female_1/2	29.43	29.32	0.12	vtg1
WT3_Female_1/3	29.19	29.32	0.12	vtg1
WT4_Female_1/1	31.857	31.6	0.21	vtg1
WT4_Female_1/2	31.6	31.6	0.21	vtg1
WT4_Female_1/3	31.343	31.6	0.21	vtg1
WT5_Female_1/1	29.271	29.32	0.04	vtg1
WT5_Female_1/2	29.32	29.32	0.04	vtg1
WT5_Female_1/3	29.369	29.32	0.04	vtg1
nod2_Female1_1/1	27.12	27.8	0.81	vtg1
nod2_Female1_1/2	28.7	27.8	0.81	vtg1
nod2_Female1_1/3	27.58	27.8	0.81	vtg1
nod2_Female2_1/1	26.98	26.99	0.09	vtg1
nod2_Female2_1/2	26.91	26.99	0.09	vtg1
nod2_Female2_1/3	27.09	26.99	0.09	vtg1
nod2_Female3_1/1	27.61	27.07	0.59	vtg1
nod2_Female3_1/2	27.16	27.07	0.59	vtg1
nod2_Female3_1/3	26.43	27.07	0.59	vtg1
nod2_Female4_1/1	27.691	28.34	0.53	vtg1
nod2_Female4_1/2	28.989	28.34	0.53	vtg1
nod2_Female4_1/3	28.34	28.34	0.53	vtg1
nod2_Female5_1/1	27.45	27.07	0.31	vtg1
nod2_Female5_1/2	26.69	27.07	0.31	vtg1
nod2_Female5_1/3	27.07	27.07	0.31	vtg1
WT1_Female_1/1	26.245	26.38	0.11	vtg4
WT1_Female_1/2	26.515	26.38	0.11	vtg4
WT1_Female_1/3	26.38	26.38	0.11	vtg4
WT2_Female_1/1	28.08	28.09	0.14	vtg4
WT2_Female_1/2	27.95	28.09	0.14	vtg4
WT2_Female_1/3	28.23	28.09	0.14	vtg4
WT3_Female_1/1	25.85	25.65	0.18	vtg4
WT3_Female_1/2	25.53	25.65	0.18	vtg4
WT3_Female_1/3	25.56	25.65	0.18	vtg4
WT4_Female_1/1	27.31	27.31	0.15	vtg4
WT4_Female_1/2	27.126	27.31	0.15	vtg4
WT4_Female_1/3	27.494	27.31	0.15	vtg4
WT5_Female_1/1	25.11	25.08	0.04	vtg4
WT5_Female_1/2	25.08	25.08	0.04	vtg4
WT5_Female_1/3	25.04	25.08	0.04	vtg4
nod2_Female1_1/1	21.86	22.03	0.17	vtg4
nod2_Female1_1/2	22.2	22.03	0.17	vtg4
nod2_Female1_1/3	22.04	22.03	0.17	vtg4
nod2_Female2_1/1	22.44	22.51	0.06	vtg4
nod2_Female2_1/2	22.55	22.51	0.06	vtg4
nod2_Female2_1/3	22.54	22.51	0.06	vtg4
nod2_Female3_1/1	21.93	21.84	0.08	vtg4
nod2_Female3_1/2	21.78	21.84	0.08	vtg4
nod2_Female3_1/3	21.82	21.84	0.08	vtg4
nod2_Female4_1/1	24.129	24.19	0.05	vtg4
nod2_Female4_1/2	24.251	24.19	0.05	vtg4
nod2_Female4_1/3	24.19	24.19	0.05	vtg4
nod2_Female5_1/1	22.204	22.29	0.07	vtg4
nod2_Female5_1/2	22.29	22.29	0.07	vtg4
nod2_Female5_1/3	22.376	22.29	0.07	vtg4
Analysis Parameters
Type of Application	Quantification
Dye(s)	SYBR
Inverted Data	OFF
Threshold setting	Noiseband
Threshold level	1284
Baseline setting	Automatic
Baseline range (from cycle no. ... to)	n/a
Drift Correction	OFF
