# Supplementary material for: Estrogen impacts NOD2-dependent regulation of intestinal homeostasis
Source: PLoS Biol. 2026 Jun 9;24(6):e3003766. doi: 10.1371/journal.pbio.3003766 (PMC13271492; doi:10.1371/journal.pbio.3003766)
Supplement: S9 Data — (XLSX) [file pbio.3003766.s017.xlsx]

## Sheet: Fig 6B-EdU +E2
Genotype and treatment	Gut#	Number of EdU+ cells per gut		Genotype and treatment	Gut#	Number of EdU+ cells per gut
WT_DMSO	Gut 1	165		nod2-/-_DMSO	Gut 1	134
WT_DMSO	Gut 2	268		nod2-/-_DMSO	Gut 2	124
WT_DMSO	Gut 3	203		nod2-/-_DMSO	Gut 3	89
WT_DMSO	Gut 4	177		nod2-/-_DMSO	Gut 4	91
WT_DMSO	Gut 5	187		nod2-/-_DMSO	Gut 5	112
WT_DMSO	Gut 6	193		nod2-/-_DMSO	Gut 6	89
WT_DMSO	Gut 7	182		nod2-/-_DMSO	Gut 7	164
WT_DMSO	Gut 8	227		nod2-/-_DMSO	Gut 8	111
WT_DMSO	Gut 9	172		nod2-/-_DMSO	Gut 9	85
WT_DMSO	Gut 10	206		nod2-/-_DMSO	Gut 10	78
WT_DMSO	Gut 11	235		nod2-/-_DMSO	Gut 11	110
WT_DMSO	Gut 12	270		nod2-/-_DMSO	Gut 12	66
WT_DMSO	Gut 13	152		nod2-/-_DMSO	Gut 13	96
WT_DMSO	Gut 14	194		nod2-/-_DMSO	Gut 14	119
WT_DMSO	Gut 15	132		AVERAGE		104.857
WT_DMSO	Gut 16	154
AVERAGE		194.812
				Genotype and treatment	Gut#	Number of EdU+ cells per gut
				nod2-/-_Estrogen	Gut 1	85
Genotype and treatment	Gut#	Number of EdU+ cells per gut		nod2-/-_Estrogen	Gut 2	66
WT_Estrogen	Gut 1	221		nod2-/-_Estrogen	Gut 3	150
WT_Estrogen	Gut 2	112		nod2-/-_Estrogen	Gut 4	130
WT_Estrogen	Gut 3	61		nod2-/-_Estrogen	Gut 5	115
WT_Estrogen	Gut 4	48		nod2-/-_Estrogen	Gut 6	70
WT_Estrogen	Gut 5	63		nod2-/-_Estrogen	Gut 7	94
WT_Estrogen	Gut 6	176		nod2-/-_Estrogen	Gut 8	56
WT_Estrogen	Gut 7	69		nod2-/-_Estrogen	Gut 9	134
WT_Estrogen	Gut 8	148		nod2-/-_Estrogen	Gut 10	48
WT_Estrogen	Gut 9	75		nod2-/-_Estrogen	Gut 11	174
WT_Estrogen	Gut 10	63		nod2-/-_Estrogen	Gut 12	82
WT_Estrogen	Gut 11	147		nod2-/-_Estrogen	Gut 13	107
WT_Estrogen	Gut 12	58		nod2-/-_Estrogen	Gut 14	69
WT_Estrogen	Gut 13	77		nod2-/-_Estrogen	Gut 15	76
WT_Estrogen	Gut 14	127		nod2-/-_Estrogen	Gut 16	143
WT_Estrogen	Gut 15	98		AVERAGE		99.9375
WT_Estrogen	Gut 16	56
WT_Estrogen	Gut 17	235
AVERAGE		107.882

## Sheet: Fig 6D-EdU +Tam
Genotype and treatment	Gut#	Number of EdU+ cells per gut		Genotype and treatment	Gut#	Number of EdU+ cells per gut
WT_DMSO	Gut 1	165		nod2-/-_DMSO	Gut 1	134
WT_DMSO	Gut 2	268		nod2-/-_DMSO	Gut 2	124
WT_DMSO	Gut 3	203		nod2-/-_DMSO	Gut 3	89
WT_DMSO	Gut 4	177		nod2-/-_DMSO	Gut 4	91
WT_DMSO	Gut 5	187		nod2-/-_DMSO	Gut 5	112
WT_DMSO	Gut 6	193		nod2-/-_DMSO	Gut 6	89
WT_DMSO	Gut 7	182		nod2-/-_DMSO	Gut 7	164
WT_DMSO	Gut 8	227		nod2-/-_DMSO	Gut 8	111
WT_DMSO	Gut 9	172		nod2-/-_DMSO	Gut 9	85
WT_DMSO	Gut 10	206		nod2-/-_DMSO	Gut 10	78
WT_DMSO	Gut 11	235		nod2-/-_DMSO	Gut 11	110
WT_DMSO	Gut 12	270		nod2-/-_DMSO	Gut 12	66
WT_DMSO	Gut 13	152		nod2-/-_DMSO	Gut 13	96
WT_DMSO	Gut 14	194		nod2-/-_DMSO	Gut 14	119
WT_DMSO	Gut 15	132		nod2-/-_DMSO	Gut 15	73
WT_DMSO	Gut 16	154		nod2-/-_DMSO	Gut 16	103
AVERAGE		194.812		AVERAGE		102.75
Genotype and treatment	Gut#	Number of EdU+ cells per gut		Genotype and treatment	Gut#	Number of EdU+ cells per gut
WT_Tamoxifen	Gut 1	199		nod2-/-_Tamoxifen	Gut 1	165
WT_Tamoxifen	Gut 2	157		nod2-/-_Tamoxifen	Gut 2	106
WT_Tamoxifen	Gut 3	200		nod2-/-_Tamoxifen	Gut 3	188
WT_Tamoxifen	Gut 4	231		nod2-/-_Tamoxifen	Gut 4	117
WT_Tamoxifen	Gut 5	178		nod2-/-_Tamoxifen	Gut 5	104
WT_Tamoxifen	Gut 6	219		nod2-/-_Tamoxifen	Gut 6	185
WT_Tamoxifen	Gut 7	198		nod2-/-_Tamoxifen	Gut 7	101
WT_Tamoxifen	Gut 8	188		nod2-/-_Tamoxifen	Gut 8	126
WT_Tamoxifen	Gut 9	196		nod2-/-_Tamoxifen	Gut 9	123
WT_Tamoxifen	Gut 10	185		nod2-/-_Tamoxifen	Gut 10	180
WT_Tamoxifen	Gut 11	189		nod2-/-_Tamoxifen	Gut 11	188
WT_Tamoxifen	Gut 12	177		nod2-/-_Tamoxifen	Gut 12	172
WT_Tamoxifen	Gut 13	174		nod2-/-_Tamoxifen	Gut 13	192
WT_Tamoxifen	Gut 14	207		nod2-/-_Tamoxifen	Gut 14	106
WT_Tamoxifen	Gut 15	205		nod2-/-_Tamoxifen	Gut 15	98
WT_Tamoxifen	Gut 16	167		nod2-/-_Tamoxifen	Gut 16	109
AVERAGE		191.875		AVERAGE		141.25

## Sheet: Fig 6F-Alcian Blue + E2
Condition	% Alcian Blue+ Area
WT	25.678
WT	15.335
WT	32.295
WT	28.25
WT	25.196
WT	13.517
WT	25.557
WT	21.893
WT	13.799
WT	15.368
WT	18.667
WT	26.376
WT	27.021
WT	18.686
WT	26.64
WT	37.561
WT	26.098
WT	36.574
WT	31.748
WT_Estrogen	17.329
WT_Estrogen	15.565
WT_Estrogen	8.743
WT_Estrogen	20.126
WT_Estrogen	18.498
WT_Estrogen	13.395
WT_Estrogen	17.093
WT_Estrogen	12.839
WT_Estrogen	14.632
WT_Estrogen	7.231
WT_Estrogen	16.518
WT_Estrogen	17.164
WT_Estrogen	9.471
WT_Estrogen	11.93
WT_Estrogen	14.214
nod2	15.833
nod2	12.354
nod2	21.957
nod2	8.671
nod2	20.188
nod2	8.209
nod2	13.009
nod2	7.202
nod2	26.64
nod2	4.703
nod2	6.534
nod2	10.116
nod2	8.251
nod2	5.495
nod2	9.538
nod2	29.114
nod2	14.862
nod2	10.298
nod2	8.397
nod2	11.219
nod2	13.726
nod2	14.182
nod2	14.501
nod2_Estrogen	6.901
nod2_Estrogen	14.126
nod2_Estrogen	11.063
nod2_Estrogen	16.492
nod2_Estrogen	12.262
nod2_Estrogen	21.78
nod2_Estrogen	22.373
nod2_Estrogen	11.011
nod2_Estrogen	8.44
nod2_Estrogen	9.735
nod2_Estrogen	17.374
nod2_Estrogen	10.376
nod2_Estrogen	18.419
nod2_Estrogen	16.005
nod2_Estrogen	14.792
nod2_Estrogen	8.923
nod2_Estrogen	15.634
nod2_Estrogen	18.486
nod2_Estrogen	15.749

## Sheet: Fig 6H-Alcian Blue +Tam
Condition	% Alcian Blue+ Area
WT	19.822
WT	10.276
WT	19.29
WT	12.943
WT	12.252
WT	19.198
WT	15.525
WT	14.03
WT	15.057
WT	11.156
WT	14.255
WT	17.372
WT	17.257
WT	18.281
WT	15.171
WT	12.918
WT	18.809
WT	12.721
WT	16.928
WT	19.1
WT	10.335
WT	18.705
WT	6.443
WT	14.378
WT	19.846
WT	15.2827
WT_Tam	19.447
WT_Tam	17.455
WT_Tam	12.845
WT_Tam	14.224
WT_Tam	13.189
WT_Tam	10.319
WT_Tam	17.02
WT_Tam	19.525
WT_Tam	10.902
WT_Tam	15.076
WT_Tam	10.372
WT_Tam	18.863
WT_Tam	13.329
WT_Tam	19.453
WT_Tam	13.062
WT_Tam	19.999
WT_Tam	13.803
WT_Tam	19.385
WT_Tam	11.359
WT_Tam	22.863
WT_Tam	20.146
WT_Tam	11.968
WT_Tam	15.6638
nod2	7.841
nod2	5.983
nod2	7.661
nod2	8.281
nod2	11.617
nod2	12.957
nod2	7.3112
nod2	8.81
nod2	8.422
nod2	8.139
nod2	7.808
nod2	8.272
nod2	9.244
nod2	9.945
nod2	4.739
nod2	9.91
nod2	9.732
nod2	5.393
nod2	8.51
nod2	9.956
nod2	5.332
nod2	8.056
nod2	7.538
nod2	7.971
nod2	5.18
nod2	8.18433
nod2_Tam	14.238
nod2_Tam	15.159
nod2_Tam	9.301
nod2_Tam	12.905
nod2_Tam	13.125
nod2_Tam	12.827
nod2_Tam	15.105
nod2_Tam	12.342
nod2_Tam	14.994
nod2_Tam	10.156
nod2_Tam	13.731
nod2_Tam	11.823
nod2_Tam	11.948
nod2_Tam	13.691
nod2_Tam	11.14
nod2_Tam	10.667
nod2_Tam	11.163
nod2_Tam	11.125
nod2_Tam	10.197
nod2_Tam	10.169
nod2_Tam	9.403
nod2_Tam	12.148
nod2_Tam	10.269
nod2_Tam	10.255
nod2_Tam	14.128
nod2_Tam	14.525

## Sheet: Fig 6J-mpeg+E2
Genotype and treatment	Gut#	Number of EGFP+ cells per gut		Genotype and treatment	Gut#	Number of EGFP+ cells per gut
mpeg1.1DMSO	Gut 1	37		mpeg1.1E2	Gut 1	50
mpeg1.1DMSO	Gut 2	32		mpeg1.1E2	Gut 2	42
mpeg1.1DMSO	Gut 3	66		mpeg1.1E2	Gut 3	64
mpeg1.1DMSO	Gut 4	52		mpeg1.1E2	Gut 4	54
mpeg1.1DMSO	Gut 5	22		mpeg1.1E2	Gut 5	65
mpeg1.1DMSO	Gut 6	32		mpeg1.1E2	Gut 6	66
mpeg1.1DMSO	Gut 7	63		mpeg1.1E2	Gut 7	76
mpeg1.1DMSO	Gut 8	27		mpeg1.1E2	Gut 8	79
mpeg1.1DMSO	Gut 9	58		mpeg1.1E2	Gut 9	51
mpeg1.1DMSO	Gut 10	29		mpeg1.1E2	Gut 10	62
mpeg1.1DMSO	Gut 11	27		mpeg1.1E2	Gut 11	74
mpeg1.1DMSO	Gut 12	21		mpeg1.1E2	Gut 12	53
mpeg1.1DMSO	Gut 13	42		mpeg1.1E2	Gut 13	76
mpeg1.1DMSO	Gut 14	55		mpeg1.1E2	Gut 14	63
mpeg1.1DMSO	Gut 15	20		mpeg1.1E2	Gut 15	61
mpeg1.1DMSO	Gut 16	30		mpeg1.1E2	Gut 16	50
mpeg1.1DMSO	Gut 17	37		mpeg1.1E2	Gut 17	64
mpeg1.1DMSO	Gut 18	25		AVERAGE		61.7647
mpeg1.1DMSO	Gut 19	27
mpeg1.1DMSO	Gut 20	30
AVERAGE		36.6
Genotype and treatment	Gut#	Number of EGFP+ cells per gut		Genotype and treatment	Gut#	Number of EGFP+ cells per gut
mpeg1.1DMSODSS	Gut 1	68		mpeg1.1E2DSS	Gut 1	40
mpeg1.1DMSODSS	Gut 2	53		mpeg1.1E2DSS	Gut 2	116
mpeg1.1DMSODSS	Gut 3	106		mpeg1.1E2DSS	Gut 3	100
mpeg1.1DMSODSS	Gut 4	65		mpeg1.1E2DSS	Gut 4	65
mpeg1.1DMSODSS	Gut 5	77		mpeg1.1E2DSS	Gut 5	79
mpeg1.1DMSODSS	Gut 6	52		mpeg1.1E2DSS	Gut 6	67
mpeg1.1DMSODSS	Gut 7	106		mpeg1.1E2DSS	Gut 7	79
mpeg1.1DMSODSS	Gut 8	62		mpeg1.1E2DSS	Gut 8	78
mpeg1.1DMSODSS	Gut 9	65		mpeg1.1E2DSS	Gut 9	94
mpeg1.1DMSODSS	Gut 10	71		mpeg1.1E2DSS	Gut 10	83
mpeg1.1DMSODSS	Gut 11	95		mpeg1.1E2DSS	Gut 11	63
mpeg1.1DMSODSS	Gut 12	129		mpeg1.1E2DSS	Gut 12	77
mpeg1.1DMSODSS	Gut 13	67		mpeg1.1E2DSS	Gut 13	63
mpeg1.1DMSODSS	Gut 14	47		mpeg1.1E2DSS	Gut 14	84
mpeg1.1DMSODSS	Gut 15	85		mpeg1.1E2DSS	Gut 15	77
mpeg1.1DMSODSS	Gut 16	62		mpeg1.1E2DSS	Gut 16	102
mpeg1.1DMSODSS	Gut 17	62		AVERAGE		79.1875
AVERAGE		74.8235

## Sheet: Fig 6L-mpeg+Tam
Genotype and treatment	Gut#	Number of EGFP+ cells per gut		Genotype and treatment	Gut#	Number of EGFP+ cells per gut
mpeg1.1DMSO	Gut 1	50		mpeg1.1Tamox	Gut 1	37
mpeg1.1DMSO	Gut 2	70		mpeg1.1Tamox	Gut 2	27
mpeg1.1DMSO	Gut 3	64		mpeg1.1Tamox	Gut 3	19
mpeg1.1DMSO	Gut 4	66		mpeg1.1Tamox	Gut 4	15
mpeg1.1DMSO	Gut 5	77		mpeg1.1Tamox	Gut 5	28
mpeg1.1DMSO	Gut 6	73		mpeg1.1Tamox	Gut 6	26
mpeg1.1DMSO	Gut 7	40		mpeg1.1Tamox	Gut 7	21
mpeg1.1DMSO	Gut 8	34		mpeg1.1Tamox	Gut 8	19
mpeg1.1DMSO	Gut 9	66		mpeg1.1Tamox	Gut 9	22
mpeg1.1DMSO	Gut 10	53		mpeg1.1Tamox	Gut 10	30
mpeg1.1DMSO	Gut 11	49		mpeg1.1Tamox	Gut 11	50
mpeg1.1DMSO	Gut 12	67		mpeg1.1Tamox	Gut 12	35
mpeg1.1DMSO	Gut 13	44		mpeg1.1Tamox	Gut 13	20
AVERAGE		57.9231		mpeg1.1Tamox	Gut 14	15
				mpeg1.1Tamox	Gut 15	26
				mpeg1.1Tamox	Gut 16	25
				mpeg1.1Tamox	Gut 17	27
				AVERAGE		26
