# Supplementary material for: Estrogen impacts NOD2-dependent regulation of intestinal homeostasis
Source: PLoS Biol. 2026 Jun 9;24(6):e3003766. doi: 10.1371/journal.pbio.3003766 (PMC13271492; doi:10.1371/journal.pbio.3003766)
Supplement: S10 Data — (XLSX) [file pbio.3003766.s018.xlsx]

## Sheet: Fig 7A- DSS survival
time	status	condition
24	1	WT_DSS
24	1	WT_DSS
24	1	WT_DSS
24	1	WT_DSS
24	1	WT_DSS
24	1	WT_DSS
24	1	WT_DSS
24	1	WT_DSS
24	1	WT_DSS
24	1	WT_DSS
56	1	WT_DSS
72	1	WT_DSS
72	1	WT_DSS
80	1	WT_DSS
80	1	WT_DSS
85	0	WT_DSS
85	0	WT_DSS
85	0	WT_DSS
85	0	WT_DSS
85	0	WT_DSS
85	0	WT_DSS
85	0	WT_DSS
85	0	WT_DSS
85	0	WT_DSS
85	0	WT_DSS
85	0	WT_DSS
85	0	WT_DSS
85	0	WT_DSS
85	0	WT_DSS
85	0	WT_DSS
85	0	WT_DSS
85	0	WT_DSS
85	0	WT_DSS
85	0	WT_DSS
85	0	WT_DSS
85	0	WT_DSS
85	0	WT_DSS
85	0	WT_DSS
85	0	WT_DSS
85	0	WT_DSS
85	0	WT_DSS
85	0	WT_DSS
85	0	WT_DSS
85	0	WT_DSS
24	1	nod2_DSS
24	1	nod2_DSS
24	1	nod2_DSS
24	1	nod2_DSS
24	1	nod2_DSS
24	1	nod2_DSS
24	1	nod2_DSS
24	1	nod2_DSS
24	1	nod2_DSS
24	1	nod2_DSS
24	1	nod2_DSS
24	1	nod2_DSS
24	1	nod2_DSS
24	1	nod2_DSS
24	1	nod2_DSS
24	1	nod2_DSS
24	1	nod2_DSS
24	1	nod2_DSS
24	1	nod2_DSS
24	1	nod2_DSS
24	1	nod2_DSS
24	1	nod2_DSS
24	1	nod2_DSS
24	1	nod2_DSS
24	1	nod2_DSS
24	1	nod2_DSS
24	1	nod2_DSS
24	1	nod2_DSS
24	1	nod2_DSS
24	1	nod2_DSS
24	1	nod2_DSS
24	1	nod2_DSS
24	1	nod2_DSS
72	1	nod2_DSS
85	0	nod2_DSS
85	0	nod2_DSS
85	0	nod2_DSS
85	0	nod2_DSS
85	0	nod2_DSS
85	0	nod2_DSS
85	0	WT
85	0	WT
85	0	WT
85	0	WT
85	0	WT
85	0	WT
85	0	WT
85	0	WT
85	0	WT
85	0	WT
85	0	WT
85	0	WT
85	0	WT
85	0	WT
85	0	WT
85	0	WT
85	0	WT
85	0	WT
85	0	WT
85	0	WT
85	0	WT
85	0	WT
85	0	WT
85	0	WT
85	0	WT
85	0	WT
85	0	WT
85	0	WT
85	0	WT
85	0	WT
85	0	WT
85	0	WT
85	0	WT
85	0	WT
85	0	WT
85	0	WT
85	0	WT
85	0	WT
85	0	WT
85	0	WT
85	0	nod2
85	0	nod2
85	0	nod2
85	0	nod2
85	0	nod2
85	0	nod2
85	0	nod2
85	0	nod2
85	0	nod2
85	0	nod2
85	0	nod2
85	0	nod2
85	0	nod2
85	0	nod2
85	0	nod2
85	0	nod2
85	0	nod2
85	0	nod2
85	0	nod2
85	0	nod2
85	0	nod2
85	0	nod2
85	0	nod2
85	0	nod2
85	0	nod2
85	0	nod2
85	0	nod2
85	0	nod2
85	0	nod2
85	0	nod2
85	0	nod2
85	0	nod2
85	0	nod2
85	0	nod2
85	0	nod2
85	0	nod2
85	0	nod2
85	0	nod2
85	0	nod2
85	0	nod2

## Sheet: Fig 7B- E2+DSS survivial
time	status	condition
48	0	WTDMSO
48	0	WTDMSO
48	0	WTDMSO
48	0	WTDMSO
48	0	WTDMSO
48	0	WTDMSO
48	0	WTDMSO
48	0	WTDMSO
48	0	WTDMSO
48	0	WTDMSO
48	0	WTDMSO
48	0	WTDMSO
48	0	WTDMSO
48	0	WTDMSO
48	0	WTDMSO
24	1	WTDMSODSS
48	1	WTDMSODSS
48	1	WTDMSODSS
48	1	WTDMSODSS
48	0	WTDMSODSS
48	0	WTDMSODSS
48	0	WTDMSODSS
48	0	WTDMSODSS
48	0	WTDMSODSS
48	0	WTDMSODSS
48	0	WTDMSODSS
48	0	WTDMSODSS
48	0	WTDMSODSS
48	0	WTDMSODSS
48	0	WTDMSODSS
48	0	WTE2
48	0	WTE2
48	0	WTE2
48	0	WTE2
48	0	WTE2
48	0	WTE2
48	0	WTE2
48	0	WTE2
48	0	WTE2
48	0	WTE2
48	0	WTE2
48	0	WTE2
48	0	WTE2
48	0	WTE2
48	0	WTE2
24	1	WTE2DSS
24	1	WTE2DSS
24	1	WTE2DSS
24	1	WTE2DSS
24	1	WTE2DSS
24	1	WTE2DSS
24	1	WTE2DSS
24	1	WTE2DSS
24	1	WTE2DSS
24	1	WTE2DSS
24	1	WTE2DSS
24	1	WTE2DSS
48	1	WTE2DSS
48	1	WTE2DSS
48	1	WTE2DSS
48	0	nod2DMSO
48	0	nod2DMSO
48	0	nod2DMSO
48	0	nod2DMSO
48	0	nod2DMSO
48	0	nod2DMSO
48	0	nod2DMSO
48	0	nod2DMSO
48	0	nod2DMSO
48	0	nod2DMSO
48	0	nod2DMSO
48	0	nod2DMSO
48	0	nod2DMSO
48	0	nod2DMSO
48	0	nod2DMSO
24	1	nod2DMSODSS
24	1	nod2DMSODSS
24	1	nod2DMSODSS
24	1	nod2DMSODSS
24	1	nod2DMSODSS
24	1	nod2DMSODSS
24	1	nod2DMSODSS
24	1	nod2DMSODSS
24	1	nod2DMSODSS
24	1	nod2DMSODSS
24	1	nod2DMSODSS
48	1	nod2DMSODSS
48	1	nod2DMSODSS
48	1	nod2DMSODSS
48	0	nod2DMSODSS
48	0	nod2E2
48	0	nod2E2
48	0	nod2E2
48	0	nod2E2
48	0	nod2E2
48	0	nod2E2
48	0	nod2E2
48	0	nod2E2
48	0	nod2E2
48	0	nod2E2
48	0	nod2E2
48	0	nod2E2
48	0	nod2E2
48	0	nod2E2
48	0	nod2E2
24	1	nod2E2DSS
24	1	nod2E2DSS
24	1	nod2E2DSS
24	1	nod2E2DSS
24	1	nod2E2DSS
24	1	nod2E2DSS
24	1	nod2E2DSS
24	1	nod2E2DSS
24	1	nod2E2DSS
24	1	nod2E2DSS
24	1	nod2E2DSS
48	1	nod2E2DSS
48	1	nod2E2DSS
48	1	nod2E2DSS
48	1	nod2E2DSS

## Sheet: Fig 7C- Tam+DSS survivial
time	status	condition
48	0	WTDMSO
48	0	WTDMSO
48	0	WTDMSO
48	0	WTDMSO
48	0	WTDMSO
48	0	WTDMSO
48	0	WTDMSO
48	0	WTDMSO
48	0	WTDMSO
48	0	WTDMSO
48	0	WTDMSO
48	0	WTDMSO
48	0	WTDMSO
48	0	WTDMSO
48	0	WTDMSO
48	0	WTDMSO
48	0	WTDMSO
48	0	WTDMSO
48	0	WTDMSO
48	0	WTDMSO
48	0	WTDMSODSS
48	0	WTDMSODSS
48	0	WTDMSODSS
48	0	WTDMSODSS
48	0	WTDMSODSS
48	0	WTDMSODSS
48	0	WTDMSODSS
48	0	WTDMSODSS
48	0	WTDMSODSS
48	0	WTDMSODSS
48	0	WTDMSODSS
48	0	WTDMSODSS
48	0	WTDMSODSS
48	0	WTDMSODSS
48	0	WTDMSODSS
48	0	WTDMSODSS
48	0	WTDMSODSS
48	0	WTDMSODSS
48	0	WTDMSODSS
48	0	WTDMSODSS
48	0	WTTam
48	0	WTTam
48	0	WTTam
48	0	WTTam
48	0	WTTam
48	0	WTTam
48	0	WTTam
48	0	WTTam
48	0	WTTam
48	0	WTTam
48	0	WTTam
48	0	WTTam
48	0	WTTam
48	0	WTTam
48	0	WTTam
48	0	WTTam
48	0	WTTam
48	0	WTTam
48	0	WTTam
48	0	WTTam
16	1	WTTamDSS
16	1	WTTamDSS
16	1	WTTamDSS
16	1	WTTamDSS
16	1	WTTamDSS
16	1	WTTamDSS
16	1	WTTamDSS
16	1	WTTamDSS
16	1	WTTamDSS
24	1	WTTamDSS
24	1	WTTamDSS
39	1	WTTamDSS
39	1	WTTamDSS
48	0	WTTamDSS
48	0	WTTamDSS
48	0	WTTamDSS
48	0	WTTamDSS
48	0	WTTamDSS
48	0	WTTamDSS
48	0	WTTamDSS
48	0	nod2DMSO
48	0	nod2DMSO
48	0	nod2DMSO
48	0	nod2DMSO
48	0	nod2DMSO
48	0	nod2DMSO
48	0	nod2DMSO
48	0	nod2DMSO
48	0	nod2DMSO
48	0	nod2DMSO
48	0	nod2DMSO
48	0	nod2DMSO
48	0	nod2DMSO
48	0	nod2DMSO
48	0	nod2DMSO
48	0	nod2DMSO
48	0	nod2DMSO
48	0	nod2DMSO
48	0	nod2DMSO
48	0	nod2DMSO
16	1	nod2DMSODSS
16	1	nod2DMSODSS
16	1	nod2DMSODSS
16	1	nod2DMSODSS
24	1	nod2DMSODSS
24	1	nod2DMSODSS
24	1	nod2DMSODSS
24	1	nod2DMSODSS
24	1	nod2DMSODSS
24	1	nod2DMSODSS
24	1	nod2DMSODSS
39	1	nod2DMSODSS
39	1	nod2DMSODSS
39	1	nod2DMSODSS
39	1	nod2DMSODSS
39	1	nod2DMSODSS
48	0	nod2DMSODSS
48	0	nod2DMSODSS
48	0	nod2DMSODSS
48	0	nod2DMSODSS
39	1	nod2Tam
48	0	nod2Tam
48	0	nod2Tam
48	0	nod2Tam
48	0	nod2Tam
48	0	nod2Tam
48	0	nod2Tam
48	0	nod2Tam
48	0	nod2Tam
48	0	nod2Tam
48	0	nod2Tam
48	0	nod2Tam
48	0	nod2Tam
48	0	nod2Tam
48	0	nod2Tam
48	0	nod2Tam
48	0	nod2Tam
48	0	nod2Tam
48	0	nod2Tam
48	0	nod2Tam
39	1	nod2TamDSS
48	0	nod2TamDSS
48	0	nod2TamDSS
48	0	nod2TamDSS
48	0	nod2TamDSS
48	0	nod2TamDSS
48	0	nod2TamDSS
48	0	nod2TamDSS
48	0	nod2TamDSS
48	0	nod2TamDSS
48	0	nod2TamDSS
48	0	nod2TamDSS
48	0	nod2TamDSS
48	0	nod2TamDSS
48	0	nod2TamDSS
48	0	nod2TamDSS
48	0	nod2TamDSS
48	0	nod2TamDSS
48	0	nod2TamDSS
48	0	nod2TamDSS
