# Supplementary material for: Estrogen impacts NOD2-dependent regulation of intestinal homeostasis
Source: PLoS Biol. 2026 Jun 9;24(6):e3003766. doi: 10.1371/journal.pbio.3003766 (PMC13271492; doi:10.1371/journal.pbio.3003766)
Supplement: S11 Data — (XLSX) [file pbio.3003766.s019.xlsx]

## Sheet: Fig S2BC- WT cluster markers
gene	p_val	avg_log2FC	pct.1	pct.2	p_val_adj	cluster	gene2
met	0	4.68147	0.634	0.03	0	Progenitor/Cycling	met
si:ch211-213d14.2	0	6.09256	0.48	0.007	0	Progenitor/Cycling	si:ch211-213d14.2
tnfrsf11a	2.44125732720531e-261	3.77026	0.565	0.031	4.99359186279846e-257	Progenitor/Cycling	tnfrsf11a
prickle1b	4.20968837540589e-245	5.24815	0.362	0.008	8.61091757189274e-241	Progenitor/Cycling	prickle1b
dld	1.52058376553621e-241	4.95278	0.451	0.019	3.11035409240431e-237	Progenitor/Cycling	dld
her15.1	4.01805447599357e-235	5.44202	0.435	0.018	8.21893043064485e-231	Progenitor/Cycling	her15.1
zgc:162509	6.31327645491841e-222	3.7703	0.451	0.022	1.29138069885356e-217	Progenitor/Cycling	zgc:162509
myb	5.12883342032425e-220	4.55598	0.378	0.013	1.04910287612732e-215	Progenitor/Cycling	myb
gig2h	2.28861529492423e-215	3.98466	0.695	0.079	4.6813625857675e-211	Progenitor/Cycling	gig2h
neurl1aa	8.80193981629246e-209	3.85754	0.695	0.077	1.80043678942262e-204	Progenitor/Cycling	neurl1aa
stmn1a	3.12269717137215e-199	6.02643	0.419	0.023	6.38747706404172e-195	Progenitor/Cycling	stmn1a
her15.2	1.13638756970373e-180	5.6581	0.293	0.009	2.32448077382898e-176	Progenitor/Cycling	her15.2
si:ch73-343g19.4	7.08882484424583e-180	3.13706	0.35	0.015	1.45001912189049e-175	Progenitor/Cycling	si:ch73-343g19.4
sox4b	3.81856003471216e-176	5.76839	0.285	0.008	7.81086455100372e-172	Progenitor/Cycling	sox4b
sox4a	3.30251982957062e-169	3.51612	0.528	0.05	6.7553043113867e-165	Progenitor/Cycling	sox4a
rbm24a	1.05097436975969e-161	3.34911	0.508	0.048	2.14976807334344e-157	Progenitor/Cycling	rbm24a
grasp	1.52389043782188e-158	2.63755	0.61	0.072	3.11711789056466e-154	Progenitor/Cycling	grasp
si:ch211-222l21.1	6.37334118891876e-144	2.80082	0.947	0.303	1.30366694019333e-139	Progenitor/Cycling	si:ch211-222l21.1
her6	1.0849425942212e-143	3.30884	0.732	0.141	2.21925007647947e-139	Progenitor/Cycling	her6
ephb3a	3.65537604420679e-142	4.54467	0.256	0.01	7.477071698425e-138	Progenitor/Cycling	ephb3a
ascl1a	1.8174879666482e-139	7.13256	0.179	0.002	3.71767163577888e-135	Progenitor/Cycling	ascl1a
fam189a1	9.07917976250259e-131	3.4334	0.398	0.036	1.8571462204199e-126	Progenitor/Cycling	fam189a1
gig2d	1.31396348340381e-130	6.37875	0.167	0.002	2.68771230530249e-126	Progenitor/Cycling	gig2d
zgc:172120	1.99840972853399e-127	3.4709	0.301	0.018	4.08774709971627e-123	Progenitor/Cycling	zgc:172120
si:dkeyp-46h3.6	6.79008019853644e-126	7.74365	0.142	0.001	1.38891090461063e-121	Progenitor/Cycling	si:dkeyp-46h3.6
her9	1.9126927929786e-122	3.15079	0.598	0.098	3.91241310803772e-118	Progenitor/Cycling	her9
CR392045.1	7.89960152195999e-115	3.88742	0.236	0.011	1.61586349131692e-110	Progenitor/Cycling	CR392045.1
krt18a.1	1.18918404127384e-112	1.63114	0.898	0.257	2.43247595642564e-108	Progenitor/Cycling	krt18a.1
lzts1	1.08487646419886e-109	2.62767	0.362	0.035	2.21911480751876e-105	Progenitor/Cycling	lzts1
marcksb	3.89914701602012e-109	5.27406	0.138	0.002	7.97570522126915e-105	Progenitor/Cycling	marcksb
LO017815.1	5.85590460064875e-108	4.3952	0.224	0.011	1.1978252860627e-103	Progenitor/Cycling	LO017815.1
elf3	5.47959003958071e-105	2.68017	0.626	0.128	1.12085014259623e-100	Progenitor/Cycling	elf3
hmgb3a	3.29430196958241e-103	2.86091	0.407	0.049	6.73849467878082e-99	Progenitor/Cycling	hmgb3a
atoh1b	1.24298652962148e-102	3.21234	0.333	0.032	2.54252894634075e-98	Progenitor/Cycling	atoh1b
her2	6.7025812423266e-102	5.33023	0.187	0.007	1.37101299311791e-97	Progenitor/Cycling	her2
nme3	3.65570418248881e-100	3.37193	0.179	0.006	7.47774290528086e-96	Progenitor/Cycling	nme3
rbm38	1.84140024230009e-95	3.345	0.264	0.021	3.76658419562484e-91	Progenitor/Cycling	rbm38
rassf2a	1.2437432878786e-94	3.98793	0.179	0.007	2.54407689535567e-90	Progenitor/Cycling	rassf2a
kcnn3	4.1296491007861e-93	3.34488	0.248	0.018	8.44719723565797e-89	Progenitor/Cycling	kcnn3
bmp6	7.9907847411703e-93	3.98508	0.22	0.014	1.63451501880639e-88	Progenitor/Cycling	bmp6
ENSDARG00000046157	3.13894017066924e-92	1.35158	0.98	0.875	6.42070211910393e-88	Progenitor/Cycling	ENSDARG00000046157
ptmab	4.15906863840675e-92	1.96349	0.955	0.412	8.507374899861e-88	Progenitor/Cycling	ptmab
rps15a	2.52120663435438e-91	1.32408	0.98	0.892	5.15712817057189e-87	Progenitor/Cycling	rps15a
rpl23a	9.38512105778951e-91	1.65249	0.972	0.842	1.91972651237084e-86	Progenitor/Cycling	rpl23a
anxa4	1.2020762620921e-90	1.77356	0.959	0.53	2.45884699410939e-86	Progenitor/Cycling	anxa4
ENSDARG00000091503	2.80624510904855e-90	2.37767	0.39	0.051	5.74017437055881e-86	Progenitor/Cycling	ENSDARG00000091503
id1	3.90186943548197e-90	2.09019	0.492	0.081	7.98127393027837e-86	Progenitor/Cycling	id1
rplp1	6.76754054747645e-90	1.28274	0.992	0.942	1.38430041898631e-85	Progenitor/Cycling	rplp1
rpl7a	8.45999160450469e-90	1.31804	0.98	0.904	1.73049128270144e-85	Progenitor/Cycling	rpl7a
rpl8	1.17399400572348e-89	1.42696	0.984	0.879	2.40140473870738e-85	Progenitor/Cycling	rpl8
si:busm1-57f23.1	2.07767873276387e-89	2.16827	0.508	0.089	4.24989184786849e-85	Progenitor/Cycling	si:busm1-57f23.1
rps14	4.132485921498e-89	1.2659	0.992	0.91	8.45299995242415e-85	Progenitor/Cycling	rps14
rps7	4.14423536428629e-89	1.26255	0.988	0.895	8.4770334376476e-85	Progenitor/Cycling	rps7
rplp2l	4.42089697731305e-89	1.32908	1	0.909	9.04294476709385e-85	Progenitor/Cycling	rplp2l
rps12	2.41438837674402e-88	1.47915	0.984	0.908	4.93863142462989e-84	Progenitor/Cycling	rps12
rpl21	1.19021403209498e-87	1.33745	0.988	0.895	2.43458280265029e-83	Progenitor/Cycling	rpl21
ENSDARG00000076858	3.36259359361566e-87	2.71693	0.346	0.042	6.87818519574083e-83	Progenitor/Cycling	ENSDARG00000076858
hmgb1b	1.64829095339056e-86	3.37975	0.26	0.023	3.37157914516039e-82	Progenitor/Cycling	hmgb1b
h2az2b	5.02196047277635e-86	2.98433	0.565	0.127	1.0272420147064e-81	Progenitor/Cycling	h2az2b
fgfr2	6.61622799738328e-86	1.97749	0.476	0.079	1.35334943686475e-81	Progenitor/Cycling	fgfr2
tmem176l.4	3.86616127828695e-85	3.48164	0.191	0.011	7.90823289473596e-81	Progenitor/Cycling	tmem176l.4
kcnh8	6.47145330379501e-85	4.5584	0.171	0.008	1.32373577329127e-80	Progenitor/Cycling	kcnh8
rps16	6.84820022735317e-85	1.35709	0.972	0.853	1.40079935650509e-80	Progenitor/Cycling	rps16
rps4x	8.83976046334002e-85	1.34085	0.984	0.85	1.8081730027762e-80	Progenitor/Cycling	rps4x
rpl18	1.97345307603091e-84	1.33784	0.967	0.898	4.03669826702122e-80	Progenitor/Cycling	rpl18
rps13	4.24153974247369e-84	1.19127	0.984	0.891	8.67606954322993e-80	Progenitor/Cycling	rps13
rps3a	1.03154608958758e-83	1.37862	0.967	0.875	2.1100275262514e-79	Progenitor/Cycling	rps3a
faua	1.42803434814598e-83	1.30067	0.988	0.884	2.92104425913259e-79	Progenitor/Cycling	faua
txn	1.57933699915791e-83	2.32402	0.398	0.058	3.2305338317775e-79	Progenitor/Cycling	txn
rps26l	1.80259305742832e-83	1.34891	0.992	0.901	3.68720409896962e-79	Progenitor/Cycling	rps26l
CR356242.1	2.32721057970946e-83	4.34192	0.171	0.008	4.7603092407957e-79	Progenitor/Cycling	CR356242.1
phlda2	3.53723416305653e-83	2.20583	0.833	0.343	7.23541248053214e-79	Progenitor/Cycling	phlda2
mcm2	2.20691025774574e-82	4.6464	0.183	0.01	4.51423493221891e-78	Progenitor/Cycling	mcm2
sox4a.1	2.70574711677017e-82	3.76219	0.175	0.009	5.53460572735337e-78	Progenitor/Cycling	sox4a.1
rpl28	3.17186243775006e-81	1.09768	0.98	0.912	6.48804461641774e-77	Progenitor/Cycling	rpl28
rpl31	1.03193091705408e-80	1.11577	0.996	0.914	2.11081469083413e-76	Progenitor/Cycling	rpl31
rps10	7.70842596761106e-80	1.12496	0.98	0.905	1.57675853167484e-75	Progenitor/Cycling	rps10
enah	5.7197170035795e-79	3.26597	0.276	0.029	1.16996811308219e-74	Progenitor/Cycling	enah
rpl15	3.71892101455182e-78	1.27918	0.976	0.872	7.60705293526575e-74	Progenitor/Cycling	rpl15
rps15	6.76905100349431e-78	1.20266	0.98	0.891	1.38460938276476e-73	Progenitor/Cycling	rps15
rpl36a	9.40222080908947e-78	1.07247	0.992	0.929	1.92322426649925e-73	Progenitor/Cycling	rpl36a
galnt13	1.75696215217942e-77	4.70244	0.142	0.006	3.593866082283e-73	Progenitor/Cycling	galnt13
rpl24	4.23812341914555e-77	1.1353	0.988	0.904	8.66908145386222e-73	Progenitor/Cycling	rpl24
rps6	4.27046668449548e-77	1.29921	0.963	0.843	8.7352396031355e-73	Progenitor/Cycling	rps6
rps25	5.03385252082942e-77	1.04813	0.992	0.914	1.02967453313566e-72	Progenitor/Cycling	rps25
ENSDARG00000078011	6.30984512914595e-77	3.58391	0.224	0.019	1.2906788211668e-72	Progenitor/Cycling	ENSDARG00000078011
rpl18a	6.83911825122015e-77	1.21639	0.976	0.884	1.39894163828708e-72	Progenitor/Cycling	rpl18a
rpl35	1.14752305011507e-76	1.16702	0.988	0.9	2.34725839901037e-72	Progenitor/Cycling	rpl35
cdca7a	1.18735983041587e-76	4.6178	0.146	0.006	2.42874453311566e-72	Progenitor/Cycling	cdca7a
rps11	2.21396792444595e-76	1.33694	0.963	0.838	4.52867138945418e-72	Progenitor/Cycling	rps11
rpl17	3.96529269603178e-76	1.30308	0.976	0.882	8.111006209733e-72	Progenitor/Cycling	rpl17
rpl13	6.4479123372446e-76	1.02356	0.984	0.923	1.31892046858338e-71	Progenitor/Cycling	rpl13
tulp1a	9.67693740679942e-76	5.31476	0.122	0.004	1.97941754656082e-71	Progenitor/Cycling	tulp1a
rpl9	1.13659039716236e-75	1.20363	0.976	0.858	2.32489565739562e-71	Progenitor/Cycling	rpl9
rps5	1.61468932232096e-75	1.19062	0.98	0.899	3.30284700880752e-71	Progenitor/Cycling	rps5
rpl23	4.76663556105701e-75	1.12086	0.984	0.915	9.75015304014211e-71	Progenitor/Cycling	rpl23
odc1	5.84105881459217e-75	2.85758	0.325	0.043	1.19478858052483e-70	Progenitor/Cycling	odc1
rps24	6.23691220318363e-75	1.06733	0.992	0.916	1.27576039116121e-70	Progenitor/Cycling	rps24
rps9	6.79823246456179e-75	1.22823	0.976	0.895	1.39057845062611e-70	Progenitor/Cycling	rps9
marcksa	1.35732878745223e-74	6.65205	0.089	0.001	2.77641603473354e-70	Progenitor/Cycling	marcksa
rpl11	5.3210769108477e-74	1.17789	0.963	0.905	1.0884262821139e-69	Progenitor/Cycling	rpl11
si:dkey-85k15.4	6.0570885924179e-74	3.71876	0.159	0.008	1.23897747157908e-69	Progenitor/Cycling	si:dkey-85k15.4
rpl32	8.65487065083605e-74	1.18812	0.988	0.918	1.77035379162851e-69	Progenitor/Cycling	rpl32
rps21	9.27228237702894e-74	1.11927	0.972	0.9	1.89664536022127e-69	Progenitor/Cycling	rps21
atoh8	1.11221052899966e-73	3.38087	0.118	0.003	2.2750266370688e-69	Progenitor/Cycling	atoh8
rpl13a	1.93200716830484e-73	1.19499	0.959	0.89	3.95192066276756e-69	Progenitor/Cycling	rpl13a
fxyd1	1.74233740772646e-71	1.97154	0.484	0.096	3.56395116750447e-67	Progenitor/Cycling	fxyd1
eef1g	2.31674291018272e-71	1.27601	0.955	0.804	4.73889762277876e-67	Progenitor/Cycling	eef1g
cxcl20	3.84212166980886e-71	3.4548	0.183	0.013	7.85905987559403e-67	Progenitor/Cycling	cxcl20
rpl37.1	2.29193399780234e-70	1.05778	0.984	0.931	4.68815099250469e-66	Progenitor/Cycling	rpl37.1
rps29	7.7965204384948e-70	0.94191	0.984	0.921	1.59477825569411e-65	Progenitor/Cycling	rps29
cct2.1	4.21883212044468e-69	2.06999	0.699	0.264	8.62962110236959e-65	Progenitor/Cycling	cct2.1
rack1	1.06224698847027e-68	1.07197	0.955	0.852	2.17282621491593e-64	Progenitor/Cycling	rack1
rpl35a	2.83400334399901e-68	1.10532	0.984	0.887	5.79695384014997e-64	Progenitor/Cycling	rpl35a
cirbpb	3.80031058786019e-68	1.45142	0.943	0.66	7.77353530746802e-64	Progenitor/Cycling	cirbpb
rps8a	4.17350526453681e-68	1.0531	0.98	0.903	8.53690501861004e-64	Progenitor/Cycling	rps8a
rps28	1.43161588995607e-67	0.984325	0.967	0.904	2.92837030290514e-63	Progenitor/Cycling	rps28
zgc:174906	1.48959593973112e-67	2.58896	0.199	0.017	3.04696849472002e-63	Progenitor/Cycling	zgc:174906
hmgb2b	4.51942518984244e-67	2.72796	0.472	0.106	9.24448422582271e-63	Progenitor/Cycling	hmgb2b
rpl7	1.46740896299092e-66	1.23189	0.967	0.869	3.00158503379793e-62	Progenitor/Cycling	rpl7
rps3	1.64844159622572e-66	1.17252	0.976	0.832	3.37188728507972e-62	Progenitor/Cycling	rps3
rpl10a	1.10263481460594e-65	1.27235	0.963	0.871	2.25543951327645e-61	Progenitor/Cycling	rpl10a
rpl27	1.13188591528955e-65	1.15001	0.959	0.869	2.31527263972478e-61	Progenitor/Cycling	rpl27
rpsa	1.265158439622e-65	1.01267	0.976	0.905	2.58788158824681e-61	Progenitor/Cycling	rpsa
rps19	1.27854784181126e-65	1.00159	0.992	0.921	2.61526961042493e-61	Progenitor/Cycling	rps19
rpl12	3.54288485547268e-64	1.08026	0.972	0.891	7.24697097186937e-60	Progenitor/Cycling	rpl12
si:ch73-335l21.4	5.75971088069675e-64	2.76121	0.244	0.028	1.17814886064652e-59	Progenitor/Cycling	si:ch73-335l21.4
si:dkey-151g10.6	1.21452011371424e-63	0.863259	0.996	0.969	2.48430089260249e-59	Progenitor/Cycling	si:dkey-151g10.6
eef1b2	1.56656778420367e-63	1.21322	0.939	0.762	3.2044144025886e-59	Progenitor/Cycling	eef1b2
snu13b	1.67898971290123e-63	2.90178	0.301	0.045	3.43437345773947e-59	Progenitor/Cycling	snu13b
si:dkey-33i11.9	3.43185715571415e-63	1.82232	0.846	0.498	7.0198638120133e-59	Progenitor/Cycling	si:dkey-33i11.9
cxcl18b	3.84670107271543e-63	3.20454	0.171	0.013	7.8684270442394e-59	Progenitor/Cycling	cxcl18b
uba52	1.11452848896894e-62	0.985954	0.98	0.899	2.27976802418596e-58	Progenitor/Cycling	uba52
rps23	1.12945359792998e-62	1.14597	0.951	0.886	2.31029733456577e-58	Progenitor/Cycling	rps23
ldhba	1.21955193234163e-62	1.55134	0.508	0.114	2.4945934776048e-58	Progenitor/Cycling	ldhba
dnase1l4.1	3.06137768477773e-62	2.7351	0.248	0.03	6.26204805421285e-58	Progenitor/Cycling	dnase1l4.1
foxa	5.83274737020885e-62	2.52713	0.236	0.027	1.19308847457622e-57	Progenitor/Cycling	foxa
rpl34	6.82841713010907e-62	0.901343	0.984	0.899	1.39675272396381e-57	Progenitor/Cycling	rpl34
hmgn2	1.45169232211321e-61	2.91897	0.695	0.226	2.96943664488256e-57	Progenitor/Cycling	hmgn2
dla	2.17194408730398e-61	8.85815	0.065	0	4.4427116305803e-57	Progenitor/Cycling	dla
rpl39	3.67123769523191e-61	1.03298	0.963	0.9	7.50951670559687e-57	Progenitor/Cycling	rpl39
rpl19	4.48078649870485e-61	1.10261	0.976	0.905	9.16544878310077e-57	Progenitor/Cycling	rpl19
rps2	6.88986682150456e-61	1.00012	0.992	0.936	1.40932225833876e-56	Progenitor/Cycling	rps2
rpl10	9.0619182232343e-61	1.08718	0.967	0.881	1.85361537256258e-56	Progenitor/Cycling	rpl10
dut	1.17123542176503e-60	4.68068	0.13	0.007	2.39576205522038e-56	Progenitor/Cycling	dut
mki67	1.33646405490295e-60	4.83339	0.11	0.004	2.73373722430399e-56	Progenitor/Cycling	mki67
rpl3	2.55711435736361e-60	0.949603	0.988	0.87	5.23057741798726e-56	Progenitor/Cycling	rpl3
rpl36	5.85843578840734e-60	0.979844	0.963	0.9	1.19834304051872e-55	Progenitor/Cycling	rpl36
naca	9.37837990936916e-60	1.03025	0.976	0.847	1.91834761046146e-55	Progenitor/Cycling	naca
rpl30	1.1749430701617e-59	0.981726	0.98	0.908	2.40334605001576e-55	Progenitor/Cycling	rpl30
rpl22l1	1.79184856168824e-59	1.35522	0.89	0.637	3.6652262329333e-55	Progenitor/Cycling	rpl22l1
rpl22	2.07873944989376e-59	1.05777	0.959	0.856	4.25206154475769e-55	Progenitor/Cycling	rpl22
rpl5b	2.17872091742792e-59	1.18162	0.919	0.743	4.45657363659881e-55	Progenitor/Cycling	rpl5b
si:ch211-218g23.6	3.84551242230802e-59	2.80306	0.272	0.039	7.86599565983106e-55	Progenitor/Cycling	si:ch211-218g23.6
rps27a	4.00601580723736e-59	0.912729	0.98	0.927	8.19430533370402e-55	Progenitor/Cycling	rps27a
hmgn6	4.77227225503614e-59	1.67484	0.768	0.299	9.76168289767643e-55	Progenitor/Cycling	hmgn6
arg2	4.80882320543246e-59	1.39703	0.358	0.064	9.83644786671209e-55	Progenitor/Cycling	arg2
palb2	8.78340909352204e-59	3.16809	0.134	0.008	1.79664633007993e-54	Progenitor/Cycling	palb2
zgc:110425	1.28693464662813e-58	4.61538	0.179	0.016	2.63242481967784e-54	Progenitor/Cycling	zgc:110425
rpl38	1.9539146674834e-58	0.959886	0.951	0.857	3.9967324523373e-54	Progenitor/Cycling	rpl38
ier2b	2.10065140159137e-58	1.35527	0.768	0.283	4.29688244195515e-54	Progenitor/Cycling	ier2b
ppdpfb	2.10171468072214e-58	1.5566	0.492	0.116	4.29905737941713e-54	Progenitor/Cycling	ppdpfb
nectin1b	3.18126583853215e-58	1.66609	0.768	0.324	6.50727927271751e-54	Progenitor/Cycling	nectin1b
si:ch211-156b7.4	8.21353224116545e-58	3.77286	0.167	0.014	1.68007801993039e-53	Progenitor/Cycling	si:ch211-156b7.4
nfkbiaa	9.30211764579113e-58	1.36304	0.679	0.232	1.90274816444658e-53	Progenitor/Cycling	nfkbiaa
rpl14	1.5684221707508e-57	0.864947	0.984	0.912	3.20820755027077e-53	Progenitor/Cycling	rpl14
si:dkey-31f5.8	1.650295684194e-57	6.88967	0.077	0.001	3.37567982201883e-53	Progenitor/Cycling	si:dkey-31f5.8
jun	6.44388803267384e-57	1.40022	0.886	0.485	1.31809729708343e-52	Progenitor/Cycling	jun
pcdh2g28	6.71636707887854e-57	2.31721	0.24	0.03	1.3738328859846e-52	Progenitor/Cycling	pcdh2g28
hsp90ab1	7.50296442663727e-57	0.759079	0.988	0.93	1.53473137346865e-52	Progenitor/Cycling	hsp90ab1
hnrnpa0l.1	1.12487499223455e-56	1.68	0.776	0.37	2.30093179661577e-52	Progenitor/Cycling	hnrnpa0l.1
bik	2.15649335406306e-56	2.36961	0.358	0.07	4.41110715573599e-52	Progenitor/Cycling	bik
shha	4.23501061505466e-56	3.59112	0.15	0.011	8.66271421309432e-52	Progenitor/Cycling	shha
rps27.1	5.47036963986174e-56	0.939328	0.976	0.899	1.11896410983372e-51	Progenitor/Cycling	rps27.1
hsbp1a	1.62943020874854e-55	3.87244	0.15	0.011	3.33299949199514e-51	Progenitor/Cycling	hsbp1a
hsp70.3	3.88214774319197e-55	1.09758	0.943	0.547	7.94093320869917e-51	Progenitor/Cycling	hsp70.3
rplp0	9.28332079584553e-55	0.869312	0.976	0.904	1.8989032687902e-50	Progenitor/Cycling	rplp0
nfkbiab	2.16058895539951e-54	1.37179	0.736	0.282	4.41948470826971e-50	Progenitor/Cycling	nfkbiab
si:ch73-299h12.3	4.38143218011119e-54	3.65997	0.126	0.008	8.96221952441743e-50	Progenitor/Cycling	si:ch73-299h12.3
hopx	8.73152590643879e-54	1.76957	0.463	0.115	1.78603362416205e-49	Progenitor/Cycling	hopx
hmga1a	1.86089886090562e-53	2.31291	0.565	0.186	3.80646861998244e-49	Progenitor/Cycling	hmga1a
mcm3	2.45086923974876e-53	4.4722	0.114	0.006	5.01325302990608e-49	Progenitor/Cycling	mcm3
ENSDARG00000115271	2.59017966007006e-53	0.880971	0.972	0.904	5.29821249467331e-49	Progenitor/Cycling	ENSDARG00000115271
rasd3	9.21172665719672e-53	3.29155	0.167	0.015	1.88425868772959e-48	Progenitor/Cycling	rasd3
ccnd1	6.99064159112688e-52	2.44765	0.301	0.054	1.429935737465e-47	Progenitor/Cycling	ccnd1
nuak2	8.69955269376254e-52	2.6269	0.26	0.04	1.77949350350913e-47	Progenitor/Cycling	nuak2
socs3a	1.21175920924577e-51	1.46037	0.48	0.121	2.47865346251223e-47	Progenitor/Cycling	socs3a
btf3	1.78010640328118e-51	0.963209	0.947	0.801	3.64120764791166e-47	Progenitor/Cycling	btf3
plin2	6.34142068559748e-51	2.62696	0.476	0.134	1.29713760123897e-46	Progenitor/Cycling	plin2
rps26	6.69648975492827e-51	0.965535	0.951	0.835	1.36976697937058e-46	Progenitor/Cycling	rps26
si:ch211-15b10.6	9.96126885588196e-51	3.23707	0.179	0.019	2.03757754447065e-46	Progenitor/Cycling	si:ch211-15b10.6
atp6v0e1	6.76128093243224e-50	1.07919	0.911	0.69	1.38302001472901e-45	Progenitor/Cycling	atp6v0e1
hsp70.1	7.54052447305646e-49	0.941473	0.947	0.572	1.5424142809637e-44	Progenitor/Cycling	hsp70.1
snrpd1	9.13066052391343e-49	2.67935	0.337	0.073	1.86767661016649e-44	Progenitor/Cycling	snrpd1
rps18	1.08883481804373e-48	0.972499	0.939	0.841	2.22721162030845e-44	Progenitor/Cycling	rps18
ankrd33ba	1.77088534413554e-48	4.67799	0.081	0.003	3.62234597142924e-44	Progenitor/Cycling	ankrd33ba
ctnnal1	1.44969464565916e-47	2.48949	0.35	0.078	2.96535039769581e-43	Progenitor/Cycling	ctnnal1
h3f3d	2.82602329355385e-47	1.3681	0.805	0.419	5.7806306469644e-43	Progenitor/Cycling	h3f3d
ppiaa	4.95221129503692e-47	0.811042	0.951	0.801	1.0129748203998e-42	Progenitor/Cycling	ppiaa
lpar6a	1.00119844555137e-46	2.3885	0.118	0.008	2.04795142037532e-42	Progenitor/Cycling	lpar6a
fth1a	2.76998648590232e-46	1.37429	0.772	0.399	5.66600735691319e-42	Progenitor/Cycling	fth1a
mcm6	6.32933416502219e-46	3.48837	0.154	0.016	1.29466530345529e-41	Progenitor/Cycling	mcm6
snrpe	7.39589612112023e-46	2.08168	0.35	0.079	1.51283055157514e-41	Progenitor/Cycling	snrpe
si:ch73-1a9.3	1.35528737858983e-45	1.7955	0.679	0.283	2.77224033290549e-41	Progenitor/Cycling	si:ch73-1a9.3
si:dkey-239h2.3	1.59337007594515e-45	2.2658	0.463	0.147	3.25923849034581e-41	Progenitor/Cycling	si:dkey-239h2.3
epcam	4.09114558871662e-45	2.07404	0.26	0.045	8.36843830171984e-41	Progenitor/Cycling	epcam
ran	6.49530235915278e-45	1.29952	0.809	0.452	1.3286140975647e-40	Progenitor/Cycling	ran
cdkn2aipnl	1.0489827110006e-44	2.44417	0.236	0.039	2.14569413535173e-40	Progenitor/Cycling	cdkn2aipnl
xpo1a	1.27138826590544e-44	2.54294	0.232	0.037	2.60062469790957e-40	Progenitor/Cycling	xpo1a
ier5l	1.46069111080591e-44	3.63034	0.122	0.009	2.98784366715349e-40	Progenitor/Cycling	ier5l
rpl5a	1.92807606672885e-44	0.912345	0.919	0.764	3.94387959449386e-40	Progenitor/Cycling	rpl5a
zgc:158343	3.09497013884248e-44	1.75191	0.195	0.026	6.33076141900229e-40	Progenitor/Cycling	zgc:158343
junba	3.22617741869094e-44	1.23479	0.667	0.267	6.59914590993232e-40	Progenitor/Cycling	junba
rsl24d1	1.73851735858699e-43	0.902532	0.923	0.713	3.5561372569897e-39	Progenitor/Cycling	rsl24d1
dnase1l4.2	6.93143559916631e-43	1.39855	0.394	0.101	1.41782515180947e-38	Progenitor/Cycling	dnase1l4.2
BX005073.3	7.62275305982922e-43	3.88029	0.085	0.004	1.55923413838807e-38	Progenitor/Cycling	BX005073.3
hsp70.2	8.27263239741112e-43	0.790556	0.951	0.625	1.69216695689044e-38	Progenitor/Cycling	hsp70.2
zgc:153409	1.15557483049776e-42	1.22467	0.549	0.181	2.36372831578318e-38	Progenitor/Cycling	zgc:153409
jag2b	1.18342834584676e-42	2.91589	0.167	0.02	2.42070268142955e-38	Progenitor/Cycling	jag2b
slc7a10a	1.74078931686928e-42	3.22697	0.13	0.012	3.56078454765611e-38	Progenitor/Cycling	slc7a10a
fen1	3.38051561993651e-42	3.76874	0.089	0.005	6.91484470058013e-38	Progenitor/Cycling	fen1
rsl1d1	6.47202167559617e-42	1.36026	0.638	0.277	1.3238520337432e-37	Progenitor/Cycling	rsl1d1
hes6	1.16818242514398e-41	1.63035	0.207	0.031	2.38951715063201e-37	Progenitor/Cycling	hes6
zgc:174259	1.8689591624533e-41	2.2762	0.207	0.031	3.82295596679823e-37	Progenitor/Cycling	zgc:174259
si:ch211-186e20.7	1.88957574433339e-41	1.251	0.35	0.08	3.86512718503396e-37	Progenitor/Cycling	si:ch211-186e20.7
atp2a1l	1.89759651362167e-41	2.63367	0.159	0.018	3.88153366861312e-37	Progenitor/Cycling	atp2a1l
mycb	1.92948158844502e-41	1.80784	0.358	0.09	3.94675458916428e-37	Progenitor/Cycling	mycb
mcm4	4.82675526803349e-41	3.94834	0.118	0.01	9.87312790076249e-37	Progenitor/Cycling	mcm4
fosab	6.00239596348907e-41	1.09417	0.829	0.441	1.22779009433169e-36	Progenitor/Cycling	fosab
notch1b	6.46868686093101e-41	2.73296	0.264	0.053	1.32316989740344e-36	Progenitor/Cycling	notch1b
hspa4a	6.77640262682848e-41	1.1679	0.886	0.485	1.38611315731777e-36	Progenitor/Cycling	hspa4a
eif4ebp1	1.22446638013348e-40	1.80946	0.329	0.078	2.50464598056304e-36	Progenitor/Cycling	eif4ebp1
mcm5	2.42380340206886e-40	2.95975	0.138	0.014	4.95788985893185e-36	Progenitor/Cycling	mcm5
apex1	5.10691907335351e-40	3.74415	0.138	0.015	1.04462029645446e-35	Progenitor/Cycling	apex1
tuba8l4	9.05027349868827e-40	1.52938	0.593	0.225	1.85123344415669e-35	Progenitor/Cycling	tuba8l4
rpz5	2.56332549920565e-39	1.92277	0.244	0.044	5.24328230862515e-35	Progenitor/Cycling	rpz5
slc43a1a	3.19985331823648e-39	2.65998	0.118	0.01	6.54529996245272e-35	Progenitor/Cycling	slc43a1a
slit2	3.62982357030162e-39	3.12316	0.167	0.022	7.42480411305197e-35	Progenitor/Cycling	slit2
hbegfa	4.19273118709852e-39	2.2654	0.293	0.065	8.57623164321002e-35	Progenitor/Cycling	hbegfa
hsp90aa1.2	1.06074191846879e-38	0.832373	0.943	0.613	2.1697475942279e-34	Progenitor/Cycling	hsp90aa1.2
mycla	1.75502330527478e-38	3.35446	0.114	0.01	3.58990017093957e-34	Progenitor/Cycling	mycla
mibp2	2.31951653475434e-38	1.04248	0.854	0.626	4.74457107184001e-34	Progenitor/Cycling	mibp2
adh5	7.27711012695031e-38	1.24424	0.772	0.456	1.48853287646769e-33	Progenitor/Cycling	adh5
slc4a7	1.33481964598658e-37	1.5569	0.248	0.048	2.73037358586555e-33	Progenitor/Cycling	slc4a7
lig1	1.63834614907935e-37	3.0103	0.175	0.025	3.3512370479418e-33	Progenitor/Cycling	lig1
tnfaip3	1.76437311112691e-37	1.13613	0.341	0.084	3.60902519881009e-33	Progenitor/Cycling	tnfaip3
tubb2b	1.8171183811705e-37	1.73897	0.528	0.2	3.71691564868426e-33	Progenitor/Cycling	tubb2b
dachd	1.94950902686826e-37	1.57537	0.443	0.141	3.98772071445903e-33	Progenitor/Cycling	dachd
si:ch211-288g17.3	1.95034297494119e-37	2.6452	0.285	0.065	3.98942655524221e-33	Progenitor/Cycling	si:ch211-288g17.3
tyms	8.81635862498819e-37	3.72835	0.065	0.002	1.80338615674133e-32	Progenitor/Cycling	tyms
si:ch73-265h17.1	1.34320820171343e-36	2.1351	0.138	0.016	2.74753237660483e-32	Progenitor/Cycling	si:ch73-265h17.1
zgc:173552.5	2.50888213982706e-36	6.12014	0.049	0.001	5.13191841701626e-32	Progenitor/Cycling	zgc:173552.5
marcksl1a	3.10517242179666e-36	0.982299	0.366	0.093	6.35163018878507e-32	Progenitor/Cycling	marcksl1a
hnrnpaba	3.73564609709464e-36	1.6133	0.541	0.216	7.64126409160708e-32	Progenitor/Cycling	hnrnpaba
seta	4.85847393994391e-36	1.4558	0.423	0.133	9.93800844415528e-32	Progenitor/Cycling	seta
hspa5	5.8569594949601e-36	1.26039	0.63	0.288	1.19804106469409e-31	Progenitor/Cycling	hspa5
nhp2	6.6457500432311e-36	1.94269	0.26	0.056	1.35938817134292e-31	Progenitor/Cycling	nhp2
dusp5	7.02762807142773e-36	1.49709	0.366	0.1	1.43750132201054e-31	Progenitor/Cycling	dusp5
elovl1b	7.93732207219516e-36	1.02218	0.528	0.174	1.62357922986752e-31	Progenitor/Cycling	elovl1b
ppiab	2.01316060750738e-35	0.825909	0.927	0.697	4.11792002265635e-31	Progenitor/Cycling	ppiab
hist1h4l.18	2.02468010632127e-35	3.99924	0.183	0.029	4.14148315748017e-31	Progenitor/Cycling	hist1h4l.18
ets2	2.55120536467736e-35	1.59753	0.402	0.124	5.21849057344753e-31	Progenitor/Cycling	ets2
snrpf	8.50538523271398e-35	1.79871	0.447	0.157	1.73977654935164e-30	Progenitor/Cycling	snrpf
pcna	1.19078239146113e-34	2.95723	0.195	0.034	2.43574538173374e-30	Progenitor/Cycling	pcna
cavin2a	1.34455312506644e-34	2.93843	0.134	0.016	2.7502834173234e-30	Progenitor/Cycling	cavin2a
hey1	1.37147345667831e-34	3.37831	0.102	0.009	2.80534895563549e-30	Progenitor/Cycling	hey1
ptmaa	2.06020478998864e-34	0.66516	0.764	0.328	4.21414889792175e-30	Progenitor/Cycling	ptmaa
dlb	3.24904848995162e-34	4.24593	0.041	0	6.64592868619604e-30	Progenitor/Cycling	dlb
cct3	3.5546712084491e-34	1.74997	0.407	0.133	7.27107995688264e-30	Progenitor/Cycling	cct3
cdh13	6.04419575097265e-34	3.62955	0.065	0.003	1.23634024086146e-29	Progenitor/Cycling	cdh13
hist1h4l.23	6.07743167425298e-34	4.81152	0.073	0.004	1.24313864896845e-29	Progenitor/Cycling	hist1h4l.23
hnrnpa0b	7.95156563425995e-34	1.5025	0.512	0.199	1.62649275048787e-29	Progenitor/Cycling	hnrnpa0b
jpt1b	8.54573159229229e-34	1.14298	0.28	0.063	1.74802939720339e-29	Progenitor/Cycling	jpt1b
rpl29	1.18323449558027e-33	0.7665	0.972	0.824	2.42030616070945e-29	Progenitor/Cycling	rpl29
tanc2a	1.19796763927651e-33	1.69211	0.321	0.084	2.45044280614011e-29	Progenitor/Cycling	tanc2a
dmd	1.22515665988005e-33	1.52766	0.252	0.054	2.50605794778464e-29	Progenitor/Cycling	dmd
necab2	1.42883589548237e-33	5.04635	0.11	0.011	2.92268382420919e-29	Progenitor/Cycling	necab2
si:zfos-80g12.1	1.4936235927436e-33	2.51316	0.114	0.012	3.05520705895704e-29	Progenitor/Cycling	si:zfos-80g12.1
zgc:195173	1.64546140189931e-33	2.20174	0.244	0.053	3.36579129758504e-29	Progenitor/Cycling	zgc:195173
hsp70l	2.19810259876902e-33	0.414029	0.98	0.761	4.49621886578203e-29	Progenitor/Cycling	hsp70l
jund	2.24504556396063e-33	1.33874	0.459	0.161	4.59224070108146e-29	Progenitor/Cycling	jund
hmgb2a	2.5157460564355e-33	1.55262	0.622	0.272	5.14595855843881e-29	Progenitor/Cycling	hmgb2a
nudcd2	2.57101779693987e-33	2.94511	0.215	0.042	5.25901690364051e-29	Progenitor/Cycling	nudcd2
eif3m	2.82459739429398e-33	0.985171	0.793	0.489	5.77771397002833e-29	Progenitor/Cycling	eif3m
ywhaqa	3.31620851018346e-33	0.999013	0.667	0.311	6.78330450758026e-29	Progenitor/Cycling	ywhaqa
myclb	6.77411669043665e-33	3.00726	0.167	0.026	1.38564556902882e-28	Progenitor/Cycling	myclb
chaf1a	7.54861524417583e-33	3.14673	0.126	0.015	1.54406924819617e-28	Progenitor/Cycling	chaf1a
si:dkey-217l24.1	9.21226869611995e-33	1.73014	0.228	0.046	1.88436956179134e-28	Progenitor/Cycling	si:dkey-217l24.1
slc38a2	1.05417079012394e-32	1.52867	0.305	0.077	2.15630635119851e-28	Progenitor/Cycling	slc38a2
cdca7b	1.09101724949937e-32	3.74905	0.093	0.008	2.23167578385096e-28	Progenitor/Cycling	cdca7b
cirbpa	1.12324958002142e-32	1.36281	0.667	0.32	2.29760701593381e-28	Progenitor/Cycling	cirbpa
rps17	1.19879364081351e-32	0.64113	0.915	0.808	2.45213239228403e-28	Progenitor/Cycling	rps17
rassf1	1.2975970086987e-32	2.20184	0.138	0.018	2.65423468129318e-28	Progenitor/Cycling	rassf1
orc6	1.41759013485061e-32	3.6661	0.065	0.003	2.89968062083693e-28	Progenitor/Cycling	orc6
il1b	1.47101542809198e-32	2.81034	0.085	0.006	3.00896205816214e-28	Progenitor/Cycling	il1b
sinhcafl.1	1.96872900072159e-32	2.84585	0.093	0.008	4.02703517097602e-28	Progenitor/Cycling	sinhcafl.1
slc7a3a	3.09828269758217e-32	2.78223	0.179	0.031	6.33753725790432e-28	Progenitor/Cycling	slc7a3a
h2az2a	3.18522018330108e-32	2.09177	0.236	0.051	6.51536788494235e-28	Progenitor/Cycling	h2az2a
mknk1	4.29393100090029e-32	1.30108	0.313	0.081	8.78323586234153e-28	Progenitor/Cycling	mknk1
foxp1a	4.50094577190026e-32	1.38113	0.508	0.201	9.20668457642197e-28	Progenitor/Cycling	foxp1a
tmsb4x	4.6458208101299e-32	0.481743	0.996	0.871	9.50302646712072e-28	Progenitor/Cycling	tmsb4x
cct5	5.13513917516102e-32	1.49209	0.467	0.177	1.05039271827919e-27	Progenitor/Cycling	cct5
ppp1r14bb	6.47719768964444e-32	3.5851	0.085	0.006	1.32491078741677e-27	Progenitor/Cycling	ppp1r14bb
sdc4	1.75277109330907e-31	1.04881	0.581	0.242	3.58529327136371e-27	Progenitor/Cycling	sdc4
hist1h4l.3	3.11086437611936e-31	2.20043	0.289	0.074	6.36327308135216e-27	Progenitor/Cycling	hist1h4l.3
ybx1	7.12097652391966e-31	0.665606	0.959	0.791	1.45659574796777e-26	Progenitor/Cycling	ybx1
h3f3b.1	1.01564586186371e-30	1.33193	0.642	0.309	2.07750361044222e-26	Progenitor/Cycling	h3f3b.1
aopep	1.38244582766496e-30	1.75604	0.268	0.066	2.82779294048868e-26	Progenitor/Cycling	aopep
cct6a	1.57047206649106e-30	1.17492	0.598	0.281	3.21240061200745e-26	Progenitor/Cycling	cct6a
nop10	1.97191466216084e-30	1.72954	0.346	0.107	4.03355144145e-26	Progenitor/Cycling	nop10
gadd45bb	2.18875172926747e-30	1.52171	0.207	0.041	4.4770916622166e-26	Progenitor/Cycling	gadd45bb
nr2f1a	2.20446791845083e-30	3.16473	0.122	0.015	4.50923912719118e-26	Progenitor/Cycling	nr2f1a
si:ch1073-153i20.4	2.44610604135948e-30	6.27111	0.037	0	5.00350990760082e-26	Progenitor/Cycling	si:ch1073-153i20.4
cct4	2.69669203692809e-30	1.23223	0.598	0.287	5.5160835615364e-26	Progenitor/Cycling	cct4
rfc5	2.93582721830733e-30	2.79096	0.114	0.013	6.00523457504765e-26	Progenitor/Cycling	rfc5
egr2a	3.53381745516895e-30	2.22006	0.163	0.027	7.22842360454808e-26	Progenitor/Cycling	egr2a
lima1a	3.7444058473135e-30	3.7285	0.081	0.006	7.65918216067976e-26	Progenitor/Cycling	lima1a
tbc1d16	4.05312327874272e-30	2.51722	0.114	0.013	8.29066366666824e-26	Progenitor/Cycling	tbc1d16
gadd45ga	5.72486789670685e-30	1.0669	0.187	0.034	1.17102172827139e-25	Progenitor/Cycling	gadd45ga
uck2b	5.78652056576979e-30	2.47113	0.118	0.014	1.18363278172821e-25	Progenitor/Cycling	uck2b
ier2a	6.53297000692252e-30	0.990945	0.549	0.223	1.336319014916e-25	Progenitor/Cycling	ier2a
phc2a	8.4827415937315e-30	2.80708	0.134	0.019	1.73514479299778e-25	Progenitor/Cycling	phc2a
sumo2b	1.14161633426951e-29	1.12298	0.553	0.237	2.33517621174829e-25	Progenitor/Cycling	sumo2b
wnt10a	1.3695500170222e-29	8.54934	0.028	0	2.80141455981892e-25	Progenitor/Cycling	wnt10a
FP236630.1	1.3695500170222e-29	9.455	0.028	0	2.80141455981892e-25	Progenitor/Cycling	FP236630.1
pfdn4	1.40602205581486e-29	1.34312	0.402	0.141	2.8760181151693e-25	Progenitor/Cycling	pfdn4
lgals2b	1.54460132498652e-29	0.539574	0.984	0.875	3.15948201025994e-25	Progenitor/Cycling	lgals2b
nasp	1.83488068429392e-29	2.74738	0.167	0.029	3.75324843972322e-25	Progenitor/Cycling	nasp
tgif1	1.85382323990631e-29	1.40577	0.175	0.031	3.79199543722835e-25	Progenitor/Cycling	tgif1
snrpd2	1.91458956796883e-29	1.57316	0.313	0.091	3.91629296128024e-25	Progenitor/Cycling	snrpd2
hmgn7	2.09296094187948e-29	1.4831	0.512	0.225	4.28115160661449e-25	Progenitor/Cycling	hmgn7
ypel1	2.35569198054719e-29	1.89071	0.179	0.033	4.81856794620928e-25	Progenitor/Cycling	ypel1
rgs4	2.43388400654293e-29	1.79823	0.427	0.161	4.97850973538357e-25	Progenitor/Cycling	rgs4
snrpg	2.53682462722406e-29	1.93871	0.272	0.073	5.18907477498681e-25	Progenitor/Cycling	snrpg
psma1	2.78495135257433e-29	1.30707	0.516	0.225	5.69661799169079e-25	Progenitor/Cycling	psma1
cotl1	3.07669023719074e-29	0.91535	0.512	0.194	6.29336988017366e-25	Progenitor/Cycling	cotl1
epb41a	3.51127242581922e-29	2.34366	0.126	0.017	7.18230774701321e-25	Progenitor/Cycling	epb41a
ddx39ab	6.08926009144322e-29	2.30601	0.256	0.067	1.24555815170471e-24	Progenitor/Cycling	ddx39ab
zfand2a	6.17960964161735e-29	1.30964	0.407	0.14	1.26403915219283e-24	Progenitor/Cycling	zfand2a
il13ra1	6.6517774229687e-29	2.06781	0.264	0.069	1.36062107186825e-24	Progenitor/Cycling	il13ra1
homer3b	1.4154317527685e-28	2.51167	0.118	0.015	2.89526565028797e-24	Progenitor/Cycling	homer3b
elovl1a	1.43823984697948e-28	1.54092	0.268	0.068	2.94191960699652e-24	Progenitor/Cycling	elovl1a
l1cama	3.08940842070644e-28	3.5406	0.065	0.004	6.31938492455502e-24	Progenitor/Cycling	l1cama
lfng	3.30458402253856e-28	2.45441	0.244	0.061	6.75952661810262e-24	Progenitor/Cycling	lfng
foxa3	5.96062415827387e-28	1.77199	0.289	0.081	1.21924567157492e-23	Progenitor/Cycling	foxa3
selenoh	6.18892224725587e-28	1.81521	0.248	0.064	1.26594404567619e-23	Progenitor/Cycling	selenoh
srpk1b	6.46867701399207e-28	2.40124	0.171	0.032	1.32316788321208e-23	Progenitor/Cycling	srpk1b
nme2b.1	7.24337933034833e-28	0.571338	0.963	0.877	1.48163324202275e-23	Progenitor/Cycling	nme2b.1
glulb	7.3556562163277e-28	2.32844	0.114	0.014	1.50459947904983e-23	Progenitor/Cycling	glulb
hsp90b1	8.03427031095736e-28	1.45318	0.394	0.142	1.64340999210633e-23	Progenitor/Cycling	hsp90b1
fosb	8.38183715055023e-28	1.03451	0.256	0.063	1.71450478914505e-23	Progenitor/Cycling	fosb
cdk6	9.14718672340155e-28	2.63821	0.207	0.046	1.87105704427179e-23	Progenitor/Cycling	cdk6
ube2t	1.29897306490044e-27	4.10452	0.037	0.001	2.65704940425385e-23	Progenitor/Cycling	ube2t
myo10	2.46401136663647e-27	1.99096	0.244	0.062	5.04013525045489e-23	Progenitor/Cycling	myo10
u2af1	2.47650660406534e-27	1.69086	0.256	0.068	5.06569425861566e-23	Progenitor/Cycling	u2af1
rbm8a	2.49519060353367e-27	1.27934	0.386	0.135	5.10391237952811e-23	Progenitor/Cycling	rbm8a
mex3b	2.79211473676872e-27	3.96295	0.053	0.002	5.71127069406041e-23	Progenitor/Cycling	mex3b
si:ch73-46j18.5	2.93475069450533e-27	2.198	0.215	0.05	6.00303254561065e-23	Progenitor/Cycling	si:ch73-46j18.5
ncbp2	3.03212888958089e-27	2.04628	0.203	0.045	6.20221964363772e-23	Progenitor/Cycling	ncbp2
npm1a	3.06992648684265e-27	1.46783	0.378	0.137	6.27953462883665e-23	Progenitor/Cycling	npm1a
xpo1b	3.47686020259378e-27	2.24404	0.175	0.034	7.11191754440558e-23	Progenitor/Cycling	xpo1b
myca	4.44918637868486e-27	0.79203	0.252	0.062	9.10081073759989e-23	Progenitor/Cycling	myca
serbp1a	6.85713408866822e-27	0.729664	0.907	0.702	1.40262677783708e-22	Progenitor/Cycling	serbp1a
spry2	8.40684223756546e-27	1.11729	0.199	0.042	1.71961957969402e-22	Progenitor/Cycling	spry2
rrm2	8.5953744331451e-27	5.81176	0.057	0.003	1.75818384029983e-22	Progenitor/Cycling	rrm2
unga	9.96850398512427e-27	3.9798	0.057	0.003	2.03905749015717e-22	Progenitor/Cycling	unga
osgn1	1.82127299296037e-26	1.84201	0.301	0.092	3.72541390710044e-22	Progenitor/Cycling	osgn1
unc5da	1.92923443931089e-26	2.75035	0.102	0.012	3.94624904561042e-22	Progenitor/Cycling	unc5da
ENSDARG00000031435	2.9042700148931e-26	1.00084	0.748	0.468	5.94068431546385e-22	Progenitor/Cycling	ENSDARG00000031435
zgc:194627	4.3184196501638e-26	4.90129	0.053	0.003	8.83332739441005e-22	Progenitor/Cycling	zgc:194627
jdp2b	4.41732000604466e-26	0.820392	0.443	0.166	9.03562807236435e-22	Progenitor/Cycling	jdp2b
si:ch211-137i24.10	5.92302177996435e-26	0.762279	0.797	0.472	1.21155410509171e-21	Progenitor/Cycling	si:ch211-137i24.10
CABZ01080568.1	6.4994122793461e-26	0.836841	0.724	0.387	1.32945478174024e-21	Progenitor/Cycling	CABZ01080568.1
si:ch211-113a14.19	1.01028222854796e-25	7.49738	0.028	0	2.06653229849485e-21	Progenitor/Cycling	si:ch211-113a14.19
atf7ip	1.02224666464224e-25	1.39063	0.508	0.223	2.09100555252571e-21	Progenitor/Cycling	atf7ip
CU459186.2	1.02479451453981e-25	6.56179	0.028	0	2.09621717949119e-21	Progenitor/Cycling	CU459186.2
sae1	1.02890305616711e-25	3.41061	0.069	0.005	2.10462120138983e-21	Progenitor/Cycling	sae1
CU457819.5	1.0321279474808e-25	6.62208	0.028	0	2.11121771657197e-21	Progenitor/Cycling	CU457819.5
nog1	1.0321279474808e-25	6.31521	0.028	0	2.11121771657197e-21	Progenitor/Cycling	nog1
si:ch211-113a14.19.1	1.35917783920702e-25	8.33798	0.024	0	2.78019827009795e-21	Progenitor/Cycling	si:ch211-113a14.19.1
zgc:110540	1.35917783920702e-25	8.4352	0.024	0	2.78019827009795e-21	Progenitor/Cycling	zgc:110540
slc29a2	1.35917783920702e-25	8.75325	0.024	0	2.78019827009795e-21	Progenitor/Cycling	slc29a2
hist1h4l.21	1.35917783920702e-25	7.67903	0.024	0	2.78019827009795e-21	Progenitor/Cycling	hist1h4l.21
ptges3b	1.51075016419423e-25	1.89731	0.211	0.051	3.09023946085929e-21	Progenitor/Cycling	ptges3b
id4	1.90941623793034e-25	2.45899	0.065	0.005	3.90571091468652e-21	Progenitor/Cycling	id4
nr4a1	2.09334980003861e-25	0.405579	0.402	0.135	4.28194701597898e-21	Progenitor/Cycling	nr4a1
shisa2a	2.40308560318166e-25	5.19344	0.037	0.001	4.91551160130808e-21	Progenitor/Cycling	shisa2a
pcdh9	2.44777440864119e-25	3.5276	0.073	0.006	5.00692255287555e-21	Progenitor/Cycling	pcdh9
eif3ha	2.71133830070575e-25	1.03987	0.634	0.349	5.54604249409361e-21	Progenitor/Cycling	eif3ha
dkc1	3.50809482984406e-25	2.03122	0.272	0.081	7.17580797444602e-21	Progenitor/Cycling	dkc1
snrpb	3.57012415589395e-25	1.3397	0.362	0.129	7.30268896088108e-21	Progenitor/Cycling	snrpb
rpl6	3.95426523891033e-25	0.633838	0.947	0.817	8.08844954619107e-21	Progenitor/Cycling	rpl6
pomp	4.23179377931555e-25	1.24213	0.431	0.173	8.65613417558996e-21	Progenitor/Cycling	pomp
tlcd1	4.3194727784499e-25	3.53912	0.045	0.002	8.83548156831927e-21	Progenitor/Cycling	tlcd1
dnajb1b	4.43224708752222e-25	0.418986	0.866	0.524	9.06616141752669e-21	Progenitor/Cycling	dnajb1b
eif3f	4.58784751186081e-25	0.731145	0.841	0.604	9.38444208551128e-21	Progenitor/Cycling	eif3f
xirp2a	4.89883232506142e-25	1.62667	0.207	0.048	1.00205615209131e-20	Progenitor/Cycling	xirp2a
tnni4a	5.09311522253667e-25	3.97232	0.041	0.001	1.04179671876988e-20	Progenitor/Cycling	tnni4a
nsun2	5.46822517280862e-25	2.06512	0.171	0.035	1.118525459098e-20	Progenitor/Cycling	nsun2
h1-0	6.79464911799063e-25	1.37046	0.439	0.178	1.38984547708498e-20	Progenitor/Cycling	h1-0
wasf1	6.94324329636107e-25	3.8854	0.053	0.003	1.42024041627066e-20	Progenitor/Cycling	wasf1
zgc:153911	7.14948461794247e-25	2.11205	0.22	0.056	1.46242707860013e-20	Progenitor/Cycling	zgc:153911
pdcd4b	7.64709267088885e-25	0.779551	0.744	0.419	1.56421280583031e-20	Progenitor/Cycling	pdcd4b
cct7	8.30247838949284e-25	1.4165	0.439	0.186	1.69827195457076e-20	Progenitor/Cycling	cct7
khdrbs1a	9.01230343258152e-25	1.07442	0.707	0.425	1.84346666713455e-20	Progenitor/Cycling	khdrbs1a
nol4la	9.06271543439937e-25	1.68356	0.146	0.026	1.85377844210639e-20	Progenitor/Cycling	nol4la
h2ax1	9.32921053920528e-25	0.791512	0.577	0.263	1.90829001579444e-20	Progenitor/Cycling	h2ax1
nop53	9.8108688532402e-25	0.760256	0.797	0.516	2.00681322393028e-20	Progenitor/Cycling	nop53
eif3ea	1.1904320058327e-24	0.859657	0.736	0.423	2.43502866793079e-20	Progenitor/Cycling	eif3ea
rcor2	1.28331380985258e-24	3.05071	0.089	0.01	2.62501839805344e-20	Progenitor/Cycling	rcor2
sh3bp4a	1.32052745688592e-24	3.10803	0.073	0.006	2.70113891306015e-20	Progenitor/Cycling	sh3bp4a
gig2i	1.42281110853752e-24	2.88441	0.061	0.004	2.91036012251349e-20	Progenitor/Cycling	gig2i
add3a	1.93137016824842e-24	1.58251	0.512	0.237	3.95061767915214e-20	Progenitor/Cycling	add3a
sat1b	1.99307385174742e-24	3.16406	0.093	0.011	4.07683256374935e-20	Progenitor/Cycling	sat1b
ppfibp2a	3.5245858510779e-24	3.00189	0.118	0.018	7.20954035837985e-20	Progenitor/Cycling	ppfibp2a
polr2l	3.54788865421508e-24	1.53273	0.309	0.104	7.25720624219694e-20	Progenitor/Cycling	polr2l
nop2	3.62173650017682e-24	1.79985	0.264	0.078	7.40826201111168e-20	Progenitor/Cycling	nop2
sypl2a	3.63360949956273e-24	1.49416	0.398	0.159	7.43254823135557e-20	Progenitor/Cycling	sypl2a
eif3g	4.80965412948674e-24	0.916466	0.703	0.414	9.83814752186513e-20	Progenitor/Cycling	eif3g
hells	5.55324461415345e-24	3.16101	0.102	0.014	1.13591618582509e-19	Progenitor/Cycling	hells
rbms3	5.91072622393238e-24	0.454853	0.122	0.019	1.20903904910537e-19	Progenitor/Cycling	rbms3
hist1h2a6	6.35803752242666e-24	4.68784	0.033	0.001	1.30053657521237e-19	Progenitor/Cycling	hist1h2a6
ENSDARG00000015978	7.92456952178634e-24	1.01173	0.585	0.292	1.6209706956814e-19	Progenitor/Cycling	ENSDARG00000015978
kcnh5a	8.05844635880444e-24	3.89761	0.061	0.004	1.64835520269345e-19	Progenitor/Cycling	kcnh5a
rbbp4	9.71158815165861e-24	2.31001	0.146	0.028	1.98650535642177e-19	Progenitor/Cycling	rbbp4
dctd	9.91315971472161e-24	3.51152	0.057	0.004	2.02773681964631e-19	Progenitor/Cycling	dctd
pno1	1.15534599148197e-23	1.01541	0.626	0.343	2.36326022557637e-19	Progenitor/Cycling	pno1
nfil3	1.33446571172055e-23	2.81936	0.085	0.01	2.72964961332439e-19	Progenitor/Cycling	nfil3
psmb7	1.52951646688554e-23	1.68954	0.211	0.053	3.12862593301438e-19	Progenitor/Cycling	psmb7
rpl4	1.78006673958877e-23	0.58984	0.927	0.767	3.64112651582882e-19	Progenitor/Cycling	rpl4
eef1da	1.89942605529051e-23	0.724672	0.817	0.604	3.88527599609675e-19	Progenitor/Cycling	eef1da
actl6a	2.01975920398623e-23	2.08719	0.118	0.019	4.13141745175383e-19	Progenitor/Cycling	actl6a
shank3a	2.08869151932856e-23	0.632086	0.122	0.019	4.27241850278657e-19	Progenitor/Cycling	shank3a
ppp1r14ba	2.17563746574301e-23	5.07489	0.037	0.001	4.45026643617733e-19	Progenitor/Cycling	ppp1r14ba
si:dkey-42i9.4	2.25609402085991e-23	1.30801	0.451	0.201	4.61484031966895e-19	Progenitor/Cycling	si:dkey-42i9.4
tubb4b	3.37871475997007e-23	1.16819	0.626	0.344	6.91116104151878e-19	Progenitor/Cycling	tubb4b
osgep	3.52340457692267e-23	2.33046	0.118	0.019	7.20712406209533e-19	Progenitor/Cycling	osgep
FO704777.1	3.82617211729382e-23	2.15735	0.098	0.013	7.82643506592451e-19	Progenitor/Cycling	FO704777.1
srsf7a	3.88031213118865e-23	1.65289	0.272	0.086	7.93717846434639e-19	Progenitor/Cycling	srsf7a
ncam1a	3.99025879537152e-23	2.08974	0.138	0.025	8.16207436593245e-19	Progenitor/Cycling	ncam1a
npm3	4.13786152502452e-23	1.99746	0.159	0.033	8.46399574943765e-19	Progenitor/Cycling	npm3
trpc3	4.16797060632403e-23	3.55957	0.049	0.003	8.5255838752358e-19	Progenitor/Cycling	trpc3
samd11	4.40181606061778e-23	1.31991	0.138	0.025	9.00391475199366e-19	Progenitor/Cycling	samd11
si:ch211-214c7.4	4.67045603436814e-23	2.4384	0.134	0.024	9.55341781830004e-19	Progenitor/Cycling	si:ch211-214c7.4
rpa2	5.60283546147265e-23	2.15552	0.106	0.015	1.14605999364423e-18	Progenitor/Cycling	rpa2
hist1h2a11.4	1.02617684349424e-22	6.19527	0.028	0	2.09904473336748e-18	Progenitor/Cycling	hist1h2a11.4
anp32b	1.05113492790597e-22	1.70505	0.179	0.041	2.15009649503166e-18	Progenitor/Cycling	anp32b
tuba8l2	1.08364124918734e-22	1.09847	0.638	0.372	2.21658817521271e-18	Progenitor/Cycling	tuba8l2
ywhaz	1.24145549306563e-22	0.865431	0.337	0.112	2.53939721106574e-18	Progenitor/Cycling	ywhaz
bud31	3.39936628293767e-22	1.16876	0.276	0.088	6.953403731749e-18	Progenitor/Cycling	bud31
si:dkey-157l19.2	3.42545234502304e-22	1.94557	0.187	0.045	7.00676277174463e-18	Progenitor/Cycling	si:dkey-157l19.2
kdm1a	4.60782436977099e-22	1.9597	0.244	0.073	9.42530474836655e-18	Progenitor/Cycling	kdm1a
si:dkey-51a16.9	4.76777423481578e-22	4.27664	0.049	0.003	9.75248219731568e-18	Progenitor/Cycling	si:dkey-51a16.9
jhy	4.82271786185072e-22	1.76989	0.199	0.051	9.86486938641565e-18	Progenitor/Cycling	jhy
rpl7l1	5.84275913320212e-22	1.76881	0.195	0.049	1.19513638069649e-17	Progenitor/Cycling	rpl7l1
phf5a	6.69476150138553e-22	1.52933	0.179	0.042	1.36941346510841e-17	Progenitor/Cycling	phf5a
ncaph2	8.3715780164456e-22	6.58983	0.024	0	1.71240628326395e-17	Progenitor/Cycling	ncaph2
haus4	8.60884460895043e-22	6.08979	0.024	0	1.76093916476081e-17	Progenitor/Cycling	haus4
cdk1	8.61433026880626e-22	4.50163	0.033	0.001	1.76206125648432e-17	Progenitor/Cycling	cdk1
si:ch211-113a14.18	8.66919348116385e-22	5.59046	0.024	0	1.77328352657207e-17	Progenitor/Cycling	si:ch211-113a14.18
trmt112	1.1228675517449e-21	1.627	0.146	0.029	2.2968255770942e-17	Progenitor/Cycling	trmt112
fgfr1a	1.14635015080993e-21	1.81373	0.224	0.062	2.3448592334817e-17	Progenitor/Cycling	fgfr1a
h3f3c	1.17382329908833e-21	1.52722	0.382	0.156	2.40105555828517e-17	Progenitor/Cycling	h3f3c
smarcb1b	1.18968144469454e-21	2.21632	0.073	0.008	2.43349339512269e-17	Progenitor/Cycling	smarcb1b
si:ch211-222k6.3	1.3109775088083e-21	1.36151	0.211	0.055	2.68160449426738e-17	Progenitor/Cycling	si:ch211-222k6.3
si:ch1073-153i20.5	1.36208028815948e-21	7.95977	0.02	0	2.78613522943021e-17	Progenitor/Cycling	si:ch1073-153i20.5
si:dkeyp-46h3.3	1.36208028815948e-21	7.67998	0.02	0	2.78613522943021e-17	Progenitor/Cycling	si:dkeyp-46h3.3
scml2	1.42806423064153e-21	2.63576	0.089	0.012	2.92110538377726e-17	Progenitor/Cycling	scml2
cbx3a	1.4530171370689e-21	1.55247	0.301	0.104	2.97214655387443e-17	Progenitor/Cycling	cbx3a
FP236812.1	1.63561130544349e-21	2.27682	0.093	0.013	3.34564292528467e-17	Progenitor/Cycling	FP236812.1
atp2a2a	2.11575722084632e-21	1.74399	0.183	0.044	4.32778139524115e-17	Progenitor/Cycling	atp2a2a
foxp4	2.26771855943886e-21	0.871536	0.203	0.052	4.63861831333219e-17	Progenitor/Cycling	foxp4
clstn1	2.35271285434711e-21	1.82796	0.341	0.134	4.81247414356702e-17	Progenitor/Cycling	clstn1
ranbp1	2.54579787744111e-21	1.20365	0.386	0.161	5.2074295583058e-17	Progenitor/Cycling	ranbp1
ddx39aa	2.84487767138655e-21	1.61597	0.22	0.062	5.81919727682118e-17	Progenitor/Cycling	ddx39aa
si:ch211-66k16.27	2.87413353510718e-21	2.31572	0.093	0.013	5.87904014606175e-17	Progenitor/Cycling	si:ch211-66k16.27
ier5	3.01245943224682e-21	1.07027	0.374	0.145	6.16198576866086e-17	Progenitor/Cycling	ier5
pnp5a	3.13455791215659e-21	1.73597	0.167	0.038	6.41173820931631e-17	Progenitor/Cycling	pnp5a
bmper	4.03442334865256e-21	2.58237	0.081	0.01	8.2524129596688e-17	Progenitor/Cycling	bmper
si:dkey-238d18.4	5.10336108492045e-21	1.87926	0.187	0.047	1.04389250992048e-16	Progenitor/Cycling	si:dkey-238d18.4
msh6	5.63352078018349e-21	2.64323	0.085	0.011	1.15233667558653e-16	Progenitor/Cycling	msh6
tomm5	6.10476209813098e-21	0.86925	0.533	0.263	1.24872908717269e-16	Progenitor/Cycling	tomm5
supt4h1	6.47547688141891e-21	1.44082	0.183	0.046	1.32455879609424e-16	Progenitor/Cycling	supt4h1
sub1a	7.5444661394055e-21	1.04648	0.394	0.161	1.54322054881539e-16	Progenitor/Cycling	sub1a
diaph3	8.54955861954054e-21	3.1244	0.098	0.015	1.74881221562702e-16	Progenitor/Cycling	diaph3
btg2	9.0192096274726e-21	0.583218	0.577	0.279	1.84487932929952e-16	Progenitor/Cycling	btg2
c1d	9.33557388685293e-21	1.67561	0.163	0.037	1.90959163855577e-16	Progenitor/Cycling	c1d
tox3	1.29881134960139e-20	2.18296	0.142	0.029	2.65671861560964e-16	Progenitor/Cycling	tox3
arhgef7a	1.79703633238293e-20	2.53143	0.057	0.005	3.67583781788929e-16	Progenitor/Cycling	arhgef7a
ruvbl2	2.4411968879278e-20	2.48955	0.081	0.01	4.99346823425632e-16	Progenitor/Cycling	ruvbl2
nme2b.2	2.56779206540667e-20	1.10692	0.146	0.031	5.25241866978935e-16	Progenitor/Cycling	nme2b.2
dscc1	2.6147773465771e-20	6.04177	0.028	0.001	5.34852706242345e-16	Progenitor/Cycling	dscc1
esco2	2.629546567249e-20	5.33184	0.028	0.001	5.37873750330782e-16	Progenitor/Cycling	esco2
zgc:112234.6	2.82921942886842e-20	3.44575	0.028	0.001	5.78716834175035e-16	Progenitor/Cycling	zgc:112234.6
gtpbp4	3.20056908424541e-20	0.817986	0.675	0.417	6.54676406182398e-16	Progenitor/Cycling	gtpbp4
ccne2	3.67632066293149e-20	4.10877	0.037	0.002	7.51991391602635e-16	Progenitor/Cycling	ccne2
fbxl6	4.10841618325767e-20	1.64708	0.244	0.077	8.40376530285356e-16	Progenitor/Cycling	fbxl6
snrpd3l	4.11036130663238e-20	1.77129	0.199	0.055	8.40774405271653e-16	Progenitor/Cycling	snrpd3l
tcp1	4.56455219057618e-20	1.34275	0.386	0.172	9.33679150582359e-16	Progenitor/Cycling	tcp1
rel	5.09926599118079e-20	0.874504	0.22	0.062	1.04305485849603e-15	Progenitor/Cycling	rel
si:dkey-23a13.21	5.24987316989584e-20	5.58895	0.033	0.001	1.07386155690219e-15	Progenitor/Cycling	si:dkey-23a13.21
dusp19b	5.38516560330722e-20	1.51142	0.374	0.15	1.10153562415649e-15	Progenitor/Cycling	dusp19b
zgc:173552.4	5.45981700355394e-20	5.0528	0.033	0.001	1.11680556807696e-15	Progenitor/Cycling	zgc:173552.4
vbp1	5.59844887077772e-20	1.3985	0.285	0.101	1.14516271651758e-15	Progenitor/Cycling	vbp1
rpa3	6.27197283486951e-20	2.30026	0.11	0.019	1.28293204337256e-15	Progenitor/Cycling	rpa3
pclaf	6.85119513007381e-20	2.8682	0.093	0.014	1.4014119638566e-15	Progenitor/Cycling	pclaf
ENSDARG00000042899	7.06632703050094e-20	2.0909	0.118	0.021	1.44541719408897e-15	Progenitor/Cycling	ENSDARG00000042899
notch1a	7.27323871879095e-20	1.82574	0.098	0.015	1.48774097992869e-15	Progenitor/Cycling	notch1a
eif3s6ip	9.0919829043139e-20	1.0918	0.541	0.291	1.85976510307741e-15	Progenitor/Cycling	eif3s6ip
egr1	9.79207749929292e-20	0.872089	0.541	0.267	2.00296945248037e-15	Progenitor/Cycling	egr1
si:ch211-133h13.1	1.0093901086988e-19	1.79495	0.081	0.01	2.0647074673434e-15	Progenitor/Cycling	si:ch211-133h13.1
tp53i11a	1.35939638102852e-19	2.73265	0.077	0.01	2.78064529739384e-15	Progenitor/Cycling	tp53i11a
si:ch73-281n10.2	1.4764382391582e-19	1.66626	0.346	0.137	3.02005441819809e-15	Progenitor/Cycling	si:ch73-281n10.2
parp1	1.51437054639897e-19	2.34311	0.13	0.026	3.0976449526591e-15	Progenitor/Cycling	parp1
smim15	1.57508024439072e-19	1.82993	0.232	0.073	3.22182663990121e-15	Progenitor/Cycling	smim15
cldnb	1.67214282307265e-19	2.69966	0.085	0.012	3.42036814459511e-15	Progenitor/Cycling	cldnb
lsm7	2.39611551332046e-19	1.77077	0.228	0.07	4.901254282497e-15	Progenitor/Cycling	lsm7
nsmce2	2.39772691647595e-19	2.1027	0.093	0.014	4.90455040765155e-15	Progenitor/Cycling	nsmce2
dnmt3bb.3	2.76177579281292e-19	3.15749	0.045	0.003	5.64921238419883e-15	Progenitor/Cycling	dnmt3bb.3
rsrp1	4.56790655334934e-19	0.587299	0.935	0.687	9.34365285487607e-15	Progenitor/Cycling	rsrp1
kdm2ba	5.36391746105747e-19	1.83789	0.183	0.049	1.09718931665931e-14	Progenitor/Cycling	kdm2ba
fam168a	5.74056920921391e-19	1.62998	0.098	0.016	1.17423343174471e-14	Progenitor/Cycling	fam168a
si:ch211-113a14.19.4	5.95399602826506e-19	6.06761	0.024	0	1.21788988758162e-14	Progenitor/Cycling	si:ch211-113a14.19.4
FP325123.1	5.99023956137808e-19	5.02073	0.024	0	1.22530350227989e-14	Progenitor/Cycling	FP325123.1
hist2h3c	6.06338167286046e-19	5.48041	0.024	0	1.24026472118361e-14	Progenitor/Cycling	hist2h3c
zgc:173552.2	6.13740583978337e-19	4.95985	0.024	0	1.25540636452769e-14	Progenitor/Cycling	zgc:173552.2
elovl6l	6.21232256308496e-19	4.17397	0.024	0	1.27073058027903e-14	Progenitor/Cycling	elovl6l
foxa1	6.57154126563891e-19	1.76253	0.175	0.046	1.34420876588644e-14	Progenitor/Cycling	foxa1
pold2	7.04535908345614e-19	4.3874	0.037	0.002	1.44112820052095e-14	Progenitor/Cycling	pold2
nifk	7.18920885273405e-19	2.06189	0.142	0.032	1.47055267082675e-14	Progenitor/Cycling	nifk
smarce1	7.71841387672935e-19	1.71875	0.224	0.069	1.57880155848499e-14	Progenitor/Cycling	smarce1
rnf44	9.77120547425408e-19	1.33228	0.268	0.092	1.99870007975867e-14	Progenitor/Cycling	rnf44
nop58	1.00757709180981e-18	1.61882	0.28	0.103	2.06099894129698e-14	Progenitor/Cycling	nop58
zgc:153115	1.18136386146715e-18	2.09507	0.098	0.016	2.41647977863106e-14	Progenitor/Cycling	zgc:153115
cnn3a	1.30995163468179e-18	2.29032	0.089	0.014	2.67950606874161e-14	Progenitor/Cycling	cnn3a
gab2	1.66521121245439e-18	0.752918	0.285	0.097	3.40618953507545e-14	Progenitor/Cycling	gab2
stip1	1.78389390012787e-18	0.673366	0.573	0.298	3.64895497271155e-14	Progenitor/Cycling	stip1
lsm3	1.84498677276369e-18	1.40779	0.187	0.051	3.77392044368813e-14	Progenitor/Cycling	lsm3
raly	1.86921694727972e-18	2.70471	0.077	0.01	3.82348326566068e-14	Progenitor/Cycling	raly
si:dkey-6i22.5	1.87902794897434e-18	4.32018	0.033	0.001	3.84355166962702e-14	Progenitor/Cycling	si:dkey-6i22.5
nudt1	1.88735835769564e-18	3.31445	0.041	0.002	3.86059152066643e-14	Progenitor/Cycling	nudt1
psmg3	1.91157185951203e-18	1.13745	0.22	0.066	3.91012023863187e-14	Progenitor/Cycling	psmg3
slbp	1.97181495445592e-18	2.39164	0.106	0.019	4.03334748933958e-14	Progenitor/Cycling	slbp
atp2a1	2.300347511183e-18	0.726515	0.313	0.114	4.70536083412484e-14	Progenitor/Cycling	atp2a1
ssr2	2.36031049804148e-18	0.864832	0.553	0.3	4.82801512374385e-14	Progenitor/Cycling	ssr2
mxra5a	2.49861356006771e-18	5.44579	0.028	0.001	5.1109140371185e-14	Progenitor/Cycling	mxra5a
top2a	2.49861356006771e-18	4.71039	0.028	0.001	5.1109140371185e-14	Progenitor/Cycling	top2a
eif3ba	2.50987727115923e-18	0.981838	0.528	0.29	5.1339539581562e-14	Progenitor/Cycling	eif3ba
kifc1	2.51135348304183e-18	4.1864	0.028	0.001	5.13697354956207e-14	Progenitor/Cycling	kifc1
txnipa	2.56106876951089e-18	0.55561	0.301	0.105	5.23866616803453e-14	Progenitor/Cycling	txnipa
cited4b	2.76282455815301e-18	0.10544	0.264	0.087	5.65135763370198e-14	Progenitor/Cycling	cited4b
mrps10	3.11345800919032e-18	1.60603	0.211	0.066	6.3685783577988e-14	Progenitor/Cycling	mrps10
pfdn5	3.15313897946071e-18	1.02108	0.272	0.097	6.44974578248689e-14	Progenitor/Cycling	pfdn5
snrpc	3.30153005368645e-18	1.29556	0.154	0.038	6.75327972481563e-14	Progenitor/Cycling	snrpc
dnph1	4.20799622068146e-18	2.99126	0.089	0.014	8.60745626940392e-14	Progenitor/Cycling	dnph1
setb	4.78246835118205e-18	1.02425	0.37	0.158	9.78253901234289e-14	Progenitor/Cycling	setb
lsm5	4.95212301505029e-18	1.18474	0.215	0.067	1.01295676272854e-13	Progenitor/Cycling	lsm5
slc1a3a	5.3364035649803e-18	2.54579	0.126	0.027	1.09156134921672e-13	Progenitor/Cycling	slc1a3a
rcc2	5.9191932252787e-18	1.92454	0.171	0.045	1.21077097423076e-13	Progenitor/Cycling	rcc2
hnrnpabb	6.10079629965344e-18	1.34079	0.341	0.144	1.24791788309411e-13	Progenitor/Cycling	hnrnpabb
slc20a1a	6.10913923360682e-18	0.371908	0.183	0.048	1.24962443023427e-13	Progenitor/Cycling	slc20a1a
si:ch211-217k17.7	6.20154843911921e-18	1.12566	0.402	0.189	1.26852673322183e-13	Progenitor/Cycling	si:ch211-217k17.7
krcp	6.71609624304702e-18	6.21698	0.02	0	1.37377748651527e-13	Progenitor/Cycling	krcp
eif3k	6.76732745748184e-18	0.694504	0.654	0.393	1.38425683142791e-13	Progenitor/Cycling	eif3k
ankef1b	6.85441826520731e-18	4.76974	0.02	0	1.40207125614815e-13	Progenitor/Cycling	ankef1b
si:ch211-113a14.24	6.90114754968166e-18	5.12296	0.02	0	1.41162973128738e-13	Progenitor/Cycling	si:ch211-113a14.24
amot	8.86396210781158e-18	2.24378	0.085	0.013	1.81312344915286e-13	Progenitor/Cycling	amot
si:ch73-299h12.2	1.05572915133538e-17	2.44706	0.037	0.002	2.15949397905651e-13	Progenitor/Cycling	si:ch73-299h12.2
ccdc12	1.23824997616187e-17	2.19327	0.142	0.034	2.5328403262391e-13	Progenitor/Cycling	ccdc12
CR762436.2	1.38659943716267e-17	7.58585	0.016	0	2.83628914871625e-13	Progenitor/Cycling	CR762436.2
hist1h2a3.4	1.38659943716267e-17	7.61253	0.016	0	2.83628914871625e-13	Progenitor/Cycling	hist1h2a3.4
zgc:153405	1.38659943716267e-17	8.18115	0.016	0	2.83628914871625e-13	Progenitor/Cycling	zgc:153405
dck	1.42565980793011e-17	3.00661	0.045	0.003	2.91618713712104e-13	Progenitor/Cycling	dck
oser1	1.46948856279062e-17	1.18588	0.293	0.109	3.00583885518821e-13	Progenitor/Cycling	oser1
st3gal3b	1.48232639519249e-17	1.94103	0.089	0.014	3.03209864136624e-13	Progenitor/Cycling	st3gal3b
psmc3ip	1.60222976415703e-17	2.78805	0.053	0.005	3.2773609825832e-13	Progenitor/Cycling	psmc3ip
polr2d	1.68149798011742e-17	0.968409	0.203	0.061	3.43950411833018e-13	Progenitor/Cycling	polr2d
h3f3b.1.1	1.77512117380832e-17	1.31108	0.423	0.205	3.63101036102492e-13	Progenitor/Cycling	h3f3b.1.1
cbx5	1.86639791054373e-17	1.3676	0.228	0.075	3.8177169260172e-13	Progenitor/Cycling	cbx5
dnajc9	2.34839305718503e-17	2.30336	0.102	0.019	4.80363799847197e-13	Progenitor/Cycling	dnajc9
lsm8	2.43944908730075e-17	1.14017	0.228	0.074	4.98989310807367e-13	Progenitor/Cycling	lsm8
rgs12a	2.48143256044295e-17	1.98393	0.106	0.02	5.07577030238605e-13	Progenitor/Cycling	rgs12a
chd4b	2.50162258555923e-17	1.2371	0.398	0.183	5.11706899876141e-13	Progenitor/Cycling	chd4b
ENSDARG00000105118	3.85457710923024e-17	1.6545	0.093	0.016	7.88453747693045e-13	Progenitor/Cycling	ENSDARG00000105118
rps27.2	3.89611878104861e-17	0.515856	0.894	0.695	7.96951096663493e-13	Progenitor/Cycling	rps27.2
ENSDARG00000035573	3.90720700615168e-17	2.05252	0.11	0.022	7.99219193108325e-13	Progenitor/Cycling	ENSDARG00000035573
hmgb3b	4.65482241284165e-17	1.55145	0.232	0.08	9.5214392454676e-13	Progenitor/Cycling	hmgb3b
pola2	5.32521045437541e-17	2.38383	0.057	0.006	1.08927179844249e-12	Progenitor/Cycling	pola2
fam207a	5.76409438321441e-17	1.03058	0.191	0.057	1.17904550608651e-12	Progenitor/Cycling	fam207a
erh	5.78582041261629e-17	0.616332	0.39	0.172	1.18348956540066e-12	Progenitor/Cycling	erh
sf3b5	6.08265823825479e-17	1.89332	0.183	0.054	1.24420774263502e-12	Progenitor/Cycling	sf3b5
znf292a	6.3197994116689e-17	1.93221	0.106	0.02	1.29271496965687e-12	Progenitor/Cycling	znf292a
ENSDARG00000090889	6.43991898228091e-17	0.702523	0.187	0.053	1.31728542782556e-12	Progenitor/Cycling	ENSDARG00000090889
fblim1	6.7867160379371e-17	1.11286	0.402	0.19	1.38822276556003e-12	Progenitor/Cycling	fblim1
zgc:112234.4	7.68575879667238e-17	3.3754	0.045	0.004	1.57212196185934e-12	Progenitor/Cycling	zgc:112234.4
tcta	7.81268802246594e-17	1.35206	0.138	0.033	1.59808533499541e-12	Progenitor/Cycling	tcta
nucks1a	8.61353752631751e-17	1.4286	0.24	0.083	1.76189910100825e-12	Progenitor/Cycling	nucks1a
si:ch1073-296i8.2	8.69874399688396e-17	3.32038	0.069	0.009	1.77932808456261e-12	Progenitor/Cycling	si:ch1073-296i8.2
taf9	8.71024055776239e-17	1.39176	0.199	0.061	1.7816797060903e-12	Progenitor/Cycling	taf9
eif2s3	9.02775876754122e-17	0.636578	0.671	0.409	1.84662805590056e-12	Progenitor/Cycling	eif2s3
ncapg	9.65880200916513e-17	5.61216	0.024	0.001	1.97570795097473e-12	Progenitor/Cycling	ncapg
pdgfaa	9.65880200916513e-17	5.31423	0.024	0.001	1.97570795097473e-12	Progenitor/Cycling	pdgfaa
psma8	9.99675038559267e-17	1.2635	0.337	0.145	2.04483529137298e-12	Progenitor/Cycling	psma8
ercc6l	1.00277054382255e-16	4.56801	0.024	0.001	2.05116714738904e-12	Progenitor/Cycling	ercc6l
cldn15la	1.0030274797427e-16	0.600714	0.785	0.563	2.0516927098137e-12	Progenitor/Cycling	cldn15la
ube2v1	1.06910400431176e-16	1.23097	0.309	0.127	2.1868522408197e-12	Progenitor/Cycling	ube2v1
si:dkey-108k21.19	1.09656598917208e-16	5.19388	0.028	0.001	2.2430257308515e-12	Progenitor/Cycling	si:dkey-108k21.19
si:dkeyp-72e1.6	1.11865524002913e-16	1.13963	0.402	0.191	2.2882092934796e-12	Progenitor/Cycling	si:dkeyp-72e1.6
marcksl1b	1.12859319342509e-16	1.31279	0.289	0.114	2.30853737715103e-12	Progenitor/Cycling	marcksl1b
si:dkey-34d22.1	1.13358520703778e-16	4.77557	0.041	0.003	2.31874854099578e-12	Progenitor/Cycling	si:dkey-34d22.1
srsf10b	1.16169782954958e-16	2.64466	0.118	0.025	2.37625291034367e-12	Progenitor/Cycling	srsf10b
akr1b1.2	1.24537643220964e-16	1.18871	0.159	0.041	2.54741749208483e-12	Progenitor/Cycling	akr1b1.2
dnajb1a	1.27466126721686e-16	1.78044	0.228	0.077	2.60731962209208e-12	Progenitor/Cycling	dnajb1a
si:ch73-265h17.2	1.32652676044882e-16	3.06375	0.041	0.003	2.71341048849805e-12	Progenitor/Cycling	si:ch73-265h17.2
fntb	1.40693699018293e-16	1.21637	0.207	0.067	2.87788961341917e-12	Progenitor/Cycling	fntb
ola1	1.47073659310601e-16	0.71171	0.65	0.399	3.00839170119834e-12	Progenitor/Cycling	ola1
runx1t1	1.85917439883893e-16	1.68712	0.102	0.019	3.80294123282503e-12	Progenitor/Cycling	runx1t1
fam171a2a	2.220676691062e-16	2.6051	0.053	0.005	4.54239417156731e-12	Progenitor/Cycling	fam171a2a
brd3b	2.29304194204444e-16	1.30944	0.22	0.073	4.69041729245191e-12	Progenitor/Cycling	brd3b
arpp19b	2.303585169625e-16	1.51421	0.118	0.025	4.71198346446794e-12	Progenitor/Cycling	arpp19b
si:dkeyp-97b10.3	2.31648506339082e-16	2.09088	0.073	0.01	4.73837019716592e-12	Progenitor/Cycling	si:dkeyp-97b10.3
khdrbs1b	2.39158401418881e-16	1.32558	0.321	0.137	4.89198510102321e-12	Progenitor/Cycling	khdrbs1b
cox6a1	2.53931048938275e-16	0.885284	0.443	0.22	5.19415960603241e-12	Progenitor/Cycling	cox6a1
lmnb2	2.60078662291424e-16	1.78945	0.175	0.05	5.31990903717107e-12	Progenitor/Cycling	lmnb2
atf4b	2.65231031024369e-16	0.871625	0.39	0.183	5.42530073960348e-12	Progenitor/Cycling	atf4b
cnksr2a	2.91295151582121e-16	1.79156	0.069	0.009	5.95844232561228e-12	Progenitor/Cycling	cnksr2a
ENSDARG00000042409	3.03250598748054e-16	1.66274	0.26	0.098	6.20299099739145e-12	Progenitor/Cycling	ENSDARG00000042409
fbl	3.1024508629804e-16	1.66718	0.203	0.065	6.34606324022642e-12	Progenitor/Cycling	fbl
junbb	3.31553643778572e-16	0.852959	0.199	0.061	6.78192978349068e-12	Progenitor/Cycling	junbb
hcfc1a	3.59874638028663e-16	1.94887	0.146	0.038	7.36123572087629e-12	Progenitor/Cycling	hcfc1a
nop16	4.05834720144016e-16	1.79832	0.175	0.052	8.30134920054584e-12	Progenitor/Cycling	nop16
rcc1	4.28744760931904e-16	2.88448	0.085	0.015	8.7699740848621e-12	Progenitor/Cycling	rcc1
hdac1	4.42047302705e-16	1.31064	0.26	0.098	9.04207757683078e-12	Progenitor/Cycling	hdac1
ubb	4.81619961780224e-16	0.351628	0.87	0.67	9.85153631821448e-12	Progenitor/Cycling	ubb
sptlc2a	5.28465121882563e-16	1.50593	0.13	0.03	1.08097540681078e-11	Progenitor/Cycling	sptlc2a
angptl4	5.57249136685176e-16	2.28297	0.22	0.076	1.13985310908953e-11	Progenitor/Cycling	angptl4
lmo4a	6.20104012890484e-16	1.78525	0.065	0.008	1.26842275836748e-11	Progenitor/Cycling	lmo4a
hspbp1	6.22946834873146e-16	0.772093	0.598	0.345	1.27423775073302e-11	Progenitor/Cycling	hspbp1
nup37	6.23034429538163e-16	1.71795	0.081	0.013	1.27441692562031e-11	Progenitor/Cycling	nup37
lsm4	6.39443999575848e-16	0.972653	0.264	0.101	1.3079827011324e-11	Progenitor/Cycling	lsm4
ncs1a	6.60376927289311e-16	2.71365	0.049	0.005	1.35080100477029e-11	Progenitor/Cycling	ncs1a
cited1	6.66829570587301e-16	4.05909	0.033	0.002	1.36399988663632e-11	Progenitor/Cycling	cited1
sarnp	6.79714515922291e-16	1.57526	0.179	0.054	1.39035604231905e-11	Progenitor/Cycling	sarnp
abcc6a	6.82657990766435e-16	3.5445	0.033	0.002	1.39637692011274e-11	Progenitor/Cycling	abcc6a
chtf18	6.96130674672977e-16	3.31396	0.033	0.002	1.42393529504357e-11	Progenitor/Cycling	chtf18
ucp2	6.98303257096789e-16	0.623748	0.415	0.187	1.42837931239148e-11	Progenitor/Cycling	ucp2
cnbpa	7.17445887562967e-16	0.95023	0.285	0.112	1.46753556301005e-11	Progenitor/Cycling	cnbpa
cnp	7.88126320213105e-16	1.29944	0.228	0.079	1.61211238799591e-11	Progenitor/Cycling	cnp
phkg1b	8.30138451790311e-16	2.28876	0.089	0.016	1.69804820313708e-11	Progenitor/Cycling	phkg1b
si:dkey-67c22.2	8.98027644308184e-16	0.962604	0.321	0.136	1.83691554643239e-11	Progenitor/Cycling	si:dkey-67c22.2
asf1ba	9.26190953995887e-16	4.08488	0.037	0.002	1.89452359639859e-11	Progenitor/Cycling	asf1ba
cox6b2	1.00848105700963e-15	0.723111	0.675	0.42	2.0628480021132e-11	Progenitor/Cycling	cox6b2
ilf2	1.09780130691794e-15	1.96864	0.146	0.039	2.24555257330064e-11	Progenitor/Cycling	ilf2
arhgef2	1.10425024253263e-15	2.00713	0.098	0.019	2.25874387110049e-11	Progenitor/Cycling	arhgef2
eif3d	1.16203273902504e-15	0.883646	0.581	0.348	2.37693796767572e-11	Progenitor/Cycling	eif3d
cbx1a	1.32963599228718e-15	1.61725	0.146	0.039	2.71977042222342e-11	Progenitor/Cycling	cbx1a
s1pr2	1.38432179116447e-15	1.02437	0.159	0.043	2.83163022382693e-11	Progenitor/Cycling	s1pr2
cadm2a	1.62279012717523e-15	2.42509	0.057	0.007	3.31941720513694e-11	Progenitor/Cycling	cadm2a
anp32a	1.79286682505535e-15	0.96716	0.35	0.155	3.66730909065072e-11	Progenitor/Cycling	anp32a
nsd2	1.86266973572919e-15	3.35244	0.053	0.006	3.81009094443406e-11	Progenitor/Cycling	nsd2
zgc:153215	2.45388158087088e-15	2.32976	0.065	0.009	5.01941477367138e-11	Progenitor/Cycling	zgc:153215
psma2	2.52132299547127e-15	1.36396	0.289	0.121	5.15736618723648e-11	Progenitor/Cycling	psma2
gucy1b2	2.56834282727647e-15	3.24988	0.049	0.005	5.25354525319401e-11	Progenitor/Cycling	gucy1b2
gig2g	2.74819754955752e-15	3.22636	0.028	0.001	5.6214380876199e-11	Progenitor/Cycling	gig2g
mybl1	2.74819754955752e-15	4.01358	0.028	0.001	5.6214380876199e-11	Progenitor/Cycling	mybl1
hist1h4l.13	2.84312612128973e-15	3.14932	0.028	0.001	5.81561448109813e-11	Progenitor/Cycling	hist1h4l.13
zgc:113983	2.90374465656443e-15	6.68667	0.02	0	5.93960969500253e-11	Progenitor/Cycling	zgc:113983
zgc:163061.1	3.02355339765926e-15	4.74052	0.02	0	6.18467847491202e-11	Progenitor/Cycling	zgc:163061.1
cenph	3.04106157640017e-15	4.42319	0.02	0	6.22049145452655e-11	Progenitor/Cycling	cenph
adgre10	3.22171340632161e-15	1.57734	0.118	0.027	6.59001477263086e-11	Progenitor/Cycling	adgre10
fam117bb	3.2374547482267e-15	1.39169	0.256	0.098	6.62221368749772e-11	Progenitor/Cycling	fam117bb
bcl2a	3.28723056233697e-15	1.66039	0.301	0.13	6.72403011526027e-11	Progenitor/Cycling	bcl2a
ENSDARG00000062538	3.29168741206334e-15	2.44552	0.065	0.009	6.73314660137557e-11	Progenitor/Cycling	ENSDARG00000062538
srsf3b	3.35325159789797e-15	1.23418	0.297	0.123	6.8590761435003e-11	Progenitor/Cycling	srsf3b
bzw1b	3.46420892651573e-15	1.00928	0.313	0.131	7.08603935918793e-11	Progenitor/Cycling	bzw1b
lyar	4.16985434829107e-15	2.17704	0.122	0.029	8.52943706942939e-11	Progenitor/Cycling	lyar
pin1	4.36777263994337e-15	0.851395	0.293	0.12	8.93427893500417e-11	Progenitor/Cycling	pin1
ebna1bp2	4.51611575370985e-15	1.6905	0.187	0.06	9.2377147742135e-11	Progenitor/Cycling	ebna1bp2
chtf8	4.64110211541293e-15	3.51259	0.061	0.008	9.49337437707716e-11	Progenitor/Cycling	chtf8
sox11b	5.11845793562977e-15	2.93703	0.077	0.013	1.04698057073307e-10	Progenitor/Cycling	sox11b
srgap3	5.24590453335061e-15	0.460505	0.337	0.14	1.07304977229687e-10	Progenitor/Cycling	srgap3
zgc:92664	5.40369816107729e-15	1.47605	0.106	0.022	1.10532645884836e-10	Progenitor/Cycling	zgc:92664
si:dkey-261m9.12	5.70153557046788e-15	5.50317	0.024	0.001	1.1662491009392e-10	Progenitor/Cycling	si:dkey-261m9.12
cdkn1ca	6.09637443563009e-15	4.06708	0.024	0.001	1.24701339080814e-10	Progenitor/Cycling	cdkn1ca
nemp1	6.18442105771501e-15	2.55305	0.024	0.001	1.26502332735561e-10	Progenitor/Cycling	nemp1
eif2s1b	6.3541118131639e-15	0.669467	0.565	0.338	1.29973357138268e-10	Progenitor/Cycling	eif2s1b
chd3	6.35562028307694e-15	0.994279	0.102	0.021	1.30004212890339e-10	Progenitor/Cycling	chd3
cdc7	6.68477970507406e-15	5.26842	0.033	0.002	1.3673716886729e-10	Progenitor/Cycling	cdc7
mych	6.7613606751307e-15	0.561309	0.272	0.104	1.38303632609798e-10	Progenitor/Cycling	mych
si:dkeyp-73b11.8	7.20043195465791e-15	0.433932	0.809	0.554	1.47284835632528e-10	Progenitor/Cycling	si:dkeyp-73b11.8
hspe1	7.69496965123919e-15	1.12338	0.289	0.122	1.57400604216098e-10	Progenitor/Cycling	hspe1
grinaa	1.03690779139523e-14	0.427567	0.138	0.035	2.12099488729895e-10	Progenitor/Cycling	grinaa
ssr3	1.07596443275046e-14	0.498548	0.524	0.29	2.20088524719106e-10	Progenitor/Cycling	ssr3
rrm1	1.07656973813628e-14	2.17177	0.069	0.01	2.20212339935776e-10	Progenitor/Cycling	rrm1
kdm6bb	1.11856748464458e-14	0.543576	0.244	0.087	2.28802978984049e-10	Progenitor/Cycling	kdm6bb
si:ch73-265h17.4	1.22120673068601e-14	0.911296	0.085	0.015	2.49797836761824e-10	Progenitor/Cycling	si:ch73-265h17.4
rfc4	1.25564925434757e-14	2.16218	0.073	0.012	2.56843054976796e-10	Progenitor/Cycling	rfc4
hist1h4l.10	1.25810954852772e-14	1.88777	0.159	0.046	2.57346308151346e-10	Progenitor/Cycling	hist1h4l.10
prelid3b	1.5949067123323e-14	0.662304	0.419	0.207	3.26238168007572e-10	Progenitor/Cycling	prelid3b
magoh	1.79126543226951e-14	1.33822	0.163	0.049	3.66403344170728e-10	Progenitor/Cycling	magoh
rplp2	1.80271501868693e-14	0.308211	0.943	0.896	3.68745357072411e-10	Progenitor/Cycling	rplp2
rimkla	2.08604118737271e-14	2.34911	0.053	0.006	4.26699724877087e-10	Progenitor/Cycling	rimkla
cbx2	2.62217715670781e-14	3.39586	0.045	0.004	5.36366337404582e-10	Progenitor/Cycling	cbx2
efnb2a	2.64259585407969e-14	2.70376	0.057	0.007	5.40542981952002e-10	Progenitor/Cycling	efnb2a
nutf2l	2.67372448086263e-14	1.14174	0.22	0.08	5.46910342560451e-10	Progenitor/Cycling	nutf2l
ppih	3.11700061527045e-14	1.54886	0.093	0.019	6.37582475853571e-10	Progenitor/Cycling	ppih
rbmx	3.43855042605467e-14	1.14118	0.187	0.062	7.03355489649482e-10	Progenitor/Cycling	rbmx
cavin2b	3.53442997892378e-14	0.328229	0.154	0.044	7.22967652188859e-10	Progenitor/Cycling	cavin2b
rfxank	3.73382148161114e-14	1.42892	0.085	0.016	7.63753184063559e-10	Progenitor/Cycling	rfxank
znf106a	3.75854534381922e-14	1.5248	0.126	0.032	7.68810450078222e-10	Progenitor/Cycling	znf106a
mcts1	3.90329223803493e-14	0.933426	0.167	0.051	7.98418427290044e-10	Progenitor/Cycling	mcts1
cdt1	3.97158251279799e-14	5.12506	0.028	0.002	8.12387202992828e-10	Progenitor/Cycling	cdt1
utp25	4.0242743203884e-14	2.33553	0.11	0.025	8.23165312235448e-10	Progenitor/Cycling	utp25
nusap1	4.03436062558737e-14	4.91912	0.028	0.002	8.25228465963897e-10	Progenitor/Cycling	nusap1
srsf1a	4.11117514735709e-14	1.33676	0.175	0.056	8.40940876391894e-10	Progenitor/Cycling	srsf1a
si:ch211-113a14.12	4.14657732041999e-14	4.25968	0.028	0.002	8.48182390891908e-10	Progenitor/Cycling	si:ch211-113a14.12
st3gal1l	4.26186191143089e-14	3.98006	0.028	0.002	8.71763853983189e-10	Progenitor/Cycling	st3gal1l
ENSDARG00000035679	4.34537391112274e-14	1.19276	0.252	0.099	8.88846233520157e-10	Progenitor/Cycling	ENSDARG00000035679
hmgb1a	4.4754500614037e-14	0.601219	0.646	0.405	9.15453310060127e-10	Progenitor/Cycling	hmgb1a
pkp2	4.7313608477349e-14	2.20911	0.126	0.033	9.67799861404174e-10	Progenitor/Cycling	pkp2
kif11	4.96991625110795e-14	7.75531	0.016	0	1.01659636916413e-09	Progenitor/Cycling	kif11
hist1h2a11.1	5.00247807726753e-14	6.77869	0.016	0	1.02325689070507e-09	Progenitor/Cycling	hist1h2a11.1
CU914780.1	5.00247807726753e-14	7.35939	0.016	0	1.02325689070507e-09	Progenitor/Cycling	CU914780.1
hist1h2a3.1	5.00247807726753e-14	5.88988	0.016	0	1.02325689070507e-09	Progenitor/Cycling	hist1h2a3.1
si:ch73-36p18.1	5.00247807726753e-14	7.09143	0.016	0	1.02325689070507e-09	Progenitor/Cycling	si:ch73-36p18.1
si:ch211-113a14.19.3	5.06823226948234e-14	5.63663	0.016	0	1.03670691072261e-09	Progenitor/Cycling	si:ch211-113a14.19.3
CU459186.3	5.10142729777007e-14	4.44996	0.016	0	1.04349695375887e-09	Progenitor/Cycling	CU459186.3
CR354435.2	5.10142729777007e-14	5.31057	0.016	0	1.04349695375887e-09	Progenitor/Cycling	CR354435.2
hist1h2a3.3	5.10142729777007e-14	5.43337	0.016	0	1.04349695375887e-09	Progenitor/Cycling	hist1h2a3.3
zgc:173585	5.10142729777007e-14	4.98114	0.016	0	1.04349695375887e-09	Progenitor/Cycling	zgc:173585
polr1d	5.96264767267443e-14	1.68576	0.093	0.019	1.21965958144556e-09	Progenitor/Cycling	polr1d
ncapd2	6.07839826272508e-14	3.655	0.033	0.002	1.24333636464041e-09	Progenitor/Cycling	ncapd2
creb1a	6.26728965851521e-14	0.953415	0.167	0.051	1.28197409964929e-09	Progenitor/Cycling	creb1a
twistnb	6.48341905281158e-14	1.28378	0.175	0.056	1.32618336725261e-09	Progenitor/Cycling	twistnb
tma16	6.68689867516882e-14	1.52813	0.11	0.026	1.36780512400578e-09	Progenitor/Cycling	tma16
zfhx3	7.28632808608432e-14	1.24559	0.289	0.124	1.49041841000855e-09	Progenitor/Cycling	zfhx3
eif3i	7.55990197879126e-14	0.699038	0.602	0.371	1.54637794976175e-09	Progenitor/Cycling	eif3i
bysl	8.11061290087361e-14	1.28151	0.179	0.059	1.6590258688737e-09	Progenitor/Cycling	bysl
serp1	9.50431316771736e-14	0.759261	0.341	0.16	1.94410725845659e-09	Progenitor/Cycling	serp1
med11	1.03076548512153e-13	1.42062	0.171	0.055	2.10843079981609e-09	Progenitor/Cycling	med11
efr3ba	1.11929221093459e-13	2.02461	0.114	0.028	2.2895122174667e-09	Progenitor/Cycling	efr3ba
atp2b4	1.19922487095917e-13	0.693297	0.252	0.097	2.45301447354698e-09	Progenitor/Cycling	atp2b4
ENSDARG00000042520	1.4459052018104e-13	1.85112	0.134	0.037	2.95759909030318e-09	Progenitor/Cycling	ENSDARG00000042520
CABZ01046895.1	1.44984134521144e-13	7.32835	0.012	0	2.96565047163001e-09	Progenitor/Cycling	CABZ01046895.1
chek1	1.44984134521144e-13	7.20119	0.012	0	2.96565047163001e-09	Progenitor/Cycling	chek1
hist1h2a1	1.44984134521144e-13	7.25554	0.012	0	2.96565047163001e-09	Progenitor/Cycling	hist1h2a1
hist1h4l.15	1.44984134521144e-13	7.74364	0.012	0	2.96565047163001e-09	Progenitor/Cycling	hist1h4l.15
si:ch211-113a14.19.2	1.44984134521144e-13	7.19228	0.012	0	2.96565047163001e-09	Progenitor/Cycling	si:ch211-113a14.19.2
si:ch211-113a14.22.1	1.44984134521144e-13	7.95063	0.012	0	2.96565047163001e-09	Progenitor/Cycling	si:ch211-113a14.22.1
hist1h2a10.1	1.44984134521144e-13	6.45064	0.012	0	2.96565047163001e-09	Progenitor/Cycling	hist1h2a10.1
naa20	1.50375802098759e-13	1.13621	0.171	0.055	3.07593703193011e-09	Progenitor/Cycling	naa20
ctsla	1.61869625450686e-13	0.931508	0.236	0.089	3.31104318859378e-09	Progenitor/Cycling	ctsla
tp53inp2	1.70554186501665e-13	3.43303	0.024	0.001	3.48868588489155e-09	Progenitor/Cycling	tp53inp2
cep112	1.70830103134474e-13	2.11993	0.085	0.017	3.49432975961566e-09	Progenitor/Cycling	cep112
si:dkey-66i24.9	1.74272149459864e-13	3.26552	0.024	0.001	3.56473681720151e-09	Progenitor/Cycling	si:dkey-66i24.9
thoc3	1.83335607597005e-13	2.63485	0.081	0.016	3.75012985339673e-09	Progenitor/Cycling	thoc3
wu:fb59d01	1.84277513064952e-13	0.53055	0.732	0.48	3.76939652974358e-09	Progenitor/Cycling	wu:fb59d01
smc4	1.85458645514365e-13	1.65998	0.057	0.008	3.79355659399633e-09	Progenitor/Cycling	smc4
gnl3	2.21576199051965e-13	1.51009	0.195	0.069	4.53234115160794e-09	Progenitor/Cycling	gnl3
cks1b	2.22779289964378e-13	2.5043	0.037	0.003	4.55695037622136e-09	Progenitor/Cycling	cks1b
sp100.2	2.23451667035972e-13	2.55671	0.049	0.006	4.57070384922081e-09	Progenitor/Cycling	sp100.2
hypk	2.34981135920123e-13	0.971804	0.325	0.151	4.80653913524612e-09	Progenitor/Cycling	hypk
uhrf1	2.36872441844784e-13	2.9724	0.061	0.009	4.84522579793506e-09	Progenitor/Cycling	uhrf1
esf1	2.4618325616107e-13	1.18635	0.215	0.08	5.03567850477469e-09	Progenitor/Cycling	esf1
CR855318.1	2.61085374861493e-13	3.02204	0.061	0.009	5.34050134279185e-09	Progenitor/Cycling	CR855318.1
zgc:92242	2.81600090464948e-13	1.51034	0.106	0.025	5.76012985046052e-09	Progenitor/Cycling	zgc:92242
eif4e1c	2.81872670480071e-13	1.62035	0.175	0.058	5.76570547466985e-09	Progenitor/Cycling	eif4e1c
rnf41l	2.83680980162762e-13	5.17791	0.02	0.001	5.8026944492293e-09	Progenitor/Cycling	rnf41l
zgc:173552	2.87977754973214e-13	5.4407	0.02	0.001	5.8905849779771e-09	Progenitor/Cycling	zgc:173552
cenps	2.92338435428035e-13	4.74229	0.02	0.001	5.97978269668045e-09	Progenitor/Cycling	cenps
si:dkey-28b4.7	2.95080872293461e-13	1.14533	0.289	0.127	6.03587924276275e-09	Progenitor/Cycling	si:dkey-28b4.7
dnmt1	2.95287934874573e-13	2.21217	0.057	0.008	6.04011470785939e-09	Progenitor/Cycling	dnmt1
ENSDARG00000075140	2.99750787101807e-13	2.76421	0.02	0.001	6.13140235016746e-09	Progenitor/Cycling	ENSDARG00000075140
sumo3a	3.02032513684148e-13	0.954985	0.285	0.123	6.17807506740924e-09	Progenitor/Cycling	sumo3a
acot13	3.11173648689436e-13	3.46719	0.041	0.004	6.36505698394241e-09	Progenitor/Cycling	acot13
tbcb	3.53479424291777e-13	1.36235	0.228	0.088	7.23042162388831e-09	Progenitor/Cycling	tbcb
fkbp3	3.54636438833868e-13	0.900683	0.301	0.134	7.25408835634678e-09	Progenitor/Cycling	fkbp3
dcaf13	3.81108652284683e-13	2.01572	0.098	0.022	7.7955774824832e-09	Progenitor/Cycling	dcaf13
tspan7	3.95776243401374e-13	1.88966	0.15	0.046	8.0956030587751e-09	Progenitor/Cycling	tspan7
chd6	3.97746163424524e-13	1.37302	0.167	0.053	8.13589777284863e-09	Progenitor/Cycling	chd6
psmb1	3.99550880961781e-13	1.09771	0.313	0.146	8.17281327007323e-09	Progenitor/Cycling	psmb1
pum3	4.04619268852484e-13	1.40199	0.203	0.074	8.27648714437756e-09	Progenitor/Cycling	pum3
mical3b	4.04765832828357e-13	3.64079	0.033	0.002	8.27948511050404e-09	Progenitor/Cycling	mical3b
banf1	4.23016411169303e-13	1.21471	0.183	0.063	8.6528006904681e-09	Progenitor/Cycling	banf1
pttg1	4.63531390624921e-13	4.58507	0.028	0.002	9.48153459523277e-09	Progenitor/Cycling	pttg1
myl12.2	5.73308423784888e-13	2.04047	0.142	0.042	1.17270238085199e-08	Progenitor/Cycling	myl12.2
plpp3	5.81306427790953e-13	0.870212	0.146	0.043	1.18906229804639e-08	Progenitor/Cycling	plpp3
hist2h2l	5.94723392464678e-13	0.387469	0.325	0.144	1.2165066992865e-08	Progenitor/Cycling	hist2h2l
arhgef18a	6.40353533928191e-13	1.8559	0.085	0.017	1.30984315365011e-08	Progenitor/Cycling	arhgef18a
atp8b5a	6.46430164917954e-13	1.71745	0.049	0.006	1.32227290233968e-08	Progenitor/Cycling	atp8b5a
psma5	6.96188128760605e-13	1.11183	0.232	0.094	1.42405281737982e-08	Progenitor/Cycling	psma5
sh3bp5la	7.28122961106381e-13	1.16461	0.187	0.065	1.4893755169431e-08	Progenitor/Cycling	sh3bp5la
glt8d2	7.3748388329034e-13	2.1819	0.057	0.008	1.50852328327039e-08	Progenitor/Cycling	glt8d2
knop1	7.55695184422332e-13	1.01151	0.28	0.123	1.54577449973588e-08	Progenitor/Cycling	knop1
si:dkey-250d21.1	7.64286778185693e-13	1.09138	0.154	0.048	1.56334860477884e-08	Progenitor/Cycling	si:dkey-250d21.1
dlgap5	8.16375502087671e-13	3.5987	0.045	0.005	1.66989608952033e-08	Progenitor/Cycling	dlgap5
dhx16	8.28662343134432e-13	1.03371	0.199	0.072	1.69502882288148e-08	Progenitor/Cycling	dhx16
abca2	8.3020877241371e-13	0.564776	0.293	0.123	1.69819204397224e-08	Progenitor/Cycling	abca2
psma3	8.59180041530778e-13	1.07872	0.309	0.144	1.75745277495121e-08	Progenitor/Cycling	psma3
ywhae1	8.64772719435126e-13	0.684457	0.285	0.124	1.76889259760455e-08	Progenitor/Cycling	ywhae1
mrpl54	9.22462055509799e-13	1.27706	0.175	0.059	1.88689613454529e-08	Progenitor/Cycling	mrpl54
cdk2	9.59093586053987e-13	2.6678	0.037	0.003	1.96182593027343e-08	Progenitor/Cycling	cdk2
med8	9.69730004461597e-13	1.95557	0.11	0.028	1.9835827241262e-08	Progenitor/Cycling	med8
si:ch211-244o22.2	9.99324220945743e-13	2.83075	0.037	0.003	2.04411769394452e-08	Progenitor/Cycling	si:ch211-244o22.2
cacnb1	1.03841370660028e-12	1.22682	0.114	0.029	2.12407523685086e-08	Progenitor/Cycling	cacnb1
fam83fa	1.04127066978594e-12	1.42651	0.134	0.038	2.12991915504714e-08	Progenitor/Cycling	fam83fa
zgc:112234.1	1.04324540218929e-12	1.43801	0.069	0.012	2.13395847017819e-08	Progenitor/Cycling	zgc:112234.1
ncl	1.05589054365008e-12	0.990649	0.5	0.306	2.15982410703624e-08	Progenitor/Cycling	ncl
pola1	1.08624873282986e-12	1.67661	0.073	0.013	2.22192178300349e-08	Progenitor/Cycling	pola1
pbdc1	1.13186478115548e-12	0.976202	0.232	0.092	2.31522940985354e-08	Progenitor/Cycling	pbdc1
cd151l	1.16146017572142e-12	1.72025	0.179	0.063	2.37576678943816e-08	Progenitor/Cycling	cd151l
si:dkey-112e7.2	1.17648712744388e-12	0.581724	0.402	0.208	2.40650441918646e-08	Progenitor/Cycling	si:dkey-112e7.2
h2ax	1.22281917587573e-12	2.51652	0.081	0.017	2.5012766242538e-08	Progenitor/Cycling	h2ax
mxd3	1.27145071429125e-12	2.96982	0.057	0.008	2.60075243608276e-08	Progenitor/Cycling	mxd3
rrs1	1.29348365665585e-12	2.43013	0.118	0.032	2.64582081968954e-08	Progenitor/Cycling	rrs1
tomm40l	1.32662057958358e-12	2.64035	0.069	0.012	2.71360239553821e-08	Progenitor/Cycling	tomm40l
arhgap35b	1.3734453455735e-12	2.92363	0.049	0.006	2.80938245437059e-08	Progenitor/Cycling	arhgap35b
si:ch211-214j24.10	1.39169966099023e-12	0.773616	0.329	0.159	2.84672165655552e-08	Progenitor/Cycling	si:ch211-214j24.10
eif2b1	1.47884130138846e-12	1.57868	0.098	0.023	3.0249698819901e-08	Progenitor/Cycling	eif2b1
si:dkey-102m7.3	1.59428352429385e-12	1.15586	0.305	0.146	3.26110694894308e-08	Progenitor/Cycling	si:dkey-102m7.3
zc4h2	1.72568334862579e-12	1.85493	0.11	0.028	3.52988528961406e-08	Progenitor/Cycling	zc4h2
rad21a	1.97207575540645e-12	1.20386	0.215	0.084	4.03388095768389e-08	Progenitor/Cycling	rad21a
echdc2	1.97218651825159e-12	1.88981	0.093	0.021	4.03410752308364e-08	Progenitor/Cycling	echdc2
pin4	1.99319848640237e-12	1.06429	0.167	0.055	4.07708750393604e-08	Progenitor/Cycling	pin4
mrpl57	2.26217339735951e-12	1.29496	0.163	0.054	4.62727568429887e-08	Progenitor/Cycling	mrpl57
ddx21	2.29593282482631e-12	0.6118	0.634	0.412	4.69633059318221e-08	Progenitor/Cycling	ddx21
pole3	2.37572371995134e-12	1.33431	0.077	0.015	4.85954286916046e-08	Progenitor/Cycling	pole3
egr3	2.38211094507038e-12	0.372454	0.089	0.019	4.87260793814146e-08	Progenitor/Cycling	egr3
ss18	2.54778381859335e-12	1.36685	0.167	0.056	5.21149180093271e-08	Progenitor/Cycling	ss18
timm13	2.59657560366765e-12	1.67699	0.118	0.032	5.31129539730218e-08	Progenitor/Cycling	timm13
psmb6	2.62004115723296e-12	0.747876	0.374	0.193	5.35929418712003e-08	Progenitor/Cycling	psmb6
cenpl	2.63530221889351e-12	4.61379	0.024	0.001	5.39051068874668e-08	Progenitor/Cycling	cenpl
gins4	2.82824669902006e-12	2.48591	0.024	0.001	5.78517862284554e-08	Progenitor/Cycling	gins4
dachb	3.23257121295372e-12	1.15799	0.167	0.055	6.61222441609684e-08	Progenitor/Cycling	dachb
fosl1a	3.30743880155664e-12	0.921052	0.138	0.041	6.76536606858411e-08	Progenitor/Cycling	fosl1a
eif4bb	3.33003926884627e-12	1.04136	0.305	0.147	6.81159532442504e-08	Progenitor/Cycling	eif4bb
adh8a	3.37804090962923e-12	1.03078	0.341	0.171	6.9097826806466e-08	Progenitor/Cycling	adh8a
tnip2	3.53530590156746e-12	0.773173	0.102	0.025	7.23146822165624e-08	Progenitor/Cycling	tnip2
alcamb	3.76176966316605e-12	1.39591	0.154	0.05	7.69469984600615e-08	Progenitor/Cycling	alcamb
ing5b	3.96107283733294e-12	2.02259	0.037	0.004	8.10237448876453e-08	Progenitor/Cycling	ing5b
si:ch211-51e12.7	3.9738665043694e-12	1.35238	0.154	0.05	8.12854393468761e-08	Progenitor/Cycling	si:ch211-51e12.7
ENSDARG00000102221	3.98743051750512e-12	2.38246	0.028	0.002	8.15628912355672e-08	Progenitor/Cycling	ENSDARG00000102221
rcan2	4.09578864306943e-12	1.94146	0.053	0.008	8.37793566939852e-08	Progenitor/Cycling	rcan2
krt4	4.25704487885575e-12	0.237684	0.87	0.663	8.70778529969944e-08	Progenitor/Cycling	krt4
ssr4	4.60261602538509e-12	0.557584	0.459	0.267	9.4146510799252e-08	Progenitor/Cycling	ssr4
ahsa1b	4.86222440632999e-12	0.612454	0.402	0.208	9.94568002314799e-08	Progenitor/Cycling	ahsa1b
nip7	5.09233228173023e-12	1.44684	0.069	0.013	1.04163656822792e-07	Progenitor/Cycling	nip7
cbfa2t2	5.40462245962078e-12	1.76034	0.089	0.02	1.10551552411543e-07	Progenitor/Cycling	cbfa2t2
polr2f	5.6807194780377e-12	0.975603	0.215	0.085	1.16199116923261e-07	Progenitor/Cycling	polr2f
ctnnb1	5.72364231594036e-12	1.05316	0.28	0.128	1.1707710357256e-07	Progenitor/Cycling	ctnnb1
baz1a	6.86291590608505e-12	0.999253	0.183	0.066	1.4038094485897e-07	Progenitor/Cycling	baz1a
atic	7.03334580321547e-12	2.99512	0.065	0.012	1.43867088404772e-07	Progenitor/Cycling	atic
ENSDARG00000074588	7.04665457332829e-12	2.36979	0.053	0.008	1.4413931929743e-07	Progenitor/Cycling	ENSDARG00000074588
gnao1b	7.30288233353954e-12	1.89222	0.159	0.054	1.49380458132551e-07	Progenitor/Cycling	gnao1b
mrpl41	8.51316644889648e-12	1.4635	0.13	0.039	1.74136819712178e-07	Progenitor/Cycling	mrpl41
smarca5	8.70824319314823e-12	1.88315	0.077	0.016	1.78127114515847e-07	Progenitor/Cycling	smarca5
mrps2	9.31378732923979e-12	1.66613	0.102	0.026	1.905135198196e-07	Progenitor/Cycling	mrps2
rab27a	9.41940938014218e-12	0.719273	0.146	0.045	1.92674018870808e-07	Progenitor/Cycling	rab27a
c1qbp	9.67859971791691e-12	0.919136	0.321	0.159	1.9797575722999e-07	Progenitor/Cycling	c1qbp
psmd14	9.76745335827673e-12	1.47565	0.195	0.075	1.9979325844355e-07	Progenitor/Cycling	psmd14
zgc:172121	9.95290016154967e-12	5.91798	0.02	0.001	2.03586572804499e-07	Progenitor/Cycling	zgc:172121
tmed8	1.01220110783975e-11	1.09661	0.159	0.052	2.07045736608621e-07	Progenitor/Cycling	tmed8
prg4b	1.02653205638583e-11	3.77203	0.02	0.001	2.09977132133721e-07	Progenitor/Cycling	prg4b
nuf2	1.02653205638583e-11	3.74498	0.02	0.001	2.09977132133721e-07	Progenitor/Cycling	nuf2
yeats4	1.0265777977555e-11	1.59341	0.093	0.022	2.09986488530888e-07	Progenitor/Cycling	yeats4
cldnh	1.03347342488847e-11	1.45448	0.114	0.031	2.11396989060936e-07	Progenitor/Cycling	cldnh
birc5a	1.03563345714972e-11	2.157	0.02	0.001	2.11838823659974e-07	Progenitor/Cycling	birc5a
cd44a	1.07850081897595e-11	0.875268	0.224	0.089	2.2060734252153e-07	Progenitor/Cycling	cd44a
tubb5	1.08861489515663e-11	3.39532	0.033	0.003	2.22676176804289e-07	Progenitor/Cycling	tubb5
micu3a	1.09809278758207e-11	2.77069	0.033	0.003	2.24614879699912e-07	Progenitor/Cycling	micu3a
ddx11	1.1299913917533e-11	2.98781	0.041	0.005	2.31139739183138e-07	Progenitor/Cycling	ddx11
noc4l	1.13581972787957e-11	1.88731	0.073	0.015	2.32331925337766e-07	Progenitor/Cycling	noc4l
ddx24	1.15018391956152e-11	1.56775	0.159	0.054	2.35270120746309e-07	Progenitor/Cycling	ddx24
adgrl1a	1.17381872101517e-11	1.57585	0.041	0.005	2.40104619383653e-07	Progenitor/Cycling	adgrl1a
hist1h2a11.2	1.17748697149581e-11	6.7397	0.016	0	2.40854960019467e-07	Progenitor/Cycling	hist1h2a11.2
srsf5a	1.18189986895299e-11	0.643585	0.516	0.305	2.41757618194334e-07	Progenitor/Cycling	srsf5a
haus5	1.2031393485424e-11	4.43262	0.016	0	2.46102153744348e-07	Progenitor/Cycling	haus5
CU457819.1	1.20963749652621e-11	5.09665	0.016	0	2.47431349914436e-07	Progenitor/Cycling	CU457819.1
FO082781.1	1.20963749652621e-11	5.25759	0.016	0	2.47431349914436e-07	Progenitor/Cycling	FO082781.1
hist1h4l.8	1.21617001858848e-11	4.26721	0.016	0	2.48767577302274e-07	Progenitor/Cycling	hist1h4l.8
cenpn	1.22933889726833e-11	3.47323	0.016	0	2.51461271436237e-07	Progenitor/Cycling	cenpn
soga1	1.29581374643456e-11	1.52775	0.122	0.035	2.65058701833188e-07	Progenitor/Cycling	soga1
ccdc25	1.36434047016562e-11	1.08248	0.195	0.075	2.79075843172378e-07	Progenitor/Cycling	ccdc25
psmd4b	1.38223997817347e-11	1.61497	0.154	0.052	2.82737187535383e-07	Progenitor/Cycling	psmd4b
slirp	1.38678078499481e-11	0.890391	0.191	0.072	2.83666009570689e-07	Progenitor/Cycling	slirp
spred2a	1.45839492203515e-11	1.84559	0.114	0.032	2.9831468130229e-07	Progenitor/Cycling	spred2a
tshz3b	1.53627956747987e-11	2.28186	0.081	0.018	3.14245985528008e-07	Progenitor/Cycling	tshz3b
brd7	1.59956187869344e-11	1.38794	0.15	0.05	3.27190382286743e-07	Progenitor/Cycling	brd7
ENSDARG00000002220	1.62556532871859e-11	1.15203	0.159	0.054	3.32509387989387e-07	Progenitor/Cycling	ENSDARG00000002220
pa2g4a	1.66114859146648e-11	1.46973	0.154	0.052	3.39787944384468e-07	Progenitor/Cycling	pa2g4a
psmc6	1.74697660029867e-11	1.50842	0.15	0.05	3.57344063591092e-07	Progenitor/Cycling	psmc6
cdh26.1	1.79899195510141e-11	2.10984	0.045	0.006	3.67983804415993e-07	Progenitor/Cycling	cdh26.1
myo6b	1.81120327597779e-11	0.656312	0.394	0.211	3.70481630101257e-07	Progenitor/Cycling	myo6b
prim2	2.12069359505738e-11	1.57522	0.093	0.023	4.33787874868987e-07	Progenitor/Cycling	prim2
psmg2	2.14125646385652e-11	1.04945	0.171	0.061	4.3799400968185e-07	Progenitor/Cycling	psmg2
nfkb2	2.22851119753884e-11	0.981236	0.138	0.043	4.5584196545657e-07	Progenitor/Cycling	nfkb2
aspm	2.25652622565697e-11	4.19664	0.028	0.002	4.61572439458133e-07	Progenitor/Cycling	aspm
irf2bpl	2.3066415424573e-11	1.65569	0.069	0.013	4.71823527509641e-07	Progenitor/Cycling	irf2bpl
suv39h1b	2.80309468416013e-11	4.05673	0.024	0.002	5.73373017644955e-07	Progenitor/Cycling	suv39h1b
cfl1l	2.83962058035516e-11	0.950209	0.195	0.073	5.80844389711648e-07	Progenitor/Cycling	cfl1l
prim1	2.85397390443429e-11	4.14605	0.024	0.002	5.83780362152034e-07	Progenitor/Cycling	prim1
ppp1r14c	2.8745777234385e-11	2.79517	0.024	0.002	5.87994873329345e-07	Progenitor/Cycling	ppp1r14c
nkain1	2.89532711098286e-11	3.30183	0.024	0.002	5.92239160551543e-07	Progenitor/Cycling	nkain1
tonsl	2.9162230721266e-11	3.51128	0.024	0.002	5.96513429403496e-07	Progenitor/Cycling	tonsl
ripply1	2.92672633372931e-11	2.48695	0.024	0.002	5.9866187156433e-07	Progenitor/Cycling	ripply1
ruvbl1	2.94427551257074e-11	1.47266	0.102	0.027	6.02251556096345e-07	Progenitor/Cycling	ruvbl1
mis12	3.00129299177509e-11	2.37336	0.024	0.002	6.13914481467594e-07	Progenitor/Cycling	mis12
thoc6	3.08474623464856e-11	2.15833	0.041	0.005	6.30984842297362e-07	Progenitor/Cycling	thoc6
shdb	3.33356326763834e-11	1.64875	0.053	0.008	6.81880366395422e-07	Progenitor/Cycling	shdb
rrp8	3.34107185665064e-11	0.995384	0.146	0.048	6.83416248277888e-07	Progenitor/Cycling	rrp8
sumo3b	3.40261416151939e-11	1.92697	0.098	0.025	6.96004726738792e-07	Progenitor/Cycling	sumo3b
mrpl30	3.42859904653478e-11	0.880674	0.183	0.069	7.01319934968689e-07	Progenitor/Cycling	mrpl30
eif4a1b	3.49656632764618e-11	0.671437	0.61	0.415	7.15222642320026e-07	Progenitor/Cycling	eif4a1b
atxn1b	3.6500434215455e-11	2.89952	0.045	0.006	7.46616381877132e-07	Progenitor/Cycling	atxn1b
nfyba	3.755300282248e-11	1.37101	0.163	0.058	7.68146672733828e-07	Progenitor/Cycling	nfyba
dpy30	3.87766262604352e-11	1.52102	0.183	0.07	7.93175890157202e-07	Progenitor/Cycling	dpy30
g3bp1	3.87774552872059e-11	1.62933	0.159	0.055	7.93192847899796e-07	Progenitor/Cycling	g3bp1
plk1	3.96500314875775e-11	4.44085	0.033	0.003	8.11041394078398e-07	Progenitor/Cycling	plk1
aurkb	3.9978263633783e-11	3.78628	0.033	0.003	8.17755382629032e-07	Progenitor/Cycling	aurkb
foxa2	4.01774202581065e-11	1.76913	0.089	0.021	8.21829131379569e-07	Progenitor/Cycling	foxa2
cicb	4.16472526062559e-11	0.990524	0.167	0.059	8.51894552060965e-07	Progenitor/Cycling	cicb
itm2cb	4.30690448428525e-11	1.827	0.045	0.006	8.80977312260548e-07	Progenitor/Cycling	itm2cb
kif15	4.30694772655542e-11	2.85229	0.037	0.004	8.80986157466911e-07	Progenitor/Cycling	kif15
stx2a	4.38059476916012e-11	2.44147	0.069	0.014	8.96050660031703e-07	Progenitor/Cycling	stx2a
adssl	4.45977235149512e-11	1.61234	0.159	0.056	9.12246434498327e-07	Progenitor/Cycling	adssl
znhit3	4.65780185255023e-11	1.66647	0.057	0.01	9.5275336893915e-07	Progenitor/Cycling	znhit3
si:ch211-194k22.8	4.66590953355312e-11	1.31904	0.126	0.038	9.54411795088291e-07	Progenitor/Cycling	si:ch211-194k22.8
orc4	4.87832636096553e-11	1.73628	0.069	0.014	9.978616571355e-07	Progenitor/Cycling	orc4
kctd5a	5.26678267637362e-11	0.316291	0.325	0.154	1.07732039645222e-06	Progenitor/Cycling	kctd5a
zgc:194989	5.33733946774526e-11	2.19899	0.085	0.02	1.09175278812729e-06	Progenitor/Cycling	zgc:194989
si:ch211-274f20.2	5.91748626092277e-11	1.69803	0.126	0.039	1.21042181467175e-06	Progenitor/Cycling	si:ch211-274f20.2
fbln2	6.00149226929958e-11	2.38636	0.077	0.017	1.22760524368523e-06	Progenitor/Cycling	fbln2
psmb4	6.34921637907894e-11	1.1825	0.26	0.122	1.2987322103406e-06	Progenitor/Cycling	psmb4
fbp1a	6.70298314265964e-11	0.811316	0.179	0.066	1.37109520183103e-06	Progenitor/Cycling	fbp1a
actb1	6.80006295224863e-11	0.408527	0.752	0.567	1.39095287688246e-06	Progenitor/Cycling	actb1
pglyrp6	6.84869897323654e-11	2.18981	0.057	0.01	1.40090137497553e-06	Progenitor/Cycling	pglyrp6
gins2	7.11823500233907e-11	1.71322	0.057	0.01	1.45603496972846e-06	Progenitor/Cycling	gins2
zdhhc4	7.8094206114081e-11	0.842916	0.106	0.029	1.59741698606353e-06	Progenitor/Cycling	zdhhc4
psmb2	8.43433685345897e-11	0.919657	0.309	0.154	1.72524360337503e-06	Progenitor/Cycling	psmb2
wdr43	8.78980028460775e-11	1.03314	0.191	0.076	1.79795364821652e-06	Progenitor/Cycling	wdr43
wbp2	8.98297237226087e-11	1.02214	0.114	0.033	1.83746699874596e-06	Progenitor/Cycling	wbp2
apoob	9.31695991833611e-11	2.46251	0.045	0.006	1.90578415129565e-06	Progenitor/Cycling	apoob
tgfb2	9.56130789247001e-11	1.89898	0.098	0.026	1.95576552940474e-06	Progenitor/Cycling	tgfb2
mid1ip1b	1.0070896765525e-10	0.982362	0.341	0.178	2.06000193338814e-06	Progenitor/Cycling	mid1ip1b
mcf2lb	1.02484250541612e-10	1.51847	0.045	0.006	2.09631534482868e-06	Progenitor/Cycling	mcf2lb
snrpa1	1.04920992974341e-10	1.31847	0.154	0.054	2.14615891129015e-06	Progenitor/Cycling	snrpa1
sgf29	1.06258413525379e-10	2.09658	0.081	0.019	2.17351584866163e-06	Progenitor/Cycling	sgf29
LO016987.2	1.12506494024181e-10	5.1438	0.028	0.002	2.30132033526462e-06	Progenitor/Cycling	LO016987.2
lbr	1.14209254292585e-10	0.867714	0.085	0.02	2.33615029655483e-06	Progenitor/Cycling	lbr
surf2	1.15616316275804e-10	1.21841	0.126	0.039	2.36493174942157e-06	Progenitor/Cycling	surf2
pop5	1.15686166343166e-10	2.56603	0.057	0.01	2.36636053254946e-06	Progenitor/Cycling	pop5
CABZ01058261.1	1.16239108438765e-10	3.27802	0.028	0.002	2.37767096311494e-06	Progenitor/Cycling	CABZ01058261.1
dctpp1	1.16584378305414e-10	2.98945	0.028	0.002	2.38473345823725e-06	Progenitor/Cycling	dctpp1
hist1h4l.6	1.1832582059006e-10	2.81472	0.028	0.002	2.42035466016967e-06	Progenitor/Cycling	hist1h4l.6
tuba1b	1.27044997351941e-10	1.66333	0.028	0.002	2.59870542083395e-06	Progenitor/Cycling	tuba1b
hsbp1b	1.37899207999393e-10	0.725797	0.232	0.099	2.82072829962759e-06	Progenitor/Cycling	hsbp1b
si:dkey-118j18.2	1.38435635875123e-10	0.977132	0.154	0.054	2.83170093182565e-06	Progenitor/Cycling	si:dkey-118j18.2
ube2ib	1.46024560409938e-10	0.867895	0.244	0.111	2.98693238318528e-06	Progenitor/Cycling	ube2ib
eny2	1.53635239039351e-10	1.24955	0.146	0.05	3.14260881454993e-06	Progenitor/Cycling	eny2
s100u	1.55228290570225e-10	0.656692	0.439	0.254	3.17519468361395e-06	Progenitor/Cycling	s100u
znf367	1.59537650436533e-10	2.65609	0.033	0.003	3.26334263967928e-06	Progenitor/Cycling	znf367
rwdd1	1.60208140937336e-10	1.25629	0.22	0.094	3.27705752287321e-06	Progenitor/Cycling	rwdd1
atp2b1b	1.62051834558916e-10	2.95088	0.033	0.003	3.31477027590262e-06	Progenitor/Cycling	atp2b1b
naglu	1.71097909576279e-10	4.96498	0.02	0.001	3.49980774038279e-06	Progenitor/Cycling	naglu
rbm4.3	1.72489894392036e-10	1.29634	0.248	0.115	3.5282807897891e-06	Progenitor/Cycling	rbm4.3
si:ch73-380l3.2	1.77972743695616e-10	4.23718	0.02	0.001	3.64043247229382e-06	Progenitor/Cycling	si:ch73-380l3.2
ncapd3	1.78674890607364e-10	3.20988	0.02	0.001	3.65479488737363e-06	Progenitor/Cycling	ncapd3
glcci1a	1.90573466557227e-10	1.17064	0.203	0.084	3.89818025842809e-06	Progenitor/Cycling	glcci1a
si:ch211-1e14.1	1.90949196328208e-10	2.99397	0.041	0.005	3.90586581089349e-06	Progenitor/Cycling	si:ch211-1e14.1
bub3	1.91061270064966e-10	1.92235	0.093	0.025	3.90815827917888e-06	Progenitor/Cycling	bub3
zgc:154058	1.96670185758007e-10	0.787968	0.065	0.013	4.02288864968003e-06	Progenitor/Cycling	zgc:154058
hsph1	2.01158955932073e-10	0.512663	0.126	0.039	4.11470644359056e-06	Progenitor/Cycling	hsph1
rcl1	2.05234585404299e-10	1.14846	0.13	0.042	4.19807344444493e-06	Progenitor/Cycling	rcl1
prpf31	2.05470285784294e-10	1.20578	0.093	0.024	4.20289469571773e-06	Progenitor/Cycling	prpf31
zfand5b	2.0638461087453e-10	0.771654	0.272	0.127	4.22159721543851e-06	Progenitor/Cycling	zfand5b
polb	2.07792798178981e-10	1.43095	0.077	0.018	4.25040168675105e-06	Progenitor/Cycling	polb
si:dkey-23a13.17	2.09908441647835e-10	4.5882	0.024	0.002	4.29367717390646e-06	Progenitor/Cycling	si:dkey-23a13.17
smc2	2.09908441647835e-10	3.26305	0.024	0.002	4.29367717390646e-06	Progenitor/Cycling	smc2
si:dkey-189h5.6	2.10605776100632e-10	4.0157	0.024	0.002	4.30794115013842e-06	Progenitor/Cycling	si:dkey-189h5.6
si:ch73-368j24.11	2.15550879743958e-10	3.66869	0.024	0.002	4.40909324516266e-06	Progenitor/Cycling	si:ch73-368j24.11
atp5mea	2.2149281418433e-10	1.26841	0.167	0.062	4.53063551414047e-06	Progenitor/Cycling	atp5mea
macroh2a2	2.29939448427966e-10	1.29915	0.232	0.104	4.70341141759404e-06	Progenitor/Cycling	macroh2a2
tusc3	2.48173950172769e-10	1.55498	0.061	0.012	5.07639815078398e-06	Progenitor/Cycling	tusc3
polr2i	2.5228272581699e-10	1.38289	0.102	0.028	5.16044315658653e-06	Progenitor/Cycling	polr2i
meaf6	2.56616114355097e-10	0.78098	0.159	0.057	5.24908261913352e-06	Progenitor/Cycling	meaf6
si:ch1073-429i10.3	2.59820323520607e-10	0.752997	0.427	0.254	5.31462471761401e-06	Progenitor/Cycling	si:ch1073-429i10.3
znf217	2.68187033105264e-10	1.70977	0.122	0.038	5.48576576216817e-06	Progenitor/Cycling	znf217
pbrm1l	2.89482919507156e-10	1.86071	0.122	0.039	5.92137311851887e-06	Progenitor/Cycling	pbrm1l
eif4a1a	2.96210840903894e-10	1.0845	0.309	0.159	6.05899275068915e-06	Progenitor/Cycling	eif4a1a
rbbp9	3.07051313220133e-10	1.55953	0.098	0.027	6.28073461191781e-06	Progenitor/Cycling	rbbp9
arrdc3b	3.07843515202221e-10	0.277824	0.207	0.084	6.29693910346142e-06	Progenitor/Cycling	arrdc3b
zgc:171759.1	3.11614209696416e-10	1.88814	0.049	0.008	6.37406865934019e-06	Progenitor/Cycling	zgc:171759.1
pqbp1	3.12054345954737e-10	1.97749	0.061	0.012	6.38307164650414e-06	Progenitor/Cycling	pqbp1
nop56	3.21900238127266e-10	0.773874	0.5	0.319	6.58446937089322e-06	Progenitor/Cycling	nop56
olig2	3.27174725542539e-10	5.70417	0.012	0	6.69235901097264e-06	Progenitor/Cycling	olig2
si:dkeyp-117h8.4	3.27174725542539e-10	6.29608	0.012	0	6.69235901097264e-06	Progenitor/Cycling	si:dkeyp-117h8.4
neurog3	3.27174725542539e-10	6.44305	0.012	0	6.69235901097264e-06	Progenitor/Cycling	neurog3
si:dkeyp-46h3.2	3.29187800759803e-10	5.05919	0.012	0	6.73353646454177e-06	Progenitor/Cycling	si:dkeyp-46h3.2
cplx4b	3.31212968100426e-10	4.28885	0.012	0	6.77496126249421e-06	Progenitor/Cycling	cplx4b
cdca5	3.31212968100426e-10	4.05488	0.012	0	6.77496126249421e-06	Progenitor/Cycling	cdca5
si:dkey-225f5.4	3.31212968100426e-10	4.30854	0.012	0	6.77496126249421e-06	Progenitor/Cycling	si:dkey-225f5.4
swsap1	3.31212968100426e-10	3.97389	0.012	0	6.77496126249421e-06	Progenitor/Cycling	swsap1
hsd3b1	3.31212968100426e-10	3.87513	0.012	0	6.77496126249421e-06	Progenitor/Cycling	hsd3b1
exo1	3.31212968100426e-10	3.32758	0.012	0	6.77496126249421e-06	Progenitor/Cycling	exo1
dbf4b	3.31212968100426e-10	4.58797	0.012	0	6.77496126249421e-06	Progenitor/Cycling	dbf4b
epha2a	3.38800535042366e-10	1.28719	0.171	0.065	6.9301649442916e-06	Progenitor/Cycling	epha2a
dhfr	3.63119229332983e-10	1.89041	0.106	0.031	7.42760383600616e-06	Progenitor/Cycling	dhfr
nrarpa	4.07157733120111e-10	1.05965	0.089	0.023	8.32841143097187e-06	Progenitor/Cycling	nrarpa
cd3eap	4.15519915621966e-10	1.3803	0.134	0.046	8.49945987404731e-06	Progenitor/Cycling	cd3eap
ccng1	4.30129199661485e-10	0.617634	0.679	0.476	8.79829277907569e-06	Progenitor/Cycling	ccng1
slc4a10a	4.55118712285029e-10	1.5561	0.045	0.007	9.30945325979027e-06	Progenitor/Cycling	slc4a10a
trmt6	4.60308983711489e-10	1.68719	0.085	0.022	9.41562026181852e-06	Progenitor/Cycling	trmt6
edrf1	4.75051490871734e-10	1.70353	0.159	0.059	9.71717824578132e-06	Progenitor/Cycling	edrf1
ube2e1	4.78165073274903e-10	0.859815	0.268	0.13	9.78086657383814e-06	Progenitor/Cycling	ube2e1
cenpp	5.07792823550227e-10	3.0851	0.028	0.003	1.03869022057199e-05	Progenitor/Cycling	cenpp
stox2b	5.17804331155505e-10	2.47301	0.028	0.003	1.05916875937859e-05	Progenitor/Cycling	stox2b
dpysl4	5.33927081877441e-10	2.519	0.028	0.003	1.09214784598031e-05	Progenitor/Cycling	dpysl4
pdzd11	5.37790807133498e-10	1.68167	0.069	0.015	1.10005109599157e-05	Progenitor/Cycling	pdzd11
ramp2	5.53652522194728e-10	1.41794	0.033	0.004	1.13249623414932e-05	Progenitor/Cycling	ramp2
rad54l	5.94738276963428e-10	5.1694	0.016	0.001	1.21653714552869e-05	Progenitor/Cycling	rad54l
tdrd1	5.94738276963428e-10	6.10139	0.016	0.001	1.21653714552869e-05	Progenitor/Cycling	tdrd1
hist1h4l.11	5.97464001053271e-10	5.12741	0.016	0.001	1.22211261415447e-05	Progenitor/Cycling	hist1h4l.11
oip5	6.05714511283225e-10	5.05077	0.016	0.001	1.23898903282984e-05	Progenitor/Cycling	oip5
pdap1a	6.12919354497205e-10	1.24055	0.15	0.055	1.25372653962403e-05	Progenitor/Cycling	pdap1a
ncapg2	6.14076149940623e-10	3.11096	0.016	0.001	1.25609276470354e-05	Progenitor/Cycling	ncapg2
si:dkey-73n8.3	6.14076149940623e-10	4.0436	0.016	0.001	1.25609276470354e-05	Progenitor/Cycling	si:dkey-73n8.3
mtap	6.65119200288619e-10	0.63064	0.191	0.078	1.36050132419037e-05	Progenitor/Cycling	mtap
oaz1b	6.87631184325613e-10	0.6125	0.382	0.212	1.40654958753804e-05	Progenitor/Cycling	oaz1b
ENSDARG00000043799	7.29475347577256e-10	1.72088	0.098	0.027	1.49214182346928e-05	Progenitor/Cycling	ENSDARG00000043799
sesn1	7.35322426931652e-10	0.374325	0.386	0.209	1.5041020242887e-05	Progenitor/Cycling	sesn1
rhbdd1	7.92279337032213e-10	1.0647	0.179	0.071	1.62060738389939e-05	Progenitor/Cycling	rhbdd1
pold1	8.17449495455018e-10	1.72812	0.061	0.012	1.67209294295324e-05	Progenitor/Cycling	pold1
rasa4	8.59081154363848e-10	1.29408	0.13	0.044	1.75725050125125e-05	Progenitor/Cycling	rasa4
c19h1orf109	9.26010337349632e-10	1.66381	0.057	0.011	1.89415414504867e-05	Progenitor/Cycling	c19h1orf109
pole	9.28922016691353e-10	2.16581	0.041	0.006	1.90010998514216e-05	Progenitor/Cycling	pole
spink4	9.47078312943478e-10	0.390912	0.203	0.087	1.93724868912589e-05	Progenitor/Cycling	spink4
lmo4b	9.56035610403205e-10	1.11632	0.045	0.007	1.95557084107976e-05	Progenitor/Cycling	lmo4b
ENSDARG00000098123	9.88984653023816e-10	0.905553	0.211	0.088	2.02296810776022e-05	Progenitor/Cycling	ENSDARG00000098123
atad2	1.01836051644276e-09	1.63269	0.041	0.006	2.08305643638366e-05	Progenitor/Cycling	atad2
zgc:153867	1.02634026037114e-09	0.44699	0.492	0.305	2.09937900258917e-05	Progenitor/Cycling	zgc:153867
chia.6	1.03681619077418e-09	1.7242	0.041	0.006	2.12080751822859e-05	Progenitor/Cycling	chia.6
ENSDARG00000069977	1.08282371909038e-09	0.825634	0.154	0.058	2.21491591739938e-05	Progenitor/Cycling	ENSDARG00000069977
ripor1	1.10508716934051e-09	1.23287	0.138	0.048	2.26045580488602e-05	Progenitor/Cycling	ripor1
ca8	1.10605448921898e-09	2.06005	0.049	0.008	2.26243445769742e-05	Progenitor/Cycling	ca8
ddx51	1.10839173015673e-09	1.16769	0.126	0.042	2.26721528403559e-05	Progenitor/Cycling	ddx51
surf6	1.14871852145725e-09	1.64685	0.061	0.013	2.3497037356408e-05	Progenitor/Cycling	surf6
cdc26	1.20165682675129e-09	1.08764	0.163	0.063	2.45798903911977e-05	Progenitor/Cycling	cdc26
psmc1a	1.20855139425582e-09	1.4074	0.146	0.054	2.47209187695029e-05	Progenitor/Cycling	psmc1a
fbxl14b	1.2741096769733e-09	2.47963	0.024	0.002	2.60619134424889e-05	Progenitor/Cycling	fbxl14b
il11ra	1.30388038655641e-09	1.11974	0.191	0.079	2.66708733070113e-05	Progenitor/Cycling	il11ra
morf4l1	1.31585686661603e-09	0.638689	0.211	0.091	2.6915852206631e-05	Progenitor/Cycling	morf4l1
eif1ad	1.36787699661982e-09	1.1724	0.24	0.115	2.79799239658584e-05	Progenitor/Cycling	eif1ad
bxdc2	1.39513071668574e-09	0.87198	0.154	0.058	2.85373988098069e-05	Progenitor/Cycling	bxdc2
si:dkey-276j7.1	1.47770052347339e-09	0.818748	0.142	0.05	3.02263642076482e-05	Progenitor/Cycling	si:dkey-276j7.1
znf106b	1.49478704510156e-09	3.32487	0.053	0.01	3.05758690075524e-05	Progenitor/Cycling	znf106b
rfc3	1.4974384102108e-09	1.09745	0.069	0.016	3.0630102680862e-05	Progenitor/Cycling	rfc3
smap2	1.50117877411365e-09	1.09462	0.098	0.028	3.07066118244947e-05	Progenitor/Cycling	smap2
sf3a2	1.57367923404866e-09	1.09865	0.207	0.092	3.21896087324654e-05	Progenitor/Cycling	sf3a2
prpf19	1.61164729638916e-09	1.74155	0.106	0.032	3.29662454476403e-05	Progenitor/Cycling	prpf19
zgc:173587	1.7071732475118e-09	1.97658	0.057	0.011	3.49202287778539e-05	Progenitor/Cycling	zgc:173587
cdc20	1.77503628346121e-09	3.88703	0.02	0.001	3.6308367178199e-05	Progenitor/Cycling	cdc20
gdf5	1.81970086247288e-09	3.44685	0.02	0.001	3.72219811418828e-05	Progenitor/Cycling	gdf5
kif20bb	1.82898489483029e-09	3.02986	0.028	0.003	3.74118860237536e-05	Progenitor/Cycling	kif20bb
mos	1.83917633035015e-09	3.16996	0.02	0.001	3.76203518373123e-05	Progenitor/Cycling	mos
myo9aa	1.85343692537441e-09	0.675585	0.163	0.062	3.79120523085335e-05	Progenitor/Cycling	myo9aa
orc1	1.87285091854559e-09	3.1891	0.028	0.003	3.830916553885e-05	Progenitor/Cycling	orc1
znf395a	1.88176410288437e-09	0.86118	0.085	0.023	3.84914847244999e-05	Progenitor/Cycling	znf395a
pkib	1.91270224638025e-09	2.40236	0.028	0.003	3.9124324449708e-05	Progenitor/Cycling	pkib
gstm.1	1.94745099005908e-09	1.42183	0.057	0.011	3.98351100016584e-05	Progenitor/Cycling	gstm.1
cldn15lb	1.99778324591523e-09	0.802063	0.407	0.245	4.08646562951961e-05	Progenitor/Cycling	cldn15lb
suco	2.07658017394961e-09	0.884718	0.297	0.151	4.24764474581394e-05	Progenitor/Cycling	suco
si:ch211-139d20.3	2.175546447517e-09	2.02994	0.041	0.006	4.45008025839602e-05	Progenitor/Cycling	si:ch211-139d20.3
pygo2	2.25471706225607e-09	1.8501	0.057	0.011	4.61202375084479e-05	Progenitor/Cycling	pygo2
btf3l4	2.27524674237407e-09	0.929982	0.22	0.099	4.65401721152615e-05	Progenitor/Cycling	btf3l4
kif19	2.43376865455271e-09	1.3412	0.069	0.016	4.97827378288756e-05	Progenitor/Cycling	kif19
cenpx	2.50761241405582e-09	2.06197	0.061	0.013	5.12932119295119e-05	Progenitor/Cycling	cenpx
noc3l	2.71369794560619e-09	1.67039	0.098	0.029	5.55086914773745e-05	Progenitor/Cycling	noc3l
kcnn4	2.94368575463309e-09	1.13637	0.106	0.032	6.02130921110199e-05	Progenitor/Cycling	kcnn4
arntl2	3.035945565367e-09	2.50917	0.049	0.009	6.21002665395821e-05	Progenitor/Cycling	arntl2
ptp4a3b	3.04189248167014e-09	2.1624	0.045	0.007	6.22219107125627e-05	Progenitor/Cycling	ptp4a3b
mettl1	3.07759076159339e-09	1.86981	0.053	0.01	6.29521190283928e-05	Progenitor/Cycling	mettl1
zfp36l1a	3.14089595767317e-09	0.745676	0.244	0.116	6.42470268142046e-05	Progenitor/Cycling	zfp36l1a
rrp36	3.23017810616132e-09	1.46857	0.098	0.029	6.60732931615299e-05	Progenitor/Cycling	rrp36
gnl3l	3.32101069766558e-09	0.749512	0.118	0.039	6.79312738207494e-05	Progenitor/Cycling	gnl3l
gar1	3.70171705500183e-09	1.38428	0.102	0.031	7.57186223600625e-05	Progenitor/Cycling	gar1
dtd1	3.85697967140119e-09	1.49161	0.089	0.025	7.88945191785113e-05	Progenitor/Cycling	dtd1
etv5a	3.96206402127226e-09	2.0031	0.057	0.012	8.1044019555124e-05	Progenitor/Cycling	etv5a
ENSDARG00000054292	4.30464328052025e-09	1.46143	0.13	0.046	8.80514783030418e-05	Progenitor/Cycling	ENSDARG00000054292
pmp22b	4.51525893400293e-09	1.0785	0.175	0.073	9.235962149503e-05	Progenitor/Cycling	pmp22b
tomm6	4.54423491558455e-09	1.16003	0.207	0.095	9.2952325198282e-05	Progenitor/Cycling	tomm6
rangap1a	4.64421110941189e-09	1.35428	0.13	0.047	9.49973382430203e-05	Progenitor/Cycling	rangap1a
drg1	4.68034137646963e-09	1.38313	0.081	0.022	9.57363828556862e-05	Progenitor/Cycling	drg1
impdh1b	4.75717815550808e-09	1.51592	0.077	0.02	9.73080791709178e-05	Progenitor/Cycling	impdh1b
pwp1	4.80215378324519e-09	1.73332	0.122	0.042	9.82280556362804e-05	Progenitor/Cycling	pwp1
tmem258	5.13327733242429e-09	0.583758	0.557	0.364	0.000105001	Progenitor/Cycling	tmem258
tspan3a	5.16302268567517e-09	0.72794	0.203	0.088	0.00010561	Progenitor/Cycling	tspan3a
adcy6a	5.19226169569292e-09	1.11407	0.118	0.039	0.000106208	Progenitor/Cycling	adcy6a
zgc:113210	5.36242083038057e-09	2.39796	0.049	0.009	0.000109688	Progenitor/Cycling	zgc:113210
znf576.2	5.43129744695192e-09	0.949876	0.159	0.063	0.000111097	Progenitor/Cycling	znf576.2
nap1l1	5.45527167694597e-09	0.654679	0.488	0.31	0.000111588	Progenitor/Cycling	nap1l1
tmem11	5.50385249309806e-09	0.938392	0.175	0.073	0.000112581	Progenitor/Cycling	tmem11
mthfr	5.53733769642913e-09	2.31762	0.045	0.008	0.000113266	Progenitor/Cycling	mthfr
hnrnpa1a	5.57353522771534e-09	1.17816	0.134	0.048	0.000114007	Progenitor/Cycling	hnrnpa1a
tmsb	5.77519852875802e-09	3.73018	0.024	0.002	0.000118132	Progenitor/Cycling	tmsb
si:ch211-195b13.1	5.84740447778195e-09	0.45331	0.061	0.013	0.000119609	Progenitor/Cycling	si:ch211-195b13.1
mob2a	5.88769624331232e-09	1.26669	0.085	0.023	0.000120433	Progenitor/Cycling	mob2a
si:ch211-114n24.6	5.89966967288492e-09	2.03431	0.049	0.009	0.000120678	Progenitor/Cycling	si:ch211-114n24.6
si:dkey-108k21.10	5.91732239309923e-09	4.36277	0.028	0.003	0.000121039	Progenitor/Cycling	si:dkey-108k21.10
spinb	5.94244180951348e-09	3.23196	0.024	0.002	0.000121553	Progenitor/Cycling	spinb
mybl2b	5.94244180951348e-09	3.61453	0.024	0.002	0.000121553	Progenitor/Cycling	mybl2b
rbbp8	5.97645130526213e-09	2.84936	0.024	0.002	0.000122248	Progenitor/Cycling	rbbp8
mllt3	6.03046102170635e-09	1.44409	0.146	0.055	0.000123353	Progenitor/Cycling	mllt3
si:dkey-185e18.7	6.06230550300513e-09	2.0473	0.024	0.002	0.000124004	Progenitor/Cycling	si:dkey-185e18.7
mnx2b	6.22283420157814e-09	2.19995	0.057	0.012	0.000127288	Progenitor/Cycling	mnx2b
ppig	6.52681426317169e-09	1.21142	0.154	0.061	0.000133506	Progenitor/Cycling	ppig
pnrc2	6.75123944352568e-09	0.117911	0.801	0.623	0.000138097	Progenitor/Cycling	pnrc2
srek1ip1	6.77600812473766e-09	1.15836	0.126	0.044	0.000138603	Progenitor/Cycling	srek1ip1
llph	6.9571238025652e-09	1.55027	0.106	0.034	0.000142308	Progenitor/Cycling	llph
si:ch211-286b5.5	7.53734202589315e-09	1.24285	0.134	0.049	0.000154176	Progenitor/Cycling	si:ch211-286b5.5
hnrnpc	7.90084164904822e-09	1.53938	0.102	0.032	0.000161612	Progenitor/Cycling	hnrnpc
znf1153.1	8.01095790956891e-09	1.5262	0.126	0.045	0.000163864	Progenitor/Cycling	znf1153.1
si:ch73-308l14.2	8.29064177210813e-09	0.838989	0.13	0.047	0.000169585	Progenitor/Cycling	si:ch73-308l14.2
aurkaip1	8.35502197980137e-09	1.39912	0.089	0.026	0.000170902	Progenitor/Cycling	aurkaip1
utp23	8.41020596047661e-09	1.78242	0.077	0.02	0.000172031	Progenitor/Cycling	utp23
lsm12b	9.22763002732534e-09	0.569644	0.305	0.163	0.000188751	Progenitor/Cycling	lsm12b
klf6a	9.23255150549274e-09	0.457411	0.565	0.379	0.000188852	Progenitor/Cycling	klf6a
idh2	9.28532971622645e-09	0.12662	0.28	0.137	0.000189931	Progenitor/Cycling	idh2
cetn3	9.36559948343488e-09	1.20642	0.041	0.006	0.000191573	Progenitor/Cycling	cetn3
gtf2h3	9.52290752472657e-09	1.61846	0.061	0.014	0.000194791	Progenitor/Cycling	gtf2h3
ppil3	9.55723953995609e-09	2.51716	0.045	0.008	0.000195493	Progenitor/Cycling	ppil3
spcs3	9.77870226247971e-09	1.11062	0.26	0.132	0.000200023	Progenitor/Cycling	spcs3
orc3	1.03349553892972e-08	1.85637	0.045	0.008	0.000211402	Progenitor/Cycling	orc3
krr1	1.04261775533953e-08	1.94888	0.069	0.017	0.000213267	Progenitor/Cycling	krr1
ltv1	1.04477109408863e-08	1.16365	0.11	0.036	0.000213708	Progenitor/Cycling	ltv1
nudc	1.04773462601036e-08	0.885062	0.179	0.076	0.000214314	Progenitor/Cycling	nudc
pmaip1	1.05811688514358e-08	0.796679	0.106	0.034	0.000216438	Progenitor/Cycling	pmaip1
pex5lb	1.14588241576288e-08	4.00193	0.016	0.001	0.00023439	Progenitor/Cycling	pex5lb
hist1h2a2	1.15042825141811e-08	4.32351	0.016	0.001	0.00023532	Progenitor/Cycling	hist1h2a2
zgc:77752	1.15499160970991e-08	4.14743	0.016	0.001	0.000236254	Progenitor/Cycling	zgc:77752
si:dkey-261m9.6	1.15957255610016e-08	3.81235	0.016	0.001	0.000237191	Progenitor/Cycling	si:dkey-261m9.6
CR847895.1	1.16417115628703e-08	2.20508	0.016	0.001	0.000238131	Progenitor/Cycling	CR847895.1
knstrn	1.16878747620581e-08	1.91785	0.016	0.001	0.000239075	Progenitor/Cycling	knstrn
csf3b	1.16878747620581e-08	1.33105	0.016	0.001	0.000239075	Progenitor/Cycling	csf3b
lratd2	1.17776752250762e-08	1.90536	0.037	0.005	0.000240912	Progenitor/Cycling	lratd2
rundc3b	1.17807354017066e-08	2.93862	0.016	0.001	0.000240975	Progenitor/Cycling	rundc3b
tmem198a	1.18743128025044e-08	2.36509	0.016	0.001	0.000242889	Progenitor/Cycling	tmem198a
rtf1	1.21313096293355e-08	1.05168	0.26	0.134	0.000248146	Progenitor/Cycling	rtf1
kri1	1.21933139131872e-08	1.24144	0.118	0.041	0.000249414	Progenitor/Cycling	kri1
arf5	1.2665596062354e-08	0.897749	0.325	0.181	0.000259075	Progenitor/Cycling	arf5
fam98b	1.26822909868382e-08	3.67366	0.02	0.002	0.000259416	Progenitor/Cycling	fam98b
kntc1	1.27232554527877e-08	1.81518	0.02	0.002	0.000260254	Progenitor/Cycling	kntc1
iqcc	1.27643484673297e-08	2.7828	0.02	0.002	0.000261095	Progenitor/Cycling	iqcc
chst2a	1.2888402717177e-08	3.37404	0.02	0.002	0.000263632	Progenitor/Cycling	chst2a
fancd2	1.30136280455455e-08	2.20901	0.02	0.002	0.000266194	Progenitor/Cycling	fancd2
bard1	1.33104350113551e-08	2.65727	0.02	0.002	0.000272265	Progenitor/Cycling	bard1
glod5	1.3581771139076e-08	0.90596	0.13	0.047	0.000277815	Progenitor/Cycling	glod5
glrx	1.37207324262257e-08	0.38736	0.512	0.326	0.000280658	Progenitor/Cycling	glrx
ppan	1.39267421702414e-08	1.5493	0.126	0.046	0.000284872	Progenitor/Cycling	ppan
tra2a	1.51021874826394e-08	0.56114	0.272	0.138	0.000308915	Progenitor/Cycling	tra2a
hmg20a	1.58178336583382e-08	1.45848	0.081	0.023	0.000323554	Progenitor/Cycling	hmg20a
tmem237b	1.64179035526249e-08	1.52529	0.065	0.016	0.000335828	Progenitor/Cycling	tmem237b
siva1	1.66287029654194e-08	1.46375	0.081	0.023	0.00034014	Progenitor/Cycling	siva1
wsb1	1.67310816388232e-08	0.895278	0.309	0.172	0.000342234	Progenitor/Cycling	wsb1
relb	1.75733965402416e-08	0.628381	0.163	0.066	0.000359464	Progenitor/Cycling	relb
ccni2	1.76511625123431e-08	3.10802	0.028	0.003	0.000361055	Progenitor/Cycling	ccni2
ddx54	1.79643228016209e-08	1.8532	0.077	0.021	0.00036746	Progenitor/Cycling	ddx54
ENSDARG00000100981	1.88379279388775e-08	0.90562	0.114	0.038	0.00038533	Progenitor/Cycling	ENSDARG00000100981
gins1	1.88567431453696e-08	2.05124	0.028	0.003	0.000385715	Progenitor/Cycling	gins1
mrps18b	1.88858110157344e-08	1.23638	0.122	0.044	0.000386309	Progenitor/Cycling	mrps18b
dvl2	1.89769248561148e-08	1.44461	0.045	0.008	0.000388173	Progenitor/Cycling	dvl2
qkib	1.91000388567973e-08	1.34798	0.045	0.008	0.000390691	Progenitor/Cycling	qkib
rpe	2.01278728968388e-08	0.430793	0.146	0.056	0.000411716	Progenitor/Cycling	rpe
zgc:114119	2.02869302056881e-08	3.19881	0.049	0.01	0.000414969	Progenitor/Cycling	zgc:114119
eif5a	2.06848024619946e-08	0.295371	0.732	0.501	0.000423108	Progenitor/Cycling	eif5a
fam177a1	2.11645536373129e-08	1.01007	0.134	0.05	0.000432921	Progenitor/Cycling	fam177a1
polr2k	2.14332562275504e-08	1.11869	0.134	0.051	0.000438417	Progenitor/Cycling	polr2k
il4r.2	2.19713425372905e-08	4.28844	0.024	0.002	0.000449424	Progenitor/Cycling	il4r.2
med10	2.25396227655161e-08	0.31421	0.171	0.071	0.000461048	Progenitor/Cycling	med10
noc2l	2.25453442692096e-08	1.55615	0.134	0.051	0.000461165	Progenitor/Cycling	noc2l
tma7	2.38204798761476e-08	0.876991	0.382	0.239	0.000487248	Progenitor/Cycling	tma7
gins3	2.38636896920904e-08	1.9084	0.024	0.002	0.000488132	Progenitor/Cycling	gins3
snn	2.39180505536032e-08	0.307803	0.126	0.045	0.000489244	Progenitor/Cycling	snn
psma6b	2.44656914496118e-08	0.725863	0.211	0.101	0.000500446	Progenitor/Cycling	psma6b
phc2b	2.66190600449245e-08	1.47669	0.093	0.029	0.000544493	Progenitor/Cycling	phc2b
ppm1e	2.68671474961227e-08	2.49887	0.053	0.011	0.000549568	Progenitor/Cycling	ppm1e
hnrnpa0a	2.68895346262867e-08	1.41534	0.179	0.079	0.000550025	Progenitor/Cycling	hnrnpa0a
rfxap	2.74066963167143e-08	1.22796	0.093	0.029	0.000560604	Progenitor/Cycling	rfxap
masp1	2.76538620160495e-08	1.94734	0.061	0.014	0.00056566	Progenitor/Cycling	masp1
zgc:162025	2.8331756760572e-08	0.724717	0.146	0.058	0.000579526	Progenitor/Cycling	zgc:162025
pcid2	2.95195759263704e-08	0.963366	0.077	0.021	0.000603823	Progenitor/Cycling	pcid2
crls1	2.98566466860046e-08	1.24904	0.061	0.014	0.000610718	Progenitor/Cycling	crls1
sap18	3.00640858101318e-08	0.748681	0.195	0.089	0.000614961	Progenitor/Cycling	sap18
pfdn6	3.03869744826829e-08	0.574086	0.146	0.058	0.000621566	Progenitor/Cycling	pfdn6
tdh	3.22297387955599e-08	0.684105	0.073	0.019	0.000659259	Progenitor/Cycling	tdh
paip2b	3.2873442300314e-08	0.412222	0.285	0.149	0.000672426	Progenitor/Cycling	paip2b
tube1	3.41351618268205e-08	6.42611	0.012	0	0.000698235	Progenitor/Cycling	tube1
sgo1	3.41351618268205e-08	5.40464	0.012	0	0.000698235	Progenitor/Cycling	sgo1
zgc:101858	3.4199570130748e-08	0.963157	0.126	0.046	0.000699552	Progenitor/Cycling	zgc:101858
blf	3.43011136386082e-08	6.38108	0.012	0	0.000701629	Progenitor/Cycling	blf
si:dkey-108k21.11	3.43011136386082e-08	5.83523	0.012	0	0.000701629	Progenitor/Cycling	si:dkey-108k21.11
arhgef39	3.44678478902158e-08	4.44539	0.012	0	0.00070504	Progenitor/Cycling	arhgef39
ckap2l	3.44678478902158e-08	4.31527	0.012	0	0.00070504	Progenitor/Cycling	ckap2l
kif18a	3.46353681490055e-08	5.07105	0.012	0	0.000708466	Progenitor/Cycling	kif18a
depdc1a	3.46353681490055e-08	4.25961	0.012	0	0.000708466	Progenitor/Cycling	depdc1a
fancg	3.48036779980115e-08	4.52021	0.012	0	0.000711909	Progenitor/Cycling	fancg
CU459186.4	3.4972781036006e-08	2.40944	0.012	0	0.000715368	Progenitor/Cycling	CU459186.4
haus3	3.4972781036006e-08	2.43888	0.012	0	0.000715368	Progenitor/Cycling	haus3
pprc1	3.61096740056544e-08	2.23933	0.077	0.022	0.000738623	Progenitor/Cycling	pprc1
gsdmea	3.70493641539486e-08	0.995413	0.069	0.018	0.000757845	Progenitor/Cycling	gsdmea
nfe2l3	3.85170079760708e-08	1.46108	0.102	0.034	0.000787865	Progenitor/Cycling	nfe2l3
si:ch211-266g18.6	3.86773977505347e-08	0.745525	0.134	0.05	0.000791146	Progenitor/Cycling	si:ch211-266g18.6
creb1b	4.00413899157074e-08	1.96291	0.049	0.01	0.000819047	Progenitor/Cycling	creb1b
spock3	4.01576836987348e-08	2.58118	0.049	0.01	0.000821425	Progenitor/Cycling	spock3
cdkal1	4.29226200240095e-08	2.10755	0.057	0.013	0.000877982	Progenitor/Cycling	cdkal1
naa10	4.31398305269867e-08	0.797914	0.28	0.153	0.000882425	Progenitor/Cycling	naa10
riox1	4.33432122507691e-08	1.45105	0.077	0.022	0.000886585	Progenitor/Cycling	riox1
zgc:112496	4.37534670467279e-08	1.52166	0.065	0.016	0.000894977	Progenitor/Cycling	zgc:112496
hk2	4.38018352638493e-08	0.218102	0.159	0.063	0.000895967	Progenitor/Cycling	hk2
hpf1	4.42592992704833e-08	1.75779	0.057	0.013	0.000905324	Progenitor/Cycling	hpf1
utp4	4.5461819164609e-08	1.38223	0.073	0.02	0.000929922	Progenitor/Cycling	utp4
znf618	4.59050115151639e-08	2.50397	0.114	0.041	0.000938987	Progenitor/Cycling	znf618
imp4	4.62902935931815e-08	1.29611	0.065	0.016	0.000946868	Progenitor/Cycling	imp4
alyref	4.78006267332901e-08	0.855433	0.187	0.085	0.000977762	Progenitor/Cycling	alyref
wls	4.79602291486616e-08	1.09114	0.159	0.067	0.000981026	Progenitor/Cycling	wls
eif2a	5.07961088433785e-08	1.85505	0.134	0.054	0.00103903	Progenitor/Cycling	eif2a
abcf2a	5.18050151462393e-08	1.83264	0.085	0.026	0.00105967	Progenitor/Cycling	abcf2a
mrps11	5.23184227875792e-08	1.0068	0.187	0.086	0.00107017	Progenitor/Cycling	mrps11
ENSDARG00000035596	5.23481384715868e-08	0.727052	0.183	0.081	0.00107078	Progenitor/Cycling	ENSDARG00000035596
psmb10	5.24229238342677e-08	0.671807	0.199	0.092	0.00107231	Progenitor/Cycling	psmb10
tcea1	5.25355646802414e-08	1.52565	0.093	0.03	0.00107461	Progenitor/Cycling	tcea1
itpa	5.37934762397915e-08	1.53557	0.061	0.015	0.00110035	Progenitor/Cycling	itpa
trim3a	5.47154986461309e-08	1.96081	0.033	0.005	0.00111921	Progenitor/Cycling	trim3a
cwc25	5.72252449657947e-08	0.267891	0.167	0.07	0.00117054	Progenitor/Cycling	cwc25
si:dkeyp-113d7.1	5.73096362765698e-08	1.11894	0.045	0.008	0.00117227	Progenitor/Cycling	si:dkeyp-113d7.1
pnn	5.80005950496152e-08	0.919429	0.24	0.122	0.0011864	Progenitor/Cycling	pnn
mrps25	5.90723593079422e-08	1.21077	0.102	0.034	0.00120833	Progenitor/Cycling	mrps25
pla2g1b	5.91261730785069e-08	1.51935	0.033	0.005	0.00120943	Progenitor/Cycling	pla2g1b
magi1b	6.03874674490553e-08	0.62034	0.134	0.05	0.00123523	Progenitor/Cycling	magi1b
ddx47	6.05601566130506e-08	0.151528	0.126	0.047	0.00123876	Progenitor/Cycling	ddx47
dus3l	6.09536740219586e-08	1.31033	0.114	0.041	0.00124681	Progenitor/Cycling	dus3l
mettl5	6.28183231006155e-08	1.34519	0.073	0.02	0.00128495	Progenitor/Cycling	mettl5
klhl13.1	6.42607127514343e-08	4.5211	0.02	0.002	0.00131445	Progenitor/Cycling	klhl13.1
hgh1	6.43818720652096e-08	1.7148	0.053	0.012	0.00131693	Progenitor/Cycling	hgh1
terf1	6.56023312043558e-08	3.19012	0.02	0.002	0.0013419	Progenitor/Cycling	terf1
zgc:171759.4	6.56023312043558e-08	4.20755	0.02	0.002	0.0013419	Progenitor/Cycling	zgc:171759.4
wdhd1	6.59906085995815e-08	2.51555	0.02	0.002	0.00134984	Progenitor/Cycling	wdhd1
mcm7	6.59906085995815e-08	3.04579	0.02	0.002	0.00134984	Progenitor/Cycling	mcm7
cst14a.2	6.61640090057317e-08	0.675131	0.28	0.15	0.00135338	Progenitor/Cycling	cst14a.2
nexmifa	6.61855812325065e-08	2.52989	0.02	0.002	0.00135383	Progenitor/Cycling	nexmifa
kansl2	6.63811118716278e-08	2.71003	0.02	0.002	0.00135783	Progenitor/Cycling	kansl2
ube2v2	6.71961368721462e-08	0.516002	0.427	0.269	0.0013745	Progenitor/Cycling	ube2v2
si:ch211-153b23.5	6.83765241596889e-08	0.523036	0.114	0.04	0.00139864	Progenitor/Cycling	si:ch211-153b23.5
romo1	6.97921743939241e-08	0.312339	0.768	0.567	0.0014276	Progenitor/Cycling	romo1
susd1	7.18645672694139e-08	3.52774	0.024	0.003	0.00146999	Progenitor/Cycling	susd1
znf503	7.20416331855422e-08	1.64628	0.049	0.01	0.00147361	Progenitor/Cycling	znf503
wnt5b	7.34791494904223e-08	0.650292	0.049	0.01	0.00150302	Progenitor/Cycling	wnt5b
tardbp	7.46140163524744e-08	1.03084	0.203	0.096	0.00152623	Progenitor/Cycling	tardbp
pcbp3	7.66896880863284e-08	1.63344	0.024	0.003	0.00156869	Progenitor/Cycling	pcbp3
ift46	7.96171701753915e-08	2.50316	0.037	0.006	0.00162857	Progenitor/Cycling	ift46
ip6k2a	8.03985710843548e-08	0.668198	0.138	0.054	0.00164455	Progenitor/Cycling	ip6k2a
tnks1bp1	8.19373801159368e-08	0.347943	0.687	0.511	0.00167603	Progenitor/Cycling	tnks1bp1
tyw3	8.21885734189577e-08	1.92896	0.037	0.006	0.00168117	Progenitor/Cycling	tyw3
noxred1	8.23577129403967e-08	1.14522	0.049	0.01	0.00168463	Progenitor/Cycling	noxred1
farsa	8.86469131161297e-08	1.0572	0.138	0.055	0.00181327	Progenitor/Cycling	farsa
lyrm9	8.96063425278908e-08	1.8862	0.053	0.012	0.0018329	Progenitor/Cycling	lyrm9
fdps	8.96083314690211e-08	1.8971	0.093	0.03	0.00183294	Progenitor/Cycling	fdps
si:dkey-79d12.5	9.2924651738726e-08	1.13169	0.122	0.046	0.00190077	Progenitor/Cycling	si:dkey-79d12.5
rtca	9.51186149291527e-08	1.07791	0.106	0.037	0.00194565	Progenitor/Cycling	rtca
rpl26	9.55629620952811e-08	1.20867	0.146	0.062	0.00195474	Progenitor/Cycling	rpl26
eif1b	9.70072060071587e-08	0.976258	0.163	0.071	0.00198428	Progenitor/Cycling	eif1b
denr	9.95878438955205e-08	1.07783	0.175	0.078	0.00203707	Progenitor/Cycling	denr
bmpr2a	1.00916138285681e-07	0.844941	0.061	0.015	0.00206424	Progenitor/Cycling	bmpr2a
mrpl44	1.02181701573063e-07	1.18385	0.114	0.042	0.00209013	Progenitor/Cycling	mrpl44
mrpl28	1.04802252269601e-07	0.968686	0.215	0.107	0.00214373	Progenitor/Cycling	mrpl28
ssrp1a	1.05380869220466e-07	1.10554	0.089	0.028	0.00215557	Progenitor/Cycling	ssrp1a
CU459186.5	1.11999736140515e-07	4.39334	0.016	0.001	0.00229095	Progenitor/Cycling	CU459186.5
zgc:162944	1.12345862824384e-07	0.367369	0.305	0.167	0.00229803	Progenitor/Cycling	zgc:162944
polr2gl	1.1398432040965e-07	2.32928	0.057	0.014	0.00233155	Progenitor/Cycling	polr2gl
trub1	1.14381827111885e-07	2.29934	0.033	0.005	0.00233968	Progenitor/Cycling	trub1
hist1h2a3	1.14764722133614e-07	3.13628	0.016	0.001	0.00234751	Progenitor/Cycling	hist1h2a3
wnt9a	1.15922619949693e-07	1.58839	0.033	0.005	0.0023712	Progenitor/Cycling	wnt9a
cx43.4	1.16374250708062e-07	2.7425	0.016	0.001	0.00238044	Progenitor/Cycling	cx43.4
ddah2	1.16374250708062e-07	1.93652	0.016	0.001	0.00238044	Progenitor/Cycling	ddah2
mrps6	1.17054965618987e-07	1.07978	0.159	0.068	0.00239436	Progenitor/Cycling	mrps6
tsc22d1	1.17268969447752e-07	0.562927	0.337	0.196	0.00239874	Progenitor/Cycling	tsc22d1
amd1	1.17434765992485e-07	0.516975	0.224	0.107	0.00240213	Progenitor/Cycling	amd1
rbpjb	1.17527432037104e-07	0.599131	0.301	0.169	0.00240402	Progenitor/Cycling	rbpjb
rnaseh2c	1.19748624695554e-07	1.66384	0.033	0.005	0.00244946	Progenitor/Cycling	rnaseh2c
akirin1	1.21680996993152e-07	1.29558	0.134	0.053	0.00248898	Progenitor/Cycling	akirin1
gfi1aa	1.24324840647044e-07	1.34906	0.065	0.017	0.00254306	Progenitor/Cycling	gfi1aa
hist1h2ba	1.25213832056697e-07	2.18543	0.028	0.004	0.00256125	Progenitor/Cycling	hist1h2ba
dtymk	1.26016426234228e-07	2.04619	0.028	0.004	0.00257767	Progenitor/Cycling	dtymk
skp1	1.26536669431488e-07	0.662868	0.354	0.215	0.00258831	Progenitor/Cycling	skp1
hspa14	1.29215895036192e-07	1.01705	0.081	0.025	0.00264311	Progenitor/Cycling	hspa14
nudt5	1.30543414506331e-07	1.99058	0.049	0.01	0.00267027	Progenitor/Cycling	nudt5
si:ch211-149k12.3	1.32608132133757e-07	2.18963	0.061	0.015	0.0027125	Progenitor/Cycling	si:ch211-149k12.3
rchy1	1.3843052578777e-07	1.02698	0.073	0.021	0.0028316	Progenitor/Cycling	rchy1
tfdp1b	1.40301171518784e-07	1.92628	0.049	0.01	0.00286986	Progenitor/Cycling	tfdp1b
mrpl12	1.41258270740067e-07	1.27603	0.163	0.072	0.00288944	Progenitor/Cycling	mrpl12
mknk2b	1.42952902264327e-07	0.256136	0.667	0.484	0.0029241	Progenitor/Cycling	mknk2b
psmd7	1.44659427900503e-07	1.05206	0.167	0.075	0.00295901	Progenitor/Cycling	psmd7
atf4a	1.44944325848136e-07	0.567824	0.411	0.258	0.00296484	Progenitor/Cycling	atf4a
nudt9	1.46545316338898e-07	1.51685	0.126	0.05	0.00299758	Progenitor/Cycling	nudt9
tiam1a	1.49137113933664e-07	1.4377	0.159	0.069	0.0030506	Progenitor/Cycling	tiam1a
ENSDARG00000105068	1.50992651227202e-07	0.638005	0.264	0.138	0.00308855	Progenitor/Cycling	ENSDARG00000105068
si:ch211-161h7.4	1.52290424457315e-07	2.67929	0.037	0.006	0.0031151	Progenitor/Cycling	si:ch211-161h7.4
nme7	1.5999696028879e-07	1.77262	0.073	0.021	0.00327274	Progenitor/Cycling	nme7
hmg20b	1.69763208870338e-07	0.878696	0.118	0.044	0.00347251	Progenitor/Cycling	hmg20b
mrps24	1.70159333108586e-07	0.854542	0.142	0.059	0.00348061	Progenitor/Cycling	mrps24
srsf3a.1	1.70560609723857e-07	0.776543	0.098	0.033	0.00348882	Progenitor/Cycling	srsf3a.1
tcf3b	1.71373263054824e-07	0.805262	0.15	0.064	0.00350544	Progenitor/Cycling	tcf3b
zgc:194930	1.86600343172392e-07	0.930493	0.118	0.044	0.00381691	Progenitor/Cycling	zgc:194930
dact2	1.92047179432321e-07	0.809727	0.114	0.042	0.00392833	Progenitor/Cycling	dact2
polr2eb	1.93670264476871e-07	0.458594	0.159	0.069	0.00396153	Progenitor/Cycling	polr2eb
cmss1	1.99270233290686e-07	0.981012	0.11	0.04	0.00407607	Progenitor/Cycling	cmss1
mrto4	2.04403980462678e-07	1.75581	0.045	0.009	0.00418108	Progenitor/Cycling	mrto4
aptx	2.18462098384687e-07	2.77717	0.024	0.003	0.00446864	Progenitor/Cycling	aptx
orc5	2.20006840666056e-07	2.57891	0.024	0.003	0.00450024	Progenitor/Cycling	orc5
snap25b	2.23652395538593e-07	2.71127	0.024	0.003	0.00457481	Progenitor/Cycling	snap25b
calm3b	2.30121631908028e-07	0.715265	0.325	0.189	0.00470714	Progenitor/Cycling	calm3b
ywhabl	2.33020429001046e-07	0.583606	0.276	0.151	0.00476643	Progenitor/Cycling	ywhabl
qdprb1	2.34240900266328e-07	2.02672	0.065	0.018	0.0047914	Progenitor/Cycling	qdprb1
cadps2	2.37400289534908e-07	0.548634	0.333	0.197	0.00485602	Progenitor/Cycling	cadps2
rabif	2.39987129889651e-07	1.20737	0.077	0.023	0.00490894	Progenitor/Cycling	rabif
sox9a	2.46122945154731e-07	1.45828	0.033	0.005	0.00503444	Progenitor/Cycling	sox9a
nle1	2.4632202303347e-07	1.42512	0.057	0.014	0.00503852	Progenitor/Cycling	nle1
urod	2.56338475093988e-07	2.06482	0.037	0.006	0.0052434	Progenitor/Cycling	urod
atf3	2.57771713473351e-07	0.798046	0.321	0.188	0.00527272	Progenitor/Cycling	atf3
nudt18	2.58559568933246e-07	2.56791	0.028	0.004	0.00528884	Progenitor/Cycling	nudt18
si:ch211-67f13.8	2.62647750161567e-07	4.26122	0.02	0.002	0.00537246	Progenitor/Cycling	si:ch211-67f13.8
fgf21	2.64079261487976e-07	3.21377	0.02	0.002	0.00540174	Progenitor/Cycling	fgf21
zgc:162945	2.69149137090216e-07	2.38856	0.02	0.002	0.00550545	Progenitor/Cycling	zgc:162945
ndufaf1	2.70199914613682e-07	0.959767	0.098	0.034	0.00552694	Progenitor/Cycling	ndufaf1
si:ch211-113a14.11	2.7061485587388e-07	2.92393	0.02	0.002	0.00553543	Progenitor/Cycling	si:ch211-113a14.11
anos1a	2.73569455744456e-07	3.12211	0.02	0.002	0.00559586	Progenitor/Cycling	anos1a
si:dkey-3p4.7	2.76555199579612e-07	2.07255	0.02	0.002	0.00565694	Progenitor/Cycling	si:dkey-3p4.7
ano9b	2.76687216957939e-07	1.00026	0.224	0.116	0.00565964	Progenitor/Cycling	ano9b
tp53rk	2.79184520501314e-07	2.235	0.045	0.009	0.00571072	Progenitor/Cycling	tp53rk
si:dkey-230p4.1	2.93339661795919e-07	1.43412	0.118	0.045	0.00600026	Progenitor/Cycling	si:dkey-230p4.1
hspd1	3.05113474665213e-07	1.03064	0.175	0.082	0.0062411	Progenitor/Cycling	hspd1
gemin7	3.0740819443706e-07	1.30977	0.13	0.053	0.00628803	Progenitor/Cycling	gemin7
ing4	3.1349639853916e-07	2.18222	0.065	0.018	0.00641257	Progenitor/Cycling	ing4
si:ch211-129c21.1	3.21531980081172e-07	1.3653	0.118	0.045	0.00657694	Progenitor/Cycling	si:ch211-129c21.1
chd7	3.23734913729934e-07	0.633925	0.325	0.19	0.006622	Progenitor/Cycling	chd7
ubc	3.33331049360912e-07	0.330484	0.703	0.511	0.00681829	Progenitor/Cycling	ubc
hp1bp3	3.37494476871033e-07	1.64873	0.171	0.08	0.00690345	Progenitor/Cycling	hp1bp3
pdia4	3.39122530683719e-07	1.05842	0.114	0.043	0.00693675	Progenitor/Cycling	pdia4
psma4	3.51006332818505e-07	0.50373	0.362	0.228	0.00717983	Progenitor/Cycling	psma4
slc25a55a	4.00319495657531e-07	0.637185	0.354	0.212	0.00818854	Progenitor/Cycling	slc25a55a
spryd4	4.06742329810818e-07	2.0912	0.057	0.015	0.00831991	Progenitor/Cycling	spryd4
eftud2	4.15278960520946e-07	1.4592	0.073	0.022	0.00849453	Progenitor/Cycling	eftud2
las1l	4.16394936965596e-07	2.18919	0.049	0.011	0.00851736	Progenitor/Cycling	las1l
desi2	4.31598725924038e-07	2.18629	0.041	0.008	0.00882835	Progenitor/Cycling	desi2
tomm7	4.37199494561455e-07	0.784754	0.354	0.225	0.00894292	Progenitor/Cycling	tomm7
polr2h	4.45531102406916e-07	1.84559	0.049	0.011	0.00911334	Progenitor/Cycling	polr2h
puf60b	4.48002560728461e-07	1.17661	0.146	0.064	0.00916389	Progenitor/Cycling	puf60b
kcnc3b	4.50251055812826e-07	2.07945	0.073	0.022	0.00920989	Progenitor/Cycling	kcnc3b
pold3	4.79059275373759e-07	1.45831	0.049	0.011	0.00979916	Progenitor/Cycling	pold3
csrnp1b	4.9656957496907e-07	0.795896	0.183	0.086	0.0101573	Progenitor/Cycling	csrnp1b
hnrnpr	5.04760940288733e-07	0.937561	0.11	0.042	0.0103249	Progenitor/Cycling	hnrnpr
zmat2	5.13983593565293e-07	0.528844	0.224	0.115	0.0105135	Progenitor/Cycling	zmat2
gskip	5.27585862293348e-07	0.708873	0.098	0.034	0.0107918	Progenitor/Cycling	gskip
si:dkey-25o16.4	5.48111022645766e-07	3.32303	0.024	0.003	0.0112116	Progenitor/Cycling	si:dkey-25o16.4
mrpl27	5.50353973027802e-07	1.43138	0.077	0.024	0.0112575	Progenitor/Cycling	mrpl27
arl6ip4	5.52689583403932e-07	1.19684	0.114	0.044	0.0113053	Progenitor/Cycling	arl6ip4
hnrnpa1b	5.55398113851994e-07	0.851414	0.24	0.13	0.0113607	Progenitor/Cycling	hnrnpa1b
ppid	5.55914683471639e-07	1.251	0.15	0.067	0.0113712	Progenitor/Cycling	ppid
zgc:158263	5.57647623758956e-07	1.41763	0.077	0.024	0.0114067	Progenitor/Cycling	zgc:158263
dpp6a	5.60397424162386e-07	2.97871	0.024	0.003	0.0114629	Progenitor/Cycling	dpp6a
mlh1	5.79326195229358e-07	2.32645	0.024	0.003	0.0118501	Progenitor/Cycling	mlh1
tead3a	5.80609792365224e-07	2.45587	0.024	0.003	0.0118764	Progenitor/Cycling	tead3a
irf7	5.89762999284174e-07	0.72338	0.114	0.044	0.0120636	Progenitor/Cycling	irf7
tmem35	5.93597474549333e-07	2.09542	0.024	0.003	0.012142	Progenitor/Cycling	tmem35
haus6	6.02980513181156e-07	1.68782	0.028	0.004	0.012334	Progenitor/Cycling	haus6
fosaa	6.08913842190331e-07	2.67099	0.041	0.008	0.0124553	Progenitor/Cycling	fosaa
polr1e	6.11146362676884e-07	1.3847	0.061	0.017	0.012501	Progenitor/Cycling	polr1e
hprt1	6.13271209273529e-07	0.963898	0.085	0.028	0.0125445	Progenitor/Cycling	hprt1
ddx27	6.22908339736737e-07	0.659276	0.15	0.066	0.0127416	Progenitor/Cycling	ddx27
ppib	6.34387216745677e-07	0.26937	0.565	0.395	0.0129764	Progenitor/Cycling	ppib
naa40.1	6.38398084465496e-07	2.18615	0.049	0.011	0.0130584	Progenitor/Cycling	naa40.1
ing2	6.71826581713475e-07	1.95314	0.053	0.013	0.0137422	Progenitor/Cycling	ing2
exosc5	6.74344310524078e-07	0.948814	0.077	0.024	0.0137937	Progenitor/Cycling	exosc5
slc9a7	6.84153918756123e-07	1.5979	0.057	0.015	0.0139944	Progenitor/Cycling	slc9a7
tfap4	6.8665562290347e-07	1.31921	0.114	0.044	0.0140455	Progenitor/Cycling	tfap4
si:ch211-153b23.7	6.96818820682895e-07	0.679217	0.073	0.022	0.0142534	Progenitor/Cycling	si:ch211-153b23.7
gtf2e2	7.06124268033214e-07	0.663723	0.122	0.049	0.0144438	Progenitor/Cycling	gtf2e2
CU302436.1	7.06562083265442e-07	4.05708	0.016	0.001	0.0144527	Progenitor/Cycling	CU302436.1
chaf1b	7.13171966596867e-07	2.66701	0.016	0.001	0.0145879	Progenitor/Cycling	chaf1b
dtl	7.13171966596867e-07	5.41455	0.016	0.001	0.0145879	Progenitor/Cycling	dtl
mibp	7.18594120536559e-07	3.43094	0.033	0.006	0.0146988	Progenitor/Cycling	mibp
hist1h4l.7	7.22077877624657e-07	3.16189	0.016	0.001	0.0147701	Progenitor/Cycling	hist1h4l.7
cenpk	7.2432104195248e-07	3.19444	0.016	0.001	0.014816	Progenitor/Cycling	cenpk
zc3h4	7.26801617693684e-07	0.764614	0.138	0.059	0.0148667	Progenitor/Cycling	zc3h4
pdcd5	7.27244618305401e-07	0.823016	0.163	0.076	0.0148758	Progenitor/Cycling	pdcd5
nol12	7.32096959974988e-07	1.45097	0.065	0.019	0.014975	Progenitor/Cycling	nol12
zgc:171759	7.35637944488512e-07	2.52214	0.016	0.001	0.0150475	Progenitor/Cycling	zgc:171759
snrnp27	7.44052002435811e-07	0.489947	0.163	0.073	0.0152196	Progenitor/Cycling	snrnp27
pik3ip1	7.46809065863323e-07	0.789991	0.049	0.011	0.015276	Progenitor/Cycling	pik3ip1
mrpl36	7.51402487445176e-07	0.677062	0.236	0.129	0.0153699	Progenitor/Cycling	mrpl36
si:ch73-127m5.2	7.59018534111889e-07	2.3438	0.033	0.006	0.0155257	Progenitor/Cycling	si:ch73-127m5.2
ENSDARG00000056294	7.65699657468457e-07	5.23971	0.012	0.001	0.0156624	Progenitor/Cycling	ENSDARG00000056294
map3k19	7.68763945767425e-07	5.12524	0.012	0.001	0.0157251	Progenitor/Cycling	map3k19
ska3	7.71840045260435e-07	4.77877	0.012	0.001	0.015788	Progenitor/Cycling	ska3
si:dkey-57a22.11	7.71840045260435e-07	3.49882	0.012	0.001	0.015788	Progenitor/Cycling	si:dkey-57a22.11
haus1	7.7492799960298e-07	3.99404	0.012	0.001	0.0158512	Progenitor/Cycling	haus1
lsm6	7.77480142137236e-07	0.508026	0.175	0.082	0.0159034	Progenitor/Cycling	lsm6
hist1h4l.5	7.78027852604408e-07	3.41906	0.012	0.001	0.0159146	Progenitor/Cycling	hist1h4l.5
si:ch1073-228h2.2	7.78027852604408e-07	3.75073	0.012	0.001	0.0159146	Progenitor/Cycling	si:ch1073-228h2.2
CR847844.1	7.78027852604408e-07	4.21311	0.012	0.001	0.0159146	Progenitor/Cycling	CR847844.1
poglut1	7.7838709620415e-07	1.90215	0.057	0.015	0.0159219	Progenitor/Cycling	poglut1
pbk	7.81139648228423e-07	2.08421	0.012	0.001	0.0159782	Progenitor/Cycling	pbk
noxo1b	7.81139648228423e-07	3.70309	0.012	0.001	0.0159782	Progenitor/Cycling	noxo1b
stard10	7.81172034334753e-07	0.427884	0.171	0.076	0.0159789	Progenitor/Cycling	stard10
zwilch	7.90547132799445e-07	3.03579	0.012	0.001	0.0161706	Progenitor/Cycling	zwilch
cenpv	7.91604261468794e-07	0.493893	0.102	0.037	0.0161923	Progenitor/Cycling	cenpv
pcnp	7.95217628227978e-07	0.909838	0.154	0.069	0.0162662	Progenitor/Cycling	pcnp
usp2a	7.96388334840091e-07	1.50258	0.081	0.027	0.0162901	Progenitor/Cycling	usp2a
cyyr1	7.96700570853324e-07	2.07397	0.037	0.007	0.0162965	Progenitor/Cycling	cyyr1
aaas	8.07530047980184e-07	1.31439	0.061	0.017	0.016518	Progenitor/Cycling	aaas
rbb4l	8.15166427959748e-07	1.32858	0.098	0.035	0.0166742	Progenitor/Cycling	rbb4l
eif6	8.19364390619914e-07	0.823445	0.215	0.114	0.0167601	Progenitor/Cycling	eif6
terfa	8.22610749542068e-07	1.64686	0.085	0.029	0.0168265	Progenitor/Cycling	terfa
ngdn	8.34555407041863e-07	1.04544	0.154	0.071	0.0170708	Progenitor/Cycling	ngdn
sem1	8.43387185393008e-07	0.583125	0.325	0.198	0.0172515	Progenitor/Cycling	sem1
lysmd2	8.49157971311459e-07	1.07476	0.077	0.024	0.0173695	Progenitor/Cycling	lysmd2
raver2	8.55308390622101e-07	0.612723	0.081	0.026	0.0174953	Progenitor/Cycling	raver2
zgc:110796	8.787863770262e-07	3.86708	0.02	0.002	0.0179756	Progenitor/Cycling	zgc:110796
trip13	9.03432361654965e-07	2.35987	0.02	0.002	0.0184797	Progenitor/Cycling	trip13
CT573817.1	9.21773331754311e-07	2.76764	0.02	0.002	0.0188549	Progenitor/Cycling	CT573817.1
thoc7	9.36542536696584e-07	1.37817	0.077	0.025	0.019157	Progenitor/Cycling	thoc7
sost	9.4520408786845e-07	1.83951	0.02	0.002	0.0193341	Progenitor/Cycling	sost
pelp1	9.8604047053205e-07	1.45535	0.093	0.033	0.0201695	Progenitor/Cycling	pelp1
myt1b	9.86212165278728e-07	2.31405	0.041	0.008	0.020173	Progenitor/Cycling	myt1b
exosc7	9.99304501543555e-07	1.90438	0.053	0.013	0.0204408	Progenitor/Cycling	exosc7
mrpl19	1.00362464467831e-06	1.19129	0.081	0.027	0.0205291	Progenitor/Cycling	mrpl19
rnaseh2a	1.00516112999146e-06	1.44946	0.045	0.01	0.0205606	Progenitor/Cycling	rnaseh2a
exosc8	1.02433268709722e-06	0.688788	0.057	0.015	0.0209527	Progenitor/Cycling	exosc8
cnbpb	1.03912533086659e-06	0.309297	0.545	0.384	0.0212553	Progenitor/Cycling	cnbpb
trappc1	1.046309224079e-06	0.843472	0.163	0.075	0.0214023	Progenitor/Cycling	trappc1
si:ch211-185a18.2	1.0483237826023e-06	1.15149	0.081	0.027	0.0214435	Progenitor/Cycling	si:ch211-185a18.2
fynb	1.05209540405582e-06	0.676688	0.061	0.017	0.0215206	Progenitor/Cycling	fynb
ENSDARG00000089836	1.07443215233549e-06	0.718248	0.167	0.078	0.0219775	Progenitor/Cycling	ENSDARG00000089836
atad5a	1.08665604266226e-06	1.39979	0.045	0.01	0.0222275	Progenitor/Cycling	atad5a
psma6a	1.11275981347971e-06	0.82494	0.13	0.055	0.0227615	Progenitor/Cycling	psma6a
ENSDARG00000062929	1.14230137714585e-06	1.1185	0.077	0.025	0.0233658	Progenitor/Cycling	ENSDARG00000062929
wdr46	1.14874150533044e-06	0.694559	0.102	0.038	0.0234975	Progenitor/Cycling	wdr46
dip2ca	1.1679594334003e-06	0.855161	0.232	0.128	0.0238906	Progenitor/Cycling	dip2ca
snrpa	1.1738005175484e-06	1.13067	0.11	0.043	0.0240101	Progenitor/Cycling	snrpa
chmp4c	1.20676589103964e-06	1.28256	0.142	0.063	0.0246844	Progenitor/Cycling	chmp4c
psmc4	1.24644927831789e-06	0.793437	0.159	0.073	0.0254961	Progenitor/Cycling	psmc4
pcgf6	1.28937731014623e-06	3.84457	0.024	0.003	0.0263742	Progenitor/Cycling	pcgf6
BX324157.2	1.29375118215255e-06	2.38672	0.037	0.007	0.0264637	Progenitor/Cycling	BX324157.2
si:ch211-225b7.5	1.33334682265872e-06	2.81874	0.024	0.003	0.0272736	Progenitor/Cycling	si:ch211-225b7.5
nrp1a	1.36808750077133e-06	0.572125	0.093	0.033	0.0279842	Progenitor/Cycling	nrp1a
thumpd1	1.40826905737569e-06	1.22606	0.049	0.012	0.0288061	Progenitor/Cycling	thumpd1
si:dkey-192l18.9	1.41083465570811e-06	2.16572	0.024	0.003	0.0288586	Progenitor/Cycling	si:dkey-192l18.9
gatc	1.44044314338433e-06	0.948015	0.154	0.071	0.0294643	Progenitor/Cycling	gatc
ssbp3b	1.46122609811995e-06	1.62135	0.11	0.044	0.0298894	Progenitor/Cycling	ssbp3b
si:ch211-152c2.3	1.47329031246196e-06	1.61553	0.033	0.006	0.0301362	Progenitor/Cycling	si:ch211-152c2.3
sdad1	1.49972195981933e-06	1.44383	0.146	0.068	0.0306768	Progenitor/Cycling	sdad1
cct8	1.50152936143438e-06	0.765204	0.297	0.179	0.0307138	Progenitor/Cycling	cct8
usp1	1.53484668265989e-06	1.34658	0.089	0.032	0.0313953	Progenitor/Cycling	usp1
lrrc8da	1.54540204383386e-06	1.81648	0.069	0.021	0.0316112	Progenitor/Cycling	lrrc8da
mbd3a	1.57836659238924e-06	1.15167	0.118	0.048	0.0322855	Progenitor/Cycling	mbd3a
trmt5	1.60532422799808e-06	1.07601	0.045	0.01	0.0328369	Progenitor/Cycling	trmt5
ENSDARG00000022564	1.65534236684119e-06	0.948846	0.089	0.032	0.03386	Progenitor/Cycling	ENSDARG00000022564
eed	1.68646144388185e-06	0.736359	0.057	0.015	0.0344966	Progenitor/Cycling	eed
dnajb6b	1.78644254068126e-06	1.28348	0.142	0.064	0.0365417	Progenitor/Cycling	dnajb6b
fkbp1aa	1.79281653607762e-06	0.379629	0.398	0.263	0.0366721	Progenitor/Cycling	fkbp1aa
rhpn2	1.80294281549641e-06	0.799319	0.163	0.077	0.0368792	Progenitor/Cycling	rhpn2
ino80e	1.8032987911617e-06	0.954637	0.069	0.021	0.0368865	Progenitor/Cycling	ino80e
srsf11	1.81818382981841e-06	0.503786	0.362	0.226	0.037191	Progenitor/Cycling	srsf11
dek	1.83999300955364e-06	0.950777	0.11	0.043	0.0376371	Progenitor/Cycling	dek
agrn	1.87694466368119e-06	0.765696	0.35	0.226	0.0383929	Progenitor/Cycling	agrn
chrac1	1.896562411735e-06	1.3017	0.098	0.037	0.0387942	Progenitor/Cycling	chrac1
snrpb2	1.91426475407706e-06	1.63396	0.085	0.03	0.0391563	Progenitor/Cycling	snrpb2
asb12a	1.9289345354669e-06	0.451499	0.093	0.034	0.0394564	Progenitor/Cycling	asb12a
ENSDARG00000110991	1.94101346693651e-06	1.4489	0.085	0.03	0.0397034	Progenitor/Cycling	ENSDARG00000110991
eif4ebp3l	1.96307003803271e-06	0.750395	0.362	0.238	0.0401546	Progenitor/Cycling	eif4ebp3l
prdx4	1.98358152253123e-06	0.468897	0.264	0.151	0.0405742	Progenitor/Cycling	prdx4
dohh	2.02237101798682e-06	0.855533	0.138	0.061	0.0413676	Progenitor/Cycling	dohh
rrp1	2.03298241111245e-06	0.866079	0.118	0.049	0.0415847	Progenitor/Cycling	rrp1
pfkfb4b	2.04787747709935e-06	0.976976	0.114	0.046	0.0418893	Progenitor/Cycling	pfkfb4b
fkbpl	2.09024917953143e-06	2.0645	0.041	0.009	0.042756	Progenitor/Cycling	fkbpl
ENSDARG00000040280	2.09912492854316e-06	0.993858	0.118	0.048	0.0429376	Progenitor/Cycling	ENSDARG00000040280
exosc6	2.09971923836346e-06	2.26172	0.057	0.016	0.0429498	Progenitor/Cycling	exosc6
ube2c.1	2.15565736608464e-06	3.65296	0.028	0.005	0.044094	Progenitor/Cycling	ube2c.1
asdurf	2.16497992791627e-06	2.14508	0.061	0.018	0.0442847	Progenitor/Cycling	asdurf
ENSDARG00000054856	2.17592689987431e-06	1.96331	0.049	0.012	0.0445086	Progenitor/Cycling	ENSDARG00000054856
srsf2a	2.23473433083903e-06	0.620897	0.264	0.152	0.0457115	Progenitor/Cycling	srsf2a
tardbpl	2.24291808690852e-06	1.01105	0.175	0.086	0.0458789	Progenitor/Cycling	tardbpl
rrad	2.33529923024767e-06	1.72894	0.028	0.005	0.0477685	Progenitor/Cycling	rrad
adam12	2.36334239283373e-06	1.32405	0.041	0.009	0.0483422	Progenitor/Cycling	adam12
zgc:113176	2.40683532484339e-06	1.52504	0.028	0.005	0.0492318	Progenitor/Cycling	zgc:113176
mrpl11	2.44041016948638e-06	0.891927	0.175	0.087	0.0499186	Progenitor/Cycling	mrpl11
riok2	2.46208834653106e-06	0.872667	0.085	0.03	0.050362	Progenitor/Cycling	riok2
mrpl43	2.47914454697114e-06	1.86093	0.061	0.018	0.0507109	Progenitor/Cycling	mrpl43
sptlc2b	2.49273604793756e-06	0.743581	0.207	0.108	0.0509889	Progenitor/Cycling	sptlc2b
cops4	2.51392285646695e-06	0.634785	0.163	0.078	0.0514223	Progenitor/Cycling	cops4
ENSDARG00000107296	2.62517477275476e-06	3.39836	0.02	0.002	0.0536979	Progenitor/Cycling	ENSDARG00000107296
znf1114	2.63746389111874e-06	2.76644	0.02	0.002	0.0539493	Progenitor/Cycling	znf1114
degs2	2.68503704427947e-06	0.837004	0.215	0.114	0.0549224	Progenitor/Cycling	degs2
eif2s1a	2.7861606739587e-06	1.01318	0.122	0.052	0.0569909	Progenitor/Cycling	eif2s1a
mad2l1	2.96585908050554e-06	3.07771	0.024	0.004	0.0606666	Progenitor/Cycling	mad2l1
kaznb	2.97147232687844e-06	0.691486	0.203	0.107	0.0607815	Progenitor/Cycling	kaznb
lonp1	3.02439304172837e-06	1.1567	0.069	0.022	0.061864	Progenitor/Cycling	lonp1
fkbp2	3.03879573336422e-06	0.799948	0.183	0.092	0.0621586	Progenitor/Cycling	fkbp2
rad51	3.04327236978113e-06	1.46664	0.024	0.004	0.0622501	Progenitor/Cycling	rad51
srprb	3.0845570686913e-06	0.796127	0.13	0.057	0.0630946	Progenitor/Cycling	srprb
malt1	3.12387734800762e-06	1.26336	0.069	0.022	0.0638989	Progenitor/Cycling	malt1
ada2a	3.14285005053716e-06	1.78769	0.037	0.008	0.064287	Progenitor/Cycling	ada2a
nmrk2	3.15396348444466e-06	0.846142	0.341	0.221	0.0645143	Progenitor/Cycling	nmrk2
zgc:110224	3.17615782971526e-06	4.27449	0.016	0.002	0.0649683	Progenitor/Cycling	zgc:110224
si:dkey-108k21.21	3.1850421323838e-06	4.54829	0.016	0.002	0.06515	Progenitor/Cycling	si:dkey-108k21.21
pcolce2b	3.22938547647841e-06	1.19328	0.024	0.004	0.0660571	Progenitor/Cycling	pcolce2b
vgll4l	3.22982237000714e-06	3.47027	0.016	0.002	0.066066	Progenitor/Cycling	vgll4l
swi5	3.2469911442634e-06	1.37119	0.037	0.008	0.0664172	Progenitor/Cycling	swi5
camsap2a	3.25697970072503e-06	2.92383	0.016	0.002	0.0666215	Progenitor/Cycling	camsap2a
si:ch73-92e7.4	3.26608071267392e-06	2.46497	0.016	0.002	0.0668077	Progenitor/Cycling	si:ch73-92e7.4
ntng2b	3.31195283648297e-06	2.13724	0.016	0.002	0.067746	Progenitor/Cycling	ntng2b
psmd13	3.31579193580721e-06	0.71481	0.146	0.068	0.0678245	Progenitor/Cycling	psmd13
mcm10	3.32120111244662e-06	2.86819	0.016	0.002	0.0679352	Progenitor/Cycling	mcm10
cacna1ea	3.33047415231473e-06	1.31524	0.016	0.002	0.0681248	Progenitor/Cycling	cacna1ea
ptch1	3.3830227306353e-06	1.18404	0.037	0.008	0.0691997	Progenitor/Cycling	ptch1
ntmt1	3.42565328181119e-06	1.27176	0.049	0.013	0.0700717	Progenitor/Cycling	ntmt1
ssbp1	3.42871613091466e-06	0.825667	0.065	0.02	0.0701344	Progenitor/Cycling	ssbp1
ston2	3.43007389131213e-06	1.2115	0.089	0.033	0.0701622	Progenitor/Cycling	ston2
psmc3	3.52445126793834e-06	1.08503	0.126	0.055	0.0720927	Progenitor/Cycling	psmc3
rhoab	3.56380408929333e-06	0.354014	0.301	0.181	0.0728976	Progenitor/Cycling	rhoab
polr2c	3.56860118872983e-06	0.764806	0.089	0.033	0.0729957	Progenitor/Cycling	polr2c
fam168b	3.66540563464909e-06	1.25227	0.098	0.038	0.0749759	Progenitor/Cycling	fam168b
zc3hc1	3.72264683754908e-06	2.97905	0.033	0.006	0.0761467	Progenitor/Cycling	zc3hc1
drg2	4.00332167981335e-06	0.824253	0.102	0.04	0.0818879	Progenitor/Cycling	drg2
ccna2	4.03989586708213e-06	3.72956	0.028	0.005	0.0826361	Progenitor/Cycling	ccna2
dusp6	4.09074800865376e-06	1.01357	0.244	0.142	0.0836763	Progenitor/Cycling	dusp6
h1-10	4.10530763060127e-06	0.354995	0.354	0.221	0.0839741	Progenitor/Cycling	h1-10
tp53	4.15961538595064e-06	0.909642	0.256	0.15	0.0850849	Progenitor/Cycling	tp53
zcrb1	4.16037748307893e-06	0.83894	0.077	0.026	0.0851005	Progenitor/Cycling	zcrb1
abraxas1	4.2014979210251e-06	2.31403	0.028	0.005	0.0859416	Progenitor/Cycling	abraxas1
tomm20b	4.20502481791018e-06	0.581224	0.317	0.201	0.0860138	Progenitor/Cycling	tomm20b
rrp15	4.33009751544639e-06	1.06984	0.102	0.04	0.0885721	Progenitor/Cycling	rrp15
pho	4.44313960109884e-06	0.553358	0.207	0.111	0.0908844	Progenitor/Cycling	pho
ptrh2	4.51293135781452e-06	1.22365	0.053	0.015	0.092312	Progenitor/Cycling	ptrh2
ifi46	4.55102754635411e-06	0.529459	0.171	0.083	0.0930913	Progenitor/Cycling	ifi46
rad50	4.5969943037751e-06	1.06468	0.081	0.029	0.0940315	Progenitor/Cycling	rad50
mrpl20	4.65426078821962e-06	1.06297	0.138	0.064	0.0952029	Progenitor/Cycling	mrpl20
ssb	4.82454482055276e-06	0.875492	0.13	0.058	0.0986861	Progenitor/Cycling	ssb
si:ch211-276i12.11	5.01519607384223e-06	0.778722	0.081	0.029	0.102586	Progenitor/Cycling	si:ch211-276i12.11
timm10	5.31581227716585e-06	1.16055	0.077	0.027	0.108735	Progenitor/Cycling	timm10
msh2	5.35081388976316e-06	2.62876	0.045	0.011	0.109451	Progenitor/Cycling	msh2
mak16	5.52388809880402e-06	1.03883	0.102	0.041	0.112991	Progenitor/Cycling	mak16
psmc5	5.5547885459532e-06	1.0669	0.163	0.081	0.113623	Progenitor/Cycling	psmc5
mrpl14	5.69861979724976e-06	0.799988	0.102	0.041	0.116565	Progenitor/Cycling	mrpl14
chd4a	5.71875473020964e-06	0.738962	0.22	0.122	0.116977	Progenitor/Cycling	chd4a
si:ch211-196c10.15	5.77174921675138e-06	0.854042	0.15	0.071	0.118061	Progenitor/Cycling	si:ch211-196c10.15
aebp2	5.86938236611184e-06	1.1396	0.15	0.073	0.120058	Progenitor/Cycling	aebp2
zgc:109986	6.02419904865386e-06	3.37084	0.024	0.004	0.123225	Progenitor/Cycling	zgc:109986
paics	6.0933483082912e-06	1.14929	0.118	0.051	0.124639	Progenitor/Cycling	paics
commd7	6.21535435743685e-06	0.717641	0.167	0.083	0.127135	Progenitor/Cycling	commd7
ginm1	6.24150150410062e-06	1.01326	0.118	0.051	0.12767	Progenitor/Cycling	ginm1
mrps18c	6.27578802068422e-06	0.930124	0.118	0.051	0.128371	Progenitor/Cycling	mrps18c
klhl24b	6.3224018067478e-06	1.47178	0.15	0.073	0.129325	Progenitor/Cycling	klhl24b
cacna1sa	6.34998246981013e-06	2.42771	0.024	0.004	0.129889	Progenitor/Cycling	cacna1sa
snrnp48	6.35043065940393e-06	0.72193	0.069	0.023	0.129898	Progenitor/Cycling	snrnp48
si:ch211-130h14.6	6.38587111315635e-06	2.31537	0.024	0.004	0.130623	Progenitor/Cycling	si:ch211-130h14.6
fbxo5	6.62590399456569e-06	3.53055	0.02	0.003	0.135533	Progenitor/Cycling	fbxo5
numa1	6.8014236279884e-06	2.95633	0.02	0.003	0.139123	Progenitor/Cycling	numa1
si:ch211-183d21.1	6.84599353959815e-06	2.66334	0.02	0.003	0.140035	Progenitor/Cycling	si:ch211-183d21.1
zfhx4	6.85801847477967e-06	0.899641	0.049	0.013	0.140281	Progenitor/Cycling	zfhx4
mid1ip1l	6.8803667630639e-06	0.570245	0.297	0.18	0.140738	Progenitor/Cycling	mid1ip1l
si:ch211-156j22.4	6.93597291166269e-06	1.92703	0.02	0.003	0.141875	Progenitor/Cycling	si:ch211-156j22.4
si:dkey-108k24.2	6.95107902407131e-06	2.61121	0.02	0.003	0.142184	Progenitor/Cycling	si:dkey-108k24.2
miip	6.95107902407131e-06	2.24345	0.02	0.003	0.142184	Progenitor/Cycling	miip
snu13a	7.09975247970059e-06	1.24558	0.061	0.019	0.145225	Progenitor/Cycling	snu13a
eef1db	7.12304646824421e-06	0.214798	0.837	0.653	0.145702	Progenitor/Cycling	eef1db
golim4b	7.14294198629933e-06	5.42435	0.012	0.001	0.146109	Progenitor/Cycling	golim4b
si:dkey-15j16.6	7.16714293318007e-06	3.3763	0.012	0.001	0.146604	Progenitor/Cycling	si:dkey-15j16.6
znf1105	7.28932859922295e-06	3.04691	0.012	0.001	0.149103	Progenitor/Cycling	znf1105
si:ch211-236g6.1	7.28932859922295e-06	3.45622	0.012	0.001	0.149103	Progenitor/Cycling	si:ch211-236g6.1
tnnt2d	7.28932859922295e-06	2.98213	0.012	0.001	0.149103	Progenitor/Cycling	tnnt2d
mapre3a	7.31400361818881e-06	2.90248	0.012	0.001	0.149608	Progenitor/Cycling	mapre3a
hrc	7.33875850217174e-06	2.65178	0.012	0.001	0.150114	Progenitor/Cycling	hrc
rad51ap1	7.38850884830391e-06	2.06225	0.012	0.001	0.151132	Progenitor/Cycling	rad51ap1
nsrp1	7.48317833324385e-06	1.74805	0.073	0.025	0.153068	Progenitor/Cycling	nsrp1
dad1	7.79333141803162e-06	0.405116	0.39	0.261	0.159413	Progenitor/Cycling	dad1
jag2a	7.79588847615828e-06	1.52243	0.037	0.008	0.159465	Progenitor/Cycling	jag2a
men1	7.8415669358026e-06	1.10789	0.041	0.01	0.160399	Progenitor/Cycling	men1
si:dkeyp-69b9.6	8.0608697125303e-06	0.454631	0.065	0.021	0.164885	Progenitor/Cycling	si:dkeyp-69b9.6
mzt2b	8.10393234757144e-06	1.39552	0.045	0.011	0.165766	Progenitor/Cycling	mzt2b
ak2	8.1503584952534e-06	0.247649	0.614	0.428	0.166716	Progenitor/Cycling	ak2
eif5a2	8.29638280350725e-06	0.579663	0.382	0.265	0.169703	Progenitor/Cycling	eif5a2
arl8	8.47472227721721e-06	0.694216	0.053	0.015	0.17335	Progenitor/Cycling	arl8
rexo4	8.48611087888565e-06	0.905548	0.089	0.034	0.173583	Progenitor/Cycling	rexo4
psmd8	8.7733472022204e-06	0.849238	0.126	0.056	0.179459	Progenitor/Cycling	psmd8
ENSDARG00000096749	9.06177228108966e-06	1.60123	0.053	0.015	0.185359	Progenitor/Cycling	ENSDARG00000096749
rfc2	9.17511902254724e-06	0.278733	0.049	0.013	0.187677	Progenitor/Cycling	rfc2
polr3k	9.31994437055504e-06	1.01355	0.065	0.021	0.190639	Progenitor/Cycling	polr3k
anapc10	9.32467079864631e-06	1.42566	0.041	0.01	0.190736	Progenitor/Cycling	anapc10
zgc:172079.2	9.39642145217208e-06	0.804777	0.093	0.036	0.192204	Progenitor/Cycling	zgc:172079.2
fam32a	9.58396494406812e-06	0.426176	0.358	0.238	0.19604	Progenitor/Cycling	fam32a
nucks1b	9.6782004683001e-06	0.586046	0.183	0.095	0.197968	Progenitor/Cycling	nucks1b
ccne1	9.71178986054111e-06	2.65159	0.033	0.007	0.198655	Progenitor/Cycling	ccne1
thap12a	9.73929848912552e-06	1.86303	0.041	0.01	0.199217	Progenitor/Cycling	thap12a
ndufaf3	9.86661170075309e-06	0.578162	0.183	0.096	0.201822	Progenitor/Cycling	ndufaf3
sub1b	1.02071444385482e-05	0.914932	0.142	0.068	0.208787	Progenitor/Cycling	sub1b
smc1al	1.03262102763118e-05	0.688234	0.26	0.155	0.211223	Progenitor/Cycling	smc1al
saa	1.03754999095784e-05	1.66904	0.037	0.008	0.212231	Progenitor/Cycling	saa
si:dkeyp-120h9.1	1.03848006825114e-05	1.0265	0.102	0.042	0.212421	Progenitor/Cycling	si:dkeyp-120h9.1
kat8	1.05570124134322e-05	0.731906	0.081	0.03	0.215944	Progenitor/Cycling	kat8
kyat3	1.05802352283502e-05	2.11782	0.037	0.008	0.216419	Progenitor/Cycling	kyat3
tiprl	1.06320308993471e-05	1.20268	0.069	0.023	0.217478	Progenitor/Cycling	tiprl
narf	1.06640423396281e-05	0.987536	0.061	0.019	0.218133	Progenitor/Cycling	narf
nckap5l	1.07576020842327e-05	2.01714	0.045	0.012	0.220047	Progenitor/Cycling	nckap5l
mfap1	1.12040974927542e-05	0.491197	0.134	0.062	0.22918	Progenitor/Cycling	mfap1
prc1a	1.12119062158566e-05	2.86156	0.016	0.002	0.22934	Progenitor/Cycling	prc1a
wdr12	1.12384056664811e-05	1.3136	0.057	0.017	0.229882	Progenitor/Cycling	wdr12
si:ch211-251b21.1	1.12974349467643e-05	3.54181	0.016	0.002	0.231089	Progenitor/Cycling	si:ch211-251b21.1
myt1a	1.12974349467643e-05	3.40172	0.016	0.002	0.231089	Progenitor/Cycling	myt1a
n4bp1	1.13390423992729e-05	0.704564	0.146	0.07	0.23194	Progenitor/Cycling	n4bp1
si:ch211-195m9.3	1.14994307658913e-05	2.41265	0.016	0.002	0.235221	Progenitor/Cycling	si:ch211-195m9.3
haus7	1.15285672274706e-05	2.4361	0.016	0.002	0.235817	Progenitor/Cycling	haus7
tmem30b	1.16375906168535e-05	1.7149	0.053	0.015	0.238047	Progenitor/Cycling	tmem30b
rnf32	1.16458193002782e-05	1.68337	0.016	0.002	0.238215	Progenitor/Cycling	rnf32
timm9	1.19818316621937e-05	0.92968	0.098	0.04	0.245088	Progenitor/Cycling	timm9
dennd2da	1.2014620456228e-05	0.744434	0.26	0.16	0.245759	Progenitor/Cycling	dennd2da
psmb3	1.21495346222849e-05	0.531869	0.224	0.127	0.248519	Progenitor/Cycling	psmb3
prdx2	1.21547778349643e-05	0.191585	0.72	0.537	0.248626	Progenitor/Cycling	prdx2
ENSDARG00000109502	1.22777390901258e-05	1.66404	0.069	0.024	0.251141	Progenitor/Cycling	ENSDARG00000109502
cdh4	1.22977336219967e-05	1.90025	0.024	0.004	0.25155	Progenitor/Cycling	cdh4
spen	1.23380162301386e-05	0.757321	0.272	0.166	0.252374	Progenitor/Cycling	spen
nkain4	1.24532741163482e-05	2.33961	0.028	0.005	0.254732	Progenitor/Cycling	nkain4
zcchc17	1.26475886104016e-05	1.27091	0.081	0.03	0.258706	Progenitor/Cycling	zcchc17
prxl2c	1.27502425057232e-05	1.62907	0.028	0.005	0.260806	Progenitor/Cycling	prxl2c
u2af2a	1.27731210314343e-05	1.00024	0.106	0.045	0.261274	Progenitor/Cycling	u2af2a
tmpoa	1.28483900780789e-05	1.96592	0.041	0.01	0.262814	Progenitor/Cycling	tmpoa
n4bp2l2	1.3001326072544e-05	1.62432	0.061	0.02	0.265942	Progenitor/Cycling	n4bp2l2
gtf2f2a	1.3023600822712e-05	0.546539	0.106	0.044	0.266398	Progenitor/Cycling	gtf2f2a
fubp1	1.3433233216644e-05	0.793748	0.22	0.124	0.274777	Progenitor/Cycling	fubp1
nono	1.34720236534035e-05	0.828638	0.126	0.057	0.27557	Progenitor/Cycling	nono
rnaseh2b	1.37339376131614e-05	1.27197	0.041	0.01	0.280928	Progenitor/Cycling	rnaseh2b
med28	1.37551250818732e-05	1.50182	0.057	0.017	0.281361	Progenitor/Cycling	med28
pdcd4a	1.38144894757377e-05	0.85061	0.167	0.086	0.282575	Progenitor/Cycling	pdcd4a
rnpc3	1.40142361980488e-05	0.925956	0.15	0.074	0.286661	Progenitor/Cycling	rnpc3
arl6ip1	1.40459011442927e-05	0.243711	0.272	0.162	0.287309	Progenitor/Cycling	arl6ip1
daxx	1.40906559450498e-05	0.781341	0.073	0.026	0.288224	Progenitor/Cycling	daxx
psenen	1.4231623489942e-05	0.699112	0.163	0.083	0.291108	Progenitor/Cycling	psenen
ppat	1.43071336232035e-05	1.08121	0.049	0.014	0.292652	Progenitor/Cycling	ppat
eif1	1.43589795741694e-05	0.108926	0.622	0.44	0.293713	Progenitor/Cycling	eif1
BX323555.5	1.43932338041218e-05	2.75494	0.033	0.007	0.294414	Progenitor/Cycling	BX323555.5
plch1	1.4411012716658e-05	1.32046	0.146	0.073	0.294777	Progenitor/Cycling	plch1
rybpa	1.44837725812962e-05	1.23013	0.069	0.024	0.296266	Progenitor/Cycling	rybpa
nup43	1.44976113477654e-05	0.923799	0.041	0.01	0.296549	Progenitor/Cycling	nup43
rgcc	1.45990405215988e-05	0.49668	0.333	0.219	0.298623	Progenitor/Cycling	rgcc
hexim1	1.51050230998256e-05	0.509276	0.211	0.116	0.308973	Progenitor/Cycling	hexim1
prmt3	1.51278046272824e-05	0.848233	0.106	0.045	0.309439	Progenitor/Cycling	prmt3
ripk4	1.51284899348431e-05	0.985788	0.195	0.107	0.309453	Progenitor/Cycling	ripk4
tiparp	1.5278482005829e-05	0.49729	0.228	0.13	0.312521	Progenitor/Cycling	tiparp
si:ch73-100l22.3	1.5288677728634e-05	0.768922	0.049	0.014	0.31273	Progenitor/Cycling	si:ch73-100l22.3
kif20a	1.58142703338338e-05	2.22204	0.02	0.003	0.323481	Progenitor/Cycling	kif20a
ENSDARG00000004525	1.59311617692817e-05	0.490811	0.106	0.045	0.325872	Progenitor/Cycling	ENSDARG00000004525
eif2s2	1.60426042006583e-05	0.452346	0.472	0.336	0.328151	Progenitor/Cycling	eif2s2
zswim7	1.61068080023542e-05	2.02861	0.02	0.003	0.329465	Progenitor/Cycling	zswim7
fgfrl1a	1.61528647868251e-05	1.05664	0.033	0.007	0.330407	Progenitor/Cycling	fgfrl1a
dnajb6a	1.62737601535877e-05	0.318973	0.138	0.065	0.33288	Progenitor/Cycling	dnajb6a
cita	1.62965707838817e-05	1.35643	0.057	0.018	0.333346	Progenitor/Cycling	cita
hltf	1.63711653642319e-05	1.19052	0.02	0.003	0.334872	Progenitor/Cycling	hltf
ddx18	1.65684981232546e-05	0.909371	0.203	0.113	0.338909	Progenitor/Cycling	ddx18
ENSDARG00000074572	1.68556931909106e-05	0.353074	0.154	0.076	0.344783	Progenitor/Cycling	ENSDARG00000074572
hars	1.68959339383797e-05	1.07799	0.093	0.038	0.345606	Progenitor/Cycling	hars
rhov	1.71356553497598e-05	2.06173	0.053	0.016	0.35051	Progenitor/Cycling	rhov
nfkbib	1.73616962275543e-05	1.12725	0.106	0.046	0.355133	Progenitor/Cycling	nfkbib
tspan7b	1.7393085882499e-05	0.464881	0.045	0.012	0.355776	Progenitor/Cycling	tspan7b
dnaja1	1.75256426901175e-05	0.515443	0.073	0.026	0.358487	Progenitor/Cycling	dnaja1
elof1	1.77616025982442e-05	0.784064	0.13	0.061	0.363314	Progenitor/Cycling	elof1
smarcd3b	1.78467753398512e-05	1.90763	0.045	0.012	0.365056	Progenitor/Cycling	smarcd3b
BX470137.2	1.79600780325591e-05	2.51289	0.053	0.016	0.367373	Progenitor/Cycling	BX470137.2
nsmce1	1.82151796251484e-05	1.47524	0.041	0.01	0.372591	Progenitor/Cycling	nsmce1
psme1	1.84014985436818e-05	0.598613	0.333	0.22	0.376403	Progenitor/Cycling	psme1
trnau1apb	1.85544326533197e-05	0.35886	0.228	0.13	0.379531	Progenitor/Cycling	trnau1apb
adam22	1.85835902607878e-05	1.21176	0.057	0.018	0.380127	Progenitor/Cycling	adam22
si:ch211-150o23.2	1.87470898355339e-05	1.6509	0.041	0.01	0.383472	Progenitor/Cycling	si:ch211-150o23.2
isg20	1.9638660732822e-05	1.02194	0.118	0.054	0.401709	Progenitor/Cycling	isg20
dimt1l	1.98402785412897e-05	2.4379	0.049	0.014	0.405833	Progenitor/Cycling	dimt1l
hpcal1	2.00932802764969e-05	0.914505	0.065	0.022	0.411008	Progenitor/Cycling	hpcal1
cacybp	2.04059842676713e-05	0.655285	0.175	0.093	0.417404	Progenitor/Cycling	cacybp
anp32e	2.05616115771124e-05	0.344795	0.13	0.06	0.420588	Progenitor/Cycling	anp32e
fam107b	2.12415427352794e-05	0.352338	0.195	0.104	0.434496	Progenitor/Cycling	fam107b
col12a1b	2.15992810169124e-05	3.38608	0.024	0.004	0.441813	Progenitor/Cycling	col12a1b
kif22	2.17995511793999e-05	2.86057	0.041	0.01	0.44591	Progenitor/Cycling	kif22
cad	2.1857332702494e-05	0.964395	0.089	0.036	0.447092	Progenitor/Cycling	cad
mynn	2.20937090377129e-05	0.498745	0.057	0.018	0.451927	Progenitor/Cycling	mynn
trim35-7.1	2.21961336021114e-05	3.20746	0.024	0.004	0.454022	Progenitor/Cycling	trim35-7.1
chek2	2.22718345801702e-05	1.93552	0.024	0.004	0.45557	Progenitor/Cycling	chek2
wnt7ba	2.23097771563908e-05	2.8967	0.024	0.004	0.456346	Progenitor/Cycling	wnt7ba
cbfa2t3	2.25771029443439e-05	2.36619	0.024	0.004	0.461815	Progenitor/Cycling	cbfa2t3
anks4b	2.28946120162988e-05	0.402447	0.451	0.318	0.468309	Progenitor/Cycling	anks4b
srsf6b	2.36689786171113e-05	0.285136	0.167	0.086	0.484149	Progenitor/Cycling	srsf6b
asf1bb	2.36841047013438e-05	1.08557	0.057	0.018	0.484458	Progenitor/Cycling	asf1bb
coa3a	2.37440083850041e-05	1.0424	0.15	0.077	0.485684	Progenitor/Cycling	coa3a
si:ch211-243g18.2	2.37980509235093e-05	0.625839	0.024	0.004	0.486789	Progenitor/Cycling	si:ch211-243g18.2
ldb1a	2.42281761436715e-05	0.976178	0.098	0.041	0.495587	Progenitor/Cycling	ldb1a
tgfbr2b	2.45889116804186e-05	0.800664	0.207	0.117	0.502966	Progenitor/Cycling	tgfbr2b
wdr74	2.47447724591948e-05	1.17299	0.057	0.018	0.506154	Progenitor/Cycling	wdr74
chrm3a	2.52326267517785e-05	0.423446	0.118	0.052	0.516133	Progenitor/Cycling	chrm3a
si:ch211-102c2.7	2.52495961021169e-05	0.621375	0.069	0.024	0.51648	Progenitor/Cycling	si:ch211-102c2.7
brd2a	2.54003934721846e-05	0.468177	0.439	0.313	0.519565	Progenitor/Cycling	brd2a
golt1bb	2.59183480779605e-05	1.19818	0.057	0.018	0.53016	Progenitor/Cycling	golt1bb
pim1	2.64123888116439e-05	0.300002	0.272	0.164	0.540265	Progenitor/Cycling	pim1
pagr1	2.66821937313632e-05	0.932131	0.065	0.022	0.545784	Progenitor/Cycling	pagr1
bms1	2.68230090660697e-05	1.20241	0.11	0.049	0.548665	Progenitor/Cycling	bms1
fam53b	2.69024291887121e-05	0.673558	0.215	0.125	0.550289	Progenitor/Cycling	fam53b
alg12	2.69163675566925e-05	1.36625	0.073	0.027	0.550574	Progenitor/Cycling	alg12
prpf4ba	2.69878547441536e-05	0.892037	0.122	0.056	0.552037	Progenitor/Cycling	prpf4ba
rpf2	2.70214670482377e-05	1.27131	0.102	0.044	0.552724	Progenitor/Cycling	rpf2
ENSDARG00000019213	2.72591655950689e-05	0.926414	0.138	0.067	0.557586	Progenitor/Cycling	ENSDARG00000019213
ENSDARG00000079124	2.89223080697007e-05	1.31576	0.057	0.018	0.591606	Progenitor/Cycling	ENSDARG00000079124
arhgap33	2.91216033317043e-05	0.7123	0.089	0.036	0.595682	Progenitor/Cycling	arhgap33
lrrc20	2.91480093524285e-05	2.00265	0.037	0.009	0.596223	Progenitor/Cycling	lrrc20
cdc25b	2.94440530469015e-05	1.18105	0.049	0.014	0.602278	Progenitor/Cycling	cdc25b
cd9b	2.97023004381936e-05	0.958131	0.211	0.121	0.607561	Progenitor/Cycling	cd9b
cox4i1l	2.99455892850038e-05	0.193382	0.557	0.398	0.612537	Progenitor/Cycling	cox4i1l
vrk1	3.0005273113683e-05	0.609577	0.069	0.025	0.613758	Progenitor/Cycling	vrk1
gemin8	3.00753704527891e-05	1.23535	0.102	0.044	0.615192	Progenitor/Cycling	gemin8
si:ch73-37h15.2	3.04058075210801e-05	0.849141	0.138	0.068	0.621951	Progenitor/Cycling	si:ch73-37h15.2
emc10	3.06174278924294e-05	0.380501	0.195	0.108	0.626279	Progenitor/Cycling	emc10
zgc:112234.9	3.10639728895745e-05	1.73546	0.037	0.009	0.635414	Progenitor/Cycling	zgc:112234.9
ENSDARG00000077040	3.12266137537638e-05	1.55889	0.053	0.016	0.63874	Progenitor/Cycling	ENSDARG00000077040
dpf2l	3.15897138808745e-05	2.05355	0.037	0.009	0.646168	Progenitor/Cycling	dpf2l
cdx1b	3.21206382515417e-05	0.51658	0.561	0.437	0.657028	Progenitor/Cycling	cdx1b
phlda1	3.2619245302952e-05	3.17149	0.016	0.002	0.667227	Progenitor/Cycling	phlda1
si:dkey-45k15.1	3.27206471118977e-05	0.699837	0.13	0.063	0.669301	Progenitor/Cycling	si:dkey-45k15.1
bzw1a	3.30403249961341e-05	0.369255	0.232	0.135	0.67584	Progenitor/Cycling	bzw1a
si:dkey-31f5.11	3.33823475807459e-05	1.24073	0.016	0.002	0.682836	Progenitor/Cycling	si:dkey-31f5.11
dlgap4b	3.35372169185006e-05	1.06857	0.037	0.009	0.686004	Progenitor/Cycling	dlgap4b
cldn15a	3.36137830428656e-05	0.377696	0.423	0.296	0.68757	Progenitor/Cycling	cldn15a
capn8	3.3770228506149e-05	0.735377	0.016	0.002	0.69077	Progenitor/Cycling	capn8
zgc:91890	3.38244165332813e-05	1.61355	0.028	0.006	0.691878	Progenitor/Cycling	zgc:91890
prpf38a	3.39142182045849e-05	0.84925	0.073	0.027	0.693715	Progenitor/Cycling	prpf38a
cldnc	3.40204372872659e-05	0.522017	0.329	0.218	0.695888	Progenitor/Cycling	cldnc
ublcp1	3.40845113295837e-05	2.19239	0.02	0.003	0.697199	Progenitor/Cycling	ublcp1
ccdc59	3.40986709234319e-05	1.73506	0.077	0.03	0.697488	Progenitor/Cycling	ccdc59
slc29a4	3.4319187725438e-05	1.74201	0.028	0.006	0.701999	Progenitor/Cycling	slc29a4
trim107	3.49976278305564e-05	1.51197	0.077	0.03	0.715876	Progenitor/Cycling	trim107
ntd5	3.54833759253057e-05	0.13487	0.028	0.006	0.725812	Progenitor/Cycling	ntd5
tspan36	3.68633499917045e-05	1.03746	0.045	0.013	0.75404	Progenitor/Cycling	tspan36
traf4b	3.69853415551169e-05	1.42475	0.138	0.07	0.756535	Progenitor/Cycling	traf4b
psmd6	3.73376587609202e-05	0.755565	0.122	0.058	0.763742	Progenitor/Cycling	psmd6
uprt	3.77644256466285e-05	1.03387	0.081	0.032	0.772471	Progenitor/Cycling	uprt
pinx1	3.79027794948739e-05	0.425207	0.236	0.141	0.775301	Progenitor/Cycling	pinx1
ccnb1	3.7999311231762e-05	5.65099	0.012	0.001	0.777276	Progenitor/Cycling	ccnb1
si:ch211-113a14.22.2	3.86718781748563e-05	3.42144	0.012	0.001	0.791033	Progenitor/Cycling	si:ch211-113a14.22.2
kif2c	3.9012383928866e-05	3.01552	0.012	0.001	0.797998	Progenitor/Cycling	kif2c
neil3	3.9012383928866e-05	2.70818	0.012	0.001	0.797998	Progenitor/Cycling	neil3
cdkn2d	3.9214226453141e-05	2.35381	0.024	0.004	0.802127	Progenitor/Cycling	cdkn2d
si:ch211-209j12.1	3.92409665987267e-05	2.89877	0.012	0.001	0.802674	Progenitor/Cycling	si:ch211-209j12.1
rtkn2a	3.92409665987267e-05	3.23737	0.012	0.001	0.802674	Progenitor/Cycling	rtkn2a
ENSDARG00000041723	3.93557340604736e-05	2.57136	0.012	0.001	0.805022	Progenitor/Cycling	ENSDARG00000041723
gstm.2	3.95001593274128e-05	0.526887	0.041	0.011	0.807976	Progenitor/Cycling	gstm.2
si:dkey-102c8.2	3.95337227507882e-05	2.35433	0.024	0.004	0.808662	Progenitor/Cycling	si:dkey-102c8.2
etv5b	3.98679004009208e-05	1.08965	0.057	0.019	0.815498	Progenitor/Cycling	etv5b
si:ch211-153j24.3	4.01150512357632e-05	1.83478	0.024	0.004	0.820553	Progenitor/Cycling	si:ch211-153j24.3
gtf2a1	4.05281307241515e-05	1.17067	0.134	0.067	0.829003	Progenitor/Cycling	gtf2a1
syncrip	4.06627445392405e-05	0.499113	0.317	0.208	0.831756	Progenitor/Cycling	syncrip
lin28b	4.19080998439449e-05	1.03692	0.024	0.004	0.85723	Progenitor/Cycling	lin28b
cbx1b	4.27626505940406e-05	0.335603	0.093	0.039	0.87471	Progenitor/Cycling	cbx1b
ube2e3	4.3131998482533e-05	0.144663	0.37	0.245	0.882265	Progenitor/Cycling	ube2e3
ilf3a	4.34811072602821e-05	0.885092	0.089	0.037	0.889406	Progenitor/Cycling	ilf3a
ccdc77	4.43429858452702e-05	1.19091	0.037	0.009	0.907036	Progenitor/Cycling	ccdc77
cox8a	4.50041655981803e-05	0.218264	0.289	0.181	0.92056	Progenitor/Cycling	cox8a
znf511	4.65660123117157e-05	1.25142	0.037	0.009	0.952508	Progenitor/Cycling	znf511
lsm14ab	4.66717425948813e-05	0.679271	0.207	0.121	0.95467	Progenitor/Cycling	lsm14ab
rbx1	4.68465897717721e-05	0.359181	0.321	0.211	0.958247	Progenitor/Cycling	rbx1
hnrnph1l	4.68478785292612e-05	1.08699	0.138	0.069	0.958273	Progenitor/Cycling	hnrnph1l
polr3glb	4.78086099645391e-05	1.45175	0.061	0.021	0.977925	Progenitor/Cycling	polr3glb
metap1d	4.98406591081172e-05	1.61631	0.069	0.026	1	Progenitor/Cycling	metap1d
phldb1a	5.0074593091528e-05	2.49639	0.049	0.015	1	Progenitor/Cycling	phldb1a
ddit3	5.04747801246912e-05	0.139647	0.423	0.29	1	Progenitor/Cycling	ddit3
akap8l	5.05260819043371e-05	0.716184	0.24	0.145	1	Progenitor/Cycling	akap8l
mrps34	5.10630525618811e-05	1.20791	0.081	0.033	1	Progenitor/Cycling	mrps34
rrp7a	5.23768930334147e-05	0.699592	0.065	0.023	1	Progenitor/Cycling	rrp7a
im:6904045	5.2403973734698e-05	0.805432	0.069	0.025	1	Progenitor/Cycling	im:6904045
cc2d2a	5.27132640667133e-05	1.73918	0.028	0.006	1	Progenitor/Cycling	cc2d2a
pus1	5.29761062397968e-05	1.57903	0.049	0.015	1	Progenitor/Cycling	pus1
ntrk2b	5.368172251782e-05	1.43031	0.033	0.008	1	Progenitor/Cycling	ntrk2b
polr1c	5.37136171710196e-05	1.56971	0.049	0.015	1	Progenitor/Cycling	polr1c
commd3	5.5302628427709e-05	0.523029	0.126	0.061	1	Progenitor/Cycling	commd3
gtf2a2	5.5362521662792e-05	1.27576	0.081	0.033	1	Progenitor/Cycling	gtf2a2
f11r.1	5.54233353983896e-05	0.445674	0.28	0.174	1	Progenitor/Cycling	f11r.1
tpd52	5.54764601277097e-05	0.615116	0.069	0.025	1	Progenitor/Cycling	tpd52
zc3h14	5.57779512441967e-05	0.619657	0.114	0.053	1	Progenitor/Cycling	zc3h14
rnf181	5.60643616867156e-05	1.41302	0.061	0.021	1	Progenitor/Cycling	rnf181
upf3b	5.62458295653053e-05	0.14087	0.179	0.097	1	Progenitor/Cycling	upf3b
mospd1	5.64156263812002e-05	1.38671	0.061	0.021	1	Progenitor/Cycling	mospd1
rpp30	5.77212745216006e-05	1.18737	0.037	0.009	1	Progenitor/Cycling	rpp30
si:ch211-108d22.2	5.77496915345533e-05	0.941463	0.085	0.035	1	Progenitor/Cycling	si:ch211-108d22.2
calcoco1a	5.78490156656151e-05	1.28741	0.045	0.013	1	Progenitor/Cycling	calcoco1a
hirip3	5.88605783799013e-05	0.904121	0.126	0.061	1	Progenitor/Cycling	hirip3
spcs2	5.96723561359192e-05	0.36517	0.159	0.084	1	Progenitor/Cycling	spcs2
ldlra	6.05844379950097e-05	0.153795	0.171	0.091	1	Progenitor/Cycling	ldlra
psmc2	6.13751665085092e-05	0.763091	0.15	0.079	1	Progenitor/Cycling	psmc2
fam110c	6.14629791499009e-05	1.97645	0.045	0.013	1	Progenitor/Cycling	fam110c
ENSDARG00000100227	6.20751744631395e-05	1.33229	0.041	0.011	1	Progenitor/Cycling	ENSDARG00000100227
cep85	6.21721023712028e-05	1.11997	0.081	0.033	1	Progenitor/Cycling	cep85
ddx56	6.30822042414193e-05	1.05861	0.053	0.017	1	Progenitor/Cycling	ddx56
jupa	6.33160914433159e-05	0.476849	0.618	0.474	1	Progenitor/Cycling	jupa
rhoj	6.40635647359707e-05	2.84081	0.02	0.003	1	Progenitor/Cycling	rhoj
eva1ba	6.41213179050173e-05	1.33185	0.041	0.011	1	Progenitor/Cycling	eva1ba
srd5a3	6.41791597065376e-05	2.27514	0.02	0.003	1	Progenitor/Cycling	srd5a3
parvb	6.5936950923734e-05	2.26522	0.02	0.003	1	Progenitor/Cycling	parvb
si:ch211-51h4.2	6.73097214942226e-05	1.63325	0.049	0.015	1	Progenitor/Cycling	si:ch211-51h4.2
arl14ep	6.81931450048199e-05	1.04661	0.081	0.033	1	Progenitor/Cycling	arl14ep
si:ch211-51h9.7	6.90355319631408e-05	1.28619	0.049	0.015	1	Progenitor/Cycling	si:ch211-51h9.7
tomm22	6.94284755696118e-05	0.72732	0.114	0.053	1	Progenitor/Cycling	tomm22
si:dkey-23c22.5	6.9817953927836e-05	2.74199	0.041	0.011	1	Progenitor/Cycling	si:dkey-23c22.5
zgc:158640	7.03934906451459e-05	0.604802	0.024	0.005	1	Progenitor/Cycling	zgc:158640
dpcd	7.05023246280374e-05	1.00669	0.024	0.005	1	Progenitor/Cycling	dpcd
timm23a	7.07706217722797e-05	0.594133	0.11	0.051	1	Progenitor/Cycling	timm23a
iah1	7.10488864488181e-05	1.09004	0.024	0.005	1	Progenitor/Cycling	iah1
get1	7.44756949499821e-05	0.778708	0.077	0.031	1	Progenitor/Cycling	get1
diabloa	7.47520061139071e-05	1.98169	0.053	0.017	1	Progenitor/Cycling	diabloa
nudt21	7.5280744928141e-05	0.967005	0.085	0.035	1	Progenitor/Cycling	nudt21
ubap2b	7.63869888280482e-05	1.07176	0.179	0.101	1	Progenitor/Cycling	ubap2b
rab11fip5a	7.68748076211293e-05	1.29867	0.033	0.008	1	Progenitor/Cycling	rab11fip5a
tufm	7.70345140668863e-05	1.08781	0.118	0.057	1	Progenitor/Cycling	tufm
rgs12b	7.70626703623386e-05	0.835698	0.033	0.008	1	Progenitor/Cycling	rgs12b
ralab	7.72041131852798e-05	0.848837	0.114	0.054	1	Progenitor/Cycling	ralab
blcap	7.75834059099992e-05	0.642893	0.159	0.085	1	Progenitor/Cycling	blcap
phf14	7.7588467335045e-05	1.06056	0.146	0.077	1	Progenitor/Cycling	phf14
cgnb	7.8810065193568e-05	0.637726	0.073	0.028	1	Progenitor/Cycling	cgnb
ttc27	7.99537322289867e-05	0.932701	0.093	0.041	1	Progenitor/Cycling	ttc27
bfb	8.00083293742395e-05	1.43527	0.041	0.011	1	Progenitor/Cycling	bfb
p2rx4b	8.01173510083096e-05	2.41362	0.049	0.015	1	Progenitor/Cycling	p2rx4b
cenpe	8.04723035625582e-05	2.19101	0.016	0.002	1	Progenitor/Cycling	cenpe
gkap1	8.14656645360536e-05	0.508635	0.154	0.082	1	Progenitor/Cycling	gkap1
dsn1	8.15055285835521e-05	2.18994	0.016	0.002	1	Progenitor/Cycling	dsn1
alkbh1	8.17302045587984e-05	1.84763	0.037	0.01	1	Progenitor/Cycling	alkbh1
asb6	8.18527144419955e-05	2.08725	0.016	0.002	1	Progenitor/Cycling	asb6
b3gat2	8.25512838663034e-05	2.73779	0.016	0.002	1	Progenitor/Cycling	b3gat2
serbp1b	8.2817687187256e-05	0.650649	0.167	0.091	1	Progenitor/Cycling	serbp1b
slc6a22.2	8.29026779725867e-05	2.14844	0.016	0.002	1	Progenitor/Cycling	slc6a22.2
itgb1b.1	8.33989801846015e-05	0.831851	0.167	0.092	1	Progenitor/Cycling	itgb1b.1
fzd8b	8.34324207678577e-05	2.22956	0.016	0.002	1	Progenitor/Cycling	fzd8b
dnlz	8.34647511929933e-05	1.69439	0.049	0.015	1	Progenitor/Cycling	dnlz
nfkbiz	8.48985517648683e-05	1.77445	0.045	0.013	1	Progenitor/Cycling	nfkbiz
calm1a	8.55097291114072e-05	0.257947	0.26	0.159	1	Progenitor/Cycling	calm1a
si:dkey-16l2.16	8.56516700220235e-05	1.30181	0.065	0.024	1	Progenitor/Cycling	si:dkey-16l2.16
smfn	8.60846774516827e-05	1.85502	0.061	0.022	1	Progenitor/Cycling	smfn
otub1b	8.62488505999801e-05	0.870506	0.077	0.031	1	Progenitor/Cycling	otub1b
prodha	8.72149998820367e-05	0.321728	0.142	0.071	1	Progenitor/Cycling	prodha
ube2g2	8.72682588098669e-05	1.74685	0.069	0.026	1	Progenitor/Cycling	ube2g2
eif3jb	8.81103856654798e-05	0.372999	0.228	0.138	1	Progenitor/Cycling	eif3jb
si:ch211-140m22.7	8.8429105197722e-05	0.525553	0.11	0.051	1	Progenitor/Cycling	si:ch211-140m22.7
emc6	8.97401132521753e-05	0.746359	0.114	0.054	1	Progenitor/Cycling	emc6
sf3b3	9.0204969451428e-05	1.33458	0.118	0.057	1	Progenitor/Cycling	sf3b3
gstm.3	9.33874981976281e-05	0.683561	0.061	0.022	1	Progenitor/Cycling	gstm.3
ndufb10	9.39029863571311e-05	0.449506	0.362	0.255	1	Progenitor/Cycling	ndufb10
gna12a	9.43067731034293e-05	0.903565	0.085	0.036	1	Progenitor/Cycling	gna12a
snupn	9.7189580914968e-05	1.30499	0.061	0.022	1	Progenitor/Cycling	snupn
akirin2	9.73130413540583e-05	0.420605	0.102	0.046	1	Progenitor/Cycling	akirin2
ewsr1b	9.95645441237895e-05	0.605204	0.285	0.187	1	Progenitor/Cycling	ewsr1b
si:dkey-220k22.1	0.000101943	0.746431	0.183	0.103	1	Progenitor/Cycling	si:dkey-220k22.1
dhx37	0.000102201	0.523301	0.098	0.044	1	Progenitor/Cycling	dhx37
spsb4b	0.000103173	1.39738	0.053	0.018	1	Progenitor/Cycling	spsb4b
smu1a	0.000103437	1.39627	0.069	0.027	1	Progenitor/Cycling	smu1a
rbm39a	0.000104801	0.398151	0.272	0.174	1	Progenitor/Cycling	rbm39a
ddx52	0.000106984	0.521597	0.053	0.018	1	Progenitor/Cycling	ddx52
sms	0.000107852	1.22765	0.037	0.01	1	Progenitor/Cycling	sms
zgc:162171	0.000109257	1.06124	0.033	0.008	1	Progenitor/Cycling	zgc:162171
ddx23	0.000110742	0.599007	0.175	0.098	1	Progenitor/Cycling	ddx23
lrrc47	0.00011178	0.705603	0.081	0.034	1	Progenitor/Cycling	lrrc47
ddx42	0.000111858	0.870241	0.15	0.081	1	Progenitor/Cycling	ddx42
sdk1a	0.000113183	0.177474	0.211	0.122	1	Progenitor/Cycling	sdk1a
cebpd	0.000113322	0.599974	0.346	0.244	1	Progenitor/Cycling	cebpd
rnf40	0.000115249	0.505168	0.142	0.074	1	Progenitor/Cycling	rnf40
snrnp40	0.000117089	1.05102	0.045	0.014	1	Progenitor/Cycling	snrnp40
max	0.000117368	0.52091	0.293	0.19	1	Progenitor/Cycling	max
mrpl9	0.000118212	0.910171	0.065	0.024	1	Progenitor/Cycling	mrpl9
ehd4	0.000119334	1.44239	0.085	0.037	1	Progenitor/Cycling	ehd4
si:dkeyp-2e4.3	0.000120786	2.46588	0.02	0.004	1	Progenitor/Cycling	si:dkeyp-2e4.3
slc39a6	0.000120992	2.09723	0.02	0.004	1	Progenitor/Cycling	slc39a6
ap4s1	0.000121193	1.20551	0.057	0.02	1	Progenitor/Cycling	ap4s1
odf2b	0.000121404	3.09297	0.02	0.004	1	Progenitor/Cycling	odf2b
lin37	0.000122055	0.464221	0.045	0.014	1	Progenitor/Cycling	lin37
ctps1a	0.000123074	1.39211	0.041	0.012	1	Progenitor/Cycling	ctps1a
acvr1ba	0.000123313	1.96479	0.045	0.014	1	Progenitor/Cycling	acvr1ba
si:dkey-117m1.4	0.000123509	0.250307	0.065	0.024	1	Progenitor/Cycling	si:dkey-117m1.4
e2f8	0.000123692	1.60272	0.02	0.004	1	Progenitor/Cycling	e2f8
vav3b	0.000124112	1.83793	0.02	0.004	1	Progenitor/Cycling	vav3b
zgc:85936	0.000124957	0.912465	0.02	0.004	1	Progenitor/Cycling	zgc:85936
zgc:153044	0.000125973	1.56976	0.049	0.016	1	Progenitor/Cycling	zgc:153044
atpaf2	0.000127489	0.65761	0.053	0.018	1	Progenitor/Cycling	atpaf2
nars1	0.000128066	0.925233	0.114	0.056	1	Progenitor/Cycling	nars1
tent5ba	0.000128958	0.500532	0.289	0.19	1	Progenitor/Cycling	tent5ba
btg3	0.000132312	0.251381	0.077	0.031	1	Progenitor/Cycling	btg3
ddx31	0.000132505	1.34607	0.049	0.016	1	Progenitor/Cycling	ddx31
rbm28	0.000133216	0.61511	0.199	0.118	1	Progenitor/Cycling	rbm28
si:dkey-57k2.7.1	0.000133778	0.480496	0.118	0.057	1	Progenitor/Cycling	si:dkey-57k2.7.1
mesd	0.000138316	1.58675	0.077	0.032	1	Progenitor/Cycling	mesd
zgc:113425	0.000138885	1.42279	0.098	0.045	1	Progenitor/Cycling	zgc:113425
dnmt3ba	0.000139629	1.97539	0.033	0.008	1	Progenitor/Cycling	dnmt3ba
mphosph10	0.000140593	0.400512	0.089	0.039	1	Progenitor/Cycling	mphosph10
camlg	0.000140918	0.826192	0.069	0.027	1	Progenitor/Cycling	camlg
nt5dc2	0.000141086	1.61143	0.033	0.008	1	Progenitor/Cycling	nt5dc2
FQ976913.1	0.000141575	1.54622	0.033	0.008	1	Progenitor/Cycling	FQ976913.1
mta3	0.000141762	0.682296	0.126	0.063	1	Progenitor/Cycling	mta3
mif	0.000142443	0.219176	0.297	0.194	1	Progenitor/Cycling	mif
si:ch211-168d23.3	0.000142898	3.89601	0.012	0.001	1	Progenitor/Cycling	si:ch211-168d23.3
ect2	0.000142898	4.2059	0.012	0.001	1	Progenitor/Cycling	ect2
primpol	0.000143265	3.46682	0.012	0.001	1	Progenitor/Cycling	primpol
sort1a	0.000143878	0.992915	0.033	0.008	1	Progenitor/Cycling	sort1a
zgc:110821	0.000143878	0.832912	0.033	0.008	1	Progenitor/Cycling	zgc:110821
atp5po	0.000143977	0.116467	0.549	0.398	1	Progenitor/Cycling	atp5po
fancc	0.000144003	3.39642	0.012	0.001	1	Progenitor/Cycling	fancc
gemin6	0.000145115	3.07497	0.012	0.001	1	Progenitor/Cycling	gemin6
arhgap19	0.000145115	2.17278	0.012	0.001	1	Progenitor/Cycling	arhgap19
slc25a18	0.000145209	1.0255	0.033	0.008	1	Progenitor/Cycling	slc25a18
tet3	0.000145279	0.389452	0.142	0.074	1	Progenitor/Cycling	tet3
fnta	0.000146659	0.913378	0.093	0.042	1	Progenitor/Cycling	fnta
gemin2	0.000151122	0.750952	0.069	0.027	1	Progenitor/Cycling	gemin2
rasgef1ba	0.00015454	0.700521	0.244	0.157	1	Progenitor/Cycling	rasgef1ba
mrpl42	0.000156474	0.756273	0.093	0.042	1	Progenitor/Cycling	mrpl42
gtf2h5	0.000160512	0.664824	0.081	0.034	1	Progenitor/Cycling	gtf2h5
si:ch211-210c8.7	0.000163893	1.71094	0.053	0.018	1	Progenitor/Cycling	si:ch211-210c8.7
mblac1	0.000164251	2.77875	0.024	0.005	1	Progenitor/Cycling	mblac1
mlf2	0.000165065	0.933759	0.089	0.04	1	Progenitor/Cycling	mlf2
aamp	0.000166073	0.399138	0.163	0.09	1	Progenitor/Cycling	aamp
si:zfos-1192g2.3	0.000167271	0.262749	0.215	0.133	1	Progenitor/Cycling	si:zfos-1192g2.3
tceanc2	0.000167788	1.61007	0.024	0.005	1	Progenitor/Cycling	tceanc2
lsm1	0.000167918	0.46428	0.065	0.025	1	Progenitor/Cycling	lsm1
zbtb2b	0.000168917	0.440131	0.102	0.048	1	Progenitor/Cycling	zbtb2b
trmt10c	0.000170892	1.68235	0.049	0.016	1	Progenitor/Cycling	trmt10c
farp1	0.000172154	0.898407	0.102	0.048	1	Progenitor/Cycling	farp1
si:ch1073-314i13.4	0.000172203	0.43848	0.187	0.11	1	Progenitor/Cycling	si:ch1073-314i13.4
dnajc12	0.000172938	1.03629	0.028	0.007	1	Progenitor/Cycling	dnajc12
nol9	0.000173803	0.689798	0.045	0.014	1	Progenitor/Cycling	nol9
cdc6	0.000175395	2.87129	0.016	0.002	1	Progenitor/Cycling	cdc6
mbd6	0.000177414	1.66719	0.049	0.016	1	Progenitor/Cycling	mbd6
klhl35	0.000177476	2.8716	0.016	0.002	1	Progenitor/Cycling	klhl35
spdl1	0.000177825	2.97727	0.016	0.002	1	Progenitor/Cycling	spdl1
abcf1	0.000177969	0.870628	0.24	0.156	1	Progenitor/Cycling	abcf1
nrd1a	0.000179682	0.665109	0.089	0.04	1	Progenitor/Cycling	nrd1a
strap	0.000180238	0.90954	0.106	0.051	1	Progenitor/Cycling	strap
zgc:112234	0.000180994	1.97099	0.016	0.002	1	Progenitor/Cycling	zgc:112234
mrpl52	0.00018105	1.36313	0.118	0.06	1	Progenitor/Cycling	mrpl52
ccdc102a	0.00018233	0.953291	0.146	0.08	1	Progenitor/Cycling	ccdc102a
eapp	0.000183594	0.61641	0.053	0.018	1	Progenitor/Cycling	eapp
ugt2a7.2	0.000183713	1.11329	0.065	0.025	1	Progenitor/Cycling	ugt2a7.2
chpfa	0.000183847	1.61691	0.061	0.023	1	Progenitor/Cycling	chpfa
fanci	0.000184578	1.37477	0.016	0.002	1	Progenitor/Cycling	fanci
zgc:103508	0.000185303	1.33547	0.016	0.002	1	Progenitor/Cycling	zgc:103508
bcl6ab	0.000186345	0.515888	0.049	0.016	1	Progenitor/Cycling	bcl6ab
arl2	0.000187255	0.496435	0.077	0.032	1	Progenitor/Cycling	arl2
cmah	0.000189198	0.333171	0.374	0.265	1	Progenitor/Cycling	cmah
ubox5	0.000192069	0.700296	0.061	0.023	1	Progenitor/Cycling	ubox5
yaf2	0.000195485	1.22365	0.11	0.054	1	Progenitor/Cycling	yaf2
tsr2	0.000199295	0.358705	0.077	0.032	1	Progenitor/Cycling	tsr2
trmt61a	0.000201867	0.669147	0.106	0.051	1	Progenitor/Cycling	trmt61a
ube2d2	0.000203014	0.321921	0.321	0.216	1	Progenitor/Cycling	ube2d2
trib3	0.000203616	0.777222	0.085	0.038	1	Progenitor/Cycling	trib3
tpt1	0.000203781	0.130298	0.902	0.852	1	Progenitor/Cycling	tpt1
psmb8a	0.000204329	0.443809	0.146	0.079	1	Progenitor/Cycling	psmb8a
psma6l	0.000206617	0.563507	0.118	0.059	1	Progenitor/Cycling	psma6l
cox20	0.000208536	1.24771	0.073	0.03	1	Progenitor/Cycling	cox20
ENSDARG00000059459	0.000209675	1.56215	0.02	0.004	1	Progenitor/Cycling	ENSDARG00000059459
ankrd10a	0.000209852	0.640911	0.049	0.016	1	Progenitor/Cycling	ankrd10a
wdr82	0.000211685	0.784868	0.073	0.03	1	Progenitor/Cycling	wdr82
si:dkey-16p19.5.1	0.000212728	1.99967	0.02	0.004	1	Progenitor/Cycling	si:dkey-16p19.5.1
adnp2a	0.000216163	0.605655	0.041	0.012	1	Progenitor/Cycling	adnp2a
tmem151ba	0.000216516	1.17515	0.02	0.004	1	Progenitor/Cycling	tmem151ba
ttc9c	0.000219375	0.630302	0.049	0.016	1	Progenitor/Cycling	ttc9c
trmt10b	0.000219981	1.81975	0.037	0.01	1	Progenitor/Cycling	trmt10b
mrps35	0.000221187	0.760106	0.11	0.054	1	Progenitor/Cycling	mrps35
efna1b	0.000221492	0.953068	0.199	0.12	1	Progenitor/Cycling	efna1b
c1qtnf4	0.000222877	0.78274	0.081	0.035	1	Progenitor/Cycling	c1qtnf4
uchl5	0.000227431	1.29023	0.057	0.021	1	Progenitor/Cycling	uchl5
pklr	0.000229729	0.181858	0.606	0.445	1	Progenitor/Cycling	pklr
mrgbp	0.000233019	0.790264	0.106	0.051	1	Progenitor/Cycling	mrgbp
nr2c2ap	0.000234646	1.43748	0.028	0.007	1	Progenitor/Cycling	nr2c2ap
tagln3b	0.000241298	1.39398	0.028	0.007	1	Progenitor/Cycling	tagln3b
st6galnac1.2	0.000242767	1.32739	0.028	0.007	1	Progenitor/Cycling	st6galnac1.2
rnf4	0.000244455	1.09536	0.069	0.028	1	Progenitor/Cycling	rnf4
amer1	0.000248039	1.00437	0.049	0.017	1	Progenitor/Cycling	amer1
exosc3.1	0.000249373	1.38705	0.033	0.009	1	Progenitor/Cycling	exosc3.1
snx19b	0.00025137	1.70207	0.049	0.017	1	Progenitor/Cycling	snx19b
tfam	0.000254394	0.563911	0.114	0.057	1	Progenitor/Cycling	tfam
mkrn4	0.000255231	0.97363	0.041	0.013	1	Progenitor/Cycling	mkrn4
creb5a	0.000255451	0.447752	0.037	0.01	1	Progenitor/Cycling	creb5a
tdg.1	0.000256576	1.18132	0.045	0.015	1	Progenitor/Cycling	tdg.1
mrpl32	0.000262606	0.793453	0.211	0.134	1	Progenitor/Cycling	mrpl32
ehmt1b	0.00026506	0.718874	0.199	0.12	1	Progenitor/Cycling	ehmt1b
med6	0.000269092	0.527998	0.073	0.03	1	Progenitor/Cycling	med6
mecr	0.000271073	1.09069	0.049	0.017	1	Progenitor/Cycling	mecr
isg15	0.000271612	0.766743	0.024	0.005	1	Progenitor/Cycling	isg15
tcf7l1b	0.000274018	0.864373	0.053	0.019	1	Progenitor/Cycling	tcf7l1b
tars1	0.000274838	0.984412	0.114	0.057	1	Progenitor/Cycling	tars1
uck2a	0.000277273	1.1103	0.061	0.023	1	Progenitor/Cycling	uck2a
ulk1a	0.000280215	1.43936	0.065	0.026	1	Progenitor/Cycling	ulk1a
prkrip1	0.000280867	0.183144	0.085	0.038	1	Progenitor/Cycling	prkrip1
sinhcaf	0.000286208	1.42422	0.053	0.019	1	Progenitor/Cycling	sinhcaf
[truncated: 38,303 more rows]
