# Supplementary material for: Estrogen impacts NOD2-dependent regulation of intestinal homeostasis
Source: PLoS Biol. 2026 Jun 9;24(6):e3003766. doi: 10.1371/journal.pbio.3003766 (PMC13271492; doi:10.1371/journal.pbio.3003766)
Supplement: S12 Data — (XLSX) [file pbio.3003766.s020.xlsx]

## Sheet: Fig S3B- Cluster Markers
gene	p_val	avg_log2FC	pct.1	pct.2	p_val_adj	cluster
lyz	3.41492109567321e-08	15.3614	0.017	0	0.000718295	Granulocyte
lect2l	9.68598500207006e-49	14.5859	0.122	0	2.03735008533542e-44	Granulocyte
si:dkey-5n18.1	3.27953771358528e-136	13.42	0.343	0	6.89817962675529e-132	Macrophages
spi2	0	13.278	0.852	0	0	Dendriticcells
zgc:172053	1.85838102147055e-37	13.1755	0.093	0	3.90891864056116e-33	Macrophages
si:ch211-147m6.1	2.94234847601195e-143	13.0477	0.36	0	6.18893578444354e-139	Macrophages
si:ch1073-110a20.2	5.7682940923149e-42	12.5469	0.105	0	1.21330297937752e-37	Macrophages
si:dkey-102g19.3	3.60533521435396e-69	12.3772	0.174	0	7.58346208987211e-65	Macrophages
mpx	5.7682940923149e-42	12.2487	0.105	0	1.21330297937752e-37	Granulocyte
csf1ra	1.32204948561316e-103	12.2461	0.262	0	2.78079888803872e-99	Macrophages
mmp13a.1	3.18149631251529e-17	12.2418	0.041	0	6.69195934374466e-13	Granulocyte
opn1sw2	1.46693712777452e-216	12.1116	0.519	0	3.08555555456092e-212	Dendriticcells
cxcr1	4.53823492717441e-60	12.0827	0.151	0	9.54572334581865e-56	Macrophages
si:ch211-157j23.2	5.95493233896478e-155	11.9938	0.37	0	1.25256046817785e-150	Dendriticcells
ccl34b.9	5.29407501139526e-44	11.9633	0.116	0.001	1.11355573789688e-39	Macrophages
mfap4	9.86883433548536e-74	11.935	0.186	0	2.07581061412599e-69	Macrophages
cx32.2	9.03565173923482e-90	11.8355	0.227	0	1.90055898683065e-85	Macrophages
si:ch1073-441p17.1	1.9838677707455e-70	11.8212	0.172	0	4.17286746898609e-66	Granulocyte
si:ch73-122k23.1	2.25677937389136e-94	11.7643	0.238	0	4.74690973504308e-90	Macrophages
rgs2	6.84035850510763e-67	11.6101	0.169	0	1.43880100796434e-62	Macrophages
ENSDARG00000077026	9.99308074791974e-186	11.5059	0.444	0	2.10194460451744e-181	Dendriticcells
si:dkey-25o1.7.1	1.04788493987424e-30	11.4952	0.076	0	2.20412118253147e-26	Macrophages
cxcl8a	1.56495861024897e-55	11.4559	0.14	0	3.29173394079768e-51	Macrophages
runx1t1	1.93962557697696e-66	11.3665	0.161	0	4.07980843861333e-62	Bcells
arhgap22	8.44700365316777e-58	11.2619	0.145	0	1.77674274840731e-53	Macrophages
cacna2d3	4.53997589094807e-46	11.2611	0.111	0	9.54938528902017e-42	Granulocyte
si:dkey-261h17.1	9.97417274046044e-90	11.2519	0.218	0	2.09796749422845e-85	Bcells
gdpd3b	5.7682940923149e-42	11.2351	0.105	0	1.21330297937752e-37	Macrophages
kcnh1a	3.05456797987685e-43	11.1383	0.103	0	6.42497828887296e-39	Bcells
gsnb	5.95493233896478e-155	11.1254	0.37	0	1.25256046817785e-150	Dendriticcells
c1qb	1.03283274875422e-126	11.0795	0.326	0.001	2.17246040372963e-122	Macrophages
mmp13a	5.65120299398534e-15	10.8059	0.035	0	1.18867403775488e-10	Macrophages
cmklr1	9.68598500207006e-49	10.7874	0.122	0	2.03735008533542e-44	Macrophages
atp2a1l	1.38515881342103e-139	10.7321	0.333	0	2.9135430481498e-135	Dendriticcells
FO904885.1	1.04788493987424e-30	10.7202	0.076	0	2.20412118253147e-26	Macrophages
si:dkey-188i13.9	4.36723020803577e-20	10.717	0.046	0	9.18603201958244e-16	Bcells
CABZ01078737.1	1.04788493987424e-30	10.6734	0.076	0	2.20412118253147e-26	Macrophages
slc2a6	1.03727103843877e-39	10.5767	0.099	0	2.18179590225211e-35	Macrophages
macc1	3.0480316426043e-78	10.5675	0.185	0	6.41122975705388e-74	Dendriticcells
ca6	1.85838102147055e-37	10.5358	0.093	0	3.90891864056116e-33	Macrophages
si:dkey-83h2.3	1.04788493987424e-30	10.5264	0.076	0	2.20412118253147e-26	Macrophages
ly97.3	1.04788493987424e-30	10.5009	0.076	0	2.20412118253147e-26	Macrophages
pla2g4f.1	1.85838102147055e-37	10.4993	0.093	0	3.90891864056116e-33	Macrophages
itprid1	3.31796110935684e-35	10.4699	0.087	0	6.97899939742117e-31	Macrophages
mpeg1.2	1.85838102147055e-37	10.4552	0.093	0	3.90891864056116e-33	Macrophages
si:dkey-251i10.1	5.7682940923149e-42	10.4523	0.105	0	1.21330297937752e-37	Macrophages
c3a.5	3.27712157504022e-26	10.411	0.064	0	6.8930975209396e-22	Macrophages
tie1	3.31796110935684e-35	10.337	0.087	0	6.97899939742117e-31	Macrophages
myclb	5.09593874279142e-202	10.3333	0.519	0.001	1.07187975515875e-197	Dendriticcells
si:ch73-299h12.2	6.25400463249211e-63	10.2913	0.148	0	1.31546733439839e-58	Dendriticcells
lim2.5	9.83987097825809e-23	10.2775	0.051	0	2.06971846156681e-18	ILC2
rab25b	3.0480316426043e-78	10.2568	0.185	0	6.41122975705388e-74	Dendriticcells
kcnq4	1.85838102147055e-37	10.2509	0.093	0	3.90891864056116e-33	Macrophages
grtp1b	3.12466669967212e-124	10.2384	0.296	0	6.57242393609033e-120	Dendriticcells
si:ch211-195b11.3	3.5600671090757e-95	10.2285	0.259	0.001	7.48824515722983e-91	Dendriticcells
si:dkey-148a17.6	9.68598500207006e-49	10.1978	0.122	0	2.03735008533542e-44	Macrophages
si:ch211-286b5.9	5.7682940923149e-42	10.1496	0.105	0	1.21330297937752e-37	Macrophages
tnfsf12	1.0478819874349e-30	10.1313	0.076	0	2.20411497237058e-26	Macrophages
zeb2b	1.30684190119532e-38	10.1211	0.092	0	2.74881125497423e-34	Bcells
mcamb	1.85495316223212e-28	10.1137	0.07	0	3.90170848143905e-24	Macrophages
apbb2b	3.0480316426043e-78	10.0867	0.185	0	6.41122975705388e-74	Dendriticcells
si:ch211-152c2.3	0	10.0857	0.778	0.001	0	Dendriticcells
hapln1b	2.6787133434371e-33	10.0857	0.077	0	5.63440564658559e-29	ILC2
wdfy3	1.04788493987424e-30	10.0718	0.076	0	2.20412118253147e-26	Macrophages
cacnb3a	1.01374707317681e-24	10.0688	0.057	0	2.13231559372011e-20	Bcells
si:ch211-15b10.6	5.90496633574672e-33	10.0162	0.081	0	1.24205061906096e-28	Macrophages
si:ch211-194m7.5	3.27712157504022e-26	10.0134	0.064	0	6.8930975209396e-22	Macrophages
ccl34b.1	6.09927797069719e-129	9.98742	0.331	0.001	1.28292212835645e-124	Macrophages
ENSDARG00000114086	6.25400463249211e-63	9.96421	0.148	0	1.31546733439839e-58	Dendriticcells
FQ311879.1	3.27712157504022e-26	9.95951	0.064	0	6.8930975209396e-22	Macrophages
gprc5c	2.66342126928487e-32	9.95243	0.074	0	5.60224029781379e-28	Dendriticcells
ttll10	6.15732066691465e-17	9.92836	0.037	0	1.29513082907883e-12	Dendriticcells
dcc	4.04494370217109e-12	9.92017	0.026	0	8.50813458314666e-08	ILC2
si:ch73-343g19.4	1.43325894233353e-307	9.88136	1	0.005	3.01471685930435e-303	Dendriticcells
mrc1b	3.18149631251529e-17	9.87816	0.041	0	6.69195934374466e-13	Macrophages
calcrla	3.27712157504022e-26	9.86008	0.064	0	6.8930975209396e-22	Macrophages
si:ch1073-67j19.1	1.83646805834225e-10	9.82723	0.023	0	3.86282691391709e-06	Macrophages
flt3	2.18923149478121e-80	9.81102	0.207	0.001	4.6048295261228e-76	Bcells
CABZ01080042.1	3.18149631251529e-17	9.80877	0.041	0	6.69195934374466e-13	Macrophages
BX908782.2	1.81736160999291e-37	9.80849	0.11	0.002	3.82263841045909e-33	Macrophages
si:ch73-380l3.2	1.04788493987424e-30	9.77855	0.076	0	2.20412118253147e-26	Macrophages
lef1	4.04494370217109e-12	9.76702	0.026	0	8.50813458314666e-08	ILC2
foxf1	4.04494370217109e-12	9.76702	0.026	0	8.50813458314666e-08	ILC2
ttll6	4.04494370217109e-12	9.76702	0.026	0	8.50813458314666e-08	ILC2
aatka	1.04788493987424e-30	9.75127	0.076	0	2.20412118253147e-26	Macrophages
asic1b	2.37362541641689e-29	9.73455	0.069	0	4.99268370089128e-25	Bcells
si:dkey-205h13.1	2.66342126928487e-32	9.72883	0.074	0	5.60224029781379e-28	Dendriticcells
csf3a	4.04494370217109e-12	9.71228	0.026	0	8.50813458314666e-08	ILC2
fxyd6l	5.90496633574672e-33	9.67596	0.081	0	1.24205061906096e-28	Macrophages
si:ch211-214c7.4	2.66342126928487e-32	9.67089	0.074	0	5.60224029781379e-28	Dendriticcells
her7	2.66342126928487e-32	9.66747	0.074	0	5.60224029781379e-28	Dendriticcells
cx43	1.04788493987424e-30	9.65551	0.076	0	2.20412118253147e-26	Macrophages
slc6a22.2	6.25400463249211e-63	9.65088	0.148	0	1.31546733439839e-58	Dendriticcells
gnb5b	1.91906654820179e-15	9.64796	0.034	0	4.03656457748764e-11	Bcells
slc7a11	1.79910150325793e-19	9.63868	0.047	0	3.78423010195273e-15	Macrophages
abcc6a	8.71232411137426e-22	9.62571	0.051	0	1.83255025358646e-17	Granulocyte
swap70a	4.36723020803577e-20	9.61946	0.046	0	9.18603201958244e-16	Bcells
scarb2c	3.27712157504022e-26	9.61913	0.064	0	6.8930975209396e-22	Macrophages
cfbl	1.10676700606521e-105	9.61802	0.273	0.001	2.32797372055756e-101	Macrophages
mical3b	5.78189166826828e-24	9.60685	0.058	0	1.21616309350355e-19	Macrophages
cldn23b	6.84732746600321e-109	9.60157	0.259	0	1.44026685919911e-104	Dendriticcells
efna5a	5.78189166826828e-24	9.56772	0.058	0	1.21616309350355e-19	Macrophages
CABZ01019904.1	3.27712157504022e-26	9.56603	0.064	0	6.8930975209396e-22	Macrophages
sult2st1	5.65120299398534e-15	9.55453	0.035	0	1.18867403775488e-10	Macrophages
spock3	1.91906654820179e-15	9.5292	0.034	0	4.03656457748764e-11	Bcells
slc38a8b	6.15732066691465e-17	9.52611	0.037	0	1.29513082907883e-12	Dendriticcells
si:dkey-85k7.7	9.81484846955835e-18	9.51295	0.04	0	2.0644552270869e-13	Granulocyte
zgc:103482	1.27702924755705e-47	9.51009	0.111	0	2.6861033193115e-43	Dendriticcells
chia.6.1	0	9.49426	1	0.002	0	Dendriticcells
CABZ01080702.1	5.78189166826828e-24	9.49308	0.058	0	1.21616309350355e-19	Macrophages
cuedc1b	1.79910150325793e-19	9.48299	0.047	0	3.78423010195273e-15	Macrophages
zgc:172120	3.0480316426043e-78	9.47281	0.185	0	6.41122975705388e-74	Dendriticcells
CU929346.1	1.46121627323944e-93	9.45475	0.222	0	3.07352230913185e-89	Dendriticcells
opn8c	6.84732746600321e-109	9.44441	0.259	0	1.44026685919911e-104	Dendriticcells
smpdl3a	5.78189166826828e-24	9.43861	0.058	0	1.21616309350355e-19	Macrophages
si:ch1073-429i10.1	1.83646805834225e-10	9.4284	0.023	0	3.86282691391709e-06	Macrophages
ENSDARG00000053272	5.78189166826828e-24	9.42438	0.058	0	1.21616309350355e-19	Macrophages
fabp7b	5.65120299398534e-15	9.413	0.035	0	1.18867403775488e-10	Macrophages
robo4	3.27712157504022e-26	9.40361	0.064	0	6.8930975209396e-22	Macrophages
si:dkey-42l23.4	5.65120299398534e-15	9.39687	0.035	0	1.18867403775488e-10	Macrophages
htr5ab	1.27702924755705e-47	9.39257	0.111	0	2.6861033193115e-43	Dendriticcells
bfsp2	3.18149631251529e-17	9.39166	0.041	0	6.69195934374466e-13	Macrophages
col8a2	1.91906654820179e-15	9.38314	0.034	0	4.03656457748764e-11	Bcells
ENSDARG00000112045	1.01959624375043e-21	9.36281	0.052	0	2.14461873910465e-17	Macrophages
ENSDARG00000088745	1.25836553540676e-105	9.35907	0.273	0.001	2.64684606717458e-101	Macrophages
zp3f.1	6.25400463249211e-63	9.34305	0.148	0	1.31546733439839e-58	Dendriticcells
tppp	7.11939989152542e-115	9.3371	0.297	0.001	1.49749457318346e-110	Macrophages
arhgap44	1.79910150325793e-19	9.33328	0.047	0	3.78423010195273e-15	Macrophages
bnipl	1.79910150325793e-19	9.32513	0.047	0	3.78423010195273e-15	Macrophages
si:ch211-286b5.6	5.65120299398534e-15	9.29644	0.035	0	1.18867403775488e-10	Macrophages
lgals3bpb	8.47346626957377e-155	9.29238	0.407	0.002	1.78230889514215e-150	Macrophages
fhdc4	1.27702924755705e-47	9.28876	0.111	0	2.6861033193115e-43	Dendriticcells
slc29a4	4.04494370217109e-12	9.28736	0.026	0	8.50813458314666e-08	ILC2
gpr4	4.04494370217109e-12	9.28736	0.026	0	8.50813458314666e-08	ILC2
hs3st3b1a	2.09001980495933e-15	9.27997	0.051	0.001	4.39614765775146e-11	ILC2
ftr66	6.25400463249211e-63	9.27303	0.148	0	1.31546733439839e-58	Dendriticcells
si:ch211-223g7.6	4.56534724522024e-06	9.26892	0.011	0	0.0960275	Bcells
AL929208.1	6.25400463249211e-63	9.265	0.148	0	1.31546733439839e-58	Dendriticcells
sstr3	1.12918339602195e-13	9.26168	0.03	0	2.37512435519256e-09	Granulocyte
si:dkey-7i4.24	1.83646805834225e-10	9.25852	0.023	0	3.86282691391709e-06	Macrophages
ntrk2b	4.04494370217109e-12	9.25587	0.026	0	8.50813458314666e-08	ILC2
adcyap1r1a	4.04494370217109e-12	9.25587	0.026	0	8.50813458314666e-08	ILC2
mcama	4.04494370217109e-12	9.2435	0.026	0	8.50813458314666e-08	ILC2
si:dkey-30j10.5	7.190014137834e-60	9.24276	0.169	0.002	1.512347573752e-55	Macrophages
lrrtm2	1.27702924755705e-47	9.24152	0.111	0	2.6861033193115e-43	Dendriticcells
sox7	2.66342126928487e-32	9.24071	0.074	0	5.60224029781379e-28	Dendriticcells
rnf183	1.46121627323944e-93	9.23708	0.222	0	3.07352230913185e-89	Dendriticcells
shoc1	1.91906654820179e-15	9.2348	0.034	0	4.03656457748764e-11	Bcells
ENSDARG00000104980	5.78189166826828e-24	9.23044	0.058	0	1.21616309350355e-19	Macrophages
smpd1	5.78189166826828e-24	9.20987	0.058	0	1.21616309350355e-19	Macrophages
si:ch1073-82l19.1	2.66342126928487e-32	9.20911	0.074	0	5.60224029781379e-28	Dendriticcells
eps8a	8.71232411137426e-22	9.20726	0.051	0	1.83255025358646e-17	Granulocyte
ENSDARG00000096979	3.64697770649483e-71	9.19188	0.192	0.001	7.67105290784123e-67	Macrophages
gna15.3.1	3.0480316426043e-78	9.19073	0.185	0	6.41122975705388e-74	Dendriticcells
chst15	3.18149631251529e-17	9.18636	0.041	0	6.69195934374466e-13	Macrophages
plppr2a	1.12918339602195e-13	9.15802	0.03	0	2.37512435519256e-09	Granulocyte
capn12	1.27702924755705e-47	9.15746	0.111	0	2.6861033193115e-43	Dendriticcells
ENSDARG00000038683	5.65120299398534e-15	9.15306	0.035	0	1.18867403775488e-10	Macrophages
pth2rb	9.51843720168307e-09	9.14777	0.02	0	0.000200211	ILC3
si:dkeyp-23e4.3	1.62257177134268e-186	9.12942	0.5	0.003	3.4129174638422e-182	Macrophages
flnb	5.65120299398534e-15	9.12888	0.035	0	1.18867403775488e-10	Macrophages
hoxd10a	1.27702924755705e-47	9.12434	0.111	0	2.6861033193115e-43	Dendriticcells
scpp8	1.01179904591755e-12	9.12432	0.029	0	2.12821811318298e-08	Macrophages
si:ch73-160i9.2	4.04494370217109e-12	9.11783	0.026	0	8.50813458314666e-08	ILC2
senp6b	1.27702924755705e-47	9.1104	0.111	0	2.6861033193115e-43	Dendriticcells
si:ch211-284d12.3	6.25400463249211e-63	9.11013	0.148	0	1.31546733439839e-58	Dendriticcells
si:dkey-9i23.4	3.0480316426043e-78	9.10764	0.185	0	6.41122975705388e-74	Dendriticcells
pkd1l2a	6.15732066691465e-17	9.09326	0.037	0	1.29513082907883e-12	Dendriticcells
si:ch73-345f18.3	6.15732066691465e-17	9.09326	0.037	0	1.29513082907883e-12	Dendriticcells
si:dkey-203a12.2	1.11839785202656e-39	9.08839	0.116	0.002	2.35243804195266e-35	Macrophages
si:ch73-111e15.1	1.79910150325793e-19	9.08777	0.047	0	3.78423010195273e-15	Macrophages
marco	3.04581185762166e-138	9.08499	0.355	0.001	6.40656066132141e-134	Macrophages
hprt1l	1.12918339602195e-13	9.08118	0.03	0	2.37512435519256e-09	Granulocyte
tbc1d2	1.01179904591755e-12	9.07804	0.029	0	2.12821811318298e-08	Macrophages
itgb3a	1.79910150325793e-19	9.07739	0.047	0	3.78423010195273e-15	Macrophages
spink4	2.33509163870399e-256	9.076	0.926	0.007	4.91163175284998e-252	Dendriticcells
rbm24a	1.27702924755705e-47	9.07431	0.111	0	2.6861033193115e-43	Dendriticcells
BX640512.3	1.83646805834225e-10	9.05519	0.023	0	3.86282691391709e-06	Macrophages
clic6	1.35937917494786e-09	9.04388	0.02	0	2.85931815658533e-05	Granulocyte
si:ch73-236c18.6	3.18149631251529e-17	9.03554	0.041	0	6.69195934374466e-13	Macrophages
ENSDARG00000089667	5.65120299398534e-15	9.03044	0.035	0	1.18867403775488e-10	Macrophages
nanos1	8.81573902113088e-11	9.02754	0.023	0	1.85430254570467e-06	Bcells
zgc:194398	6.25400463249211e-63	9.02543	0.148	0	1.31546733439839e-58	Dendriticcells
cfap161	1.12918339602195e-13	9.00991	0.03	0	2.37512435519256e-09	Granulocyte
hoxd12a	1.27702924755705e-47	8.98274	0.111	0	2.6861033193115e-43	Dendriticcells
si:dkey-111k8.2	4.04494370217109e-12	8.97156	0.026	0	8.50813458314666e-08	ILC2
pgr	4.04494370217109e-12	8.97156	0.026	0	8.50813458314666e-08	ILC2
FP102169.1	4.04494370217109e-12	8.97156	0.026	0	8.50813458314666e-08	ILC2
osr1	4.04494370217109e-12	8.96421	0.026	0	8.50813458314666e-08	ILC2
zgc:136963	1.27702924755705e-47	8.96156	0.111	0	2.6861033193115e-43	Dendriticcells
cfh	5.53658063620645e-44	8.95529	0.116	0.001	1.16456437101966e-39	Macrophages
ankmy1	1.27702924755705e-47	8.9342	0.111	0	2.6861033193115e-43	Dendriticcells
reep6	5.65120299398534e-15	8.93139	0.035	0	1.18867403775488e-10	Macrophages
rnd3a	3.18149631251529e-17	8.92301	0.041	0	6.69195934374466e-13	Macrophages
ENSDARG00000031345	6.15732066691465e-17	8.92239	0.037	0	1.29513082907883e-12	Dendriticcells
si:ch211-57b15.2	6.15732066691465e-17	8.92239	0.037	0	1.29513082907883e-12	Dendriticcells
CABZ01029822.1	6.15732066691465e-17	8.92239	0.037	0	1.29513082907883e-12	Dendriticcells
si:ch211-264f5.2	1.79910150325793e-19	8.91897	0.047	0	3.78423010195273e-15	Macrophages
il4	3.95230076056966e-35	8.91159	0.103	0.001	8.31326941978223e-31	ILC2
spa17	1.91906654820179e-15	8.91156	0.034	0	4.03656457748764e-11	Bcells
il22	2.82342574978893e-06	8.90087	0.014	0	0.0593879	ILC3
si:ch211-194m7.3	2.66611949233339e-145	8.89933	0.378	0.001	5.60791574017406e-141	Macrophages
si:ch211-198c19.3	9.53486201627452e-51	8.88829	0.134	0.001	2.00556287650318e-46	Macrophages
nags	1.27702924755705e-47	8.88444	0.111	0	2.6861033193115e-43	Dendriticcells
fhdc5	1.35937917494786e-09	8.85969	0.02	0	2.85931815658533e-05	Granulocyte
wnt8a.1	1.35937917494786e-09	8.8512	0.02	0	2.85931815658533e-05	Granulocyte
CABZ01041494.1	3.18149631251529e-17	8.84971	0.041	0	6.69195934374466e-13	Macrophages
lrrc17	2.66342126928487e-32	8.84411	0.074	0	5.60224029781379e-28	Dendriticcells
fhod3a	4.43454140669402e-80	8.83544	0.222	0.001	9.32761439484019e-76	Dendriticcells
gata3	0	8.83527	1	0.003	0	ILC2
si:ch1073-303k11.2	3.18149631251529e-17	8.82879	0.041	0	6.69195934374466e-13	Macrophages
smpd2a	1.29583308870221e-82	8.82557	0.215	0.001	2.72565531877622e-78	Macrophages
hoxa13a	2.66342126928487e-32	8.79957	0.074	0	5.60224029781379e-28	Dendriticcells
zmp:0000001103	3.18149631251529e-17	8.79914	0.041	0	6.69195934374466e-13	Macrophages
foxa3	9.32158703241404e-235	8.79888	0.63	0.001	1.96070261639797e-230	Dendriticcells
mxf	5.65120299398534e-15	8.79374	0.035	0	1.18867403775488e-10	Macrophages
CT027815.1	1.83646805834225e-10	8.79333	0.023	0	3.86282691391709e-06	Macrophages
sftpba	1.46154484196439e-52	8.79	0.138	0.001	3.07421342058791e-48	Bcells
apln	1.27702924755705e-47	8.78058	0.111	0	2.6861033193115e-43	Dendriticcells
spink2.4	3.41492109567321e-08	8.77737	0.017	0	0.000718295	Macrophages
cacna2d1a	2.66342126928487e-32	8.76848	0.074	0	5.60224029781379e-28	Dendriticcells
btr33	4.04494370217109e-12	8.76259	0.026	0	8.50813458314666e-08	ILC2
pbx1a	8.81573902113088e-11	8.76253	0.023	0	1.85430254570467e-06	Bcells
atcayb	4.04494370217109e-12	8.76053	0.026	0	8.50813458314666e-08	ILC2
CR847844.2	1.01179904591755e-12	8.75681	0.029	0	2.12821811318298e-08	Macrophages
spink2.2	2.13016334267853e-33	8.74461	0.105	0.002	4.48058557499003e-29	Macrophages
tent5d	1.12918339602195e-13	8.74159	0.03	0	2.37512435519256e-09	Granulocyte
ENSDARG00000022772	7.19152807514782e-108	8.72529	0.285	0.001	1.51266601532659e-103	Macrophages
si:dkey-238m4.4	1.12918339602195e-13	8.72433	0.03	0	2.37512435519256e-09	Granulocyte
si:ch211-142c4.1	4.04494370217109e-12	8.71523	0.026	0	8.50813458314666e-08	ILC2
rgs7b	4.04494370217109e-12	8.70736	0.026	0	8.50813458314666e-08	ILC2
gpr84	1.83646805834225e-10	8.70555	0.023	0	3.86282691391709e-06	Macrophages
si:zfos-2330d3.7.1	9.53658686271903e-33	8.7047	0.087	0.001	2.00592568070432e-28	Macrophages
rin1a	3.18149631251529e-17	8.69807	0.041	0	6.69195934374466e-13	Macrophages
si:dkey-52j6.3	4.56534724522024e-06	8.68654	0.011	0	0.0960275	Bcells
lgals17	6.65594740856743e-06	8.68618	0.012	0	0.140001	Macrophages
si:ch73-173h19.3	2.66342126928487e-32	8.68602	0.074	0	5.60224029781379e-28	Dendriticcells
itgb3b	4.04494370217109e-12	8.6831	0.026	0	8.50813458314666e-08	ILC2
timp2b	1.72251259763274e-39	8.64222	0.105	0.001	3.62313299786071e-35	Macrophages
mon1ba	1.12918339602195e-13	8.64015	0.03	0	2.37512435519256e-09	Granulocyte
pde6c	4.56534724522024e-06	8.63661	0.011	0	0.0960275	Bcells
sc:d156	1.01179904591755e-12	8.63214	0.029	0	2.12821811318298e-08	Macrophages
si:dkeyp-75b4.10	5.99953566988144e-27	8.62782	0.128	0.009	1.26194233280286e-22	Macrophages
si:ch73-359m17.7	8.03526075319206e-22	8.60413	0.074	0.001	1.69013674682642e-17	Dendriticcells
pxdc1b	5.65120299398534e-15	8.57353	0.035	0	1.18867403775488e-10	Macrophages
ENSDARG00000090041	1.01179904591755e-12	8.55224	0.029	0	2.12821811318298e-08	Macrophages
snx8b	1.27702924755705e-47	8.54845	0.111	0	2.6861033193115e-43	Dendriticcells
marveld2b	1.27702924755705e-47	8.5451	0.111	0	2.6861033193115e-43	Dendriticcells
opcml	4.56534724522024e-06	8.53991	0.011	0	0.0960275	Bcells
abi2a	6.15732066691465e-17	8.53708	0.037	0	1.29513082907883e-12	Dendriticcells
lmx1a	6.15732066691465e-17	8.53708	0.037	0	1.29513082907883e-12	Dendriticcells
btbd16	6.15732066691465e-17	8.53708	0.037	0	1.29513082907883e-12	Dendriticcells
sema3fb	6.15732066691465e-17	8.53708	0.037	0	1.29513082907883e-12	Dendriticcells
xkr5b	1.01179904591755e-12	8.52542	0.029	0	2.12821811318298e-08	Macrophages
mertka	5.24929779299021e-53	8.52406	0.14	0.001	1.10413729777756e-48	Macrophages
si:ch211-194m7.8	9.95703687024317e-42	8.52175	0.11	0.001	2.09436313528695e-37	Macrophages
si:dkey-264d12.5	4.04494370217109e-12	8.51985	0.026	0	8.50813458314666e-08	ILC2
FO907110.1	1.01179904591755e-12	8.51746	0.029	0	2.12821811318298e-08	Macrophages
cx28.8	1.27702924755705e-47	8.51148	0.111	0	2.6861033193115e-43	Dendriticcells
ENSDARG00000074212	8.81573902113088e-11	8.50692	0.023	0	1.85430254570467e-06	Bcells
bdh2	4.04494370217109e-12	8.50173	0.026	0	8.50813458314666e-08	ILC2
sult1st9	1.27702924755705e-47	8.49757	0.111	0	2.6861033193115e-43	Dendriticcells
ENSDARG00000098817	1.35937917494786e-09	8.49592	0.02	0	2.85931815658533e-05	Granulocyte
taar10	1.91906654820179e-15	8.48135	0.034	0	4.03656457748764e-11	Bcells
asip1	4.04494370217109e-12	8.4783	0.026	0	8.50813458314666e-08	ILC2
si:ch211-248e11.2	2.66342126928487e-32	8.46871	0.074	0	5.60224029781379e-28	Dendriticcells
zak	3.41492109567321e-08	8.46402	0.017	0	0.000718295	Macrophages
dicp3.3	1.83646805834225e-10	8.44507	0.023	0	3.86282691391709e-06	Macrophages
rbbp8l	8.81573902113088e-11	8.44448	0.023	0	1.85430254570467e-06	Bcells
si:ch211-67f13.8	6.15732066691465e-17	8.44248	0.037	0	1.29513082907883e-12	Dendriticcells
CABZ01001434.2	3.41492109567321e-08	8.43556	0.017	0	0.000718295	Macrophages
neto1l	4.04494370217109e-12	8.43519	0.026	0	8.50813458314666e-08	ILC2
LO018340.1	1.68600083874805e-30	8.41694	0.081	0.001	3.54633416422265e-26	Macrophages
BX470259.1	8.81573902113088e-11	8.41562	0.023	0	1.85430254570467e-06	Bcells
myt1la	1.84453003414569e-05	8.40687	0.01	0	0.387978	Granulocyte
gabrb1	1.84453003414569e-05	8.40687	0.01	0	0.387978	Granulocyte
CABZ01044156.1	1.01179904591755e-12	8.40464	0.029	0	2.12821811318298e-08	Macrophages
tgfbi	1.01179904591755e-12	8.40458	0.029	0	2.12821811318298e-08	Macrophages
ephb2a	4.56534724522024e-06	8.40317	0.011	0	0.0960275	Bcells
acod1	3.41492109567321e-08	8.40157	0.017	0	0.000718295	Macrophages
nkpd1	1.27702924755705e-47	8.39734	0.111	0	2.6861033193115e-43	Dendriticcells
ppp1r14aa	4.56534724522024e-06	8.39401	0.011	0	0.0960275	Bcells
CABZ01109604.1	4.56534724522024e-06	8.39401	0.011	0	0.0960275	Bcells
hoxd3a	2.66342126928487e-32	8.3765	0.074	0	5.60224029781379e-28	Dendriticcells
cx28.1	1.01179904591755e-12	8.37339	0.029	0	2.12821811318298e-08	Macrophages
CABZ01073265.1	1.83646805834225e-10	8.36764	0.023	0	3.86282691391709e-06	Macrophages
rimbp2.1	1.84453003414569e-05	8.36693	0.01	0	0.387978	Granulocyte
CABZ01088134.1	3.41492109567321e-08	8.36581	0.017	0	0.000718295	Macrophages
abca4b	4.04494370217109e-12	8.36453	0.026	0	8.50813458314666e-08	ILC2
krt17	2.66342126928487e-32	8.36074	0.074	0	5.60224029781379e-28	Dendriticcells
bmpr1aa	1.27702924755705e-47	8.35832	0.111	0	2.6861033193115e-43	Dendriticcells
il1b	2.36096379774186e-103	8.35738	0.285	0.002	4.96605125217022e-99	Macrophages
CR352342.1	2.66342126928487e-32	8.3397	0.074	0	5.60224029781379e-28	Dendriticcells
ak5	7.78084818902073e-253	8.33497	0.704	0.002	1.63662360807862e-248	Dendriticcells
slc47a2.1	1.83646805834225e-10	8.33417	0.023	0	3.86282691391709e-06	Macrophages
marveld3	6.15732066691465e-17	8.33327	0.037	0	1.29513082907883e-12	Dendriticcells
wnt8a	9.81484846955835e-18	8.33163	0.04	0	2.0644552270869e-13	Granulocyte
cltcl1	4.56534724522024e-06	8.31729	0.011	0	0.0960275	Bcells
twist2	4.56534724522024e-06	8.31729	0.011	0	0.0960275	Bcells
si:ch211-285c6.6	2.66342126928487e-32	8.31081	0.074	0	5.60224029781379e-28	Dendriticcells
kcnk1a	1.27702924755705e-47	8.30273	0.111	0	2.6861033193115e-43	Dendriticcells
fgf16	1.84453003414569e-05	8.29715	0.01	0	0.387978	Granulocyte
zgc:174904	1.38123761092126e-152	8.29676	0.413	0.003	2.90529519081178e-148	Macrophages
si:ch211-165i18.2	3.41492109567321e-08	8.29342	0.017	0	0.000718295	Macrophages
dicp1.17	5.65120299398534e-15	8.29315	0.035	0	1.18867403775488e-10	Macrophages
jakmip2	2.66342126928487e-32	8.29091	0.074	0	5.60224029781379e-28	Dendriticcells
tfec	5.00446465506158e-26	8.28687	0.07	0.001	1.05263909554565e-21	Macrophages
si:ch211-234c11.2	1.84453003414569e-05	8.27112	0.01	0	0.387978	Granulocyte
ppp1r14c	1.84453003414569e-05	8.27112	0.01	0	0.387978	Granulocyte
si:ch211-234p6.5	1.84453003414569e-05	8.27112	0.01	0	0.387978	Granulocyte
znf1151	1.84453003414569e-05	8.27112	0.01	0	0.387978	Granulocyte
prf1.7.1	1.84453003414569e-05	8.27112	0.01	0	0.387978	Granulocyte
LO018568.1	4.04494370217109e-12	8.261	0.026	0	8.50813458314666e-08	ILC2
neurl1ab	9.51843720168307e-09	8.25481	0.02	0	0.000200211	ILC3
zgc:101699	2.2102004569469e-103	8.25107	0.285	0.002	4.6489356411421e-99	Macrophages
CABZ01013771.1	1.27702924755705e-47	8.24836	0.111	0	2.6861033193115e-43	Dendriticcells
si:ch211-136a13.1	3.41492109567321e-08	8.24442	0.017	0	0.000718295	Macrophages
znf1057	4.56534724522024e-06	8.23599	0.011	0	0.0960275	Bcells
mblac1	4.56534724522024e-06	8.23599	0.011	0	0.0960275	Bcells
syndig1l	4.56534724522024e-06	8.23599	0.011	0	0.0960275	Bcells
casp21	3.18149631251529e-17	8.23376	0.041	0	6.69195934374466e-13	Macrophages
si:dkey-42l23.9	1.83646805834225e-10	8.22616	0.023	0	3.86282691391709e-06	Macrophages
atp2b1b	1.01179904591755e-12	8.22575	0.029	0	2.12821811318298e-08	Macrophages
si:ch211-113a14.18	4.56534724522024e-06	8.22352	0.011	0	0.0960275	Bcells
ENSDARG00000040280	1.27702924755705e-47	8.20756	0.111	0	2.6861033193115e-43	Dendriticcells
noxred1	6.15732066691465e-17	8.19023	0.037	0	1.29513082907883e-12	Dendriticcells
tacr1a	8.81573902113088e-11	8.18506	0.023	0	1.85430254570467e-06	Bcells
camk4	6.12931055209008e-48	8.1807	0.126	0.001	1.28923918152663e-43	Bcells
znfl1l	4.04494370217109e-12	8.17274	0.026	0	8.50813458314666e-08	ILC2
chrna2a	4.04494370217109e-12	8.17274	0.026	0	8.50813458314666e-08	ILC2
si:rp71-36a1.2	4.04494370217109e-12	8.17274	0.026	0	8.50813458314666e-08	ILC2
stk17a	2.66342126928487e-32	8.17217	0.074	0	5.60224029781379e-28	Dendriticcells
hspb11	2.43340402980086e-74	8.16221	0.192	0.001	5.11842203628314e-70	Granulocyte
pyroxd2	1.83646805834225e-10	8.15773	0.023	0	3.86282691391709e-06	Macrophages
FQ377603.1	1.35937917494786e-09	8.15496	0.02	0	2.85931815658533e-05	Granulocyte
hoxc9a	2.66342126928487e-32	8.14877	0.074	0	5.60224029781379e-28	Dendriticcells
si:ch1073-110a20.1	4.95064796992133e-26	8.14744	0.07	0.001	1.04131929399325e-21	Macrophages
pappaa	1.84453003414569e-05	8.14645	0.01	0	0.387978	Granulocyte
cyp8b1	1.84453003414569e-05	8.14645	0.01	0	0.387978	Granulocyte
si:dkey-243k1.3	6.15732066691465e-17	8.14644	0.037	0	1.29513082907883e-12	Dendriticcells
FP325123.1	4.56534724522024e-06	8.14624	0.011	0	0.0960275	Bcells
ccnb3	4.56534724522024e-06	8.14624	0.011	0	0.0960275	Bcells
si:ch211-113a14.12	4.56534724522024e-06	8.14624	0.011	0	0.0960275	Bcells
scn4bb	1.83646805834225e-10	8.14013	0.023	0	3.86282691391709e-06	Macrophages
inhbaa	6.65594740856743e-06	8.13216	0.012	0	0.140001	Macrophages
si:dkey-192g7.3	2.35875480634621e-55	8.12403	0.157	0.002	4.96140485966862e-51	Macrophages
col7a1	3.41492109567321e-08	8.11412	0.017	0	0.000718295	Macrophages
cdh24b	2.66342126928487e-32	8.11292	0.074	0	5.60224029781379e-28	Dendriticcells
cxcl19	1.94865270581781e-137	8.11266	0.436	0.01	4.09879610141719e-133	Macrophages
CT573342.2	4.56534724522024e-06	8.10851	0.011	0	0.0960275	Bcells
galr1b	1.84453003414569e-05	8.10684	0.01	0	0.387978	Granulocyte
cnr2	1.83646805834225e-10	8.10473	0.023	0	3.86282691391709e-06	Macrophages
si:dkey-152b24.8	8.36975632175656e-30	8.10312	0.128	0.007	1.76049454471828e-25	Macrophages
prom1b	4.04494370217109e-12	8.097	0.026	0	8.50813458314666e-08	ILC2
sdhda	8.81573902113088e-11	8.09191	0.023	0	1.85430254570467e-06	Bcells
insig2	4.56534724522024e-06	8.08452	0.011	0	0.0960275	Bcells
dnase2	9.38550534197952e-60	8.08353	0.163	0.001	1.97414719363197e-55	Macrophages
sema3h	1.35937917494786e-09	8.08231	0.02	0	2.85931815658533e-05	Granulocyte
si:dkey-33c14.7	2.66342126928487e-32	8.07744	0.074	0	5.60224029781379e-28	Dendriticcells
si:ch1073-181h11.2	2.66342126928487e-32	8.07554	0.074	0	5.60224029781379e-28	Dendriticcells
si:dkey-261l7.2	7.82650220418147e-22	8.06863	0.069	0.001	1.64622647362753e-17	Bcells
acp5a	8.68314232177587e-60	8.06692	0.157	0.001	1.82641215596234e-55	Macrophages
si:dkey-28k24.2.1	1.84453003414569e-05	8.06539	0.01	0	0.387978	Granulocyte
htr2ab	1.84453003414569e-05	8.06539	0.01	0	0.387978	Granulocyte
lamb4	1.84453003414569e-05	8.06539	0.01	0	0.387978	Granulocyte
lmna	2.66342126928487e-32	8.06399	0.074	0	5.60224029781379e-28	Dendriticcells
CR354540.1	1.01179904591755e-12	8.06387	0.029	0	2.12821811318298e-08	Macrophages
si:ch73-376l24.4	6.15732066691465e-17	8.06349	0.037	0	1.29513082907883e-12	Dendriticcells
hoxb10a	6.15732066691465e-17	8.06349	0.037	0	1.29513082907883e-12	Dendriticcells
plpp4	6.15732066691465e-17	8.06349	0.037	0	1.29513082907883e-12	Dendriticcells
ces2a	6.15732066691465e-17	8.06349	0.037	0	1.29513082907883e-12	Dendriticcells
klhl43	6.15732066691465e-17	8.06349	0.037	0	1.29513082907883e-12	Dendriticcells
fgfr1bl.1	6.15732066691465e-17	8.06349	0.037	0	1.29513082907883e-12	Dendriticcells
tnni4a	2.66342126928487e-32	8.06119	0.074	0	5.60224029781379e-28	Dendriticcells
b4galnt2.2	4.04494370217109e-12	8.05232	0.026	0	8.50813458314666e-08	ILC2
trim55a	1.84453003414569e-05	8.04726	0.01	0	0.387978	Granulocyte
rskra	6.65594740856743e-06	8.04669	0.012	0	0.140001	Macrophages
fev	1.84453003414569e-05	8.04367	0.01	0	0.387978	Granulocyte
slc4a3	1.84453003414569e-05	8.04367	0.01	0	0.387978	Granulocyte
si:ch73-299h12.1	1.84453003414569e-05	8.04367	0.01	0	0.387978	Granulocyte
ccdc61	1.84453003414569e-05	8.04367	0.01	0	0.387978	Granulocyte
rxrab	1.83646805834225e-10	8.03625	0.023	0	3.86282691391709e-06	Macrophages
hmga2	6.15732066691465e-17	8.03366	0.037	0	1.29513082907883e-12	Dendriticcells
sox17	6.15732066691465e-17	8.03366	0.037	0	1.29513082907883e-12	Dendriticcells
lzts3a	6.15732066691465e-17	8.03366	0.037	0	1.29513082907883e-12	Dendriticcells
slc7a8b	6.15732066691465e-17	8.03366	0.037	0	1.29513082907883e-12	Dendriticcells
wnt3a	6.15732066691465e-17	8.03366	0.037	0	1.29513082907883e-12	Dendriticcells
g6fl	6.15732066691465e-17	8.03366	0.037	0	1.29513082907883e-12	Dendriticcells
txlnbb	6.15732066691465e-17	8.03366	0.037	0	1.29513082907883e-12	Dendriticcells
cfap43	6.15732066691465e-17	8.03366	0.037	0	1.29513082907883e-12	Dendriticcells
AL929345.2	6.15732066691465e-17	8.03366	0.037	0	1.29513082907883e-12	Dendriticcells
tmem231	6.15732066691465e-17	8.03366	0.037	0	1.29513082907883e-12	Dendriticcells
urahb	6.15732066691465e-17	8.03366	0.037	0	1.29513082907883e-12	Dendriticcells
si:ch73-359m17.2	1.42247822126188e-35	8.02937	0.11	0.002	2.99204069060223e-31	Macrophages
lhfpl4a	3.41492109567321e-08	8.01015	0.017	0	0.000718295	Macrophages
lrrc3b	4.04494370217109e-12	8.00853	0.026	0	8.50813458314666e-08	ILC2
ada2b	1.83646805834225e-10	8.0013	0.023	0	3.86282691391709e-06	Macrophages
stambpl1	1.01826109607705e-27	7.99891	0.092	0.002	2.14181038948846e-23	Bcells
rab11bb	2.66342126928487e-32	7.99491	0.074	0	5.60224029781379e-28	Dendriticcells
mylk4a	1.84453003414569e-05	7.99096	0.01	0	0.387978	Granulocyte
ENSDARG00000071353	1.01179904591755e-12	7.98966	0.029	0	2.12821811318298e-08	Macrophages
grhpra	4.06673280091485e-17	7.98718	0.047	0.001	8.55396577344429e-13	Macrophages
cyt1	2.66342126928487e-32	7.98324	0.074	0	5.60224029781379e-28	Dendriticcells
si:ch211-167j9.4	4.56534724522024e-06	7.98123	0.011	0	0.0960275	Bcells
CR339041.1	4.56534724522024e-06	7.98123	0.011	0	0.0960275	Bcells
CABZ01068356.1	4.56534724522024e-06	7.98123	0.011	0	0.0960275	Bcells
BX322787.1	6.45079486017499e-34	7.97447	0.134	0.006	1.35686019088921e-29	Macrophages
phgdh	2.66342126928487e-32	7.97434	0.074	0	5.60224029781379e-28	Dendriticcells
si:ch73-343l4.8	3.41492109567321e-08	7.97255	0.017	0	0.000718295	Macrophages
gata2a	1.08533777296333e-12	7.95924	0.035	0.001	2.28289947165107e-08	Macrophages
cst14b.2	5.16941862298543e-26	7.95081	0.07	0.001	1.08733551315876e-21	Macrophages
si:dkey-61p9.7	1.35937917494786e-09	7.94577	0.02	0	2.85931815658533e-05	Granulocyte
si:ch211-194c3.5	2.66342126928487e-32	7.91354	0.074	0	5.60224029781379e-28	Dendriticcells
f8	3.41492109567321e-08	7.90593	0.017	0	0.000718295	Macrophages
hsdl1	1.35937917494786e-09	7.90456	0.02	0	2.85931815658533e-05	Granulocyte
phlda1	2.66342126928487e-32	7.90314	0.074	0	5.60224029781379e-28	Dendriticcells
si:dkey-94e7.2	2.66342126928487e-32	7.90074	0.074	0	5.60224029781379e-28	Dendriticcells
syt3	1.84453003414569e-05	7.89815	0.01	0	0.387978	Granulocyte
kcnip3b	1.84453003414569e-05	7.89815	0.01	0	0.387978	Granulocyte
metrn	1.84453003414569e-05	7.89815	0.01	0	0.387978	Granulocyte
nipal4	2.66342126928487e-32	7.89713	0.074	0	5.60224029781379e-28	Dendriticcells
zgc:158423	3.41492109567321e-08	7.8968	0.017	0	0.000718295	Macrophages
pane1	4.56534724522024e-06	7.88601	0.011	0	0.0960275	Bcells
rasgrp2	4.56534724522024e-06	7.88601	0.011	0	0.0960275	Bcells
si:dkey-161j23.6	4.56534724522024e-06	7.88601	0.011	0	0.0960275	Bcells
il4r.2	3.41492109567321e-08	7.88598	0.017	0	0.000718295	Macrophages
ENSDARG00000079472	1.91906654820179e-15	7.88534	0.034	0	4.03656457748764e-11	Bcells
f2rl1.2	2.3420951619362e-50	7.88469	0.148	0.001	4.9263629636166e-46	Dendriticcells
zmp:0000000606	3.41492109567321e-08	7.88371	0.017	0	0.000718295	Macrophages
syt1a	6.65594740856743e-06	7.88259	0.012	0	0.140001	Macrophages
si:dkey-182g1.2	2.66342126928487e-32	7.88183	0.074	0	5.60224029781379e-28	Dendriticcells
si:ch211-222n4.2	2.66342126928487e-32	7.87767	0.074	0	5.60224029781379e-28	Dendriticcells
si:dkeyp-69c1.9	6.65594740856743e-06	7.87707	0.012	0	0.140001	Macrophages
irf6	3.84313398917853e-65	7.86454	0.185	0.001	8.08364803283813e-61	Dendriticcells
hist1h2a10	4.56534724522024e-06	7.85543	0.011	0	0.0960275	Bcells
prc1b	4.56534724522024e-06	7.85543	0.011	0	0.0960275	Bcells
g2e3	4.56534724522024e-06	7.85543	0.011	0	0.0960275	Bcells
kifc1	4.56534724522024e-06	7.85543	0.011	0	0.0960275	Bcells
trpm3	1.84453003414569e-05	7.85116	0.01	0	0.387978	Granulocyte
cntfr	5.188157980337e-28	7.85079	0.091	0.002	1.09127714958408e-23	Granulocyte
CR450785.1	8.81573902113088e-11	7.83913	0.023	0	1.85430254570467e-06	Bcells
ly6pge	1.84453003414569e-05	7.83058	0.01	0	0.387978	Granulocyte
mtnr1ab	6.15732066691465e-17	7.818	0.037	0	1.29513082907883e-12	Dendriticcells
cpm	4.56534724522024e-06	7.81033	0.011	0	0.0960275	Bcells
AL831726.2	1.9064632001924e-48	7.80787	0.128	0.001	4.0100546952847e-44	Macrophages
nrsn1	2.82342574978893e-06	7.80284	0.014	0	0.0593879	ILC3
BX663613.1	6.65594740856743e-06	7.80204	0.012	0	0.140001	Macrophages
fhdc1	4.56534724522024e-06	7.78903	0.011	0	0.0960275	Bcells
sh3bp5b	4.56534724522024e-06	7.78903	0.011	0	0.0960275	Bcells
si:dkey-43k4.3	1.35937917494786e-09	7.78893	0.02	0	2.85931815658533e-05	Granulocyte
cldn5b	2.66342126928487e-32	7.78622	0.074	0	5.60224029781379e-28	Dendriticcells
thy11	3.81150880807397e-307	7.78552	0.963	0.004	8.01712762690278e-303	Dendriticcells
nkain4	1.35937917494786e-09	7.7855	0.02	0	2.85931815658533e-05	Granulocyte
pak6a	6.65594740856743e-06	7.78433	0.012	0	0.140001	Macrophages
slc8a2a	2.33357460846829e-13	7.78295	0.046	0.001	4.90844083145220e-09	Bcells
zgc:162171	6.65594740856743e-06	7.77229	0.012	0	0.140001	Macrophages
lmod1b	1.84453003414569e-05	7.77229	0.01	0	0.387978	Granulocyte
dpysl5a	4.56534724522024e-06	7.75716	0.011	0	0.0960275	Bcells
itgb8	4.56534724522024e-06	7.75716	0.011	0	0.0960275	Bcells
si:dkey-58j15.11	1.84453003414569e-05	7.75512	0.01	0	0.387978	Granulocyte
si:ch1073-104i17.1	1.84453003414569e-05	7.75512	0.01	0	0.387978	Granulocyte
mylpfa	4.56534724522024e-06	7.74993	0.011	0	0.0960275	Bcells
extl2	4.56534724522024e-06	7.74993	0.011	0	0.0960275	Bcells
rasd1	4.16824625858462e-58	7.74866	0.152	0.001	8.76748918030689e-54	Granulocyte
si:dkey-234i14.6	2.66342126928487e-32	7.7433	0.074	0	5.60224029781379e-28	Dendriticcells
gpib	1.84453003414569e-05	7.74099	0.01	0	0.387978	Granulocyte
si:ch73-93k15.5	1.84453003414569e-05	7.74099	0.01	0	0.387978	Granulocyte
ENSDARG00000079608	2.66342126928487e-32	7.73835	0.074	0	5.60224029781379e-28	Dendriticcells
npnta	4.04494370217109e-12	7.73821	0.026	0	8.50813458314666e-08	ILC2
si:ch211-1f22.13	3.41492109567321e-08	7.73289	0.017	0	0.000718295	Macrophages
ch25hl2	3.41492109567321e-08	7.72712	0.017	0	0.000718295	Macrophages
si:ch211-42i6.2	3.23886151314032e-46	7.72065	0.122	0.001	6.81262130673935e-42	Macrophages
gabra3	6.65594740856743e-06	7.71771	0.012	0	0.140001	Macrophages
si:rp71-7l19.2.2	2.66342126928487e-32	7.71465	0.074	0	5.60224029781379e-28	Dendriticcells
zgc:158412	4.56534724522024e-06	7.70975	0.011	0	0.0960275	Bcells
kcng1	4.56534724522024e-06	7.70975	0.011	0	0.0960275	Bcells
si:ch211-162i8.5	8.81573902113088e-11	7.70707	0.023	0	1.85430254570467e-06	Bcells
dmrt1	6.15732066691465e-17	7.70697	0.037	0	1.29513082907883e-12	Dendriticcells
cldnk	6.15732066691465e-17	7.70697	0.037	0	1.29513082907883e-12	Dendriticcells
mrc2	6.15732066691465e-17	7.70697	0.037	0	1.29513082907883e-12	Dendriticcells
gorasp1b	6.15732066691465e-17	7.70697	0.037	0	1.29513082907883e-12	Dendriticcells
tiam1a	1.23666616020673e-222	7.69835	0.63	0.002	2.60120360137884e-218	Dendriticcells
c1qc	4.05564726919955e-124	7.69469	0.337	0.002	8.53064846603434e-120	Macrophages
rasa4	8.69924688667067e-101	7.69017	0.273	0.002	1.82979959014231e-96	Macrophages
vgf	1.84453003414569e-05	7.69011	0.01	0	0.387978	Granulocyte
hspa1b	1.84453003414569e-05	7.69011	0.01	0	0.387978	Granulocyte
si:ch211-283g2.2.1	3.41492109567321e-08	7.68757	0.017	0	0.000718295	Macrophages
si:ch211-51i16.1	2.79311603588084e-55	7.68071	0.157	0.002	5.87504026987176e-51	Macrophages
ackr3b	4.56534724522024e-06	7.66977	0.011	0	0.0960275	Bcells
si:ch211-266a5.12	5.30270933030446e-98	7.66705	0.274	0.002	1.11537188053624e-93	ILC3
tmc6a	3.41492109567321e-08	7.66455	0.017	0	0.000718295	Macrophages
si:ch73-186j5.2	6.65594740856743e-06	7.6629	0.012	0	0.140001	Macrophages
si:ch211-278p9.2	6.65594740856743e-06	7.6621	0.012	0	0.140001	Macrophages
si:ch73-281k2.5	1.83646805834225e-10	7.66099	0.023	0	3.86282691391709e-06	Macrophages
ENSDARG00000098655	5.4411516047678e-09	7.65679	0.037	0.001	0.000114449	Dendriticcells
arhgap31	6.65594740856743e-06	7.64845	0.012	0	0.140001	Macrophages
zmp:0000001301	8.81573902113088e-11	7.64694	0.023	0	1.85430254570467e-06	Bcells
zgc:174917	4.04494370217109e-12	7.63568	0.026	0	8.50813458314666e-08	ILC2
si:ch211-243a20.4	3.45368387368961e-46	7.62583	0.128	0.001	7.26447865991873e-42	Macrophages
adora2aa	1.83646805834225e-10	7.62479	0.023	0	3.86282691391709e-06	Macrophages
hvcn1	3.41492109567321e-08	7.62459	0.017	0	0.000718295	Macrophages
si:dkey-34e4.1	1.84453003414569e-05	7.62459	0.01	0	0.387978	Granulocyte
adgrg11	1.84453003414569e-05	7.62459	0.01	0	0.387978	Granulocyte
kcnj1b	1.62698631768249e-07	7.6221	0.017	0	0.0034222	ILC3
si:ch1073-376c22.1	9.96532296021408e-33	7.62158	0.087	0.001	2.09610603145143e-28	Macrophages
si:dkey-77f5.6	4.56534724522024e-06	7.61923	0.011	0	0.0960275	Bcells
rasd3	6.15732066691465e-17	7.61664	0.037	0	1.29513082907883e-12	Dendriticcells
si:ch211-277c7.7	6.15732066691465e-17	7.61664	0.037	0	1.29513082907883e-12	Dendriticcells
cfap53	6.15732066691465e-17	7.61664	0.037	0	1.29513082907883e-12	Dendriticcells
ENSDARG00000098719	6.15732066691465e-17	7.61664	0.037	0	1.29513082907883e-12	Dendriticcells
epdl1	1.4431353344023e-145	7.61518	0.401	0.003	3.0354908623818e-141	Macrophages
gria2a	1.84453003414569e-05	7.60561	0.01	0	0.387978	Granulocyte
dhrs13a.2	1.84453003414569e-05	7.60561	0.01	0	0.387978	Granulocyte
tmem145	6.15732066691465e-17	7.59538	0.037	0	1.29513082907883e-12	Dendriticcells
fbxl3l	6.15732066691465e-17	7.59538	0.037	0	1.29513082907883e-12	Dendriticcells
gabrg2	6.15732066691465e-17	7.59538	0.037	0	1.29513082907883e-12	Dendriticcells
sowahaa	6.15732066691465e-17	7.59538	0.037	0	1.29513082907883e-12	Dendriticcells
lrp1ba.1	6.15732066691465e-17	7.59538	0.037	0	1.29513082907883e-12	Dendriticcells
lacc1	4.95667593484604e-36	7.59221	0.116	0.003	1.04258721613552e-31	Macrophages
si:dkey-148a17.5	3.41492109567321e-08	7.58357	0.017	0	0.000718295	Macrophages
trim3b	2.63426763937809e-06	7.5835	0.037	0.001	0.0554092	Dendriticcells
ctnnal1	1.26106357841177e-158	7.58104	0.444	0.001	2.65252113083131e-154	Dendriticcells
si:dkey-65j6.2	1.84453003414569e-05	7.57097	0.01	0	0.387978	Granulocyte
CABZ01075628.1	6.15732066691465e-17	7.56819	0.037	0	1.29513082907883e-12	Dendriticcells
slc1a7a	6.15732066691465e-17	7.56819	0.037	0	1.29513082907883e-12	Dendriticcells
si:dkeyp-118a3.2	6.15732066691465e-17	7.56819	0.037	0	1.29513082907883e-12	Dendriticcells
tbx16	6.15732066691465e-17	7.56819	0.037	0	1.29513082907883e-12	Dendriticcells
si:dkey-20i10.7	6.15732066691465e-17	7.56819	0.037	0	1.29513082907883e-12	Dendriticcells
pax6a	6.15732066691465e-17	7.56819	0.037	0	1.29513082907883e-12	Dendriticcells
anxa5b	7.03582438171129e-238	7.56465	0.667	0.002	1.47991530044915e-233	Dendriticcells
plcxd2	1.84453003414569e-05	7.56126	0.01	0	0.387978	Granulocyte
si:dkey-4c23.3	6.65594740856743e-06	7.56071	0.012	0	0.140001	Macrophages
znf1102	1.84453003414569e-05	7.56005	0.01	0	0.387978	Granulocyte
si:dkey-91i10.2	1.84453003414569e-05	7.56005	0.01	0	0.387978	Granulocyte
zgc:101100	1.84453003414569e-05	7.56005	0.01	0	0.387978	Granulocyte
si:ch211-57b15.1	1.84453003414569e-05	7.56005	0.01	0	0.387978	Granulocyte
hhat	6.15732066691465e-17	7.55493	0.037	0	1.29513082907883e-12	Dendriticcells
nsg2	6.15732066691465e-17	7.55493	0.037	0	1.29513082907883e-12	Dendriticcells
CABZ01081730.1	6.15732066691465e-17	7.55493	0.037	0	1.29513082907883e-12	Dendriticcells
sash1b	7.47942566679158e-226	7.5548	0.616	0.004	1.57322239475294e-221	Granulocyte
si:ch211-157j23.3	1.31730755508489e-140	7.55372	0.37	0.001	2.77082471136555e-136	Dendriticcells
si:dkey-28d5.13	6.15732066691465e-17	7.55081	0.037	0	1.29513082907883e-12	Dendriticcells
slc38a11	6.15732066691465e-17	7.55081	0.037	0	1.29513082907883e-12	Dendriticcells
gpa33b	6.15732066691465e-17	7.55081	0.037	0	1.29513082907883e-12	Dendriticcells
si:ch211-255f4.11.1	1.84453003414569e-05	7.54325	0.01	0	0.387978	Granulocyte
ifnphi2	1.84453003414569e-05	7.54325	0.01	0	0.387978	Granulocyte
si:ch211-202f3.3	1.84453003414569e-05	7.54325	0.01	0	0.387978	Granulocyte
il17a/f1	2.82342574978893e-06	7.53978	0.014	0	0.0593879	ILC3
arhgef15	2.81412706870317e-64	7.53628	0.169	0.001	5.91923487631025e-60	Macrophages
mafbb	6.1407498522302e-78	7.53216	0.203	0.001	1.2916453239181e-73	Macrophages
kcnh5a	6.65594740856743e-06	7.52884	0.012	0	0.140001	Macrophages
mgat4c	3.41492109567321e-08	7.52318	0.017	0	0.000718295	Macrophages
slc43a3b	8.76069592802106e-33	7.52292	0.093	0.001	1.84272478149995e-28	Macrophages
rab38b	6.65594740856743e-06	7.52177	0.012	0	0.140001	Macrophages
me1	2.92947521410825e-94	7.51587	0.267	0.003	6.16185816535529e-90	Macrophages
crygn1	3.41492109567321e-08	7.50482	0.017	0	0.000718295	Macrophages
AL929453.1	4.56534724522024e-06	7.49013	0.011	0	0.0960275	Bcells
ftr60	4.56534724522024e-06	7.49013	0.011	0	0.0960275	Bcells
dnm1b	1.84453003414569e-05	7.4897	0.01	0	0.387978	Granulocyte
si:ch211-195p4.4	1.84453003414569e-05	7.4897	0.01	0	0.387978	Granulocyte
ksr2	6.65594740856743e-06	7.48849	0.012	0	0.140001	Macrophages
si:dkey-19b23.14	3.41492109567321e-08	7.48683	0.017	0	0.000718295	Macrophages
inpp5jb	1.84453003414569e-05	7.48629	0.01	0	0.387978	Granulocyte
ccl27b	1.84453003414569e-05	7.48629	0.01	0	0.387978	Granulocyte
cd276	1.83646805834225e-10	7.48458	0.023	0	3.86282691391709e-06	Macrophages
adam28	2.09595451857485e-82	7.48219	0.227	0.002	4.40863073437035e-78	Macrophages
cd8b	0.000132279	7.47942	0.02	0	1	Tcells
spic	0	7.47015	0.815	0.001	0	Dendriticcells
slco5a1a.1	1.21165155357193e-05	7.46625	0.023	0.001	0.254859	Bcells
zgc:174944	6.15732066691465e-17	7.46495	0.037	0	1.29513082907883e-12	Dendriticcells
znf1133	6.15732066691465e-17	7.46495	0.037	0	1.29513082907883e-12	Dendriticcells
pard3ba	6.15732066691465e-17	7.46495	0.037	0	1.29513082907883e-12	Dendriticcells
nek11	6.15732066691465e-17	7.46495	0.037	0	1.29513082907883e-12	Dendriticcells
morn4	6.15732066691465e-17	7.46495	0.037	0	1.29513082907883e-12	Dendriticcells
CR385040.2	6.15732066691465e-17	7.46495	0.037	0	1.29513082907883e-12	Dendriticcells
tekt2	6.15732066691465e-17	7.46495	0.037	0	1.29513082907883e-12	Dendriticcells
pitpnm3	6.15732066691465e-17	7.46495	0.037	0	1.29513082907883e-12	Dendriticcells
CABZ01088049.1	6.15732066691465e-17	7.46495	0.037	0	1.29513082907883e-12	Dendriticcells
clic2	2.64944690414248e-55	7.46079	0.157	0.002	5.57284661817329e-51	Macrophages
reep1	6.65594740856743e-06	7.45165	0.012	0	0.140001	Macrophages
oafa1	1.56653496923539e-16	7.45107	0.074	0.001	3.29504965428971e-12	Dendriticcells
si:ch211-93g23.2	1.538422013809e-06	7.44971	0.026	0.001	0.0323592	ILC2
snx22	1.83646805834225e-10	7.44964	0.023	0	3.86282691391709e-06	Macrophages
slc25a38a	1.71565782657429e-10	7.44747	0.029	0.001	3.60871467241636e-06	Macrophages
qpct	4.56534724522024e-06	7.44489	0.011	0	0.0960275	Bcells
slc35f4	4.56534724522024e-06	7.44489	0.011	0	0.0960275	Bcells
gas2l3	4.56534724522024e-06	7.44305	0.011	0	0.0960275	Bcells
nid2b	4.56534724522024e-06	7.44305	0.011	0	0.0960275	Bcells
pak7	4.56534724522024e-06	7.44305	0.011	0	0.0960275	Bcells
fam120b	4.56534724522024e-06	7.44305	0.011	0	0.0960275	Bcells
chrd	4.56534724522024e-06	7.44305	0.011	0	0.0960275	Bcells
zfyve9b	4.56534724522024e-06	7.44305	0.011	0	0.0960275	Bcells
CT573817.1	1.84453003414569e-05	7.44284	0.01	0	0.387978	Granulocyte
si:ch1073-190k2.1	2.3420951619362e-50	7.44018	0.148	0.001	4.9263629636166e-46	Dendriticcells
clec14a	8.81573902113088e-11	7.43936	0.023	0	1.85430254570467e-06	Bcells
BX323854.1	9.96532296021408e-33	7.42321	0.087	0.001	2.09610603145143e-28	Macrophages
ENSDARG00000091513	1.08533777296333e-12	7.41858	0.035	0.001	2.28289947165107e-08	Macrophages
scara5	1.84453003414569e-05	7.41689	0.01	0	0.387978	Granulocyte
kif23	1.84453003414569e-05	7.41689	0.01	0	0.387978	Granulocyte
foxj1b	1.84453003414569e-05	7.41689	0.01	0	0.387978	Granulocyte
BX510922.4	1.84453003414569e-05	7.41689	0.01	0	0.387978	Granulocyte
wnt8b	1.84453003414569e-05	7.41689	0.01	0	0.387978	Granulocyte
si:dkey-250k15.7	2.3420951619362e-50	7.41635	0.148	0.001	4.9263629636166e-46	Dendriticcells
CABZ01069040.1	1.84453003414569e-05	7.41582	0.01	0	0.387978	Granulocyte
phka1b	1.84453003414569e-05	7.41582	0.01	0	0.387978	Granulocyte
dlb	4.56534724522024e-06	7.40496	0.011	0	0.0960275	Bcells
spink2.3	3.41492109567321e-08	7.40298	0.017	0	0.000718295	Macrophages
pdgfbb	1.84453003414569e-05	7.39464	0.01	0	0.387978	Granulocyte
si:dkey-68o6.5	1.84453003414569e-05	7.39464	0.01	0	0.387978	Granulocyte
oit3	1.84453003414569e-05	7.39464	0.01	0	0.387978	Granulocyte
ptafr	3.41492109567321e-08	7.38578	0.017	0	0.000718295	Macrophages
xkrx	6.65594740856743e-06	7.37936	0.012	0	0.140001	Macrophages
gtf3c4	6.65594740856743e-06	7.37845	0.012	0	0.140001	Macrophages
cgnb	3.13864773856002e-110	7.37708	0.296	0.001	6.60183165328714e-106	Dendriticcells
rassf6	7.97227968789325e-156	7.35506	0.407	0.001	1.67688930955147e-151	Dendriticcells
lgals2a	1.31887540684079e-58	7.35457	0.172	0.002	2.77412253074892e-54	Bcells
slc39a8	3.41492109567321e-08	7.35359	0.017	0	0.000718295	Macrophages
si:ch211-14a17.10	1.50857157017207e-34	7.34912	0.145	0.008	3.17312944069993e-30	Macrophages
fer	3.52348961375193e-83	7.34642	0.232	0.002	7.4113080535658e-79	Granulocyte
cd180	4.43454140669402e-80	7.34219	0.222	0.001	9.32761439484019e-76	Dendriticcells
egf	1.84453003414569e-05	7.34133	0.01	0	0.387978	Granulocyte
si:ch73-359m17.5	6.70077089858898e-15	7.33905	0.041	0.001	1.40944015080921e-10	Macrophages
hoxb7a	6.15732066691465e-17	7.32947	0.037	0	1.29513082907883e-12	Dendriticcells
xylt2	6.15732066691465e-17	7.32947	0.037	0	1.29513082907883e-12	Dendriticcells
lamc2	6.15732066691465e-17	7.32947	0.037	0	1.29513082907883e-12	Dendriticcells
slc43a1b	6.15732066691465e-17	7.32947	0.037	0	1.29513082907883e-12	Dendriticcells
si:dkey-11o1.6	6.15732066691465e-17	7.32947	0.037	0	1.29513082907883e-12	Dendriticcells
si:ch73-103b2.1	6.15732066691465e-17	7.32947	0.037	0	1.29513082907883e-12	Dendriticcells
si:dkeyp-82a1.4	6.15732066691465e-17	7.32947	0.037	0	1.29513082907883e-12	Dendriticcells
si:ch211-189k9.2	6.15732066691465e-17	7.32947	0.037	0	1.29513082907883e-12	Dendriticcells
zbtb22b	6.15732066691465e-17	7.32947	0.037	0	1.29513082907883e-12	Dendriticcells
necab1	6.15732066691465e-17	7.32947	0.037	0	1.29513082907883e-12	Dendriticcells
ntng2b	6.15732066691465e-17	7.32947	0.037	0	1.29513082907883e-12	Dendriticcells
cpa2	6.15732066691465e-17	7.32947	0.037	0	1.29513082907883e-12	Dendriticcells
pias4b	1.84453003414569e-05	7.32937	0.01	0	0.387978	Granulocyte
sstr1b	6.15732066691465e-17	7.32567	0.037	0	1.29513082907883e-12	Dendriticcells
entpd2a.1	6.15732066691465e-17	7.32567	0.037	0	1.29513082907883e-12	Dendriticcells
hspb15	6.15732066691465e-17	7.32567	0.037	0	1.29513082907883e-12	Dendriticcells
rgs20	6.15732066691465e-17	7.32567	0.037	0	1.29513082907883e-12	Dendriticcells
si:ch211-255i3.4	6.15732066691465e-17	7.32567	0.037	0	1.29513082907883e-12	Dendriticcells
ap5m1	6.15732066691465e-17	7.32567	0.037	0	1.29513082907883e-12	Dendriticcells
si:ch73-367f21.5	6.15732066691465e-17	7.32567	0.037	0	1.29513082907883e-12	Dendriticcells
slc7a1a	6.15732066691465e-17	7.32567	0.037	0	1.29513082907883e-12	Dendriticcells
si:ch211-105n15.1	6.15732066691465e-17	7.32567	0.037	0	1.29513082907883e-12	Dendriticcells
lamb1a	6.15732066691465e-17	7.32567	0.037	0	1.29513082907883e-12	Dendriticcells
CABZ01065423.1	4.56534724522024e-06	7.32246	0.011	0	0.0960275	Bcells
hp.1	4.81215891445892e-35	7.32068	0.122	0.004	1.01218950606729e-30	Macrophages
pknox2	1.03288089893572e-295	7.32039	0.889	0.003	2.1725616828214e-291	Dendriticcells
adrb2b	1.84453003414569e-05	7.31852	0.01	0	0.387978	Granulocyte
znf750	1.84453003414569e-05	7.31852	0.01	0	0.387978	Granulocyte
si:dkey-156j15.1	6.15732066691465e-17	7.31321	0.037	0	1.29513082907883e-12	Dendriticcells
cbln6	6.15732066691465e-17	7.31321	0.037	0	1.29513082907883e-12	Dendriticcells
hoxb13a	6.15732066691465e-17	7.31321	0.037	0	1.29513082907883e-12	Dendriticcells
phospho1	6.15732066691465e-17	7.31321	0.037	0	1.29513082907883e-12	Dendriticcells
si:ch211-93n23.7	6.15732066691465e-17	7.31321	0.037	0	1.29513082907883e-12	Dendriticcells
cpn1	6.15732066691465e-17	7.31321	0.037	0	1.29513082907883e-12	Dendriticcells
hoxa9a	6.15732066691465e-17	7.31321	0.037	0	1.29513082907883e-12	Dendriticcells
si:ch211-28e16.5	6.15732066691465e-17	7.31321	0.037	0	1.29513082907883e-12	Dendriticcells
hoxc8a	6.15732066691465e-17	7.31321	0.037	0	1.29513082907883e-12	Dendriticcells
si:ch73-44m9.2	6.15732066691465e-17	7.31321	0.037	0	1.29513082907883e-12	Dendriticcells
hist1h2a11.1	6.15732066691465e-17	7.31106	0.037	0	1.29513082907883e-12	Dendriticcells
alx4a	6.15732066691465e-17	7.31106	0.037	0	1.29513082907883e-12	Dendriticcells
plcxd1	6.15732066691465e-17	7.31106	0.037	0	1.29513082907883e-12	Dendriticcells
foxo6a	6.15732066691465e-17	7.31106	0.037	0	1.29513082907883e-12	Dendriticcells
birc5b	6.15732066691465e-17	7.31106	0.037	0	1.29513082907883e-12	Dendriticcells
fgfr4	6.15732066691465e-17	7.31106	0.037	0	1.29513082907883e-12	Dendriticcells
CR318624.2	6.15732066691465e-17	7.31106	0.037	0	1.29513082907883e-12	Dendriticcells
si:ch73-138e16.3	6.15732066691465e-17	7.31106	0.037	0	1.29513082907883e-12	Dendriticcells
lrrc61	6.15732066691465e-17	7.31106	0.037	0	1.29513082907883e-12	Dendriticcells
adma	4.56534724522024e-06	7.30643	0.011	0	0.0960275	Bcells
fgd6	6.65594740856743e-06	7.30455	0.012	0	0.140001	Macrophages
zgc:162184	1.56653496923539e-16	7.30439	0.074	0.001	3.29504965428971e-12	Dendriticcells
si:ch73-222h13.1	8.81573902113088e-11	7.30103	0.023	0	1.85430254570467e-06	Bcells
si:dkey-95p16.1	1.84453003414569e-05	7.30001	0.01	0	0.387978	Granulocyte
ENSDARG00000104834	1.84453003414569e-05	7.30001	0.01	0	0.387978	Granulocyte
ttc8	1.84453003414569e-05	7.30001	0.01	0	0.387978	Granulocyte
si:ch1073-184j22.2	6.15732066691465e-17	7.29741	0.037	0	1.29513082907883e-12	Dendriticcells
grtp1a	6.15732066691465e-17	7.29741	0.037	0	1.29513082907883e-12	Dendriticcells
fgf1a	6.15732066691465e-17	7.29741	0.037	0	1.29513082907883e-12	Dendriticcells
si:dkey-88l16.3	6.15732066691465e-17	7.29741	0.037	0	1.29513082907883e-12	Dendriticcells
lcn15	6.65594740856743e-06	7.29294	0.012	0	0.140001	Macrophages
slc35f2l	1.84453003414569e-05	7.29231	0.01	0	0.387978	Granulocyte
znf385a	9.34495087420083e-250	7.28928	0.667	0.001	1.9656169668794e-245	Dendriticcells
hspa12b	6.65594740856743e-06	7.28853	0.012	0	0.140001	Macrophages
gpd1a	3.31171374235656e-37	7.28006	0.099	0.001	6.96585868567278e-33	Macrophages
itln1	1.53931655856683e-36	7.27956	0.122	0.003	3.23779844928946e-32	Macrophages
rapgef5b	6.73845899641087e-76	7.27641	0.259	0.002	1.41736746530506e-71	Dendriticcells
FO203432.11	2.3943170218954e-28	7.27034	0.081	0.001	5.03620642385478e-24	Macrophages
pkp2	7.90079911538891e-36	7.26876	0.111	0.001	1.6618540859309e-31	Dendriticcells
slc18b1	6.65594740856743e-06	7.26484	0.012	0	0.140001	Macrophages
hspb1	2.50451180512998e-179	7.26434	0.593	0.003	5.26799013091041e-175	Dendriticcells
zeb2a	2.94120763241546e-124	7.25896	0.349	0.003	6.18653613402267e-120	Macrophages
sh3bp4	6.15732066691465e-17	7.24862	0.037	0	1.29513082907883e-12	Dendriticcells
poglut2	6.15732066691465e-17	7.24862	0.037	0	1.29513082907883e-12	Dendriticcells
cldn10l2	6.15732066691465e-17	7.24862	0.037	0	1.29513082907883e-12	Dendriticcells
si:ch211-183d21.1	6.15732066691465e-17	7.24862	0.037	0	1.29513082907883e-12	Dendriticcells
cldn15lb	3.42398641383882e-248	7.24024	0.815	0.004	7.20201302286857e-244	Dendriticcells
CABZ01046427.1	6.65594740856743e-06	7.23926	0.012	0	0.140001	Macrophages
kansl21	5.4411516047678e-09	7.23716	0.037	0.001	0.000114449	Dendriticcells
CR847844.1	2.79712006394301e-29	7.23579	0.103	0.001	5.88346234249773e-25	ILC2
plxdc2	1.21878690928659e-84	7.23496	0.227	0.001	2.5635963849934e-80	Macrophages
itgae.1	7.01820637476471e-212	7.23365	0.593	0.007	1.47620952886801e-207	Macrophages
cln5	6.65594740856743e-06	7.23301	0.012	0	0.140001	Macrophages
tor3a	6.65594740856743e-06	7.23285	0.012	0	0.140001	Macrophages
cp	1.84453003414569e-05	7.22794	0.01	0	0.387978	Granulocyte
BX682234.1	6.65594740856743e-06	7.22699	0.012	0	0.140001	Macrophages
shha	6.15732066691465e-17	7.21494	0.037	0	1.29513082907883e-12	Dendriticcells
hsd17b1	6.15732066691465e-17	7.21494	0.037	0	1.29513082907883e-12	Dendriticcells
zmp:0000000729	6.15732066691465e-17	7.21494	0.037	0	1.29513082907883e-12	Dendriticcells
kif5c	6.15732066691465e-17	7.21494	0.037	0	1.29513082907883e-12	Dendriticcells
znf385d	6.15732066691465e-17	7.21494	0.037	0	1.29513082907883e-12	Dendriticcells
clcn1b	6.15732066691465e-17	7.21494	0.037	0	1.29513082907883e-12	Dendriticcells
brms1lb	6.15732066691465e-17	7.21494	0.037	0	1.29513082907883e-12	Dendriticcells
psda	6.15732066691465e-17	7.21494	0.037	0	1.29513082907883e-12	Dendriticcells
tlcd1	6.15732066691465e-17	7.21494	0.037	0	1.29513082907883e-12	Dendriticcells
gucy1b2	6.15732066691465e-17	7.21494	0.037	0	1.29513082907883e-12	Dendriticcells
ENSDARG00000099113	6.15732066691465e-17	7.21494	0.037	0	1.29513082907883e-12	Dendriticcells
lnx2a	6.15732066691465e-17	7.21494	0.037	0	1.29513082907883e-12	Dendriticcells
cd151	6.15732066691465e-17	7.21494	0.037	0	1.29513082907883e-12	Dendriticcells
CABZ01001434.1	6.05427664273326e-35	7.21141	0.093	0.001	1.27345654903251e-30	Macrophages
znf1138	6.15732066691465e-17	7.20779	0.037	0	1.29513082907883e-12	Dendriticcells
wif1	6.15732066691465e-17	7.20779	0.037	0	1.29513082907883e-12	Dendriticcells
rgs6	6.15732066691465e-17	7.20779	0.037	0	1.29513082907883e-12	Dendriticcells
entpd5a	6.15732066691465e-17	7.20779	0.037	0	1.29513082907883e-12	Dendriticcells
si:ch211-209j10.6	6.15732066691465e-17	7.20779	0.037	0	1.29513082907883e-12	Dendriticcells
f2rl1.1	6.15732066691465e-17	7.20779	0.037	0	1.29513082907883e-12	Dendriticcells
hrh2b	6.15732066691465e-17	7.20779	0.037	0	1.29513082907883e-12	Dendriticcells
bmpr1bb	6.15732066691465e-17	7.20779	0.037	0	1.29513082907883e-12	Dendriticcells
arhgap28	6.15732066691465e-17	7.20779	0.037	0	1.29513082907883e-12	Dendriticcells
axdnd1	6.15732066691465e-17	7.20779	0.037	0	1.29513082907883e-12	Dendriticcells
dzip1l	1.84453003414569e-05	7.20727	0.01	0	0.387978	Granulocyte
CU929402.2	1.84453003414569e-05	7.20727	0.01	0	0.387978	Granulocyte
cahz	3.41492109567321e-08	7.20374	0.017	0	0.000718295	Macrophages
gzma	9.53922399374636e-05	7.2035	0.021	0	1	Tcells
prox3	6.65594740856743e-06	7.19938	0.012	0	0.140001	Macrophages
timp4.2	3.41492109567321e-08	7.19845	0.017	0	0.000718295	Macrophages
ovol1a	1.84453003414569e-05	7.19752	0.01	0	0.387978	Granulocyte
exorh	1.84453003414569e-05	7.19752	0.01	0	0.387978	Granulocyte
lrp4	1.84453003414569e-05	7.19487	0.01	0	0.387978	Granulocyte
dmrt2b	6.15732066691465e-17	7.19347	0.037	0	1.29513082907883e-12	Dendriticcells
tmem237a	6.15732066691465e-17	7.19347	0.037	0	1.29513082907883e-12	Dendriticcells
LO017852.1	6.15732066691465e-17	7.19347	0.037	0	1.29513082907883e-12	Dendriticcells
fam110c	6.15732066691465e-17	7.19347	0.037	0	1.29513082907883e-12	Dendriticcells
zgc:171452	6.15732066691465e-17	7.19347	0.037	0	1.29513082907883e-12	Dendriticcells
muc2.2	6.15732066691465e-17	7.19347	0.037	0	1.29513082907883e-12	Dendriticcells
fhod1	1.16109271218868e-50	7.19323	0.14	0.001	2.44224241081766e-46	Macrophages
myo10l1	0.00415838	7.19262	0.01	0.001	1	Granulocyte
glulb	1.61837317006752e-20	7.18694	0.057	0.001	3.40408612592003e-16	Bcells
tp53bp2b	1.1831154370444e-158	7.18385	0.444	0.001	2.4885650102792e-154	Dendriticcells
znf1060	4.56534724522024e-06	7.1834	0.011	0	0.0960275	Bcells
shisa3	4.56534724522024e-06	7.1834	0.011	0	0.0960275	Bcells
ephb4a	1.84453003414569e-05	7.18	0.01	0	0.387978	Granulocyte
ENSDARG00000075277	1.84453003414569e-05	7.18	0.01	0	0.387978	Granulocyte
wt1a	1.84453003414569e-05	7.18	0.01	0	0.387978	Granulocyte
pgghg	1.84453003414569e-05	7.18	0.01	0	0.387978	Granulocyte
si:ch211-210b2.4	4.15217495879339e-17	7.17806	0.047	0.001	8.73368480832602e-13	Macrophages
atp1a3a	3.41492109567321e-08	7.17532	0.017	0	0.000718295	Macrophages
si:dkey-29p23.1	6.15732066691465e-17	7.17342	0.037	0	1.29513082907883e-12	Dendriticcells
znf1099.1	6.15732066691465e-17	7.17342	0.037	0	1.29513082907883e-12	Dendriticcells
cep89	6.15732066691465e-17	7.17342	0.037	0	1.29513082907883e-12	Dendriticcells
rab11al	6.15732066691465e-17	7.17342	0.037	0	1.29513082907883e-12	Dendriticcells
zdhhc11	6.15732066691465e-17	7.17342	0.037	0	1.29513082907883e-12	Dendriticcells
slc12a5b	6.15732066691465e-17	7.17342	0.037	0	1.29513082907883e-12	Dendriticcells
npas4l	6.15732066691465e-17	7.17342	0.037	0	1.29513082907883e-12	Dendriticcells
ppp1r9bb	6.15732066691465e-17	7.17342	0.037	0	1.29513082907883e-12	Dendriticcells
tmem79a	6.15732066691465e-17	7.17342	0.037	0	1.29513082907883e-12	Dendriticcells
ovol1b	6.15732066691465e-17	7.17342	0.037	0	1.29513082907883e-12	Dendriticcells
si:dkey-19a16.4	6.15732066691465e-17	7.17342	0.037	0	1.29513082907883e-12	Dendriticcells
gdf5	6.65594740856743e-06	7.16997	0.012	0	0.140001	Macrophages
si:dkey-188g12.1	1.71565782657429e-10	7.16921	0.029	0.001	3.60871467241636e-06	Macrophages
prdm1b	1.4599267465051e-21	7.15679	0.058	0.001	3.07080991859884e-17	Macrophages
lrrc1	8.44388531204704e-22	7.1528	0.074	0.001	1.77608683653597e-17	Dendriticcells
epha2a	6.65594740856743e-06	7.15068	0.012	0	0.140001	Macrophages
ENSDARG00000079474	1.84453003414569e-05	7.13571	0.01	0	0.387978	Granulocyte
si:ch211-162i8.2	1.84453003414569e-05	7.13571	0.01	0	0.387978	Granulocyte
caspb	3.41492109567321e-08	7.13399	0.017	0	0.000718295	Macrophages
fgl2a	1.16810422679121e-75	7.12777	0.198	0.001	2.45699043063264e-71	Macrophages
kif2c	6.65594740856743e-06	7.12692	0.012	0	0.140001	Macrophages
zgc:136767	4.56534724522024e-06	7.1259	0.011	0	0.0960275	Bcells
micall2a	4.56534724522024e-06	7.1259	0.011	0	0.0960275	Bcells
kcnc4	4.56534724522024e-06	7.1259	0.011	0	0.0960275	Bcells
eif4g3a	4.56534724522024e-06	7.1259	0.011	0	0.0960275	Bcells
mxg	4.56534724522024e-06	7.1259	0.011	0	0.0960275	Bcells
CABZ01033205.1	4.56534724522024e-06	7.1259	0.011	0	0.0960275	Bcells
ms4a17a.10	6.45052859461042e-94	7.12502	0.262	0.002	1.35680418459036e-89	Macrophages
znf1143	0.000120974	7.10819	0.026	0.001	1	ILC2
cep55l	2.82342574978893e-06	7.10705	0.014	0	0.0593879	ILC3
cacna1db.3	1.538422013809e-06	7.10664	0.026	0.001	0.0323592	ILC2
zgc:56699	4.32718060362336e-95	7.10302	0.259	0.001	9.10179168166137e-91	Dendriticcells
svopl	1.40952917753956e-140	7.09524	0.37	0.001	2.96480367203672e-136	Dendriticcells
si:ch211-162k9.5	4.56534724522024e-06	7.09122	0.011	0	0.0960275	Bcells
neu3.5	4.56534724522024e-06	7.09122	0.011	0	0.0960275	Bcells
zgc:113363	1.4599267465051e-21	7.08634	0.058	0.001	3.07080991859884e-17	Macrophages
gpr157	7.90079911538891e-36	7.08516	0.111	0.001	1.6618540859309e-31	Dendriticcells
si:dkey-202b22.6	6.15732066691465e-17	7.08437	0.037	0	1.29513082907883e-12	Dendriticcells
si:ch211-218h8.3	6.15732066691465e-17	7.08437	0.037	0	1.29513082907883e-12	Dendriticcells
si:ch211-223a21.6	6.15732066691465e-17	7.08437	0.037	0	1.29513082907883e-12	Dendriticcells
si:dkey-111k8.5	6.15732066691465e-17	7.08437	0.037	0	1.29513082907883e-12	Dendriticcells
fam110b	6.15732066691465e-17	7.08437	0.037	0	1.29513082907883e-12	Dendriticcells
naa80	6.15732066691465e-17	7.08437	0.037	0	1.29513082907883e-12	Dendriticcells
glra1	6.15732066691465e-17	7.08437	0.037	0	1.29513082907883e-12	Dendriticcells
rhobtb1	6.15732066691465e-17	7.08437	0.037	0	1.29513082907883e-12	Dendriticcells
cbln4	6.15732066691465e-17	7.08437	0.037	0	1.29513082907883e-12	Dendriticcells
ssuh2.1	6.15732066691465e-17	7.08437	0.037	0	1.29513082907883e-12	Dendriticcells
elnb	6.65594740856743e-06	7.07676	0.012	0	0.140001	Macrophages
si:ch73-256j6.2.1	5.02290371921104e-05	7.07496	0.01	0	1	ILC3
thap12b	1.45468553291566e-06	7.07404	0.02	0.001	0.0305979	Granulocyte
si:ch211-229i14.2	6.65594740856743e-06	7.0643	0.012	0	0.140001	Macrophages
slc22a13b	1.538422013809e-06	7.06073	0.026	0.001	0.0323592	ILC2
colgalt1	1.84453003414569e-05	7.05987	0.01	0	0.387978	Granulocyte
myhb	1.84453003414569e-05	7.05987	0.01	0	0.387978	Granulocyte
zmp:0000000951	1.84453003414569e-05	7.05987	0.01	0	0.387978	Granulocyte
slc6a3	1.84453003414569e-05	7.05987	0.01	0	0.387978	Granulocyte
ENSDARG00000074530	1.84453003414569e-05	7.05987	0.01	0	0.387978	Granulocyte
arhgap23b	1.84453003414569e-05	7.05987	0.01	0	0.387978	Granulocyte
gemin6	1.00308740858557e-11	7.05219	0.051	0.001	2.10989405521889e-07	ILC2
arhgap29a	6.65594740856743e-06	7.05023	0.012	0	0.140001	Macrophages
adam8a	8.85208669067155e-33	7.04673	0.093	0.001	1.86194791451585e-28	Macrophages
znf1110	4.56534724522024e-06	7.04221	0.011	0	0.0960275	Bcells
ENSDARG00000103184	4.56534724522024e-06	7.04221	0.011	0	0.0960275	Bcells
camk2d2	4.56534724522024e-06	7.04221	0.011	0	0.0960275	Bcells
si:dkey-266m15.5	4.56534724522024e-06	7.04221	0.011	0	0.0960275	Bcells
CABZ01011673.1	4.56534724522024e-06	7.04221	0.011	0	0.0960275	Bcells
BX649453.1	6.15732066691465e-17	7.04118	0.037	0	1.29513082907883e-12	Dendriticcells
trim35-23	6.15732066691465e-17	7.04118	0.037	0	1.29513082907883e-12	Dendriticcells
unm-sa1261	6.15732066691465e-17	7.04118	0.037	0	1.29513082907883e-12	Dendriticcells
stmn3	6.15732066691465e-17	7.04118	0.037	0	1.29513082907883e-12	Dendriticcells
rasef	6.15732066691465e-17	7.04118	0.037	0	1.29513082907883e-12	Dendriticcells
impg1b	6.15732066691465e-17	7.04118	0.037	0	1.29513082907883e-12	Dendriticcells
AL929536.3	6.15732066691465e-17	7.04118	0.037	0	1.29513082907883e-12	Dendriticcells
tmem91	6.15732066691465e-17	7.04118	0.037	0	1.29513082907883e-12	Dendriticcells
CR382300.2	6.15732066691465e-17	7.04118	0.037	0	1.29513082907883e-12	Dendriticcells
ccdc114	6.15732066691465e-17	7.04118	0.037	0	1.29513082907883e-12	Dendriticcells
znf1180	6.15732066691465e-17	7.04118	0.037	0	1.29513082907883e-12	Dendriticcells
cdh28	7.90079911538891e-36	7.03989	0.111	0.001	1.6618540859309e-31	Dendriticcells
c3a.4	2.56210056261532e-44	7.03648	0.134	0.002	5.38912232340506e-40	Macrophages
si:ch211-139l2.1	4.56534724522024e-06	7.03648	0.011	0	0.0960275	Bcells
zgc:136908	4.56534724522024e-06	7.03585	0.011	0	0.0960275	Bcells
col9a2	4.56534724522024e-06	7.03585	0.011	0	0.0960275	Bcells
hist1h2a3.1	4.56534724522024e-06	7.03585	0.011	0	0.0960275	Bcells
ENSDARG00000105976	1.84453003414569e-05	7.01483	0.01	0	0.387978	Granulocyte
pgap1	8.44388531204704e-22	7.0068	0.074	0.001	1.77608683653597e-17	Dendriticcells
si:ch211-67f24.7.1	4.56534724522024e-06	6.99601	0.011	0	0.0960275	Bcells
si:ch73-215f7.1	4.56534724522024e-06	6.99601	0.011	0	0.0960275	Bcells
musk	4.56534724522024e-06	6.99601	0.011	0	0.0960275	Bcells
CR927215.1	4.56534724522024e-06	6.99601	0.011	0	0.0960275	Bcells
si:ch211-264f5.6	1.84453003414569e-05	6.98969	0.01	0	0.387978	Granulocyte
kcnk5b	1.53599006419748e-17	6.98765	0.057	0.001	3.23080150103298e-13	Bcells
cygb2	4.04494370217109e-12	6.9842	0.026	0	8.50813458314666e-08	ILC2
tac4	1.538422013809e-06	6.97486	0.026	0.001	0.0323592	ILC2
ncs1b	1.84453003414569e-05	6.97157	0.01	0	0.387978	Granulocyte
plod1a	6.65594740856743e-06	6.97017	0.012	0	0.140001	Macrophages
si:dkey-192l18.9	2.61150483089929e-08	6.96986	0.023	0.001	0.000549304	Macrophages
rnf220a	1.12063332137872e-163	6.9666	0.598	0.014	2.35714012818801e-159	Bcells
si:dkey-27j5.10.1	8.44388531204704e-22	6.96245	0.074	0.001	1.77608683653597e-17	Dendriticcells
loxl5b	4.56534724522024e-06	6.95882	0.011	0	0.0960275	Bcells
haus3	1.84453003414569e-05	6.95517	0.01	0	0.387978	Granulocyte
si:dkey-174i8.1	1.84453003414569e-05	6.95517	0.01	0	0.387978	Granulocyte
pip5kl1	1.84453003414569e-05	6.95447	0.01	0	0.387978	Granulocyte
si:cabz01036022.1	7.15235204346772e-42	6.95141	0.122	0.002	1.504425728823e-37	Macrophages
bcl2b	1.84453003414569e-05	6.95023	0.01	0	0.387978	Granulocyte
FQ311908.1	6.65594740856743e-06	6.94757	0.012	0	0.140001	Macrophages
ENSDARG00000111259	2.3420951619362e-50	6.94597	0.148	0.001	4.9263629636166e-46	Dendriticcells
si:dkey-22f5.9	4.56534724522024e-06	6.9442	0.011	0	0.0960275	Bcells
ptgs2b	4.72612679996221e-80	6.94024	0.222	0.001	9.94093511104052e-76	Dendriticcells
csrp1b	1.538422013809e-06	6.93667	0.026	0.001	0.0323592	ILC2
anxa13	5.5561256350966e-23	6.93369	0.071	0.001	1.16867546608622e-18	Granulocyte
si:ch211-278p9.1	2.51452644238299e-19	6.93333	0.052	0.001	5.28905491890839e-15	Macrophages
parvaa	1.84453003414569e-05	6.93138	0.01	0	0.387978	Granulocyte
klhdc8b	8.63841410674242e-93	6.9251	0.273	0.003	1.8170040232122e-88	Granulocyte
gpr61l	1.84453003414569e-05	6.92448	0.01	0	0.387978	Granulocyte
si:ch211-119d14.3	1.84453003414569e-05	6.92448	0.01	0	0.387978	Granulocyte
si:dkey-207m2.4	6.65594740856743e-06	6.90957	0.012	0	0.140001	Macrophages
si:dkey-6n21.12	6.65594740856743e-06	6.9084	0.012	0	0.140001	Macrophages
zgc:163083	1.84453003414569e-05	6.90743	0.01	0	0.387978	Granulocyte
ngfb	1.84453003414569e-05	6.90743	0.01	0	0.387978	Granulocyte
bmper	1.84453003414569e-05	6.90743	0.01	0	0.387978	Granulocyte
ctsba	6.83407963130398e-155	6.90494	0.523	0.017	1.43748030964848e-150	Macrophages
rgs12a	4.93601673287544e-05	6.90263	0.02	0.001	1	Granulocyte
ccl35.2	3.41492109567321e-08	6.89352	0.017	0	0.000718295	Macrophages
egln1a	1.21601879355057e-11	6.89332	0.034	0.001	2.55777393035428e-07	Bcells
slc24a6a	0.00200387	6.88974	0.011	0.001	1	Bcells
rabl6a	2.48543775506871e-50	6.87807	0.148	0.001	5.22786977401152e-46	Dendriticcells
ccl20a.3	5.03879878937801e-299	6.86323	0.818	0.014	1.05986093735777e-294	ILC3
b3gnt7	1.45261540551791e-162	6.85891	0.481	0.002	3.05543124396637e-158	Dendriticcells
slc39a13	3.41492109567321e-08	6.85838	0.017	0	0.000718295	Macrophages
nrxn3a	3.41492109567321e-08	6.84867	0.017	0	0.000718295	Macrophages
zgc:162255	1.45468553291566e-06	6.84552	0.02	0.001	0.0305979	Granulocyte
esco2	6.65594740856743e-06	6.84477	0.012	0	0.140001	Macrophages
tbc1d4	4.19555764121097e-17	6.84473	0.047	0.001	8.82493594252316e-13	Macrophages
si:dkey-1k23.3	1.84453003414569e-05	6.84312	0.01	0	0.387978	Granulocyte
ptger4a	1.84453003414569e-05	6.84312	0.01	0	0.387978	Granulocyte
tyro3	2.29003980775891e-07	6.84166	0.023	0.001	0.00481687	Bcells
chdh	1.66095721840631e-09	6.83994	0.051	0.002	3.49365741319584e-05	ILC2
asgrl2	0.00415838	6.83374	0.01	0.001	1	Granulocyte
ENSDARG00000078251	8.44388531204704e-22	6.83055	0.074	0.001	1.77608683653597e-17	Dendriticcells
kirrel3a	1.06312518500925e-15	6.82975	0.051	0.002	2.23617751414846e-11	ILC3
CU459186.3	4.56534724522024e-06	6.82854	0.011	0	0.0960275	Bcells
CU457819.3	4.56534724522024e-06	6.82854	0.011	0	0.0960275	Bcells
zgc:163061	4.56534724522024e-06	6.82854	0.011	0	0.0960275	Bcells
ftr83	4.56534724522024e-06	6.82854	0.011	0	0.0960275	Bcells
cenpl	4.56534724522024e-06	6.82854	0.011	0	0.0960275	Bcells
primpol	4.56534724522024e-06	6.82854	0.011	0	0.0960275	Bcells
CABZ01050062.1	4.56534724522024e-06	6.82854	0.011	0	0.0960275	Bcells
tcf19l	4.56534724522024e-06	6.82854	0.011	0	0.0960275	Bcells
si:dkey-20i20.8	4.56534724522024e-06	6.82854	0.011	0	0.0960275	Bcells
hykk.2	4.56534724522024e-06	6.82854	0.011	0	0.0960275	Bcells
si:dkey-108k21.14	4.56534724522024e-06	6.82854	0.011	0	0.0960275	Bcells
CR354435.2	4.56534724522024e-06	6.82854	0.011	0	0.0960275	Bcells
si:ch211-113a14.19.3	4.56534724522024e-06	6.82854	0.011	0	0.0960275	Bcells
si:dkey-108k21.21	4.56534724522024e-06	6.82854	0.011	0	0.0960275	Bcells
ephb1	4.56534724522024e-06	6.8275	0.011	0	0.0960275	Bcells
gstk2	3.41492109567321e-08	6.82183	0.017	0	0.000718295	Macrophages
art4	8.03526075319206e-22	6.81523	0.074	0.001	1.69013674682642e-17	Dendriticcells
ENSDARG00000092716	1.84453003414569e-05	6.80623	0.01	0	0.387978	Granulocyte
si:ch1073-44g3.1	1.84453003414569e-05	6.80623	0.01	0	0.387978	Granulocyte
zgc:165653	1.84453003414569e-05	6.80623	0.01	0	0.387978	Granulocyte
grb7	1.84453003414569e-05	6.80623	0.01	0	0.387978	Granulocyte
cela1.4	1.84453003414569e-05	6.80623	0.01	0	0.387978	Granulocyte
pard6a	8.44388531204704e-22	6.80438	0.074	0.001	1.77608683653597e-17	Dendriticcells
csf2rb	1.18214483827614e-82	6.79931	0.238	0.003	2.48652345283003e-78	Macrophages
smarcd3b	1.84453003414569e-05	6.79462	0.01	0	0.387978	Granulocyte
mtcl1	1.84453003414569e-05	6.79462	0.01	0	0.387978	Granulocyte
ggt5a	1.84453003414569e-05	6.79462	0.01	0	0.387978	Granulocyte
zgc:113142	1.538422013809e-06	6.79444	0.026	0.001	0.0323592	ILC2
si:dkey-20i20.9	4.56534724522024e-06	6.79195	0.011	0	0.0960275	Bcells
snrpd3	4.56534724522024e-06	6.79195	0.011	0	0.0960275	Bcells
lygl1	9.38569653010387e-162	6.79158	0.517	0.013	1.97418740814205e-157	Macrophages
si:dkey-187i8.2	4.56534724522024e-06	6.78598	0.011	0	0.0960275	Bcells
agtrap	7.54841343277471e-53	6.78438	0.145	0.001	1.58773328144983e-48	Macrophages
abca1b	5.66291363453104e-129	6.78385	0.39	0.007	1.19113725388726e-124	Macrophages
nos1apa.1	1.66095721840631e-09	6.77413	0.051	0.002	3.49365741319584e-05	ILC2
si:dkey-21e2.10	1.538422013809e-06	6.77027	0.026	0.001	0.0323592	ILC2
h2ax	8.41871638712195e-87	6.76323	0.299	0.005	1.77079280486723e-82	Bcells
zbtb47b	6.65594740856743e-06	6.76317	0.012	0	0.140001	Macrophages
ENSDARG00000061664	8.81573902113088e-11	6.76097	0.023	0	1.85430254570467e-06	Bcells
si:dkeyp-100h4.2	1.84453003414569e-05	6.75704	0.01	0	0.387978	Granulocyte
trdn	1.84453003414569e-05	6.75704	0.01	0	0.387978	Granulocyte
aplnr2	1.538422013809e-06	6.75651	0.026	0.001	0.0323592	ILC2
si:dkey-27h10.21	5.7534604985182e-54	6.74981	0.169	0.003	1.21018288125832e-49	Macrophages
cxcr3.1.1	0.000950298	6.74979	0.015	0	1	Tcells
si:dkey-199m13.4	4.56534724522024e-06	6.749	0.011	0	0.0960275	Bcells
b3gnt3.2	4.56534724522024e-06	6.749	0.011	0	0.0960275	Bcells
BX601646.1	4.56534724522024e-06	6.749	0.011	0	0.0960275	Bcells
kcng4a	2.64037353946555e-10	6.74492	0.03	0.001	5.55376170291183e-06	Granulocyte
chia.6	2.63561987014585e-251	6.73888	0.778	0.003	5.54376283486478e-247	Dendriticcells
arhgef9b	4.56534724522024e-06	6.7362	0.011	0	0.0960275	Bcells
nrxn1a	1.97889342413435e-11	6.73612	0.046	0.002	4.16240442832419e-07	Bcells
hsh2d	2.4610315631801e-192	6.73179	0.556	0.002	5.17653378999303e-188	Dendriticcells
ntrk3b	6.65594740856743e-06	6.72854	0.012	0	0.140001	Macrophages
elovl1a	2.78634609845197e-192	6.72722	0.556	0.002	5.86080038348387e-188	Dendriticcells
zgc:77748	2.05053667407879e-150	6.72613	0.519	0.003	4.31309884025732e-146	Dendriticcells
radil	4.56534724522024e-06	6.71431	0.011	0	0.0960275	Bcells
dusp4	4.56534724522024e-06	6.71431	0.011	0	0.0960275	Bcells
tmprss5	4.56534724522024e-06	6.71431	0.011	0	0.0960275	Bcells
il13	7.24290288342429e-90	6.71327	0.308	0.003	1.52347219249946e-85	ILC2
arid3c	2.03525363778613e-39	6.7113	0.105	0.001	4.28095250171934e-35	Macrophages
eef1a2	1.84453003414569e-05	6.70231	0.01	0	0.387978	Granulocyte
CT990561.2	1.84453003414569e-05	6.70231	0.01	0	0.387978	Granulocyte
illr4	2.45369574687887e-48	6.69453	0.134	0.001	5.16110363398501e-44	Macrophages
si:dkey-102c8.3	6.65594740856743e-06	6.69347	0.012	0	0.140001	Macrophages
ENSDARG00000115505	1.84453003414569e-05	6.67981	0.01	0	0.387978	Granulocyte
tmem267	1.84453003414569e-05	6.67981	0.01	0	0.387978	Granulocyte
marcksa	2.29003980775891e-07	6.67669	0.023	0.001	0.00481687	Bcells
ccs	4.56534724522024e-06	6.6645	0.011	0	0.0960275	Bcells
zgc:1723391	0.00415838	6.65849	0.01	0.001	1	Granulocyte
rab12	4.56534724522024e-06	6.6558	0.011	0	0.0960275	Bcells
prdm8b	2.29003980775891e-07	6.65554	0.023	0.001	0.00481687	Bcells
si:ch211-110p13.9	1.84453003414569e-05	6.64881	0.01	0	0.387978	Granulocyte
si:dkey-29d5.1	1.84453003414569e-05	6.64881	0.01	0	0.387978	Granulocyte
CT583626.1	1.84453003414569e-05	6.64881	0.01	0	0.387978	Granulocyte
si:ch211-14a11.2	1.84453003414569e-05	6.64881	0.01	0	0.387978	Granulocyte
pcdh17	1.84453003414569e-05	6.64881	0.01	0	0.387978	Granulocyte
trpc7a	1.84453003414569e-05	6.64881	0.01	0	0.387978	Granulocyte
znf1171	1.84453003414569e-05	6.64881	0.01	0	0.387978	Granulocyte
carmil1	6.65594740856743e-06	6.64755	0.012	0	0.140001	Macrophages
prf1.5	6.65594740856743e-06	6.64616	0.012	0	0.140001	Macrophages
dlc1	5.46698174107139e-70	6.64111	0.222	0.001	1.14992493941696e-65	Dendriticcells
paqr7a	6.65594740856743e-06	6.62557	0.012	0	0.140001	Macrophages
si:ch211-214p13.3	0.00503443	6.6147	0.011	0	1	Tcells
si:ch211-8c17.2	1.71565782657429e-10	6.61287	0.029	0.001	3.60871467241636e-06	Macrophages
sgcg	3.41492109567321e-08	6.6069	0.017	0	0.000718295	Macrophages
dachb	7.17029403146484e-246	6.60541	0.741	0.003	1.50819964657831e-241	Dendriticcells
FO704661.1	5.66345522174968e-43	6.59084	0.14	0.003	1.19125117134283e-38	Macrophages
npsn	2.92502541293981e-08	6.58885	0.047	0.005	0.00061525	Macrophages
ripk4	6.4619037291283e-69	6.58882	0.259	0.002	1.35919683038485e-64	Dendriticcells
pmfbp1	1.84453003414569e-05	6.58464	0.01	0	0.387978	Granulocyte
zgc:153681	1.84453003414569e-05	6.58464	0.01	0	0.387978	Granulocyte
wdr90	1.84453003414569e-05	6.58464	0.01	0	0.387978	Granulocyte
si:dkey-1c7.3	4.56534724522024e-06	6.58091	0.011	0	0.0960275	Bcells
sgce	1.538422013809e-06	6.57926	0.026	0.001	0.0323592	ILC2
kank4	5.40618299042909e-44	6.57925	0.126	0.001	1.13713653020685e-39	Bcells
osm	3.72552481841235e-20	6.57165	0.077	0.001	7.83626890304854e-16	ILC2
nme2b.22	7.4434714414317e-126	6.57053	0.926	0.029	1.56565978299074e-121	Dendriticcells
pnpla7b	1.98200701898722e-15	6.56877	0.051	0.001	4.16895356373773e-11	Granulocyte
rnaset2l1	1.48323772258661e-49	6.56395	0.253	0.012	3.11984222568868e-45	Bcells
ddah2	0.000120974	6.56274	0.026	0.001	1	ILC2
paox1	2.49399750892523e-28	6.56163	0.081	0.001	5.24587436027332e-24	Macrophages
dnah2	4.56534724522024e-06	6.55373	0.011	0	0.0960275	Bcells
golim4a.1	4.56534724522024e-06	6.55373	0.011	0	0.0960275	Bcells
pleca	8.85530217063107e-181	6.5515	0.852	0.012	1.86262425857054e-176	Dendriticcells
il11ra	1.23733924546378e-122	6.54956	0.444	0.003	2.60261936890851e-118	Dendriticcells
si:ch211-161c3.6	5.95306140218898e-139	6.54853	0.471	0.008	1.25216693533643e-134	Bcells
zgc:171740	0.00415838	6.54735	0.01	0.001	1	Granulocyte
zgc:171759.3	1.538422013809e-06	6.54591	0.026	0.001	0.0323592	ILC2
qkib	8.49673728289883e-117	6.54446	0.32	0.002	1.78720372008494e-112	Macrophages
grn2	4.71311743633137e-42	6.54153	0.128	0.002	9.9135712155794e-38	Macrophages
clca1.1	5.68993313855982e-35	6.53718	0.099	0.001	1.19682053636467e-30	Macrophages
zgc:100829	2.51955417893274e-28	6.53086	0.081	0.001	5.29963025996712e-24	Macrophages
plp1b	4.56534724522024e-06	6.52923	0.011	0	0.0960275	Bcells
ENSDARG00000100674	4.56534724522024e-06	6.52923	0.011	0	0.0960275	Bcells
si:ch73-367f21.6	4.56534724522024e-06	6.52923	0.011	0	0.0960275	Bcells
osbpl10b	5.81008261061328e-35	6.52501	0.099	0.001	1.2220927763164e-30	Macrophages
jcada	6.65594740856743e-06	6.52265	0.012	0	0.140001	Macrophages
ENSDARG00000102715	1.84453003414569e-05	6.51794	0.01	0	0.387978	Granulocyte
BX649476.1	1.538422013809e-06	6.51704	0.026	0.001	0.0323592	ILC2
p2rx7	2.59518429595317e-19	6.51311	0.052	0.001	5.45871064810789e-15	Macrophages
slc6a4a	0.00415838	6.51148	0.01	0.001	1	Granulocyte
micu3b	6.65594740856743e-06	6.50325	0.012	0	0.140001	Macrophages
neu3.2	1.84453003414569e-05	6.50106	0.01	0	0.387978	Granulocyte
ska1	1.84453003414569e-05	6.50106	0.01	0	0.387978	Granulocyte
sertad4	2.16314700443612e-15	6.49867	0.051	0.001	4.54996340913094e-11	ILC2
pon2	1.538422013809e-06	6.49615	0.026	0.001	0.0323592	ILC2
hook1	4.08850439996439e-65	6.49221	0.185	0.001	8.5997601548851e-61	Dendriticcells
stx1b	6.65594740856743e-06	6.49073	0.012	0	0.140001	Macrophages
trim25l	4.56534724522024e-06	6.48643	0.011	0	0.0960275	Bcells
si:ch211-172l8.41	2.63426763937809e-06	6.48526	0.037	0.001	0.0554092	Dendriticcells
ccdc180	5.01578202565932e-99	6.48092	0.296	0.001	1.05501959127718e-94	Dendriticcells
mpl	4.56534724522024e-06	6.4789	0.011	0	0.0960275	Bcells
si:ch1073-110a20.3	5.45640100621198e-26	6.47803	0.07	0.001	1.14769938764663e-21	Macrophages
mcoln2	1.21165155357193e-05	6.47506	0.023	0.001	0.254859	Bcells
fth1b	8.87306032028606e-22	6.47495	0.074	0.001	1.86635950776897e-17	Dendriticcells
si:ch211-198n5.11	6.65594740856743e-06	6.46956	0.012	0	0.140001	Macrophages
terf1	2.29003980775891e-07	6.46831	0.023	0.001	0.00481687	Bcells
bambib	4.56534724522024e-06	6.46683	0.011	0	0.0960275	Bcells
cyp26a1	4.56534724522024e-06	6.46683	0.011	0	0.0960275	Bcells
si:dkey-38n4.2	4.56534724522024e-06	6.46683	0.011	0	0.0960275	Bcells
si:ch211-194m7.4	1.1420279841817e-50	6.46059	0.134	0.001	2.40214166192779e-46	Macrophages
ctsd	4.54650249346504e-122	6.44883	0.477	0.023	9.56311334475437e-118	Macrophages
si:ch211-66e2.3	6.31263361501966e-05	6.44523	0.017	0.001	1	Macrophages
clul1.1	4.09931697363174e-26	6.44115	0.076	0.001	8.62250332233701e-22	Macrophages
ano9a	3.19637351299553e-28	6.44056	0.076	0.001	6.72325204723481e-24	Macrophages
znf1040	4.56534724522024e-06	6.43737	0.011	0	0.0960275	Bcells
ENSDARG00000100263	4.56534724522024e-06	6.43737	0.011	0	0.0960275	Bcells
si:ch211-139d20.3	4.56534724522024e-06	6.43737	0.011	0	0.0960275	Bcells
zer1	4.56534724522024e-06	6.43737	0.011	0	0.0960275	Bcells
cd151l	3.80571581754696e-148	6.43705	0.444	0.002	8.00494265062828e-144	Dendriticcells
pde6a	6.65594740856743e-06	6.43334	0.012	0	0.140001	Macrophages
lin7b	0.00415838	6.42943	0.01	0.001	1	Granulocyte
atp6ap1lb	0.00415838	6.42551	0.01	0.001	1	Granulocyte
mmp14b	1.86039557722975e-30	6.4248	0.081	0.001	3.91315605714505e-26	Macrophages
degs2	1.74494032647562e-118	6.42291	0.37	0.002	3.67030748270881e-114	Dendriticcells
adamts15a	0.00096476	6.41674	0.01	0.001	1	ILC3
tlr3	8.24154435771972e-22	6.41668	0.069	0.001	1.73352644020277e-17	Bcells
plbd1	2.61150483089929e-08	6.41587	0.023	0.001	0.000549304	Macrophages
ier5l	7.16973101759337e-07	6.4158	0.023	0.001	0.0150808	Macrophages
si:ch211-195b13.6	6.65594740856743e-06	6.41268	0.012	0	0.140001	Macrophages
si:ch211-227e10.1.1	1.538422013809e-06	6.41102	0.026	0.001	0.0323592	ILC2
capn8	1.87006684948332e-42	6.4104	0.121	0.001	3.93349861120321e-38	Granulocyte
arhgef10	2.16911876359613e-17	6.40895	0.052	0.001	4.56252440734811e-13	Macrophages
serpina7	4.56534724522024e-06	6.40327	0.011	0	0.0960275	Bcells
emp2	4.56534724522024e-06	6.40327	0.011	0	0.0960275	Bcells
msmo1	4.56534724522024e-06	6.40327	0.011	0	0.0960275	Bcells
lpl	4.56534724522024e-06	6.40327	0.011	0	0.0960275	Bcells
il4r.1	1.73246824929307e-10	6.40093	0.029	0.001	3.64407371556305e-06	Macrophages
alox5ap	2.13496777280322e-37	6.40003	0.11	0.002	4.49069121331429e-33	Macrophages
pitpnab	3.72259504075114e-14	6.39998	0.04	0.001	7.83010640871594e-10	Granulocyte
apela	8.87306032028606e-22	6.39945	0.074	0.001	1.86635950776897e-17	Dendriticcells
pard3bb	2.59389949446044e-39	6.39705	0.152	0.004	5.45600819664808e-35	Granulocyte
cxcl8b.1	3.75673247105601e-06	6.38913	0.017	0.001	0.0790191	Macrophages
marcksb	8.87306032028606e-22	6.38613	0.074	0.001	1.86635950776897e-17	Dendriticcells
slco1c1	1.45468553291566e-06	6.38567	0.02	0.001	0.0305979	Granulocyte
ftr241	5.4411516047678e-09	6.37956	0.037	0.001	0.000114449	Dendriticcells
tlcd5a	1.538422013809e-06	6.37855	0.026	0.001	0.0323592	ILC2
ENSDARG00000116062	8.87306032028606e-22	6.37648	0.074	0.001	1.86635950776897e-17	Dendriticcells
mpeg1.1	6.96062308424629e-151	6.37609	0.494	0.014	1.46409745954036e-146	Macrophages
csf3r	6.90963359809758e-15	6.3724	0.041	0.001	1.45337233102385e-10	Macrophages
arhgef7b	1.64807296263326e-118	6.37165	0.37	0.002	3.46655666960279e-114	Dendriticcells
cdc6	6.65594740856743e-06	6.36955	0.012	0	0.140001	Macrophages
si:dkey-10h3.3	1.84453003414569e-05	6.36798	0.01	0	0.387978	Granulocyte
cfap299	1.84453003414569e-05	6.36798	0.01	0	0.387978	Granulocyte
synm	1.84453003414569e-05	6.36798	0.01	0	0.387978	Granulocyte
noxo1b	1.84453003414569e-05	6.36798	0.01	0	0.387978	Granulocyte
zgc:162972	1.84453003414569e-05	6.36798	0.01	0	0.387978	Granulocyte
si:dkey-88e18.2	1.538422013809e-06	6.3677	0.026	0.001	0.0323592	ILC2
si:ch211-22k7.9	0.00415838	6.35625	0.01	0.001	1	Granulocyte
slit3	5.4411516047678e-09	6.35196	0.037	0.001	0.000114449	Dendriticcells
si:ch73-40a2.1	3.72376676083068e-06	6.35142	0.017	0.001	0.0783257	Macrophages
xylt1	1.55612456345093e-21	6.34676	0.058	0.001	3.27315240676269e-17	Macrophages
abcc13	6.65594740856743e-06	6.34613	0.012	0	0.140001	Macrophages
si:dkey-246g23.2	9.9698309561813e-38	6.3442	0.116	0.002	2.09705424332317e-33	Macrophages
mitfb	1.92241666887231e-30	6.34293	0.081	0.001	4.04361122130602e-26	Macrophages
slc4a2b	4.37404035036985e-55	6.34021	0.151	0.001	9.20035647296794e-51	Macrophages
zgc:113340	4.56534724522024e-06	6.33917	0.011	0	0.0960275	Bcells
jakmip3	4.56534724522024e-06	6.33917	0.011	0	0.0960275	Bcells
fam169aa	2.48543775506871e-50	6.33532	0.148	0.001	5.22786977401152e-46	Dendriticcells
slco2a1	4.08254522891437e-22	6.3325	0.07	0.002	8.5872256344985e-18	Macrophages
si:ch211-253b8.5	2.29003980775891e-07	6.32807	0.023	0.001	0.00481687	Bcells
scarf1	0.000120974	6.3274	0.026	0.001	1	ILC2
zgc:152791	1.20283473120436e-27	6.32569	0.092	0.002	2.53004257361525e-23	Bcells
myo1ea	2.39575307582786e-221	6.32335	0.704	0.003	5.03922701969632e-217	Dendriticcells
ENSDARG00000101969	6.65594740856743e-06	6.31995	0.012	0	0.140001	Macrophages
cd22	1.73246824929307e-10	6.31458	0.029	0.001	3.64407371556305e-06	Macrophages
myo3b	2.28791079983499e-125	6.31148	0.333	0.001	4.81239157637291e-121	Dendriticcells
ppp1r9a	6.32748880288621e-35	6.30445	0.093	0.001	1.33092399479909e-30	Macrophages
CABZ01020840.1	1.06865244274208e-20	6.30361	0.081	0.004	2.24780354806369e-16	Macrophages
BX248108.1	0.00200387	6.30317	0.011	0.001	1	Bcells
bcar1	5.73546240981735e-153	6.29736	0.455	0.005	1.20639716328098e-148	Granulocyte
c1qa	1.45617581156242e-59	6.2969	0.163	0.001	3.06292020204038e-55	Macrophages
rad23ab	4.56534724522024e-06	6.29675	0.011	0	0.0960275	Bcells
dbnla	6.65594740856743e-06	6.29242	0.012	0	0.140001	Macrophages
CU462878.2	4.72612679996221e-80	6.28965	0.222	0.001	9.94093511104052e-76	Dendriticcells
apba1a	9.2043024740283e-16	6.28854	0.052	0.002	1.93603298238711e-11	Macrophages
dao.2	0.00200387	6.28013	0.011	0.001	1	Bcells
BX005417.2	4.56534724522024e-06	6.27759	0.011	0	0.0960275	Bcells
znf1046	4.56534724522024e-06	6.27759	0.011	0	0.0960275	Bcells
rcor2	4.56534724522024e-06	6.27759	0.011	0	0.0960275	Bcells
zgc:171695	4.56534724522024e-06	6.27759	0.011	0	0.0960275	Bcells
map9	4.56534724522024e-06	6.27759	0.011	0	0.0960275	Bcells
arl4cb	4.56534724522024e-06	6.27759	0.011	0	0.0960275	Bcells
olfml2ba	4.56534724522024e-06	6.27759	0.011	0	0.0960275	Bcells
CU929150.1	2.10574424617732e-52	6.27532	0.149	0.001	4.42922244740938e-48	ILC3
si:dkey-24p1.7	3.88537818026175e-53	6.27338	0.157	0.002	8.17250446436256e-49	Macrophages
ENSDARG00000097155	0.000120974	6.26349	0.026	0.001	1	ILC2
vegfab	6.65594740856743e-06	6.26298	0.012	0	0.140001	Macrophages
tesmin	4.56534724522024e-06	6.26274	0.011	0	0.0960275	Bcells
dnah3	6.4962467288474e-24	6.25473	0.07	0.001	1.36642053694576e-19	Macrophages
plaua	1.64247790887428e-35	6.25354	0.11	0.002	3.45478803352616e-31	Macrophages
inka1b1	6.82791320508554e-161	6.24693	0.778	0.011	1.43618326355769e-156	Dendriticcells
trim36	3.72376676083068e-06	6.24588	0.017	0.001	0.0783257	Macrophages
thbs3a	5.4411516047678e-09	6.2441	0.037	0.001	0.000114449	Dendriticcells
rtkn2b	5.4411516047678e-09	6.2441	0.037	0.001	0.000114449	Dendriticcells
lgmn	8.88332837075137e-117	6.24393	0.483	0.028	1.86851928950384e-112	Macrophages
si:ch211-9d9.7	4.53776728048439e-56	6.23884	0.172	0.002	9.54473969777086e-52	Granulocyte
rims2b	0.00415838	6.23359	0.01	0.001	1	Granulocyte
pde10a	1.04519407683027e-75	6.23306	0.221	0.003	2.19846122120478e-71	Macrophages
arhgef38	0.000120974	6.2317	0.026	0.001	1	ILC2
lix1l	6.65594740856743e-06	6.22468	0.012	0	0.140001	Macrophages
si:ch211-274k16.2	0.00200387	6.2246	0.011	0.001	1	Bcells
slc26a3.1	6.65594740856743e-06	6.22333	0.012	0	0.140001	Macrophages
acvr1ba	4.56534724522024e-06	6.2216	0.011	0	0.0960275	Bcells
si:dkey-253d23.11	4.56534724522024e-06	6.2216	0.011	0	0.0960275	Bcells
ptk2ab	5.74550097334868e-96	6.22146	0.37	0.003	1.20850867473416e-91	Dendriticcells
CR846082.1	0.00415838	6.21786	0.01	0.001	1	Granulocyte
cenpf	1.47466305461996e-06	6.21734	0.02	0.001	0.0310181	Granulocyte
tnfsf10l4	6.65594740856743e-06	6.2115	0.012	0	0.140001	Macrophages
jag2b	3.06008634107188e-24	6.20856	0.115	0.005	6.43658560981058e-20	Bcells
ENSDARG00000053091	3.51050665179457e-37	6.20851	0.105	0.001	7.3839996913847e-33	Macrophages
zgc:1717751	2.25750466508793e-13	6.20721	0.074	0.002	4.74843531254594e-09	Dendriticcells
tlr4bb	8.87306032028606e-22	6.20604	0.074	0.001	1.86635950776897e-17	Dendriticcells
tspan7b	1.21165155357193e-05	6.20252	0.023	0.001	0.254859	Bcells
p2rx3b	1.00308740858557e-11	6.20129	0.051	0.001	2.10989405521889e-07	ILC2
BX548011.3	4.56534724522024e-06	6.19972	0.011	0	0.0960275	Bcells
si:ch211-107n13.1	4.56534724522024e-06	6.19972	0.011	0	0.0960275	Bcells
FO082781.1	4.56534724522024e-06	6.19972	0.011	0	0.0960275	Bcells
crispld1a	4.56534724522024e-06	6.19972	0.011	0	0.0960275	Bcells
pcolce2b	4.56534724522024e-06	6.19972	0.011	0	0.0960275	Bcells
pard3ba.1	2.2875615226131e-192	6.19656	0.778	0.007	4.81165690666439e-188	Dendriticcells
nitr12	7.38875703146598e-18	6.19588	0.1	0.001	1.55415115399856e-13	Tcells
BX248410.2	0.000466057	6.19575	0.012	0.001	1	Macrophages
sept8b	7.99865509052571e-27	6.19362	0.081	0.001	1.68243711174118e-22	Granulocyte
tspan3b	2.68097268142329e-10	6.18561	0.03	0.001	5.63915793810574e-06	Granulocyte
lepr	1.10731579137405e-12	6.18281	0.035	0.001	2.32912803557618e-08	Macrophages
zgc:64065	1.45468553291566e-06	6.1812	0.02	0.001	0.0305979	Granulocyte
nfkbiz	6.65594740856743e-06	6.17674	0.012	0	0.140001	Macrophages
ugt5e1	6.65594740856743e-06	6.17356	0.012	0	0.140001	Macrophages
syt14b	2.63609476347075e-08	6.17094	0.023	0.001	0.000554476	Macrophages
gng13b	1.84453003414569e-05	6.16953	0.01	0	0.387978	Granulocyte
cacnb4a	1.84453003414569e-05	6.16953	0.01	0	0.387978	Granulocyte
smtnl	1.84453003414569e-05	6.16953	0.01	0	0.387978	Granulocyte
acy1.1	1.84453003414569e-05	6.16953	0.01	0	0.387978	Granulocyte
tmem198b	0.00200387	6.16799	0.011	0.001	1	Bcells
nkl.1	0.00111517	6.16758	0.026	0.002	1	ILC2
atp1a3b	4.28366869292165e-17	6.16738	0.047	0.001	9.0102687286914e-13	Macrophages
si:ch211-157p22.10	6.43181401534961e-24	6.1672	0.07	0.001	1.35286775998864e-19	Macrophages
nrcama	4.56534724522024e-06	6.15965	0.011	0	0.0960275	Bcells
tbr1a	4.56534724522024e-06	6.15965	0.011	0	0.0960275	Bcells
sh3bp4a	3.72376676083068e-06	6.14152	0.017	0.001	0.0783257	Macrophages
dicp3.1	1.7675665754128e-23	6.13847	0.093	0.005	3.71789953472329e-19	Macrophages
adam19a	4.9842964024531e-16	6.13349	0.046	0.001	1.04839690529199e-11	Bcells
CABZ01086293.1	0.00200387	6.1308	0.011	0.001	1	Bcells
icam3	6.87322580961471e-40	6.12575	0.122	0.002	1.44571431679436e-35	Macrophages
spi1a	3.02860019472402e-84	6.12486	0.302	0.011	6.3703576495825e-80	Macrophages
polm	0.00415838	6.12418	0.01	0.001	1	Granulocyte
clstn3	1.68184908946312e-20	6.12169	0.057	0.001	3.53760137477672e-16	Bcells
hyal31	2.61150483089929e-08	6.11888	0.023	0.001	0.000549304	Macrophages
ism1	0.00200387	6.11758	0.011	0.001	1	Bcells
prox1a	6.99715099447197e-177	6.11555	0.667	0.005	1.47178074017723e-172	Dendriticcells
neo1b	5.64921572590968e-09	6.11354	0.037	0.001	0.000118826	Dendriticcells
pde6gb	4.56534724522024e-06	6.09951	0.011	0	0.0960275	Bcells
l3mbtl1a	4.56534724522024e-06	6.09951	0.011	0	0.0960275	Bcells
blf	4.56534724522024e-06	6.09951	0.011	0	0.0960275	Bcells
slc26a6	0.00200387	6.09414	0.011	0.001	1	Bcells
cdh4	2.32581452480363e-07	6.09413	0.023	0.001	0.00489212	Bcells
si:dkey-56m19.5	7.6963527557384e-60	6.09405	0.221	0.009	1.61885083864201e-55	Macrophages
ckap41	5.64921572590968e-09	6.09276	0.037	0.001	0.000118826	Dendriticcells
zmp:0000000936	1.63153007897006e-125	6.08809	0.378	0.006	3.43176036810562e-121	Macrophages
si:ch211-254n4.31	0.00200387	6.08736	0.011	0.001	1	Bcells
coq8b	9.16257162451755e-12	6.08343	0.04	0.001	1.92725531550102e-07	Granulocyte
stk38b	4.56534724522024e-06	6.08318	0.011	0	0.0960275	Bcells
rubcnl	2.29616126580572e-17	6.08151	0.052	0.001	4.82974560649576e-13	Macrophages
fli1a	7.59824438912479e-83	6.08007	0.276	0.004	1.59821472480851e-78	Bcells
CABZ01073795.1	1.58956369380942e-21	6.07996	0.058	0.001	3.34348827355874e-17	Macrophages
lzts1	9.12528025896949e-16	6.07827	0.052	0.002	1.91941144967164e-11	Macrophages
BX601644.2	4.73643365389697e-96	6.0732	0.41	0.006	9.96261454760689e-92	ILC2
ankrd50l	6.65594740856743e-06	6.06388	0.012	0	0.140001	Macrophages
pank1a	6.65594740856743e-06	6.06388	0.012	0	0.140001	Macrophages
arl13a	1.538422013809e-06	6.06071	0.026	0.001	0.0323592	ILC2
mcf2la	2.96542141366279e-23	6.05597	0.081	0.003	6.23746740149832e-19	Macrophages
si:dkey-121b10.7	1.538422013809e-06	6.05589	0.026	0.001	0.0323592	ILC2
si:ch211-129c21.1	5.19736665726658e-42	6.05036	0.148	0.001	1.09321410268945e-37	Dendriticcells
zgc:194930	9.61614189602615e-29	6.04242	0.111	0.001	2.02265928641014e-24	Dendriticcells
dhrs3b	3.59323711791519e-109	6.03914	0.407	0.003	7.5580149538228e-105	Dendriticcells
sytl4	6.11030997850104e-70	6.03831	0.222	0.001	1.28524260087791e-65	Dendriticcells
enpp1	2.93675926943025e-69	6.03803	0.264	0.007	6.17717944731959e-65	Bcells
helq	4.56534724522024e-06	6.03768	0.011	0	0.0960275	Bcells
vamp2	4.56534724522024e-06	6.03768	0.011	0	0.0960275	Bcells
myb	7.83779600135575e-56	6.03187	0.241	0.008	1.64860201092517e-51	Bcells
foxp4	2.15745205961026e-87	6.02167	0.287	0.004	4.53798466218422e-83	Bcells
si:ch211-231m23.4	7.28232478848533e-110	6.02056	0.462	0.007	1.53176419601e-105	ILC2
tox3	1.62569267652887e-16	6.01968	0.074	0.001	3.41948197581083e-12	Dendriticcells
ENSDARG00000104259	3.75673247105601e-06	6.01181	0.017	0.001	0.0790191	Macrophages
mylka	2.33722759115134e-94	6.01157	0.293	0.004	4.91612451522774e-90	Granulocyte
zpax41	5.64921572590968e-09	6.01105	0.037	0.001	0.000118826	Dendriticcells
pgfb	4.72798240523432e-62	6.00945	0.222	0.002	9.94483819116986e-58	Dendriticcells
mtmr11	1.11134147403381e-62	6.00818	0.192	0.003	2.33759565648272e-58	Macrophages
snorc	0.00415838	6.00722	0.01	0.001	1	Granulocyte
BX629348.1	1.538422013809e-06	6.00702	0.026	0.001	0.0323592	ILC2
fsd1	5.64921572590968e-09	6.00617	0.037	0.001	0.000118826	Dendriticcells
ENSDARG00000063158	2.72218127111678e-10	6.00586	0.03	0.001	5.72583608566703e-06	Granulocyte
fzd2	3.72376676083068e-06	6.00331	0.017	0.001	0.0783257	Macrophages
shisal1b	1.49312758071646e-30	6.00292	0.092	0.001	3.14064455327901e-26	Bcells
si:dkey-56f14.7	8.71064063064679e-61	6.00196	0.192	0.004	1.83219615025025e-56	Macrophages
slc25a27	0.00415838	5.9991	0.01	0.001	1	Granulocyte
CABZ01048053.1	2.63426763937809e-06	5.9927	0.037	0.001	0.0554092	Dendriticcells
kcnn4	3.77860187505703e-37	5.99251	0.105	0.001	7.94791118399496e-33	Macrophages
palm2akap2.1	1.84453003414569e-05	5.98931	0.01	0	0.387978	Granulocyte
znf1160	4.56534724522024e-06	5.98602	0.011	0	0.0960275	Bcells
cln6b	4.56534724522024e-06	5.98602	0.011	0	0.0960275	Bcells
znf1013	0.00415838	5.97629	0.01	0.001	1	Granulocyte
bco2l	3.72376676083068e-06	5.97515	0.017	0.001	0.0783257	Macrophages
nanp	1.538422013809e-06	5.96961	0.026	0.001	0.0323592	ILC2
ankrd221	3.40022831405046e-82	5.95671	0.296	0.002	7.15204023577375e-78	Dendriticcells
peli3	7.60794030489195e-18	5.95473	0.058	0.002	1.60025416373097e-13	Macrophages
illr1	8.93964356434065e-16	5.95073	0.044	0.001	1.88036462732341e-11	ILC3
myo15aa	3.41492109567321e-08	5.95026	0.017	0	0.000718295	Macrophages
CABZ01087415.1	2.48543775506871e-50	5.94634	0.148	0.001	5.22786977401152e-46	Dendriticcells
helb	0.00111517	5.94554	0.026	0.002	1	ILC2
acap3b	1.84748999079892e-118	5.9445	0.37	0.002	3.88601044664646e-114	Dendriticcells
stab1	6.39768441434683e-35	5.93945	0.093	0.001	1.34568893971371e-30	Macrophages
slc46a2	6.84811770933054e-09	5.93729	0.029	0.001	0.000144043	Macrophages
adap2	9.38164104126142e-49	5.93677	0.185	0.002	1.97333437661893e-44	Dendriticcells
nrarpb1	1.22566136566182e-05	5.93531	0.023	0.001	0.257806	Bcells
rh50	1.538422013809e-06	5.92996	0.026	0.001	0.0323592	ILC2
pcdh19	4.9842964024531e-16	5.92137	0.046	0.001	1.04839690529199e-11	Bcells
smtnb	4.08850439996439e-65	5.9195	0.185	0.001	8.5997601548851e-61	Dendriticcells
aqp11	0.00415838	5.9132	0.01	0.001	1	Granulocyte
si:dkey-244a7.1	5.64921572590968e-09	5.9096	0.037	0.001	0.000118826	Dendriticcells
caskin1	4.08850439996439e-65	5.90805	0.185	0.001	8.5997601548851e-61	Dendriticcells
cdh1	6.04437658113179e-168	5.9059	0.778	0.01	1.27137417007526e-163	Dendriticcells
grm8b	5.64921572590968e-09	5.90412	0.037	0.001	0.000118826	Dendriticcells
dacha	1.58586691736358e-137	5.89949	0.704	0.011	3.33571247398254e-133	Dendriticcells
si:dkey-122c11.7	3.16504398313527e-15	5.8945	0.047	0.001	6.65735351412672e-11	Macrophages
nitr4a	5.11193066833186e-78	5.89401	0.233	0.004	1.07524349677692e-73	ILC3
cst14b.1	9.02372385111055e-41	5.89272	0.134	0.003	1.89805007484259e-36	Macrophages
tmem65	0.000120974	5.89122	0.026	0.001	1	ILC2
wscd2	1.11846798921783e-12	5.89055	0.035	0.001	2.35258556852079e-08	Macrophages
cryba1a	2.64037353946555e-10	5.8827	0.03	0.001	5.55376170291183e-06	Granulocyte
txn	3.26586665961621e-188	5.88168	0.963	0.015	6.86942393183674e-184	Dendriticcells
si:ch211-284o19.8	2.63609476347075e-08	5.88132	0.023	0.001	0.000554476	Macrophages
ENSDARG00000104981	2.65037094712129e-19	5.87951	0.052	0.001	5.57479025017492e-15	Macrophages
ENSDARG00000091503	1.17332784307852e-152	5.87685	0.481	0.002	2.46797778513136e-148	Dendriticcells
tfap2e	0.00415838	5.87229	0.01	0.001	1	Granulocyte
cacnb1	1.98200701898722e-15	5.87108	0.051	0.001	4.16895356373773e-11	Granulocyte
efr3ba	5.64242159705672e-124	5.86844	0.407	0.002	1.18682695872491e-119	Dendriticcells
si:ch211-209l18.4	1.538422013809e-06	5.86704	0.026	0.001	0.0323592	ILC2
anxa41	1.00279102013199e-59	5.86515	1	0.097	2.10927063174562e-55	Dendriticcells
si:dkey-225k4.1	5.64921572590968e-09	5.8626	0.037	0.001	0.000118826	Dendriticcells
hgfb	1.10731579137405e-12	5.86077	0.035	0.001	2.32912803557618e-08	Macrophages
rxfp3.3a1	4.56534724522024e-06	5.85803	0.011	0	0.0960275	Bcells
fancg	4.56534724522024e-06	5.85803	0.011	0	0.0960275	Bcells
dscc1	4.56534724522024e-06	5.85803	0.011	0	0.0960275	Bcells
jam2a	1.66710597615022e-17	5.85446	0.057	0.001	3.50659071023437e-13	Bcells
slc22a23	9.4504400031642e-24	5.85342	0.064	0.001	1.98780555026556e-19	Macrophages
BX323596.2	1.64002827405206e-17	5.8523	0.057	0.001	3.4496354716411e-13	Bcells
si:dkeyp-28d2.4	1.538422013809e-06	5.85131	0.026	0.001	0.0323592	ILC2
si:ch211-51a6.2	1.47466305461996e-06	5.84293	0.02	0.001	0.0310181	Granulocyte
derl3	6.45973446555457e-70	5.839	0.222	0.001	1.35874054748475e-65	Dendriticcells
anxa13l	9.33307887499827e-56	5.83709	0.185	0.001	1.96311981056714e-51	Dendriticcells
ccl19a.1	6.02754114391064e-42	5.83555	0.148	0.001	1.26783300421016e-37	Dendriticcells
zmp:0000001323	4.39574720379782e-22	5.82688	0.07	0.002	9.24601466846833e-18	Macrophages
cfl1l	3.44346151165662e-130	5.82566	0.519	0.005	7.24297694361853e-126	Dendriticcells
cebpa	2.63055328034749e-93	5.82437	0.308	0.008	5.5331057698829e-89	Macrophages
meis3	2.68097268142329e-10	5.82419	0.03	0.001	5.63915793810574e-06	Granulocyte
si:dkey-237j10.21	2.33545195187024e-124	5.8239	0.519	0.005	4.91238963556386e-120	Dendriticcells
fabp11a	8.36247910796207e-95	5.81994	0.337	0.011	1.75896385556874e-90	Macrophages
dmxl2	6.59383580747583e-71	5.81414	0.244	0.007	1.38694742374447e-66	Macrophages
ENSDARG00000077040	1.0584568087012e-07	5.81134	0.029	0.002	0.00222636	Macrophages
tyrobp	3.79336166388867e-32	5.81052	0.154	0.003	7.97895692382343e-28	ILC2
gal3st4	1.0203014114999e-21	5.79528	0.064	0.001	2.14610198894888e-17	Macrophages
ENSDARG00000109502	0.00415838	5.79041	0.01	0.001	1	Granulocyte
col2a1b	5.64921572590968e-09	5.78531	0.037	0.001	0.000118826	Dendriticcells
dkk3b	0.000417538	5.78371	0.02	0.002	1	Granulocyte
snx10b	1.49113278022516e-21	5.77791	0.087	0.005	3.1364486899256e-17	Macrophages
asap2b	6.90995973609905e-42	5.77204	0.141	0.003	1.45344093089107e-37	Granulocyte
zgc:1539111	2.49019755820131e-91	5.77054	0.444	0.006	5.23788154392064e-87	Dendriticcells
niban2b	2.99056048921198e-23	5.77047	0.081	0.003	6.29034493300847e-19	Macrophages
nck1a	6.97243738615019e-33	5.76933	0.116	0.004	1.46658247980283e-28	Macrophages
dagla	6.4154608346136e-96	5.76626	0.333	0.002	1.34942803195262e-91	Dendriticcells
igic1s1	1.71450397545025e-20	5.76431	0.057	0.001	3.60628766196206e-16	Bcells
nrp1b	4.37360449401958e-17	5.76099	0.047	0.001	9.19943969272079e-13	Macrophages
si:ch73-267c23.10	1.25895604539929e-11	5.75784	0.034	0.001	2.64808814589286e-07	Bcells
foxd2	5.64921572590968e-09	5.75112	0.037	0.001	0.000118826	Dendriticcells
zgc:92275	4.50035688938788e-62	5.74568	0.222	0.002	9.46605068113846e-58	Dendriticcells
ENSDARG00000098374	5.64921572590968e-09	5.7438	0.037	0.001	0.000118826	Dendriticcells
ENSDARG00000100835	5.80513119525405e-11	5.74277	0.035	0.001	1.22105129560974e-06	Macrophages
ENSDARG00000102221	2.66090932175034e-08	5.74246	0.023	0.001	0.000559696	Macrophages
msi2a	1.31849111436583e-161	5.73841	0.793	0.038	2.77331420995709e-157	Bcells
zgc:158868	6.16440234707246e-42	5.73721	0.145	0.005	1.29662038968322e-37	Macrophages
arsh	1.538422013809e-06	5.73696	0.026	0.001	0.0323592	ILC2
si:zfos-364h11.2.1	2.63609476347075e-08	5.73659	0.023	0.001	0.000554476	Macrophages
gtf2h1	0.00200387	5.7349	0.011	0.001	1	Bcells
mapk11	1.15275266703518e-37	5.7336	0.116	0.002	2.42469995984181e-33	Macrophages
mafba	1.0369010514044e-59	5.73257	0.174	0.002	2.18101767152401e-55	Macrophages
BX510934.11	5.64921572590968e-09	5.73012	0.037	0.001	0.000118826	Dendriticcells
si:ch211-139g16.8	2.61150483089929e-08	5.7208	0.023	0.001	0.000549304	Macrophages
hist1h4l.22	0.000120974	5.72009	0.026	0.001	1	ILC2
usp54a	6.59031781816882e-110	5.71812	0.37	0.002	1.38620744987363e-105	Dendriticcells
gria1a	5.25192613051251e-79	5.71049	0.222	0.002	1.104690142292e-74	Granulocyte
si:ch211-220m17.4	8.22525542997807e-40	5.70995	0.704	0.064	1.73010022714159e-35	Dendriticcells
zgc:85932	9.84036620308972e-56	5.70847	0.185	0.001	2.06982262715789e-51	Dendriticcells
si:ch211-278p9.3	1.11846798921783e-12	5.70763	0.035	0.001	2.35258556852079e-08	Macrophages
nck2a	5.73112516733298e-23	5.70111	0.148	0.004	1.20548486769682e-18	Dendriticcells
wu:fb59d01	3.70933676485544e-150	5.70103	0.963	0.023	7.80221895119694e-146	Dendriticcells
s100v1	2.51156159356563e-192	5.69947	0.63	0.003	5.28281865590595e-188	Dendriticcells
havcr1	7.78937104526489e-69	5.68667	0.203	0.003	1.63841630566102e-64	Macrophages
mtss1	2.45155368671129e-68	5.68614	0.221	0.005	5.15659802462854e-64	Macrophages
kalrnb	1.38448948997389e-39	5.68479	0.141	0.003	2.91213519321108e-35	Granulocyte
celsr3	0.00415838	5.68145	0.01	0.001	1	Granulocyte
scdb	2.03987488215023e-15	5.67828	0.051	0.001	4.29067282711479e-11	Granulocyte
plxnb2b	4.63775028605808e-104	5.67444	0.333	0.002	9.75504395169456e-100	Dendriticcells
rab13	8.20575652711585e-105	5.67328	0.444	0.005	1.72599882791355e-100	Dendriticcells
ephb4b	5.64921572590968e-09	5.669	0.037	0.001	0.000118826	Dendriticcells
lsp1b	1.24662809852254e-41	5.66889	0.116	0.001	2.62215754243232e-37	Macrophages
BX511246.1	1.538422013809e-06	5.66883	0.026	0.001	0.0323592	ILC2
si:dkey-31f5.8	0.000466057	5.66774	0.012	0.001	1	Macrophages
ENSDARG00000102191	1.97139791811241e-167	5.66535	0.519	0.002	4.14663838095764e-163	Dendriticcells
il17rc	5.64921572590968e-09	5.66468	0.037	0.001	0.000118826	Dendriticcells
lipf	2.38049598950789e-70	5.66406	0.262	0.01	5.0071352643309e-66	Macrophages
mfge8b	1.71198730667915e-39	5.66262	0.116	0.002	3.60099410086892e-35	Macrophages
glipr1a	2.14773120714039e-12	5.65963	0.047	0.002	4.51753782109909e-08	Macrophages
kif19	5.64921572590968e-09	5.65957	0.037	0.001	0.000118826	Dendriticcells
ptgs1	2.29003980775891e-07	5.65784	0.023	0.001	0.00481687	Bcells
cd44a	3.31854179158341e-167	5.65501	0.519	0.002	6.98022080441655e-163	Dendriticcells
si:dkey-19b23.8	5.70546815596307e-11	5.65223	0.035	0.001	1.20008817192527e-06	Macrophages
lgals2b	2.65121461196113e-22	5.64592	1	0.456	5.57656481479904e-18	Dendriticcells
wu:fc30c06	0.00415838	5.64435	0.01	0.001	1	Granulocyte
cbfa2t3	5.26725337215976e-25	5.64334	0.069	0.001	1.10791407430008e-20	Bcells
il1fma2	4.09404985950324e-154	5.64135	0.926	0.02	8.61142447447912e-150	Dendriticcells
sipa1l1	5.8412338845855e-39	5.64096	0.185	0.003	1.22864513528371e-34	Dendriticcells
rps6kl1	2.43825087883696e-09	5.63946	0.034	0.001	5.12861689854566e-05	Bcells
si:ch211-11c3.12	5.25569902788077e-47	5.63168	0.212	0.009	1.10548373352444e-42	Granulocyte
ppfia2	9.85957371416503e-114	5.63156	0.333	0.001	2.07386273503747e-109	Dendriticcells
ldlra	3.08540692767237e-102	5.63151	0.37	0.003	6.48984493166606e-98	Dendriticcells
blnk2	1.16368368099351e-148	5.62991	0.626	0.024	2.44769225460176e-144	Granulocyte
hsc70	8.06917376660432e-17	5.6234	0.077	0.002	1.69727001006755e-12	ILC2
bmp7b	2.48543775506871e-50	5.62196	0.148	0.001	5.22786977401152e-46	Dendriticcells
mef2b1	5.70309172094967e-120	5.62142	0.394	0.007	1.19958831258455e-115	Granulocyte
znf993.2	0.00200387	5.61682	0.011	0.001	1	Bcells
si:ch73-337l15.2	0.00200387	5.60907	0.011	0.001	1	Bcells
si:ch211-113a14.111	0.00415838	5.60802	0.01	0.001	1	Granulocyte
arpc5la	7.82241566313638e-06	5.60779	0.023	0.002	0.164537	Macrophages
ptk2bb	2.48543775506871e-50	5.60095	0.148	0.001	5.22786977401152e-46	Dendriticcells
si:dkey-52l18.41	3.4751388794659e-23	5.59981	0.092	0.003	7.30960711906858e-19	Bcells
kdf1a	8.35334711694077e-36	5.59246	0.111	0.001	1.75704303257732e-31	Dendriticcells
col4a2	2.70100439040194e-06	5.59195	0.037	0.001	0.0568129	Dendriticcells
lhfpl6	1.28563292868712e-27	5.5909	0.092	0.002	2.7042003022005e-23	Bcells
si:ch73-236c18.7	1.06120527264972e-21	5.58905	0.064	0.001	2.23213917049143e-17	Macrophages
si:ch211-261d7.6	1.57913109728897e-06	5.58721	0.026	0.001	0.0332154	ILC2
shroom2a	8.35334711694077e-36	5.58553	0.111	0.001	1.75704303257732e-31	Dendriticcells
ltb4r	5.70546815596307e-11	5.58471	0.035	0.001	1.20008817192527e-06	Macrophages
arrb1	2.63426763937809e-06	5.58063	0.037	0.001	0.0554092	Dendriticcells
cpne2	5.27301224836915e-109	5.57996	0.407	0.003	1.10912539632197e-104	Dendriticcells
atp2b4	1.9801595669079e-125	5.57774	0.413	0.011	4.16506763303408e-121	Macrophages
tlr22	5.80513119525405e-11	5.57642	0.035	0.001	1.22105129560974e-06	Macrophages
lipg	0.00415838	5.57527	0.01	0.001	1	Granulocyte
znf1109	5.64921572590968e-09	5.57358	0.037	0.001	0.000118826	Dendriticcells
mxc	5.57556652395272e-26	5.57229	0.07	0.001	1.17276466264822e-21	Macrophages
csf1rb	1.01824889426434e-115	5.57112	0.448	0.011	2.14178472419561e-111	Bcells
si:dkey-265e15.2.1	1.0716822026663e-21	5.56951	0.064	0.001	2.25417634508829e-17	Macrophages
katnal2	2.48543775506871e-50	5.56896	0.148	0.001	5.22786977401152e-46	Dendriticcells
faah	9.61614189602615e-29	5.55772	0.111	0.001	2.02265928641014e-24	Dendriticcells
si:ch73-139e5.4	1.67609166956715e-65	5.55634	0.296	0.004	3.52549121776754e-61	Dendriticcells
gab1	3.54072522730431e-128	5.55312	0.395	0.007	7.44756144311188e-124	Macrophages
anxa6	6.33258666638687e-42	5.5492	0.148	0.001	1.33199627940781e-37	Dendriticcells
spint2	5.84571404398735e-150	5.54661	0.593	0.005	1.2295874920123e-145	Dendriticcells
spi1b	8.22792467125732e-150	5.54163	0.477	0.011	1.73066167535226e-145	Macrophages
maptb	7.63499955187545e-45	5.53999	0.172	0.004	1.60594580574148e-40	Bcells
si:dkey-219e21.4	0.000466057	5.53185	0.012	0.001	1	Macrophages
senp6a	5.16896254249314e-24	5.53116	0.111	0.002	1.08723958118801e-19	Dendriticcells
si:ch211-1o7.3	1.97547730197048e-76	5.52992	0.267	0.009	4.15521895696471e-72	Macrophages
chmp4c	9.19835346446653e-76	5.52978	0.259	0.002	1.93478166771589e-71	Dendriticcells
si:dkey-16l2.20	1.7665732977386e-10	5.52927	0.029	0.001	3.71581027446337e-06	Macrophages
tspan36	1.20725936671272e-83	5.52689	0.262	0.005	2.53934935194353e-79	Macrophages
prickle1b1	5.64921572590968e-09	5.52644	0.037	0.001	0.000118826	Dendriticcells
nrxn1b	0.00415838	5.52524	0.01	0.001	1	Granulocyte
si:ch1073-143l10.21	5.64921572590968e-09	5.52443	0.037	0.001	0.000118826	Dendriticcells
cdx4	5.64921572590968e-09	5.52272	0.037	0.001	0.000118826	Dendriticcells
fam184b	7.28063895614503e-07	5.51723	0.023	0.001	0.0153141	Macrophages
tg	0.00200387	5.51668	0.011	0.001	1	Bcells
trip10a	3.94623703613691e-31	5.51561	0.099	0.002	8.30051498181037e-27	Macrophages
zgc:103438	0.00200387	5.5156	0.011	0.001	1	Bcells
ctsc	2.98872554263593e-114	5.51294	0.488	0.03	6.28648530638041e-110	Macrophages
slco1d1	0.00415838	5.51289	0.01	0.001	1	Granulocyte
mical2a	7.79784316935615e-90	5.51271	0.296	0.002	1.64019833224237e-85	Dendriticcells
ENSDARG00000103576	1.00530464043734e-28	5.50843	0.111	0.001	2.1145577806959e-24	Dendriticcells
homeza	0.000469757	5.50524	0.012	0.001	1	Macrophages
ctsla1	3.55961464170235e-26	5.50511	0.149	0.009	7.48729343735672e-22	Bcells
ifi45	3.12728191309572e-34	5.50476	0.161	0.007	6.57792477600554e-30	Bcells
ENSDARG000000688741	5.64921572590968e-09	5.50428	0.037	0.001	0.000118826	Dendriticcells
tmsb11	2.0894058745856e-48	5.50399	0.963	0.119	4.39485631660336e-44	Dendriticcells
foxc1b	4.93601673287544e-05	5.49995	0.02	0.001	1	Granulocyte
nav1b	4.60798188901185e-10	5.49965	0.04	0.002	9.69242910534753e-06	Granulocyte
mfsd2aa	3.68467630385792e-15	5.49948	0.061	0.002	7.75034813753476e-11	Granulocyte
tti1	0.000120974	5.49462	0.026	0.001	1	ILC2
ENSDARG00000109643	8.87306032028606e-22	5.49413	0.074	0.001	1.86635950776897e-17	Dendriticcells
tpm4a	1.00530464043734e-28	5.49262	0.111	0.001	2.1145577806959e-24	Dendriticcells
CR385053.3	0.00415838	5.48342	0.01	0.001	1	Granulocyte
foxi3b	1.45468553291566e-06	5.47821	0.02	0.001	0.0305979	Granulocyte
pak1	1.46166519880851e-63	5.47537	0.293	0.013	3.07446657917381e-59	Granulocyte
rab11fip1a	1.07632514709913e-50	5.47412	0.222	0.003	2.2639423144083e-46	Dendriticcells
ENSDARG00000061421	3.43321042340848e-25	5.47158	0.092	0.002	7.22141480459739e-21	Bcells
si:ch211-188c18.1	2.38490626436212e-17	5.46992	0.052	0.001	5.01641183645929e-13	Macrophages
tmem30c1	7.48885380760901e-54	5.46534	0.259	0.004	1.57520550989248e-49	Dendriticcells
pde4cb	5.10345686388358e-60	5.46527	0.203	0.006	1.07346111674927e-55	Macrophages
pttg1ipa	0.00200387	5.46517	0.011	0.001	1	Bcells
tns3.1	4.87918599427181e-46	5.46445	0.157	0.005	1.02628798203513e-41	Macrophages
fndc3bb	6.83389209820324e-49	5.46102	0.151	0.003	1.43744086393607e-44	Macrophages
chst6	8.35334711694077e-36	5.45972	0.111	0.001	1.75704303257732e-31	Dendriticcells
arap3	1.60654885863964e-21	5.45783	0.058	0.001	3.37921486926262e-17	Macrophages
neu1	3.7813511855477e-61	5.45648	0.198	0.005	7.95369408368104e-57	Macrophages
tmem144a	1.14110404810155e-12	5.45289	0.035	0.001	2.40019825477681e-08	Macrophages
hyal1	1.89163263997262e-10	5.45031	0.041	0.002	3.97886009491842e-06	Macrophages
tmem79b	6.4154608346136e-96	5.44979	0.333	0.002	1.34942803195262e-91	Dendriticcells
hsbp1l1	5.64921572590968e-09	5.44896	0.037	0.001	0.000118826	Dendriticcells
si:rp71-1g18.13	1.20614266090251e-09	5.44797	0.035	0.002	2.53700047294233e-05	Macrophages
il6r	7.50720510516651e-42	5.44733	0.157	0.006	1.57906552182072e-37	Macrophages
scai	5.94281287805752e-28	5.44611	0.091	0.002	1.25001126077062e-23	Granulocyte
pigrl4.2	5.80513119525405e-11	5.44352	0.035	0.001	1.22105129560974e-06	Macrophages
galnt8a.1	0.00111517	5.442	0.026	0.002	1	ILC2
CR550302.3	0.00200387	5.44048	0.011	0.001	1	Bcells
ctsk	9.50771969238989e-54	5.43862	0.169	0.003	1.99985376009729e-49	Macrophages
gm2a2	4.19070057803307e-125	5.43679	0.963	0.03	8.81471959583476e-121	Dendriticcells
dock1	1.53309922515356e-112	5.43677	0.525	0.024	3.224720910188e-108	Granulocyte
ppp1r13l	6.33258666638687e-42	5.4352	0.148	0.001	1.33199627940781e-37	Dendriticcells
hmgcra	9.84036620308972e-56	5.43156	0.185	0.001	2.06982262715789e-51	Dendriticcells
cavin1a	5.64921572590968e-09	5.42832	0.037	0.001	0.000118826	Dendriticcells
il15l	1.47466305461996e-06	5.42747	0.02	0.001	0.0310181	Granulocyte
pcgf5a	0.00415838	5.42745	0.01	0.001	1	Granulocyte
sept15	3.24274233324421e-66	5.42644	0.232	0.005	6.82078422374588e-62	Granulocyte
igdcc41	5.64921572590968e-09	5.42622	0.037	0.001	0.000118826	Dendriticcells
nav2b	3.40022831405046e-82	5.42563	0.296	0.002	7.15204023577375e-78	Dendriticcells
zbtb12.2	0.00111517	5.42525	0.026	0.002	1	ILC2
znf366	3.72376676083068e-06	5.42484	0.017	0.001	0.0783257	Macrophages
adra2a	1.57913109728897e-06	5.41397	0.026	0.001	0.0332154	ILC2
bik	1.2419393332769e-152	5.4135	0.481	0.002	2.61229519361464e-148	Dendriticcells
si:ch211-137i24.10	4.82947595694403e-151	5.41164	0.926	0.02	1.01583197278361e-146	Dendriticcells
kank1a	6.35162893896715e-90	5.40827	0.37	0.004	1.33600163102235e-85	Dendriticcells
fgl1	2.67609276802787e-11	5.40313	0.047	0.003	5.62889352826983e-07	Macrophages
ntpcr1	0.000133884	5.40107	0.023	0.002	1	Bcells
si:ch211-212d10.1	1.45053012920556e-130	5.39743	0.615	0.012	3.05104507377097e-126	ILC2
pip4p21	0.000403968	5.39722	0.037	0.002	1	Dendriticcells
znf1156	2.32581452480363e-07	5.39359	0.023	0.001	0.00489212	Bcells
hsd17b14	7.20221558594638e-50	5.39281	0.163	0.004	1.51491402634796e-45	Macrophages
CU182107.1	1.57913109728897e-06	5.39229	0.026	0.001	0.0332154	ILC2
pgbd41	6.03132964266881e-05	5.39003	0.037	0.002	1	Dendriticcells
slc8a1b	3.14305559439992e-24	5.38925	0.076	0.002	6.61110313726079e-20	Macrophages
ly86	9.71768757155006e-56	5.3874	0.222	0.002	2.04401840379984e-51	Dendriticcells
si:dkey-225f5.5	0.00415838	5.387	0.01	0.001	1	Granulocyte
ackr4b1	5.64921572590968e-09	5.3864	0.037	0.001	0.000118826	Dendriticcells
si:dkey-4c23.5	4.43653273165131e-22	5.38155	0.07	0.002	9.33180294775536e-18	Macrophages
snai1b	0.00415838	5.38153	0.01	0.001	1	Granulocyte
plppr3a	2.32581452480363e-07	5.38042	0.023	0.001	0.00489212	Bcells
pld3	4.43653273165131e-22	5.37566	0.07	0.002	9.33180294775536e-18	Macrophages
tubb5	1.84453003414569e-05	5.37414	0.01	0	0.387978	Granulocyte
zgc:163030	1.84453003414569e-05	5.37414	0.01	0	0.387978	Granulocyte
ahdc1	1.84453003414569e-05	5.37414	0.01	0	0.387978	Granulocyte
satb1a	1.84453003414569e-05	5.37414	0.01	0	0.387978	Granulocyte
tmem59l	1.84453003414569e-05	5.37414	0.01	0	0.387978	Granulocyte
iqsec1b1	1.23607919782435e-82	5.37215	0.481	0.01	2.59996898470375e-78	Dendriticcells
lratd1	0.00111517	5.3647	0.026	0.002	1	ILC2
ENSDARG00000052766	0.00200387	5.36323	0.011	0.001	1	Bcells
dbn1	6.98107587455783e-36	5.34729	0.116	0.003	1.46839949945449e-31	Macrophages
lta4h	7.04592004334206e-36	5.34442	0.116	0.003	1.48203882191657e-31	Macrophages
hhipl1	0.00200387	5.34405	0.011	0.001	1	Bcells
p2rx4a	2.5324966131336e-136	5.33844	0.481	0.003	5.32685337606521e-132	Dendriticcells
rflna	4.50035688938788e-62	5.33682	0.222	0.002	9.46605068113846e-58	Dendriticcells
yap1	3.81303609287237e-06	5.33661	0.051	0.003	0.0802034	ILC2
cxcr5	1.28097805338744e-11	5.33529	0.034	0.001	2.69440923749514e-07	Bcells
dusp23a	8.35334711694077e-36	5.33528	0.111	0.001	1.75704303257732e-31	Dendriticcells
si:ch73-90p23.1	1.7665732977386e-10	5.33499	0.029	0.001	3.71581027446337e-06	Macrophages
trpm2.11	2.23519300997688e-149	5.33133	0.556	0.004	4.70150497718538e-145	Dendriticcells
lrp5	2.35207692079207e-42	5.32816	0.202	0.009	4.94735859519405e-38	Granulocyte
slc43a1a	1.02412529035189e-06	5.32815	0.034	0.002	0.0215415	Bcells
ppp1r15b	0.000466057	5.32502	0.012	0.001	1	Macrophages
cdc42ep5	8.87306032028606e-22	5.32403	0.074	0.001	1.86635950776897e-17	Dendriticcells
CABZ01025780.1	5.63611305928112e-26	5.32247	0.07	0.001	1.18550002088919e-21	Macrophages
pebp1	1.47466305461996e-06	5.31736	0.02	0.001	0.0310181	Granulocyte
zgc:123107	6.96081226764488e-70	5.31711	0.25	0.009	1.46413725237642e-65	Macrophages
cdc42se1	2.97696340799948e-57	5.31509	0.215	0.009	6.26174483238611e-53	Macrophages
hnf1a1	5.64921572590968e-09	5.31447	0.037	0.001	0.000118826	Dendriticcells
enah	2.02845166367513e-122	5.30878	0.444	0.003	4.26664522937427e-118	Dendriticcells
tmc5	5.02625155681023e-109	5.30658	0.407	0.003	1.05722175245946e-104	Dendriticcells
chrna5	2.89900396959611e-08	5.29999	0.03	0.001	0.000609776	Granulocyte
si:dkey-16p19.5.1	0.00200387	5.29713	0.011	0.001	1	Bcells
si:dkey-98f17.51	4.93601673287544e-05	5.29622	0.02	0.001	1	Granulocyte
ddx43	0.00200387	5.29503	0.011	0.001	1	Bcells
tfeb	1.55474354102219e-95	5.29437	0.36	0.015	3.27024756418607e-91	Macrophages
lonp1	6.04941110703474e-18	5.28914	0.148	0.005	1.27243313225369e-13	Dendriticcells
si:ch211-160b11.4	0.00402481	5.28849	0.012	0.001	1	Macrophages
dennd4a	3.05359300825854e-33	5.28805	0.105	0.002	6.42292753357102e-29	Macrophages
klf2a	1.60978811270788e-13	5.28621	0.057	0.002	3.38602831626976e-09	Bcells
bcl11ab	5.36337834878162e-24	5.28431	0.111	0.002	1.12813300188273e-19	Dendriticcells
adcy2b	3.45587532880553e-45	5.28417	0.205	0.004	7.26908816660956e-41	ILC2
cyth3a	2.37211834119134e-09	5.284	0.034	0.001	4.98951371886187e-05	Bcells
mmp9	6.35637935348631e-05	5.28262	0.017	0.001	1	Macrophages
vav2	2.8819125271655e-124	5.28257	0.556	0.023	6.06181480963992e-120	Granulocyte
gna15.1	9.84036620308972e-56	5.27895	0.185	0.001	2.06982262715789e-51	Dendriticcells
fxyd1	2.71812944079101e-178	5.27731	0.741	0.007	5.7173134657598e-174	Dendriticcells
kcnd2	0.00415838	5.27577	0.01	0.001	1	Granulocyte
mapk12a	5.94302309928447e-36	5.27466	0.148	0.002	1.25005547870349e-31	Dendriticcells
krt18a.1	4.69475842605868e-111	5.27432	0.852	0.026	9.87495487337182e-107	Dendriticcells
ect2	0.00200387	5.27417	0.011	0.001	1	Bcells
hoxd9a1	1.61760797829962e-31	5.27345	0.148	0.002	3.40247662155543e-27	Dendriticcells
nitr9	1.46999446235967e-39	5.27286	0.128	0.004	3.09198635212733e-35	ILC3
arhgef3	0.00415838	5.27119	0.01	0.001	1	Granulocyte
asap2a	0.000123858	5.26656	0.03	0.003	1	Granulocyte
si:ch73-15b2.5	8.87306032028606e-22	5.26625	0.074	0.001	1.86635950776897e-17	Dendriticcells
tns2a	1.722591592962e-17	5.2578	0.057	0.001	3.62329915663628e-13	Bcells
meis2a.1	1.57913109728897e-06	5.24831	0.026	0.001	0.0332154	ILC2
tent5bb	0.000120974	5.24677	0.026	0.001	1	ILC2
bmf1	0.00415838	5.24473	0.01	0.001	1	Granulocyte
tulp1a1	5.64921572590968e-09	5.24179	0.037	0.001	0.000118826	Dendriticcells
gnsa	5.35237794122219e-08	5.23613	0.051	0.002	0.00112582	ILC2
ctsz	6.24161020064426e-67	5.23607	0.314	0.022	1.31286028960351e-62	Macrophages
aplp2	2.32675540433376e-80	5.23325	0.308	0.013	4.89409731747562e-76	Macrophages
si:ch211-218g4.2	6.03132964266881e-05	5.23212	0.037	0.002	1	Dendriticcells
dnal4a	1.47466305461996e-06	5.23198	0.02	0.001	0.0310181	Granulocyte
gfra2b	0.000466057	5.23125	0.012	0.001	1	Macrophages
kcnn3	1.05096376152465e-28	5.23065	0.111	0.001	2.21059717599094e-24	Dendriticcells
creb5b	9.10265304546635e-43	5.23029	0.222	0.004	1.91465204158339e-38	Dendriticcells
il22ra2	4.08850439996439e-65	5.22944	0.185	0.001	8.5997601548851e-61	Dendriticcells
sb:cb812	1.35243677972481e-75	5.22912	0.356	0.014	2.84471552247318e-71	Bcells
ddx431	5.64921572590968e-09	5.22894	0.037	0.001	0.000118826	Dendriticcells
tent5ba	1.26770651857914e-46	5.22829	0.174	0.007	2.66649389117935e-42	Macrophages
si:dkey-16p19.5.11	5.64921572590968e-09	5.22684	0.037	0.001	0.000118826	Dendriticcells
znf408	1.57913109728897e-06	5.22639	0.026	0.001	0.0332154	ILC2
rapgefl1	6.33258666638687e-42	5.22433	0.148	0.001	1.33199627940781e-37	Dendriticcells
fybb	3.84118376017153e-110	5.22046	0.413	0.017	8.07954592114479e-106	Macrophages
frem2a1	0.00415838	5.21235	0.01	0.001	1	Granulocyte
hnf1bb	5.16896254249314e-24	5.21189	0.111	0.002	1.08723958118801e-19	Dendriticcells
fech	0.00200387	5.20376	0.011	0.001	1	Bcells
cadm1b	4.66078209629043e-10	5.20309	0.04	0.002	9.80348906133728e-06	Granulocyte
cdc42bpab	1.66632942816863e-20	5.20222	0.071	0.002	3.5049573192099e-16	Granulocyte
ece1	6.84811770933054e-09	5.2012	0.029	0.001	0.000144043	Macrophages
sult1st1	6.9618005756549e-09	5.20106	0.029	0.001	0.000146435	Macrophages
irf81	1.62923876562746e-42	5.19943	0.218	0.01	3.42694081962079e-38	Bcells
tanc2a	5.80339128765795e-109	5.19878	0.407	0.003	1.22068532344597e-104	Dendriticcells
cyp7a1	1.57913109728897e-06	5.19488	0.026	0.001	0.0332154	ILC2
p2rx1	3.29308996849265e-36	5.19385	0.115	0.002	6.92668543972745e-32	Bcells
wnt7ab	0.00415838	5.1931	0.01	0.001	1	Granulocyte
si:dkey-273g18.1	0.00415838	5.19196	0.01	0.001	1	Granulocyte
tlr1	1.78387094090167e-10	5.19115	0.029	0.001	3.75219413709257e-06	Macrophages
ugt2a7.1	0.00415838	5.19024	0.01	0.001	1	Granulocyte
igsf3	8.71080582857842e-17	5.19016	0.077	0.002	1.83223089798319e-12	ILC2
epcam	6.47201845671201e-136	5.18589	0.519	0.004	1.3613243621848e-131	Dendriticcells
irgq2	1.14110404810155e-12	5.18573	0.035	0.001	2.40019825477681e-08	Macrophages
hoxa11a	5.64921572590968e-09	5.18511	0.037	0.001	0.000118826	Dendriticcells
si:ch211-193e13.5	4.21339774989551e-31	5.18004	0.099	0.002	8.86246082713023e-27	Macrophages
wdr76	1.47466305461996e-06	5.17924	0.02	0.001	0.0310181	Granulocyte
nfe2	5.6657058459999e-16	5.17417	0.064	0.003	1.19172456764762e-11	Macrophages
si:ch1073-268j14.1	4.34465550579111e-20	5.17232	0.077	0.001	9.13854839088102e-16	ILC2
greb1l	1.57913109728897e-06	5.1721	0.026	0.001	0.0332154	ILC2
adam23a	0.00200387	5.17209	0.011	0.001	1	Bcells
slc45a4b	3.42180729569724e-61	5.16407	0.215	0.007	7.19742946576957e-57	Macrophages
nectin3b1	0.00415838	5.15483	0.01	0.001	1	Granulocyte
plxnb1a	1.14843681042672e-28	5.15216	0.105	0.004	2.41562198705156e-24	Macrophages
notch1b	3.13086166361006e-37	5.1511	0.161	0.005	6.58545442323741e-33	Bcells
zgc:158403	1.78387094090167e-10	5.14372	0.029	0.001	3.75219413709257e-06	Macrophages
bcl11aa	5.55301501760838e-33	5.14311	0.126	0.003	1.16802117880375e-28	Bcells
fetub	2.32581452480363e-07	5.14264	0.023	0.001	0.00489212	Bcells
rftn2	2.3621289194152e-07	5.14067	0.023	0.001	0.0049685	Bcells
si:dkey-40m6.8	0.00415838	5.14063	0.01	0.001	1	Granulocyte
slc38a6	1.35627957717384e-22	5.13851	0.076	0.002	2.85279846262746e-18	Macrophages
akap6	0.000466057	5.13771	0.012	0.001	1	Macrophages
bbs5	5.64921572590968e-09	5.13767	0.037	0.001	0.000118826	Dendriticcells
ackr4b	0.00200387	5.13756	0.011	0.001	1	Bcells
ankhb	0.00215341	5.13448	0.023	0.003	1	Bcells
rbm47	1.49587411553836e-112	5.12843	0.39	0.012	3.1464216146234e-108	Macrophages
zgc:56095	1.28757513954068e-113	5.12686	0.667	0.013	2.70828554850986e-109	Dendriticcells
slc8a3	1.57913109728897e-06	5.12677	0.026	0.001	0.0332154	ILC2
rims1a	0.00200387	5.123	0.011	0.001	1	Bcells
rorc	1.0247309462214e-256	5.12206	0.777	0.025	2.15541907228209e-252	ILC3
ENSDARG00000075881	0.000469757	5.12166	0.012	0.001	1	Macrophages
mmd2a	4.57821147051715e-13	5.11963	0.041	0.001	9.62981000708577e-09	Macrophages
cpne8	0.000466057	5.11711	0.012	0.001	1	Macrophages
slc66a1	4.65128808089052e-39	5.11544	0.134	0.004	9.78351934934513e-35	Macrophages
si:ch73-299h12.3	8.87306032028606e-22	5.11347	0.074	0.001	1.86635950776897e-17	Dendriticcells
bpifcl1	1.00747863079845e-99	5.11077	0.444	0.005	2.11913055202147e-95	Dendriticcells
zgc:158258	5.98198371278185e-65	5.11076	0.333	0.005	1.25825045414653e-60	Dendriticcells
si:dkey-238d18.5	3.78997784232802e-06	5.1097	0.017	0.001	0.0797184	Macrophages
hnf1ba	7.78559162133839e-56	5.10957	0.222	0.002	1.63762134163232e-51	Dendriticcells
atf5b	0.00111517	5.1059	0.026	0.002	1	ILC2
acap2	9.05247961162571e-42	5.10542	0.145	0.005	1.90409856150935e-37	Macrophages
slc29a1b	1.28453251557812e-77	5.10458	0.279	0.01	2.70188569326702e-73	Macrophages
acss2l	5.64921572590968e-09	5.10441	0.037	0.001	0.000118826	Dendriticcells
asic1c	0.00111517	5.09926	0.026	0.002	1	ILC2
zgc:152753	4.37404365314487e-31	5.09827	0.099	0.002	9.20036342002492e-27	Macrophages
ankdd1a1	2.25796728441755e-17	5.09707	0.081	0.004	4.74940838604387e-13	Granulocyte
si:ch211-266g18.6	1.57913109728897e-06	5.09666	0.026	0.001	0.0332154	ILC2
rbfox3a	9.40034466632353e-05	5.09525	0.024	0.001	1	Tcells
icn1	6.430593539817e-38	5.09275	0.963	0.157	1.35261104516511e-33	Dendriticcells
slc12a4	5.64921572590968e-09	5.09232	0.037	0.001	0.000118826	Dendriticcells
CABZ01066813.1	0.00200387	5.08666	0.011	0.001	1	Bcells
tulp1a	0.00415838	5.08627	0.01	0.001	1	Granulocyte
lratd11	1.68705171713888e-16	5.07996	0.074	0.001	3.54854458182991e-12	Dendriticcells
si:dkeyp-34f6.4	0.00111517	5.0799	0.026	0.002	1	ILC2
afap1l1b	4.45662416210736e-31	5.07875	0.099	0.002	9.37406326257663e-27	Macrophages
ppp1r14bb1	1.2539825653203e-68	5.07687	0.333	0.005	2.63762692789472e-64	Dendriticcells
slc7a7	1.14161910784946e-94	5.07655	0.314	0.008	2.40128163145055e-90	Macrophages
si:cabz01036006.11	2.59737716695733e-19	5.07654	0.08	0.003	5.46332313297806e-15	Bcells
rhoga	1.15259005363491e-12	5.07652	0.035	0.001	2.42435791881567e-08	Macrophages
tmeff2b1	2.47198714308582e-09	5.07602	0.034	0.001	5.19957775676671e-05	Bcells
zgc:101806	4.41926828523911e-17	5.07463	0.047	0.001	9.29548891117194e-13	Macrophages
zgc:158320	5.64921572590968e-09	5.07405	0.037	0.001	0.000118826	Dendriticcells
FP236542.1	1.80248817529023e-09	5.07123	0.051	0.002	3.79135362790546e-05	ILC2
si:dkey-9i23.15	1.24337956773565e-09	5.06951	0.035	0.002	2.61532458277516e-05	Macrophages
il13ra2	0.00415838	5.06566	0.01	0.001	1	Granulocyte
tcima	1.15161862519526e-71	5.06489	0.256	0.009	2.4223146162357e-67	Macrophages
si:ch211-187g4.1	0.000123097	5.06316	0.026	0.001	1	ILC2
rgs3b	2.32581452480363e-07	5.06202	0.023	0.001	0.00489212	Bcells
st14b	2.70100439040194e-06	5.05909	0.037	0.001	0.0568129	Dendriticcells
igsf8	9.84036620308972e-56	5.05854	0.185	0.001	2.06982262715789e-51	Dendriticcells
phlda2	6.119645021841e-61	5.05851	0.556	0.021	1.28720613389404e-56	Dendriticcells
CU984600.21	0.00200387	5.05324	0.011	0.001	1	Bcells
ENSDARG00000105232	1.78387094090167e-10	5.05111	0.029	0.001	3.75219413709257e-06	Macrophages
lmf2b	4.5747710647395e-05	5.05004	0.023	0.002	0.962257	Macrophages
dhrs12	4.98611030810374e-05	5.04947	0.02	0.001	1	Granulocyte
gfi1aa	1.1563807173542e-42	5.04817	0.182	0.007	2.43233120088282e-38	Granulocyte
iqgap3	4.98611030810374e-05	5.04812	0.02	0.001	1	Granulocyte
cd7al	4.29594851169985e-14	5.0476	0.07	0.006	9.03609809950946e-10	Macrophages
relt	5.82275482284489e-90	5.04598	0.37	0.004	1.22475824943719e-85	Dendriticcells
xirp2a	2.75220380182906e-126	5.04474	0.556	0.006	5.78898547676725e-122	Dendriticcells
tns3.2	1.51160331186823e-44	5.04473	0.157	0.005	3.17950640618364e-40	Macrophages
si:dkey-31e10.1	1.17200331276766e-23	5.04377	0.091	0.003	2.46519176807549e-19	Granulocyte
si:dkey-8e10.2	8.27769461764857e-17	5.0425	0.077	0.002	1.7411302858762e-12	ILC2
shroom4	8.68567825756768e-90	5.03977	0.296	0.002	1.82694556469678e-85	Dendriticcells
mt2	1.05210392397234e-95	5.03788	0.541	0.058	2.21299539368343e-91	Macrophages
phldb1a	2.68595049077861e-08	5.03614	0.023	0.001	0.000564963	Macrophages
rhoh	0.00200387	5.03386	0.011	0.001	1	Bcells
klf9	6.35637935348631e-05	5.03329	0.017	0.001	1	Macrophages
rasa1b	2.76936204839206e-06	5.03315	0.037	0.001	0.0582508	Dendriticcells
si:ch211-232p21.6	2.32581452480363e-07	5.03134	0.023	0.001	0.00489212	Bcells
mterf2	0.0014573	5.03073	0.037	0.003	1	Dendriticcells
gnai3	0.00200387	5.03027	0.011	0.001	1	Bcells
card91	2.06252375708041e-120	5.02406	0.741	0.016	4.33831247064293e-116	Dendriticcells
eda	1.02886847891199e-58	5.02225	0.263	0.01	2.16412195854348e-54	Granulocyte
ENSDARG00000068874	0.00200387	5.01968	0.011	0.001	1	Bcells
CR925744.1	1.57913109728897e-06	5.01648	0.026	0.001	0.0332154	ILC2
LO017815.11	5.93809520845242e-147	5.01638	0.741	0.011	1.24901894614588e-142	Dendriticcells
si:ch211-215p11.3	1.02902343113898e-48	5.01443	0.185	0.002	2.16444788505774e-44	Dendriticcells
si:dkey-106l3.71	1.68705171713888e-16	5.01401	0.074	0.001	3.54854458182991e-12	Dendriticcells
myo6b1	2.48407104086533e-76	5.01361	0.37	0.005	5.22499502735614e-72	Dendriticcells
hnf1a	0.00415838	5.01359	0.01	0.001	1	Granulocyte
cers6	1.47466305461996e-06	5.01277	0.02	0.001	0.0310181	Granulocyte
si:dkey-12f6.5	8.93566612987336e-17	5.01143	0.077	0.002	1.87952801375756e-12	ILC2
itga1	7.31133679204519e-36	5.00715	0.116	0.003	1.53786658083879e-31	Macrophages
bcar3	1.68705171713888e-16	5.00605	0.074	0.001	3.54854458182991e-12	Dendriticcells
si:dkey-16p6.1.1	1.29058481154795e-20	5.00491	0.111	0.002	2.71461609260996e-16	Dendriticcells
megf6a	5.07720651250694e-16	5.0049	0.046	0.001	1.06793961784071e-11	Bcells
pmaip1	1.67352399466541e-73	5.00413	0.331	0.021	3.52009037037922e-69	Macrophages
wnt9a	9.84036620308972e-56	5.00376	0.185	0.001	2.06982262715789e-51	Dendriticcells
si:dkey-221l4.10	2.39503936445222e-13	5.00302	0.074	0.002	5.03772579918879e-09	Dendriticcells
CABZ01061591.1	2.30062172159388e-27	5.00037	0.093	0.003	4.83912772920057e-23	Macrophages
trim35-24	0.000120974	5.00002	0.026	0.001	1	ILC2
si:ch1073-143l10.2	0.00200387	4.99954	0.011	0.001	1	Bcells
ccl35.1	2.11669166699452e-88	4.99935	0.331	0.013	4.45224925235626e-84	Macrophages
fgf11a	2.70100439040194e-06	4.99846	0.037	0.001	0.0568129	Dendriticcells
prickle1b	0.00200387	4.99753	0.011	0.001	1	Bcells
atp13a2	4.30049298505788e-19	4.99752	0.07	0.003	9.04565694477074e-15	Macrophages
oaz2b	4.03503638697432e-06	4.99523	0.017	0.001	0.084873	ILC3
ENSDARG00000113607	0.00200387	4.99463	0.011	0.001	1	Bcells
si:dkey-30g5.1	0.00200387	4.99311	0.011	0.001	1	Bcells
cfp	8.38579779388703e-18	4.99267	0.058	0.002	1.7638687079662e-13	Macrophages
alcama	2.24254702885811e-16	4.99263	0.058	0.002	4.71697342050015e-12	Macrophages
ctnnd2b	5.64921572590968e-09	4.99017	0.037	0.001	0.000118826	Dendriticcells
atp6v1c1b	3.51036269060501e-23	4.98969	0.081	0.003	7.38369688341858e-19	Macrophages
myh14	6.9618005756549e-09	4.98813	0.029	0.001	0.000146435	Macrophages
zgc:112265	2.48543775506871e-50	4.98766	0.148	0.001	5.22786977401152e-46	Dendriticcells
tead3a	5.64921572590968e-09	4.98727	0.037	0.001	0.000118826	Dendriticcells
wu:fb64b08	1.57913109728897e-06	4.98428	0.026	0.001	0.0332154	ILC2
trim35-241	2.3621289194152e-07	4.98424	0.023	0.001	0.0049685	Bcells
dnase1l1	1.17621638410173e-35	4.98262	0.14	0.006	2.47405354231958e-31	Macrophages
lsr	9.41756967812691e-69	4.98074	0.259	0.002	1.98089160609721e-64	Dendriticcells
CABZ01049847.1	5.64921572590968e-09	4.97946	0.037	0.001	0.000118826	Dendriticcells
CABZ01111953.1	6.11194105883853e-89	4.9792	0.333	0.003	1.2855856823161e-84	Dendriticcells
si:zfos-741a10.3	8.11977411832795e-46	4.97386	0.169	0.006	1.7079132880491e-41	Macrophages
stxbp5a	2.14235854569211e-13	4.97364	0.051	0.002	4.50623696500879e-09	Granulocyte
cdh301	8.27011786956207e-08	4.97224	0.034	0.002	0.00173954	Bcells
fthl28	1.13007707765335e-30	4.97023	0.11	0.004	2.37700412513606e-26	Macrophages
neurl1aa1	9.68766415104143e-61	4.97	0.407	0.01	2.03770327753005e-56	Dendriticcells
unc5db	0.00415838	4.96837	0.01	0.001	1	Granulocyte
ENSDARG00000105285	5.5310415435235e-33	4.96516	0.111	0.002	1.16339927826473e-28	Granulocyte
pvalb6	1.15259005363491e-12	4.96454	0.035	0.001	2.42435791881567e-08	Macrophages
mpzl2b	3.08262683099128e-33	4.9615	0.105	0.002	6.48399727630706e-29	Macrophages
areg	1.00530464043734e-28	4.96112	0.111	0.001	2.1145577806959e-24	Dendriticcells
si:ch211-11c3.11	8.87169716637127e-22	4.95861	0.111	0.006	1.86607278197453e-17	Granulocyte
aldh8a1	1.64420319478004e-19	4.95771	0.058	0.001	3.45841699990034e-15	Macrophages
sdk1b	0.00415838	4.95722	0.01	0.001	1	Granulocyte
qki21	6.67683535282784e-49	4.95633	0.333	0.008	1.40440554811381e-44	Dendriticcells
zgc:92107	8.05671610498845e-16	4.95387	0.076	0.006	1.69464966552327e-11	Macrophages
ankrd24	0.00111517	4.95301	0.026	0.002	1	ILC2
ppp2r3a	2.68595049077861e-08	4.95266	0.023	0.001	0.000564963	Macrophages
slit2	1.73031318000822e-09	4.95115	0.051	0.002	3.63954074282928e-05	ILC2
pnpla3	0.00200387	4.94891	0.011	0.001	1	Bcells
ace	7.86505989099492e-98	4.94738	0.963	0.042	1.65433669747187e-93	Dendriticcells
si:dkeyp-97a10.2	0.00415838	4.94708	0.01	0.001	1	Granulocyte
snai1b1	5.64921572590968e-09	4.94654	0.037	0.001	0.000118826	Dendriticcells
nos1apa.11	1.05096376152465e-28	4.94473	0.111	0.001	2.21059717599094e-24	Dendriticcells
ftr58	6.46650089033487e-36	4.94462	0.148	0.002	1.36016379727304e-31	Dendriticcells
prdx1	8.15817763886195e-16	4.94239	0.076	0.006	1.71599108455822e-11	Macrophages
rasgef1ba	1.87859713553783e-123	4.94169	0.459	0.018	3.95144121489027e-119	Macrophages
sept10	5.64921572590968e-09	4.94058	0.037	0.001	0.000118826	Dendriticcells
her6	1.91599598182236e-17	4.94053	0.103	0.007	4.03010594816514e-13	Bcells
ralaa	1.05096376152465e-28	4.93923	0.111	0.001	2.21059717599094e-24	Dendriticcells
rassf7b	5.32972548699697e-163	4.93922	0.593	0.004	1.12105445893494e-158	Dendriticcells
znf1178	5.64921572590968e-09	4.93841	0.037	0.001	0.000118826	Dendriticcells
c7a	5.64921572590968e-09	4.93388	0.037	0.001	0.000118826	Dendriticcells
gda	6.44473315805524e-05	4.9334	0.017	0.001	1	Macrophages
slc4a2a	0.000123097	4.93304	0.026	0.001	1	ILC2
cldnc	9.96063333930752e-28	4.93245	0.185	0.005	2.09511961658994e-23	Dendriticcells
zbtb4	0.000123097	4.9316	0.026	0.001	1	ILC2
cyyr1	0.000673198	4.93147	0.023	0.002	1	Bcells
CU984600.2	1.57913109728897e-06	4.93103	0.026	0.001	0.0332154	ILC2
tmtc2b	8.16619084079445e-18	4.92979	0.058	0.002	1.7176765814527e-13	Macrophages
si:ch73-364h19.2	0.00111517	4.92978	0.026	0.002	1	ILC2
hist1h2a11.4	0.00402481	4.92869	0.012	0.001	1	Macrophages
fam49al1	3.28647291457927e-58	4.92512	0.242	0.008	6.91276712852603e-54	Granulocyte
elf3	2.71640290433506e-51	4.92461	0.333	0.008	5.71368186897837e-47	Dendriticcells
gnsb	1.52170195933289e-40	4.91926	0.134	0.003	3.20074790126079e-36	Macrophages
sox4b	1.47908490955327e-09	4.9186	0.047	0.004	3.11110719875435e-05	Macrophages
pdgfd	0.000469757	4.91657	0.012	0.001	1	Macrophages
cysltr11	1.75219660248749e-30	4.91575	0.205	0.007	3.6855703336722e-26	ILC2
znf1091	2.70100439040194e-06	4.91514	0.037	0.001	0.0568129	Dendriticcells
si:ch73-337l15.21	5.64921572590968e-09	4.9149	0.037	0.001	0.000118826	Dendriticcells
si:ch73-212j7.3.1	1.57913109728897e-06	4.91478	0.026	0.001	0.0332154	ILC2
syngr3b	2.24747229799281e-12	4.90937	0.047	0.002	4.72733323159808e-08	Macrophages
urod	1.05096376152465e-28	4.90927	0.111	0.001	2.21059717599094e-24	Dendriticcells
elovl6	2.68595049077861e-08	4.90772	0.023	0.001	0.000564963	Macrophages
si:ch211-122l24.61	0.0043241	4.90732	0.026	0.002	1	ILC2
mlip	1.49490423174819e-06	4.90716	0.02	0.001	0.0314438	Granulocyte
si:ch73-366l1.5	8.18018351240559e-10	4.90477	0.061	0.005	1.72061979999939e-05	Granulocyte
acvr2bb	2.68595049077861e-08	4.90327	0.023	0.001	0.000564963	Macrophages
ENSDARG00000090381	0.00415838	4.90281	0.01	0.001	1	Granulocyte
omgb	6.53032422593897e-07	4.90221	0.03	0.002	0.0137359	Granulocyte
igdcc4	0.00415838	4.90185	0.01	0.001	1	Granulocyte
parvb	5.69730125162086e-36	4.90148	0.148	0.002	1.19837034526593e-31	Dendriticcells
cldn15la	5.78709315304081e-109	4.89767	0.852	0.026	1.2172571738106e-104	Dendriticcells
slc35f6	9.8782943296381e-33	4.89683	0.116	0.004	2.07780042929608e-28	Macrophages
si:ch73-236c18.5	0.00415838	4.89582	0.01	0.001	1	Granulocyte
prcp	5.21215434423308e-71	4.89445	0.262	0.01	1.09632454476599e-66	Macrophages
ripor1	2.71878262408071e-38	4.89366	0.14	0.005	5.71868737149137e-34	Macrophages
gdi1	8.87306032028606e-22	4.89217	0.074	0.001	1.86635950776897e-17	Dendriticcells
pcloa	0.00415838	4.89111	0.01	0.001	1	Granulocyte
lfng	1.04737826236962e-15	4.89047	0.052	0.002	2.20305543706826e-11	Macrophages
CR589947.3	0.00112979	4.89015	0.026	0.002	1	ILC2
nf2b	6.40041194695829e-05	4.88873	0.017	0.001	1	Macrophages
triob1	2.05506122527912e-70	4.88455	0.407	0.008	4.3226157812521e-66	Dendriticcells
itgb5	1.45499998810008e-22	4.88418	0.076	0.002	3.06044697496971e-18	Macrophages
s100u	1.05713459812704e-165	4.88349	0.815	0.012	2.22357691370041e-161	Dendriticcells
ano5b	1.01193052532081e-15	4.88327	0.052	0.002	2.12849466695979e-11	Macrophages
camkvl	0.00200387	4.88172	0.011	0.001	1	Bcells
srgap1a	7.26414277548893e-12	4.87834	0.051	0.002	1.52793979139634e-07	Granulocyte
anxa2a	2.33404880372738e-12	4.87565	0.047	0.002	4.90943825376017e-08	Macrophages
stoml3b1	4.30848305558516e-72	4.8748	0.444	0.01	9.06246325911782e-68	Dendriticcells
prrg2	0.000466057	4.86979	0.012	0.001	1	Macrophages
FO704721.1	4.43221668687643e-10	4.86968	0.037	0.002	9.32272457917589e-06	ILC3
rarres3	7.198113173238e-15	4.86929	0.041	0.001	1.51405112485888e-10	Macrophages
depdc7a	8.87306032028606e-22	4.85808	0.074	0.001	1.86635950776897e-17	Dendriticcells
CU571315.1	7.01932816823348e-09	4.85539	0.029	0.001	0.000147645	Macrophages
tdo2a	4.98611030810374e-05	4.85501	0.02	0.001	1	Granulocyte
si:dkey-19b23.13	0.00200387	4.85155	0.011	0.001	1	Bcells
f13a1b	7.01932816823348e-09	4.84753	0.029	0.001	0.000147645	Macrophages
rhov	1.11737854840388e-27	4.84715	0.126	0.005	2.35029403871272e-23	Bcells
amotl2b	2.27830124344145e-14	4.84627	0.052	0.002	4.79217883545475e-10	Macrophages
oclna	1.08728786082861e-75	4.84517	0.296	0.003	2.28700128646689e-71	Dendriticcells
tlr21	0.000466057	4.84499	0.012	0.001	1	Macrophages
CR385053.31	5.64921572590968e-09	4.84465	0.037	0.001	0.000118826	Dendriticcells
col4a1	0.00415838	4.84222	0.01	0.001	1	Granulocyte
zc2hc1a	2.76936204839206e-06	4.83853	0.037	0.001	0.0582508	Dendriticcells
btr04	4.50035688938788e-62	4.83587	0.222	0.002	9.46605068113846e-58	Dendriticcells
tmem51a	5.64921572590968e-09	4.83516	0.037	0.001	0.000118826	Dendriticcells
ston2	3.01360660466124e-24	4.83507	0.099	0.005	6.33882013224445e-20	Macrophages
nectin1b1	1.56616786575711e-133	4.835	0.741	0.013	3.29427748883351e-129	Dendriticcells
CR388166.2	8.87306032028606e-22	4.83349	0.074	0.001	1.86635950776897e-17	Dendriticcells
arfgap3	6.15132321255012e-28	4.83162	0.148	0.003	1.29386932452779e-23	Dendriticcells
lamb2	2.96979270227644e-08	4.8316	0.03	0.001	0.000624666	Granulocyte
si:dkey-37g12.1	1.57913109728897e-06	4.83023	0.026	0.001	0.0332154	ILC2
LO018493.2	1.15259005363491e-12	4.82988	0.035	0.001	2.42435791881567e-08	Macrophages
foxc1b1	1.68705171713888e-16	4.82811	0.074	0.001	3.54854458182991e-12	Dendriticcells
si:ch211-76m11.5	2.58927652755227e-46	4.82685	0.222	0.003	5.44628424805345e-42	Dendriticcells
mhc1lda	2.71122027250783e-08	4.8238	0.023	0.001	0.000570278	Macrophages
nbeab	0.00415838	4.82329	0.01	0.001	1	Granulocyte
adgrl3.1	0.00111517	4.82317	0.026	0.002	1	ILC2
cfhl2	6.09861919429296e-07	4.82272	0.051	0.003	0.0128278	ILC2
si:dkey-71b5.7	2.96612769452215e-06	4.818	0.02	0.001	0.0623895	ILC3
ido1	1.04816054880399e-30	4.8169	0.11	0.004	2.2047008983543e-26	Macrophages
cxadr	5.69730125162086e-36	4.81669	0.148	0.002	1.19837034526593e-31	Dendriticcells
si:dkeyp-72e1.6	7.08845883878648e-130	4.81626	0.519	0.005	1.49098643215035e-125	Dendriticcells
fgd1	0.00415838	4.81572	0.01	0.001	1	Granulocyte
zgc:112038	0.00415838	4.81517	0.01	0.001	1	Granulocyte
aldoab	1.12006441815329e-18	4.81444	0.081	0.003	2.35594349714363e-14	Granulocyte
CT583642.1	1.26544158161542e-33	4.81317	0.11	0.003	2.66172982276986e-29	Macrophages
arhgef12b	2.099098114602e-18	4.81214	0.064	0.002	4.41524297425384e-14	Macrophages
tnika	8.79266520678209e-57	4.80478	0.203	0.007	1.84944919959455e-52	Macrophages
mcoln3a	1.44234609273104e-08	4.80448	0.035	0.002	0.000303383	Macrophages
kif13a	0.00200387	4.80376	0.011	0.001	1	Bcells
si:ch1073-396h14.1	5.64921572590968e-09	4.80292	0.037	0.001	0.000118826	Dendriticcells
alox5b.2	1.15259005363491e-12	4.80269	0.035	0.001	2.42435791881567e-08	Macrophages
borcs8	5.30639994514446e-79	4.79952	0.323	0.01	1.11614816446169e-74	Granulocyte
inavab	0.00415838	4.7988	0.01	0.001	1	Granulocyte
plekhg5b	2.53391691317698e-09	4.79405	0.077	0.004	5.32984083517646e-05	ILC2
BX510934.1	0.00200387	4.79384	0.011	0.001	1	Bcells
BX511129.3	0.000469757	4.79383	0.012	0.001	1	Macrophages
smdt1a	2.62471141676777e-11	4.79373	0.077	0.003	5.52081799402932e-07	ILC2
jag1a	2.47198714308582e-09	4.7924	0.034	0.001	5.19957775676671e-05	Bcells
si:dkey-16p21.7	6.14554546611312e-05	4.79155	0.037	0.002	1	Dendriticcells
fam83c	5.77419738781244e-24	4.79021	0.111	0.002	1.21454467855247e-19	Dendriticcells
igf2b	2.03886040578118e-29	4.78979	0.099	0.003	4.28853897752013e-25	Macrophages
sh3tc2	1.46195211147133e-08	4.78937	0.035	0.002	0.000307507	Macrophages
ENSDARG00000077648	2.06662882816417e-33	4.78553	0.122	0.005	4.34694707716051e-29	Macrophages
map3k21	6.31263361501966e-05	4.78464	0.017	0.001	1	Macrophages
gpat3	3.0224162421791e-34	4.78427	0.116	0.003	6.35735032379952e-30	Macrophages
pllp	8.42340524074003e-85	4.7793	0.37	0.004	1.77177905833726e-80	Dendriticcells
col4a6	6.33635382453074e-05	4.77848	0.014	0.001	1	ILC3
ENSDARG00000100651	0.00415838	4.77759	0.01	0.001	1	Granulocyte
etv5a	3.71984192070932e-27	4.77626	0.115	0.004	7.82431549601999e-23	Bcells
ENSDARG000000701741	3.91183562991798e-94	4.77512	0.593	0.013	8.22815506396947e-90	Dendriticcells
antxr1a	0.000466057	4.77268	0.012	0.001	1	Macrophages
dnase1l4.11	3.28137636412043e-80	4.77236	0.556	0.014	6.90204704429091e-76	Dendriticcells
smc4	9.21664850960262e-37	4.77141	0.192	0.01	1.93862984750982e-32	Granulocyte
FP236331.1	2.01940260678007e-281	4.76888	0.919	0.051	4.2476114431012e-277	ILC3
rab11fip1b1	1.00214497224118e-33	4.76749	0.259	0.008	2.1079117346121e-29	Dendriticcells
tmem178b	0.00042088	4.76735	0.02	0.002	1	Granulocyte
ctnna11	4.57998897709749e-121	4.76674	0.593	0.008	9.63354881442686e-117	Dendriticcells
arhgef39	0.000466057	4.76426	0.012	0.001	1	Macrophages
FP236735.1	5.64921572590968e-09	4.76369	0.037	0.001	0.000118826	Dendriticcells
si:ch73-191k20.3	5.64921572590968e-09	4.76345	0.037	0.001	0.000118826	Dendriticcells
sema6bb	2.32581452480363e-07	4.7575	0.023	0.001	0.00489212	Bcells
etnk2	9.87125071161738e-69	4.75661	0.259	0.002	2.0763188746816e-64	Dendriticcells
faxca	0.000469757	4.75659	0.012	0.001	1	Macrophages
lipg1	5.64921572590968e-09	4.75279	0.037	0.001	0.000118826	Dendriticcells
prepl	0.000410073	4.74336	0.037	0.002	1	Dendriticcells
aspm	4.98611030810374e-05	4.74266	0.02	0.001	1	Granulocyte
ncapd3	0.00415838	4.73916	0.01	0.001	1	Granulocyte
dipk2ab	2.33404880372738e-12	4.73581	0.047	0.002	4.90943825376017e-08	Macrophages
si:dkey-28e7.31	0.00368269	4.72897	0.037	0.003	1	Dendriticcells
zgc:173737	5.64921572590968e-09	4.72792	0.037	0.001	0.000118826	Dendriticcells
ptdss1b	7.55886687274856e-39	4.72579	0.185	0.003	1.58993205801393e-34	Dendriticcells
abca12	0.00112979	4.72411	0.026	0.002	1	ILC2
rbm38	1.52440799548066e-61	4.72187	0.299	0.013	3.20643977769403e-57	Bcells
actn2b	6.46650089033487e-36	4.72092	0.148	0.002	1.36016379727304e-31	Dendriticcells
srgap2	1.68348255455761e-99	4.71962	0.395	0.019	3.54103720525648e-95	Macrophages
sipa1l2	1.68705171713888e-16	4.71874	0.074	0.001	3.54854458182991e-12	Dendriticcells
ENSDARG00000043818	1.57913109728897e-06	4.71612	0.026	0.001	0.0332154	ILC2
faxca1	2.70100439040194e-06	4.71544	0.037	0.001	0.0568129	Dendriticcells
s1pr5b	1.68705171713888e-16	4.71302	0.074	0.001	3.54854458182991e-12	Dendriticcells
cdon	1.68705171713888e-16	4.71035	0.074	0.001	3.54854458182991e-12	Dendriticcells
tnni4b.1	0.00096476	4.70945	0.01	0.001	1	ILC3
ryr3	0.0043241	4.70913	0.026	0.002	1	ILC2
evi5a	6.46650089033487e-36	4.70855	0.148	0.002	1.36016379727304e-31	Dendriticcells
spred2b1	6.25520421246599e-40	4.70782	0.207	0.01	1.3157196540501e-35	Bcells
cacna1ab	0.000123097	4.70591	0.026	0.001	1	ILC2
rbp2b	0.00415838	4.70519	0.01	0.001	1	Granulocyte
ENSDARG00000102759	5.64921572590968e-09	4.70482	0.037	0.001	0.000118826	Dendriticcells
pard3ab	3.72659632927476e-76	4.70373	0.37	0.005	7.83852271899653e-72	Dendriticcells
trim35-10	7.07731795799330e-09	4.70369	0.029	0.001	0.000148864	Macrophages
si:dkeyp-51f12.3	2.76936204839206e-06	4.70287	0.037	0.001	0.0582508	Dendriticcells
CR626874.1	5.70274050892875e-10	4.69875	0.057	0.004	1.19951443864807e-05	Bcells
mpp3b	5.64921572590968e-09	4.69868	0.037	0.001	0.000118826	Dendriticcells
si:ch211-255f4.5	0.000123097	4.69682	0.026	0.001	1	ILC2
hmox1a	3.88139286053308e-105	4.69582	0.366	0.011	8.16412174284528e-101	Macrophages
si:dkey-45k15.1	6.46650089033487e-36	4.69381	0.148	0.002	1.36016379727304e-31	Dendriticcells
map7d1b	3.58637142665432e-33	4.69326	0.105	0.002	7.54357365882469e-29	Macrophages
fhl1b	9.34655378177084e-73	4.69196	0.333	0.004	1.96595412245768e-68	Dendriticcells
necap1	0.00415838	4.68927	0.01	0.001	1	Granulocyte
dpyda.1	9.4830228965553e-07	4.68896	0.029	0.002	0.0199466	Macrophages
tram2	0.00111517	4.68828	0.026	0.002	1	ILC2
map3k211	2.54079615561258e-13	4.68739	0.074	0.002	5.34431063371551e-09	Dendriticcells
si:ch211-232b12.5	1.41572184186984e-06	4.68535	0.046	0.004	0.0297783	Bcells
sting11	4.36833604856723e-12	4.68481	0.057	0.003	9.1883580445563e-08	Bcells
ENSDARG000000597071	5.89904409375214e-34	4.6836	0.141	0.005	1.24080493467983e-29	Granulocyte
kctd12.21	4.56482191474997e-105	4.68259	0.889	0.031	9.60164641548509e-101	Dendriticcells
si:ch73-386h18.1	5.64921572590968e-09	4.68098	0.037	0.001	0.000118826	Dendriticcells
id4	0.000469757	4.68034	0.012	0.001	1	Macrophages
nhsa	5.64921572590968e-09	4.67904	0.037	0.001	0.000118826	Dendriticcells
CABZ01072815.1	3.78997784232802e-06	4.679	0.017	0.001	0.0797184	Macrophages
agap11	2.52427948134743e-51	4.67866	0.296	0.006	5.30956946106618e-47	Dendriticcells
sema3aa	0.000123097	4.67749	0.026	0.001	1	ILC2
fnbp1l	2.66397008994384e-73	4.67299	0.407	0.007	5.60339468718787e-69	Dendriticcells
bag2	0.000123097	4.67157	0.026	0.001	1	ILC2
aif1l1	1.82092839814002e-99	4.67036	0.525	0.03	3.83014079264772e-95	Granulocyte
disp1	0.00200387	4.66988	0.011	0.001	1	Bcells
lamp1a	6.35637935348631e-05	4.66947	0.017	0.001	1	Macrophages
tln2a	5.64921572590968e-09	4.66818	0.037	0.001	0.000118826	Dendriticcells
mcoln3a1	3.90049413871619e-25	4.66755	0.148	0.003	8.20429937137563e-21	Dendriticcells
znf1173	5.64921572590968e-09	4.66692	0.037	0.001	0.000118826	Dendriticcells
asap3	8.23875499144269e-18	4.66628	0.058	0.002	1.73293972490006e-13	Macrophages
sigirr	1.87467728597258e-31	4.66528	0.148	0.002	3.94319620331473e-27	Dendriticcells
sytl1	5.95358541693396e-28	4.66199	0.148	0.003	1.25227715659789e-23	Dendriticcells
slc8a31	0.00415838	4.66159	0.01	0.001	1	Granulocyte
mapk8ip3	1.28882098918457e-11	4.65967	0.041	0.002	2.71090606865083e-07	Macrophages
adcy3a	5.64921572590968e-09	4.65926	0.037	0.001	0.000118826	Dendriticcells
pros1	0.0043241	4.65877	0.026	0.002	1	ILC2
pdia5	1.3811163049859e-20	4.65783	0.081	0.004	2.90504003590733e-16	Macrophages
fstl1a	9.53861786419584e-12	4.65767	0.04	0.001	2.00635288155495e-07	Granulocyte
agbl4.1	6.14554546611312e-05	4.65737	0.037	0.002	1	Dendriticcells
acot19	1.80683947121435e-31	4.65434	0.148	0.002	3.80050614375227e-27	Dendriticcells
esyt2b	3.86144644638431e-06	4.65104	0.051	0.003	0.0812217	ILC2
gal3st1a	5.64921572590968e-09	4.64688	0.037	0.001	0.000118826	Dendriticcells
gsto1	9.84036620308972e-56	4.64582	0.185	0.001	2.06982262715789e-51	Dendriticcells
ccl38a.4	6.26222482965624e-08	4.64294	0.049	0.004	0.0013172	Tcells
kiz	0.00415838	4.64278	0.01	0.001	1	Granulocyte
si:dkey-183c2.41	1.72771036484981e-30	4.63798	0.128	0.007	3.63406598142508e-26	Macrophages
fat1a	7.64647837293089e-80	4.63787	0.407	0.006	1.60836026096228e-75	Dendriticcells
si:ch211-114l13.9	1.80248817529023e-09	4.63781	0.051	0.002	3.79135362790546e-05	ILC2
adss2	3.86144644638431e-06	4.63457	0.051	0.003	0.0812217	ILC2
si:dkey-71l4.5	6.14554546611312e-05	4.63434	0.037	0.002	1	Dendriticcells
nrp2b	7.1639018574506e-37	4.63301	0.128	0.004	1.50685511669616e-32	Macrophages
antxr1c	2.11677221578363e-18	4.63272	0.064	0.002	4.45241867867928e-14	Macrophages
osmr	3.51379040161934e-31	4.63016	0.231	0.01	7.39090673076611e-27	ILC2
dmd	6.02056084453965e-10	4.62926	0.046	0.002	1.26636476804047e-05	Bcells
hdhd5	5.64921572590968e-09	4.62891	0.037	0.001	0.000118826	Dendriticcells
fcer1gl	9.50459450379605e-122	4.6285	0.581	0.045	1.99919640792846e-117	Macrophages
mylk21	0.00415838	4.62817	0.01	0.001	1	Granulocyte
cdx1b	1.26828975218113e-134	4.62778	0.778	0.015	2.66772066473779e-130	Dendriticcells
cavin2b	9.10499993269385e-09	4.62759	0.04	0.002	0.000191515	Granulocyte
tlr211	2.76936204839206e-06	4.62704	0.037	0.001	0.0582508	Dendriticcells
dnmt3bb.1	1.25129005282671e-49	4.62338	0.253	0.011	2.6319634971157e-45	Bcells
ENSDARG00000043799	9.00270062607035e-54	4.62127	0.259	0.004	1.89362804968764e-49	Dendriticcells
tnfaip2a	0.000123097	4.62003	0.026	0.001	1	ILC2
acvrl1	1.15259005363491e-12	4.61939	0.035	0.001	2.42435791881567e-08	Macrophages
CR855996.2	2.16475649201454e-102	4.61685	0.481	0.006	4.55334880530338e-98	Dendriticcells
bicd1a	5.64921572590968e-09	4.61633	0.037	0.001	0.000118826	Dendriticcells
net11	3.80498595387673e-61	4.61566	0.296	0.004	8.00340745538431e-57	Dendriticcells
frmd6	1.11152974573858e-11	4.61177	0.051	0.001	2.33799166718653e-07	ILC2
znf11431	8.87306032028606e-22	4.61068	0.074	0.001	1.86635950776897e-17	Dendriticcells
arhgef7a	0.000135107	4.61047	0.023	0.002	1	Bcells
si:ch211-274f20.21	0.00415838	4.61012	0.01	0.001	1	Granulocyte
si:ch211-113a14.24	0.00200387	4.60963	0.011	0.001	1	Bcells
zgc:92313	1.08728786082861e-75	4.60926	0.296	0.003	2.28700128646689e-71	Dendriticcells
megf101	8.5562567580662e-08	4.60772	0.034	0.002	0.00179972	Bcells
erbb4b	5.1205845266495e-27	4.60655	0.103	0.003	1.07706374933546e-22	Bcells
dvl3b	0.000293402	4.60638	0.051	0.005	1	ILC2
myo18aa	3.08540692767237e-102	4.6058	0.37	0.003	6.48984493166606e-98	Dendriticcells
krt18b2	5.14156085466288e-103	4.60489	0.778	0.023	1.08147591016979e-98	Dendriticcells
zgc:77752	0.00200387	4.60342	0.011	0.001	1	Bcells
prrg21	2.76936204839206e-06	4.60224	0.037	0.001	0.0582508	Dendriticcells
dgkh	3.04768225338355e-15	4.60028	0.057	0.002	6.41049485176695e-11	Bcells
ftr93	1.68705171713888e-16	4.6	0.074	0.001	3.54854458182991e-12	Dendriticcells
slc25a17	0.0001836	4.59849	0.023	0.003	1	Macrophages
efcc1	0.00415838	4.59755	0.01	0.001	1	Granulocyte
zgc:113425	1.87467728597258e-31	4.59689	0.148	0.002	3.94319620331473e-27	Dendriticcells
si:dkey-210j14.5	3.30902422480338e-11	4.59666	0.074	0.002	6.96020155445143e-07	Dendriticcells
cyyr11	5.77419738781244e-24	4.59284	0.111	0.002	1.21454467855247e-19	Dendriticcells
cxxc5b	1.03403747858767e-06	4.59275	0.034	0.002	0.0217499	Bcells
CU182107.11	0.00200387	4.59197	0.011	0.001	1	Bcells
ahnak	4.59436755930852e-38	4.5911	0.14	0.005	9.66379272424955e-34	Macrophages
ccdc40	9.84036620308972e-56	4.58741	0.185	0.001	2.06982262715789e-51	Dendriticcells
zgc:110425	5.95312277899366e-10	4.58741	0.046	0.002	1.25217984533353e-05	Bcells
ptprh.1	1.65479852822235e-102	4.58601	0.481	0.006	3.48070322426289e-98	Dendriticcells
mtmr7b	3.78997784232802e-06	4.58494	0.017	0.001	0.0797184	Macrophages
ENSDARG00000098856	0.000469757	4.58388	0.012	0.001	1	Macrophages
pacs2	5.98831550690298e-37	4.58307	0.182	0.009	1.25958228372197e-32	Granulocyte
ank3b.1	1.28097805338744e-11	4.58282	0.034	0.001	2.69440923749514e-07	Bcells
bard1	0.00200387	4.58161	0.011	0.001	1	Bcells
si:ch73-12o23.1	5.55729763826563e-30	4.58124	0.105	0.003	1.16892198523279e-25	Macrophages
rab9b	0.0043241	4.58116	0.026	0.002	1	ILC2
arl11	3.80385662669611e-19	4.57669	0.091	0.004	8.00103202859259e-15	Granulocyte
ano9b	2.86625123890529e-11	4.57512	0.052	0.004	6.02887285591339e-07	Macrophages
dennd2b	2.96979270227644e-08	4.57387	0.03	0.001	0.000624666	Granulocyte
CABZ01068358.1	4.93932021798748e-31	4.57312	0.099	0.002	1.03893661465149e-26	Macrophages
ccdc149a	7.72195049618465e-06	4.57261	0.023	0.002	0.162424	Macrophages
efs	0.000469757	4.57195	0.012	0.001	1	Macrophages
agap3	6.85237462074239e-63	4.57092	0.259	0.003	1.44132847772695e-58	Dendriticcells
kif20ba	1.23982568451815e-05	4.5709	0.023	0.001	0.260785	Bcells
ccdc87	0.00200387	4.56918	0.011	0.001	1	Bcells
cdr2a	1.94504307946357e-31	4.56854	0.148	0.002	4.09120361334368e-27	Dendriticcells
grn1	1.56136162314418e-47	4.56597	0.192	0.009	3.28416803812147e-43	Macrophages
[truncated: 10,778 more rows]
