# Supplementary material for: Estrogen impacts NOD2-dependent regulation of intestinal homeostasis
Source: PLoS Biol. 2026 Jun 9;24(6):e3003766. doi: 10.1371/journal.pbio.3003766 (PMC13271492; doi:10.1371/journal.pbio.3003766)
Supplement: S13 Data — (XLSX) [file pbio.3003766.s021.xlsx]

## Sheet: Fig S4B
gene	p_val_adj	cell_type	avg_log2FC
cd74a	2.33639913198791e-35	IEC	-0.604164
cd63	9.59996872671608e-28	IEC	-0.980524
cd74b	2.68641512386216e-25	IEC	-0.727162
il6st	6.15298029772539e-16	IEC	-0.306764
cd2ap	2.24007038573216e-15	IEC	-0.262206
cxcr3.1	1.33502065336633e-12	IEC	-0.489922
cd82a	1.6595406862051e-11	IEC	-0.699429
c3b.1	4.23632505800284e-11	IEC	-3.30224
il13ra1	4.37620283136529e-11	IEC	-0.519933
ca4b	3.00695605403994e-09	IEC	-0.591173
c3b.2	4.84773788507344e-09	IEC	-4.41901
il17rc	3.20492576902152e-07	IEC	-0.29653
ccl19b	1.34073629360938e-06	IEC	-0.430973
il1fma	1.99277142828214e-06	IEC	-1.1539
il17rd	4.17523243683667e-06	IEC	-0.400126
c5	4.21156100126264e-06	IEC	3.16219
il34	2.2231244268169e-05	IEC	-1.13612
il15l	3.38042137654246e-05	IEC	-0.308594
cxcl8b.1	5.15072235961394e-05	IEC	1.82424
c1qbp	0.000293822	IEC	0.334367
ccl20b	0.000761162	IEC	-0.473718
ccl36.1	0.00486291	IEC	-0.520158
il2rga	0.0114	IEC	1.81175
il1rapl1a	0.012171	IEC	-0.947288
ca8	0.0395641	IEC	-0.396183
c1qtnf12	1.61788459761461e-05	Stromal	-1.7611
c6	0.000110536	Stromal	1.4431
cd74a	0.00144446	Stromal	8.01799
ccl25b	0.00573702	Stromal	-1.02871
cd74b	0.00593696	Stromal	6.50416
cd151l	0.00789607	Stromal	-1.69947
cd248a	0.0191212	Stromal	5.49506
ccl38.6	0.0331765	Stromal	-1.23123
c1qtnf1	0.0369228	Stromal	2.62197
il10rb	0.0407174	Stromal	-1.72907
cd164	0.0437679	Stromal	-0.924039
cd151	0.0488889	Stromal	-1.16482
