# Supplementary material for: Estrogen impacts NOD2-dependent regulation of intestinal homeostasis
Source: PLoS Biol. 2026 Jun 9;24(6):e3003766. doi: 10.1371/journal.pbio.3003766 (PMC13271492; doi:10.1371/journal.pbio.3003766)
Supplement: S14 Data — (XLSX) [file pbio.3003766.s022.xlsx]

## Sheet: Fig S5B
Genotype	Slide #	Gut #	Number of EdU+ cells per gut		Genotype	Slide #	Gut #	Number of EdU+ cells per gut
WT	1	1	119		WT	2	1	156
WT	1	2	110		WT	2	2	170
WT	1	3	119		WT	2	3	90
WT	1	4	125		WT	2	4	135
WT	1	5	134		WT	2	5	93
WT	1	6	96		WT	2	6	186
WT	1	7	148		WT	2	7	170
WT	1	8	147		WT	2	8	143
WT	1	9	175		WT	2	9	147
WT	1	10	169		WT	2	10	173
WT	1	11	155		WT	2	11	187
WT	1	12	126		WT	2	12	165
WT	1	13	162		WT	2	13	185
WT	1	14	137		WT	2	14	144
WT	1	15	145		WT	2	15	179
WT	1	16	146		WT	2	16	163
AVERAGE			138.312		AVERAGE			155.375
Genotype	Slide #	Gut #	Number of EdU+ cells per gut		Genotype	Slide #	Gut #	Number of EdU+ cells per gut
nod2-/-	1	1	70		nod2-/-	2	1	97
nod2-/-	1	2	75		nod2-/-	2	2	123
nod2-/-	1	3	92		nod2-/-	2	3	93
nod2-/-	1	4	82		nod2-/-	2	4	87
nod2-/-	1	5	92		nod2-/-	2	5	91
nod2-/-	1	6	72		nod2-/-	2	6	76
nod2-/-	1	7	75		nod2-/-	2	7	109
nod2-/-	1	8	57		nod2-/-	2	8	79
nod2-/-	1	9	88		nod2-/-	2	9	85
nod2-/-	1	10	89		nod2-/-	2	10	83
nod2-/-	1	11	101		nod2-/-	2	11	101
nod2-/-	1	12	76		nod2-/-	2	12	133
nod2-/-	1	13	96		nod2-/-	2	13	132
nod2-/-	1	14	127		nod2-/-	2	14	81
nod2-/-	1	15	107		nod2-/-	2	15	65
nod2-/-	1	16	103		nod2-/-	2	16	74
nod2-/-	1	17	125		nod2-/-	2	17	104
nod2-/-	1	18	123		nod2-/-	2	18	86
AVERAGE			91.6667		nod2-/-	2	19	91
					nod2-/-	2	20	120
					AVERAGE			95.5
