# Supplementary material for: Estrogen impacts NOD2-dependent regulation of intestinal homeostasis
Source: PLoS Biol. 2026 Jun 9;24(6):e3003766. doi: 10.1371/journal.pbio.3003766 (PMC13271492; doi:10.1371/journal.pbio.3003766)
Supplement: S15 Data — (XLSX) [file pbio.3003766.s023.xlsx]

## Sheet: Fig S6
Genotype	Sex	Gut #	Nuclei Blue	PCNA+ cells	% PCNA+ cells		Genotype	Sex	Gut #	Nuclei Blue	PCNA+ cells	%PCNA+cells
WT	Female	1.1	487	107	21.9713		nod2-/-	Female	1.1	198	29	14.6465
WT	Female	1.2	270	61	22.5926		nod2-/-	Female	1.2	262	40	15.2672
WT	Female	1.3	271	42	15.4982		nod2-/-	Female	1.3	312	40	12.8205
WT	Female	1.4	313	74	23.6422		nod2-/-	Female	1.4	127	15	11.811
WT	Female	1.5	216	56	25.9259		nod2-/-	Female	1.5	198	23	11.6162
WT	Female	1.6	200	46	23		nod2-/-	Female	2.1	208	30	14.4231
WT	Female	2.1	360	80	22.2222		nod2-/-	Female	2.2	245	48	19.5918
WT	Female	2.2	459	87	18.9542		nod2-/-	Female	2.3	189	31	16.4021
WT	Female	2.3	378	68	17.9894		nod2-/-	Female	2.4	242	43	17.7686
WT	Female	2.4	237	57	24.0506		nod2-/-	Female	2.5	107	17	15.8879
WT	Female	2.5	250	48	19.2		nod2-/-	Female	3.1	323	53	16.4087
WT	Female	3.1	306	59	19.281		nod2-/-	Female	3.2	106	16	15.0943
WT	Female	3.2	340	53	15.5882		nod2-/-	Female	3.3	299	54	18.0602
WT	Female	3.3	181	36	19.8895		nod2-/-	Female	3.4	430	59	13.7209
WT	Female	3.4	249	48	19.2771		nod2-/-	Female	3.5	495	71	14.3434
WT	Female	3.5	189	35	18.5185		nod2-/-	Female	4.1	406	48	11.8227
WT	Female	4.1	397	91	22.9219		nod2-/-	Female	4.2	292	49	16.7808
WT	Female	4.2	98	20	20.4082		nod2-/-	Female	4.3	346	47	13.5838
WT	Female	4.3	254	65	25.5906		nod2-/-	Female	4.4	223	32	14.3498
WT	Female	4.4	100	24	24		nod2-/-	Female	4.5	235	31	13.1915
WT	Female	4.5	116	29	25		nod2-/-	Female	5.1	234	36	15.3846
WT	Female	4.6	82	18	21.9512		nod2-/-	Female	5.2	374	48	12.8342
WT	Female	4.7	54	14	25.9259		nod2-/-	Female	5.3	249	33	13.253
WT	Female	5.1	77	17	22.0779		nod2-/-	Female	5.4	364	56	15.3846
WT	Female	5.2	148	38	25.6757		nod2-/-	Female	5.5	284	35	12.3239
WT	Female	5.3	105	23	21.9048		nod2-/-	Female	5.6	319	36	11.2853
WT	Female	5.4	226	52	23.0088		nod2-/-	Male	1.1	262	37	14.1221
WT	Male	1.1	284	57	20.0704		nod2-/-	Male	1.2	222	47	21.1712
WT	Male	1.2	294	63	21.4286		nod2-/-	Male	1.3	341	57	16.7155
WT	Male	1.3	393	71	18.0662		nod2-/-	Male	1.4	322	56	17.3913
WT	Male	1.4	253	59	23.3202		nod2-/-	Male	1.5	287	50	17.4216
WT	Male	1.5	393	81	20.6107		nod2-/-	Male	2.1	167	36	21.5569
WT	Male	2.1	145	20	13.7931		nod2-/-	Male	2.2	144	21	14.5833
WT	Male	2.2	215	41	19.0698		nod2-/-	Male	2.3	133	24	18.0451
WT	Male	2.3	255	45	17.6471		nod2-/-	Male	2.4	136	18	13.2353
WT	Male	2.4	405	67	16.5432		nod2-/-	Male	2.5	169	44	26.0355
WT	Male	2.5	222	40	18.018		nod2-/-	Male	3.1	299	41	13.7124
WT	Male	3.1	464	66	14.2241		nod2-/-	Male	3.2	76	14	18.4211
WT	Male	3.2	247	49	19.8381		nod2-/-	Male	3.3	234	37	15.812
WT	Male	3.3	329	69	20.9726		nod2-/-	Male	3.4	182	27	14.8352
WT	Male	3.4	71	14	19.7183		nod2-/-	Male	3.5	156	34	21.7949
WT	Male	3.5	220	43	19.5455		nod2-/-	Male	4.1	125	24	19.2
WT	Male	4.1	105	19	18.0952		nod2-/-	Male	4.2	106	17	16.0377
WT	Male	4.2	233	43	18.4549		nod2-/-	Male	4.3	98	16	16.3265
WT	Male	4.3	173	34	19.6532		nod2-/-	Male	4.4	73	12	16.4384
WT	Male	4.4	125	25	20		nod2-/-	Male	4.5	78	13	16.6667
WT	Male	4.5	150	29	19.3333		nod2-/-	Male	5.1	107	15	14.0187
WT	Male	5.1	112	16	14.2857		nod2-/-	Male	5.2	218	37	16.9725
WT	Male	5.2	153	25	16.3399		nod2-/-	Male	5.3	339	52	15.3392
WT	Male	5.3	162	32	19.7531		nod2-/-	Male	5.4	214	40	18.6916
WT	Male	5.4	130	24	18.4615		nod2-/-	Male	5.5	280	45	16.0714
WT	Male	5.5	151	35	23.1788		nod2-/-	Male	5.6	259	39	15.0579
WT	Male	5.6	226	47	20.7965
