# Supplementary material for: Estrogen impacts NOD2-dependent regulation of intestinal homeostasis
Source: PLoS Biol. 2026 Jun 9;24(6):e3003766. doi: 10.1371/journal.pbio.3003766 (PMC13271492; doi:10.1371/journal.pbio.3003766)
Supplement: S16 Data — (XLSX) [file pbio.3003766.s024.xlsx]

## Sheet: Fig S7B
Genotype	Sex	Gut#	Nuclei Blue	Anxa4+	%Anxa4+ cells		Genotype	Sex	Gut#	Nuclei Blue	Anxa4+	%Anxa4+ cells
WT	Male	Gut 1.1	274	33	12.0438		nod2-/-	Male	Gut 1.1	259	18	6.94981
WT	Male	Gut 1.2	227	35	15.4185		nod2-/-	Male	Gut 1.2	125	11	8.8
WT	Male	Gut 1.3	315	57	18.0952		nod2-/-	Male	Gut 1.3	234	32	13.6752
WT	Male	Gut 2.1	238	49	20.5882		nod2-/-	Male	Gut 2.1	184	20	10.8696
WT	Male	Gut 2.2	252	41	16.2698		nod2-/-	Male	Gut 2.2	283	20	7.06714
WT	Male	Gut 2.3	268	35	13.0597		nod2-/-	Male	Gut 2.3	193	15	7.77202
WT	Male	Gut 2.4	223	42	18.8341		nod2-/-	Male	Gut 2.4	242	23	9.50413
WT	Male	Gut 3.1	290	36	12.4138		nod2-/-	Male	Gut 3.1	166	16	9.63855
WT	Male	Gut 3.2	198	37	18.6869		nod2-/-	Male	Gut 3.2	272	16	5.88235
WT	Male	Gut 3.3	240	33	13.75		nod2-/-	Male	Gut 3.3	215	17	7.90698
WT	Male	Gut 4.1	225	26	11.5556		nod2-/-	Male	Gut 3.4	125	21	16.8
WT	Male	Gut 4.2	220	57	25.9091		nod2-/-	Male	Gut 3.5	220	26	11.8182
WT	Male	Gut 4.3	243	45	18.5185		nod2-/-	Male	Gut 3.6	152	24	15.7895
WT	Male	Gut 5.1	195	45	23.0769		nod2-/-	Male	Gut 4.1	196	17	8.67347
WT	Male	Gut 5.2	334	75	22.4551		nod2-/-	Male	Gut 4.2	203	12	5.91133
WT	Male	Gut 5.3	352	67	19.0341		nod2-/-	Male	Gut 4.3	128	14	10.9375
WT	Female	Gut 1.1	261	55	21.0728		nod2-/-	Male	Gut 4.4	173	20	11.5607
WT	Female	Gut 1.2	223	40	17.9372		nod2-/-	Male	Gut 5.1	161	16	9.93789
WT	Female	Gut 1.3	327	32	9.78593		nod2-/-	Male	Gut 5.2	133	15	11.2782
WT	Female	Gut 2.1	211	28	13.2701		nod2-/-	Male	Gut 5.3	146	22	15.0685
WT	Female	Gut 2.2	157	33	21.0191		nod2-/-	Male	Gut 5.4	126	19	15.0794
WT	Female	Gut 2.3	309	30	9.70874		nod2-/-	Female	Gut 1.1	198	20	10.101
WT	Female	Gut 3.1	158	36	22.7848		nod2-/-	Female	Gut 1.2	263	36	13.6882
WT	Female	Gut 3.2	167	29	17.3653		nod2-/-	Female	Gut 1.3	207	15	7.24638
WT	Female	Gut 3.3	246	44	17.8862		nod2-/-	Female	Gut 2.1	246	13	5.28455
WT	Female	Gut 3.4	142	30	21.1268		nod2-/-	Female	Gut 2.2	220	32	14.5455
WT	Female	Gut 3.5	177	30	16.9492		nod2-/-	Female	Gut 2.3	169	28	16.568
WT	Female	Gut 3.6	170	33	19.4118		nod2-/-	Female	Gut 2.4	258	13	5.03876
WT	Female	Gut 4.1	105	15	14.2857		nod2-/-	Female	Gut 3.1	246	20	8.13008
WT	Female	Gut 4.2	110	14	12.7273		nod2-/-	Female	Gut 3.2	318	10	3.14465
WT	Female	Gut 4.3	241	48	19.917		nod2-/-	Female	Gut 3.3	395	17	4.3038
WT	Female	Gut 4.4	232	51	21.9828		nod2-/-	Female	Gut 3.4	295	17	5.76271
WT	Female	Gut 5.1	199	43	21.608		nod2-/-	Female	Gut 3.5	316	29	9.17722
WT	Female	Gut 5.2	158	45	28.481		nod2-/-	Female	Gut 4.1	172	15	8.72093
WT	Female	Gut 5.3	131	40	30.5344		nod2-/-	Female	Gut 4.2	228	13	5.70175
WT	Female	Gut 5.4	204	30	14.7059		nod2-/-	Female	Gut 4.3	234	12	5.12821
							nod2-/-	Female	Gut 4.4	115	8	6.95652
							nod2-/-	Female	Gut 5.1	172	12	6.97674
							nod2-/-	Female	Gut 5.2	154	16	10.3896
							nod2-/-	Female	Gut 5.3	240	22	9.16667
							nod2-/-	Female	Gut 5.4	277	20	7.22022
							nod2-/-	Female	Gut 5.5	248	11	4.43548

## Sheet: Fig S7C
Genotype	Sex	Gut#	Nuclei Blue	Lcp1+	%Lcp1+ cells		Genotype	Sex	Gut#	Nuclei Blue	Lcp1+	%Lcp1+ cells
WT	Male	Gut 1.1	274	27	9.85401		nod2-/-	Male	Gut 1.1	259	69	26.6409
WT	Male	Gut 1.2	227	35	15.4185		nod2-/-	Male	Gut 1.2	125	39	31.2
WT	Male	Gut 1.3	315	44	13.9683		nod2-/-	Male	Gut 1.3	234	65	27.7778
WT	Male	Gut 2.1	238	37	15.5462		nod2-/-	Male	Gut 2.1	184	62	33.6957
WT	Male	Gut 2.2	252	27	10.7143		nod2-/-	Male	Gut 2.2	283	61	21.5548
WT	Male	Gut 2.3	268	30	11.194		nod2-/-	Male	Gut 2.3	193	25	12.9534
WT	Male	Gut 2.4	223	34	15.2466		nod2-/-	Male	Gut 2.4	242	34	14.0496
WT	Male	Gut 3.1	290	25	8.62069		nod2-/-	Male	Gut 3.1	166	41	24.6988
WT	Male	Gut 3.2	198	29	14.6465		nod2-/-	Male	Gut 3.2	272	50	18.3824
WT	Male	Gut 3.3	240	31	12.9167		nod2-/-	Male	Gut 3.3	215	54	25.1163
WT	Male	Gut 4.1	225	19	8.44444		nod2-/-	Male	Gut 3.4	125	24	19.2
WT	Male	Gut 4.2	220	22	10		nod2-/-	Male	Gut 3.5	220	23	10.4545
WT	Male	Gut 4.3	243	21	8.64198		nod2-/-	Male	Gut 3.6	152	25	16.4474
WT	Male	Gut 5.1	195	19	9.74359		nod2-/-	Male	Gut 4.1	196	37	18.8776
WT	Male	Gut 5.2	334	31	9.28144		nod2-/-	Male	Gut 4.2	203	27	13.3005
WT	Male	Gut 5.3	352	43	12.2159		nod2-/-	Male	Gut 4.3	128	34	26.5625
WT	Female	Gut 1.1	261	51	19.5402		nod2-/-	Male	Gut 4.4	173	23	13.2948
WT	Female	Gut 1.2	223	33	14.7982		nod2-/-	Male	Gut 5.1	161	33	20.4969
WT	Female	Gut 1.3	327	28	8.56269		nod2-/-	Male	Gut 5.2	133	21	15.7895
WT	Female	Gut 2.1	211	21	9.95261		nod2-/-	Male	Gut 5.3	146	26	17.8082
WT	Female	Gut 2.2	157	29	18.4713		nod2-/-	Male	Gut 5.4	124	20	16.129
WT	Female	Gut 2.3	309	23	7.44337		nod2-/-	Female	Gut 1.1	198	39	19.697
WT	Female	Gut 3.1	158	10	6.32911		nod2-/-	Female	Gut 1.2	263	39	14.8289
WT	Female	Gut 3.2	167	16	9.58084		nod2-/-	Female	Gut 1.3	207	34	16.4251
WT	Female	Gut 3.3	246	20	8.13008		nod2-/-	Female	Gut 2.1	246	25	10.1626
WT	Female	Gut 3.4	142	24	16.9014		nod2-/-	Female	Gut 2.2	220	70	31.8182
WT	Female	Gut 3.5	177	26	14.6893		nod2-/-	Female	Gut 2.3	169	60	35.503
WT	Female	Gut 3.6	170	24	14.1176		nod2-/-	Female	Gut 2.4	258	75	29.0698
WT	Female	Gut 4.1	105	13	12.381		nod2-/-	Female	Gut 3.1	246	63	25.6098
WT	Female	Gut 4.2	110	11	10		nod2-/-	Female	Gut 3.2	318	74	23.2704
WT	Female	Gut 4.3	241	31	12.8631		nod2-/-	Female	Gut 3.3	395	84	21.2658
WT	Female	Gut 4.4	232	33	14.2241		nod2-/-	Female	Gut 3.4	395	77	19.4937
WT	Female	Gut 5.1	199	33	16.5829		nod2-/-	Female	Gut 3.5	316	88	27.8481
WT	Female	Gut 5.2	158	20	12.6582		nod2-/-	Female	Gut 4.1	172	61	35.4651
WT	Female	Gut 5.3	131	27	20.6107		nod2-/-	Female	Gut 4.2	228	27	11.8421
WT	Female	Gut 5.4	204	28	13.7255		nod2-/-	Female	Gut 4.3	234	35	14.9573
							nod2-/-	Female	Gut 4.4	115	21	18.2609
							nod2-/-	Female	Gut 5.1	172	27	15.6977
							nod2-/-	Female	Gut 5.2	154	32	20.7792
							nod2-/-	Female	Gut 5.3	240	30	12.5
							nod2-/-	Female	Gut 5.4	277	39	14.0794
							nod2-/-	Female	Gut 5.5	248	71	28.629

## Sheet: Fig S7D
Genotype	Sex	Gut#	Nuclei Blue	Tunel+	%Tunel cells		Genotype	Sex	Gut#	Nuclei Blue	Tunel+	%Tunel cells
WT	Male	Gut 1.1	274	11	4.0146		nod2-/-	Male	Gut 1.1	259	9	3.4749
WT	Male	Gut 1.2	227	8	3.52423		nod2-/-	Male	Gut 1.2	125	5	4
WT	Male	Gut 1.3	315	9	2.85714		nod2-/-	Male	Gut 1.3	234	11	4.70085
WT	Male	Gut 2.1	238	6	2.52101		nod2-/-	Male	Gut 2.1	184	5	2.71739
WT	Male	Gut 2.2	252	14	5.55556		nod2-/-	Male	Gut 2.2	283	9	3.18021
WT	Male	Gut 2.3	268	6	2.23881		nod2-/-	Male	Gut 2.3	193	13	6.73575
WT	Male	Gut 2.4	223	8	3.58744		nod2-/-	Male	Gut 2.4	242	15	6.19835
WT	Male	Gut 3.1	290	2	0.689655		nod2-/-	Male	Gut 3.1	166	8	4.81928
WT	Male	Gut 3.2	198	3	1.51515		nod2-/-	Male	Gut 3.2	272	16	5.88235
WT	Male	Gut 3.3	240	3	1.25		nod2-/-	Male	Gut 3.3	215	8	3.72093
WT	Male	Gut 4.1	225	7	3.11111		nod2-/-	Male	Gut 3.4	125	16	12.8
WT	Male	Gut 4.2	220	4	1.81818		nod2-/-	Male	Gut 3.5	220	19	8.63636
WT	Male	Gut 4.3	243	12	4.93827		nod2-/-	Male	Gut 3.6	152	20	13.1579
WT	Male	Gut 5.1	195	8	4.10256		nod2-/-	Male	Gut 4.1	196	5	2.55102
WT	Male	Gut 5.2	334	4	1.1976		nod2-/-	Male	Gut 4.2	203	4	1.97044
WT	Male	Gut 5.3	352	6	1.70455		nod2-/-	Male	Gut 4.3	128	5	3.90625
WT	Female	Gut 1.1	261	11	4.21456		nod2-/-	Male	Gut 4.4	173	8	4.62428
WT	Female	Gut 1.2	223	7	3.13901		nod2-/-	Male	Gut 5.1	161	11	6.8323
WT	Female	Gut 1.3	327	11	3.36391		nod2-/-	Male	Gut 5.2	133	8	6.01504
WT	Female	Gut 2.1	211	6	2.8436		nod2-/-	Male	Gut 5.3	146	8	5.47945
WT	Female	Gut 2.2	157	11	7.00637		nod2-/-	Male	Gut 5.4	124	19	15.3226
WT	Female	Gut 2.3	309	17	5.50162		nod2-/-	Female	Gut 1.1	198	20	10.101
WT	Female	Gut 3.1	158	6	3.79747		nod2-/-	Female	Gut 1.2	263	17	6.46388
WT	Female	Gut 3.2	167	9	5.38922		nod2-/-	Female	Gut 1.3	207	15	7.24638
WT	Female	Gut 3.3	246	11	4.47154		nod2-/-	Female	Gut 2.1	246	25	10.1626
WT	Female	Gut 3.4	142	4	2.8169		nod2-/-	Female	Gut 2.2	220	17	7.72727
WT	Female	Gut 3.5	177	10	5.64972		nod2-/-	Female	Gut 2.3	169	8	4.73373
WT	Female	Gut 3.6	170	4	2.35294		nod2-/-	Female	Gut 2.4	258	22	8.52713
WT	Female	Gut 4.1	105	6	5.71429		nod2-/-	Female	Gut 3.1	246	20	8.13008
WT	Female	Gut 4.2	110	5	4.54545		nod2-/-	Female	Gut 3.2	318	28	8.80503
WT	Female	Gut 4.3	241	7	2.90456		nod2-/-	Female	Gut 3.3	395	39	9.87342
WT	Female	Gut 4.4	232	12	5.17241		nod2-/-	Female	Gut 3.4	295	32	10.8475
WT	Female	Gut 5.1	199	14	7.03518		nod2-/-	Female	Gut 3.5	316	25	7.91139
WT	Female	Gut 5.2	158	5	3.16456		nod2-/-	Female	Gut 4.1	172	18	10.4651
WT	Female	Gut 5.3	131	7	5.34351		nod2-/-	Female	Gut 4.2	228	22	9.64912
WT	Female	Gut 5.4	204	6	2.94118		nod2-/-	Female	Gut 4.3	234	16	6.83761
							nod2-/-	Female	Gut 4.4	115	12	10.4348
							nod2-/-	Female	Gut 5.1	172	12	6.97674
							nod2-/-	Female	Gut 5.2	154	18	11.6883
							nod2-/-	Female	Gut 5.3	240	40	16.6667
							nod2-/-	Female	Gut 5.4	277	35	12.6354
							nod2-/-	Female	Gut 5.5	248	17	6.85484
