# Supplementary material for: Estrogen impacts NOD2-dependent regulation of intestinal homeostasis
Source: PLoS Biol. 2026 Jun 9;24(6):e3003766. doi: 10.1371/journal.pbio.3003766 (PMC13271492; doi:10.1371/journal.pbio.3003766)
Supplement: S17 Data — (XLSX) [file pbio.3003766.s025.xlsx]

## Sheet: Fig S8A
gene	p_val_adj	cell_type	avg_log2FC
map2k4a	0.000110766	Epithelium	-0.260698
yap1	3.29427091817843e-09	Epithelium	-0.296136
ephb4b	0.0410201	Epithelium	-0.301928
epha4a	2.9420734559147e-06	Epithelium	-0.312535
camk2g1	5.29781602175609e-17	Epithelium	-0.357829
tgif1	0.00147062	Epithelium	-0.366201
gadd45ba	2.05840080070896e-07	Epithelium	-0.37048
smad5	1.04382949005897e-08	Epithelium	-0.372004
mob1a	0.000606545	Epithelium	-0.38451
rela	0.000598791	Epithelium	-0.402993
trib3	0.00027305	Epithelium	-0.403415
gmnn	1.2142604160597e-18	Epithelium	-0.405481
nipblb	6.49930380285984e-12	Epithelium	-0.422511
igf2b	1.39359746406336e-14	Epithelium	-0.445535
axin2	0.000307928	Epithelium	-0.479691
grk5l	7.81146593298071e-13	Epithelium	-0.531828
cdk5rap3	0.000131915	Epithelium	-0.573761
bmper	0.000179439	Epithelium	-0.608633
fgfr2	2.37941525121215e-13	Epithelium	-0.611161
shha	1.70306311618541e-06	Epithelium	-0.638867
rbpja	7.70170002435902e-11	Epithelium	-0.646077
meis1b	2.39000227023137e-06	Epithelium	-0.714808
sox11b	0.000969294	Epithelium	-0.732454
pak1	5.14574804217255e-28	Epithelium	-0.734823
sox21a	5.99211067196348e-16	Epithelium	-0.788114
wtip	0.00128123	Epithelium	-0.789861
acvr2ab	2.53595445349457e-05	Epithelium	-0.821933
bambia	7.13818570439916e-35	Epithelium	-1.03901
ryr3	0.000150569	Epithelium	-1.04229
atoh8	0.00159236	Epithelium	-1.07572
bmpr1ba	1.97207180196286e-07	Epithelium	-1.77908
